# Supplementary material for: The golden death bacillus Chryseobacterium nematophagum is a novel matrix digesting pathogen of nematodes
Source: BMC Biol. 2019 Feb 28;17:10. doi: 10.1186/s12915-019-0632-x (PMC6394051; doi:10.1186/s12915-019-0632-x)
Supplement: Supplementary file 8 — Annotated Chryseobacterium nematophagum isolate JUb129 genome sequence. (GFF 5850 kb) [file 12915_2019_632_MOESM8_ESM.gff]

##gff-version 3
##sequence-region ERS1139592|SC|contig000001 1 91300
##sequence-region ERS1139592|SC|contig000002 1 4280332
##sequence-region ERS1139592|SC|contig000003 1 121132
ERS1139592|SC|contig000001	Prodigal:2.60	CDS	219	1328	.	-	0	ID=JUb129_00001;locus_tag=JUb129_00001;inference=ab+initio+prediction:Prodigal:2.60%2Cprotein+motif:CLUSTERS:PRK13742%2Cprotein+motif:Cdd:COG5527%2Cprotein+motif:Pfam:PF01051.15;product=replication+protein%2CProtein+involved+in+initiation+of+plasmid+replication%2CInitiator+Replication+protein;protein_id=gnl|SC|JUb129_00001
ERS1139592|SC|contig000001	Prodigal:2.60	CDS	1331	1591	.	-	0	ID=JUb129_00002;locus_tag=JUb129_00002;inference=ab+initio+prediction:Prodigal:2.60;product=hypothetical+protein;protein_id=gnl|SC|JUb129_00002
ERS1139592|SC|contig000001	Prodigal:2.60	CDS	1700	2218	.	-	0	ID=JUb129_00003;locus_tag=JUb129_00003;inference=ab+initio+prediction:Prodigal:2.60;product=hypothetical+protein;protein_id=gnl|SC|JUb129_00003
ERS1139592|SC|contig000001	Prodigal:2.60	CDS	2223	2810	.	-	0	ID=JUb129_00004;locus_tag=JUb129_00004;inference=ab+initio+prediction:Prodigal:2.60%2Cprotein+motif:Cdd:COG4963%2Cprotein+motif:TIGRFAMs:TIGR01968%2Cprotein+motif:Pfam:PF01656.17;product=Flp+pilus+assembly+protein%2C+ATPase+CpaE%2Cseptum+site-determining+protein+MinD%2CCobQ/CobB/MinD/ParA+nucleotide+binding+domain;protein_id=gnl|SC|JUb129_00004
ERS1139592|SC|contig000001	Prodigal:2.60	CDS	3262	3450	.	-	0	ID=JUb129_00005;locus_tag=JUb129_00005;inference=ab+initio+prediction:Prodigal:2.60;product=hypothetical+protein;protein_id=gnl|SC|JUb129_00005
ERS1139592|SC|contig000001	Prodigal:2.60	CDS	3443	3694	.	-	0	ID=JUb129_00006;locus_tag=JUb129_00006;inference=ab+initio+prediction:Prodigal:2.60;product=hypothetical+protein;protein_id=gnl|SC|JUb129_00006
ERS1139592|SC|contig000001	Prodigal:2.60	CDS	3871	4788	.	+	0	ID=JUb129_00007;locus_tag=JUb129_00007;inference=ab+initio+prediction:Prodigal:2.60%2Csimilar+to+AA+sequence:UniProtKB:P0AEZ7%2Cprotein+motif:CLUSTERS:PRK10783%2Cprotein+motif:Pfam:PF01464.14;eC_number=4.2.2.-;product=Membrane-bound+lytic+murein+transglycosylase+D+precursor%2Cmembrane-bound+lytic+murein+transglycosylase+D%2CTransglycosylase+SLT+domain;protein_id=gnl|SC|JUb129_00007;gene=mltD_1
ERS1139592|SC|contig000001	Prodigal:2.60	CDS	4829	6265	.	-	0	ID=JUb129_00008;locus_tag=JUb129_00008;inference=ab+initio+prediction:Prodigal:2.60;product=hypothetical+protein;protein_id=gnl|SC|JUb129_00008
ERS1139592|SC|contig000001	Prodigal:2.60	CDS	6280	6858	.	-	0	ID=JUb129_00009;locus_tag=JUb129_00009;inference=ab+initio+prediction:Prodigal:2.60;product=hypothetical+protein;protein_id=gnl|SC|JUb129_00009
ERS1139592|SC|contig000001	Prodigal:2.60	CDS	6865	7539	.	-	0	ID=JUb129_00010;locus_tag=JUb129_00010;inference=ab+initio+prediction:Prodigal:2.60%2Cprotein+motif:TIGRFAMs:TIGR03780;product=Bacteroides+conjugative+transposon+TraN+protein;protein_id=gnl|SC|JUb129_00010
ERS1139592|SC|contig000001	Prodigal:2.60	CDS	7551	8594	.	-	0	ID=JUb129_00011;locus_tag=JUb129_00011;inference=ab+initio+prediction:Prodigal:2.60%2Cprotein+motif:TIGRFAMs:TIGR03779%2Cprotein+motif:Pfam:PF12508.2;product=Bacteroides+conjugative+transposon+TraM+protein%2CProtein+of+unknown+function+%28DUF3714%29;protein_id=gnl|SC|JUb129_00011
ERS1139592|SC|contig000001	Prodigal:2.60	CDS	8596	9297	.	-	0	ID=JUb129_00012;locus_tag=JUb129_00012;inference=ab+initio+prediction:Prodigal:2.60;product=hypothetical+protein;protein_id=gnl|SC|JUb129_00012
ERS1139592|SC|contig000001	Prodigal:2.60	CDS	9303	10103	.	-	0	ID=JUb129_00013;locus_tag=JUb129_00013;inference=ab+initio+prediction:Prodigal:2.60;product=hypothetical+protein;protein_id=gnl|SC|JUb129_00013
ERS1139592|SC|contig000001	Prodigal:2.60	CDS	10104	10586	.	-	0	ID=JUb129_00014;locus_tag=JUb129_00014;inference=ab+initio+prediction:Prodigal:2.60;product=hypothetical+protein;protein_id=gnl|SC|JUb129_00014
ERS1139592|SC|contig000001	Prodigal:2.60	CDS	10591	13041	.	-	0	ID=JUb129_00015;locus_tag=JUb129_00015;inference=ab+initio+prediction:Prodigal:2.60%2Cprotein+motif:CLUSTERS:PRK13721%2Cprotein+motif:Cdd:COG3451%2Cprotein+motif:TIGRFAMs:TIGR03783%2Cprotein+motif:Pfam:PF12846.1;product=conjugal+transfer+ATP-binding+protein+TraC%2CType+IV+secretory+pathway%2C+VirB4+components%2CBacteroides+conjugation+system+ATPase%2C+TraG+family%2CAAA-like+domain;protein_id=gnl|…
ERS1139592|SC|contig000001	Prodigal:2.60	CDS	12989	13258	.	-	0	ID=JUb129_00016;locus_tag=JUb129_00016;inference=ab+initio+prediction:Prodigal:2.60;product=hypothetical+protein;protein_id=gnl|SC|JUb129_00016
ERS1139592|SC|contig000001	Prodigal:2.60	CDS	13261	13560	.	-	0	ID=JUb129_00017;locus_tag=JUb129_00017;inference=ab+initio+prediction:Prodigal:2.60;product=hypothetical+protein;protein_id=gnl|SC|JUb129_00017
ERS1139592|SC|contig000001	Prodigal:2.60	CDS	13997	15643	.	-	0	ID=JUb129_00018;locus_tag=JUb129_00018;inference=ab+initio+prediction:Prodigal:2.60%2Cprotein+motif:Cdd:COG3505%2Cprotein+motif:TIGRFAMs:TIGR02759%2Cprotein+motif:Pfam:PF10412.3;product=Type+IV+secretory+pathway%2C+VirD4+components%2Ctype+IV+conjugative+transfer+system+coupling+protein+TraD%2CType+IV+secretion-system+coupling+protein+DNA-binding+domain;protein_id=gnl|SC|JUb129_00018
ERS1139592|SC|contig000001	Prodigal:2.60	CDS	15651	17081	.	-	0	ID=JUb129_00019;locus_tag=JUb129_00019;inference=ab+initio+prediction:Prodigal:2.60;product=hypothetical+protein;protein_id=gnl|SC|JUb129_00019
ERS1139592|SC|contig000001	Prodigal:2.60	CDS	17081	17662	.	-	0	ID=JUb129_00020;locus_tag=JUb129_00020;inference=ab+initio+prediction:Prodigal:2.60;product=hypothetical+protein;protein_id=gnl|SC|JUb129_00020
ERS1139592|SC|contig000001	Prodigal:2.60	CDS	17720	17887	.	-	0	ID=JUb129_00021;locus_tag=JUb129_00021;inference=ab+initio+prediction:Prodigal:2.60;product=hypothetical+protein;protein_id=gnl|SC|JUb129_00021
ERS1139592|SC|contig000001	Prodigal:2.60	CDS	17930	18235	.	+	0	ID=JUb129_00022;locus_tag=JUb129_00022;inference=ab+initio+prediction:Prodigal:2.60;product=hypothetical+protein;protein_id=gnl|SC|JUb129_00022
ERS1139592|SC|contig000001	Prodigal:2.60	CDS	18265	19029	.	-	0	ID=JUb129_00023;locus_tag=JUb129_00023;inference=ab+initio+prediction:Prodigal:2.60%2Csimilar+to+AA+sequence:UniProtKB:P27189%2Cprotein+motif:Cdd:COG4227%2Cprotein+motif:Pfam:PF08401.5;eC_number=2.7.7.-;product=DNA+primase+TraC%2CAntirestriction+protein%2CDomain+of+unknown+function+%28DUF1738%29;protein_id=gnl|SC|JUb129_00023;gene=traC_1
ERS1139592|SC|contig000001	Prodigal:2.60	CDS	19102	19227	.	-	0	ID=JUb129_00024;locus_tag=JUb129_00024;inference=ab+initio+prediction:Prodigal:2.60;product=hypothetical+protein;protein_id=gnl|SC|JUb129_00024
ERS1139592|SC|contig000001	Prodigal:2.60	CDS	20053	20307	.	-	0	ID=JUb129_00025;locus_tag=JUb129_00025;inference=ab+initio+prediction:Prodigal:2.60;product=hypothetical+protein;protein_id=gnl|SC|JUb129_00025
ERS1139592|SC|contig000001	Prodigal:2.60	CDS	20375	20653	.	-	0	ID=JUb129_00026;locus_tag=JUb129_00026;inference=ab+initio+prediction:Prodigal:2.60;product=hypothetical+protein;protein_id=gnl|SC|JUb129_00026
ERS1139592|SC|contig000001	Prodigal:2.60	CDS	20694	20903	.	-	0	ID=JUb129_00027;locus_tag=JUb129_00027;inference=ab+initio+prediction:Prodigal:2.60;product=hypothetical+protein;protein_id=gnl|SC|JUb129_00027
ERS1139592|SC|contig000001	Prodigal:2.60	CDS	21303	21521	.	-	0	ID=JUb129_00028;locus_tag=JUb129_00028;inference=ab+initio+prediction:Prodigal:2.60;product=hypothetical+protein;protein_id=gnl|SC|JUb129_00028
ERS1139592|SC|contig000001	Prodigal:2.60	CDS	22653	23093	.	-	0	ID=JUb129_00029;locus_tag=JUb129_00029;inference=ab+initio+prediction:Prodigal:2.60;product=hypothetical+protein;protein_id=gnl|SC|JUb129_00029
ERS1139592|SC|contig000001	Prodigal:2.60	CDS	23529	23747	.	-	0	ID=JUb129_00030;locus_tag=JUb129_00030;inference=ab+initio+prediction:Prodigal:2.60;product=hypothetical+protein;protein_id=gnl|SC|JUb129_00030
ERS1139592|SC|contig000001	Prodigal:2.60	CDS	24370	24840	.	+	0	ID=JUb129_00031;locus_tag=JUb129_00031;inference=ab+initio+prediction:Prodigal:2.60;product=hypothetical+protein;protein_id=gnl|SC|JUb129_00031
ERS1139592|SC|contig000001	Prodigal:2.60	CDS	25820	26179	.	+	0	ID=JUb129_00032;locus_tag=JUb129_00032;inference=ab+initio+prediction:Prodigal:2.60%2Cprotein+motif:Pfam:PF03083.10;product=MtN3/saliva+family;protein_id=gnl|SC|JUb129_00032
ERS1139592|SC|contig000001	Prodigal:2.60	CDS	26278	26520	.	+	0	ID=JUb129_00033;locus_tag=JUb129_00033;inference=ab+initio+prediction:Prodigal:2.60%2Csimilar+to+AA+sequence:UniProtKB:P0AG84%2Cprotein+motif:CLUSTERS:PRK06128;eC_number=1.-.-.-;product=Uncharacterized+oxidoreductase+yghA%2Coxidoreductase;protein_id=gnl|SC|JUb129_00033;gene=yghA
ERS1139592|SC|contig000001	Prodigal:2.60	CDS	26596	27045	.	+	0	ID=JUb129_00034;locus_tag=JUb129_00034;inference=ab+initio+prediction:Prodigal:2.60%2Cprotein+motif:TIGRFAMs:TIGR02284%2Cprotein+motif:Pfam:PF09537.4;product=conserved+hypothetical+protein%2CDomain+of+unknown+function+%28DUF2383%29;protein_id=gnl|SC|JUb129_00034
ERS1139592|SC|contig000001	Prodigal:2.60	CDS	27353	28087	.	+	0	ID=JUb129_00035;locus_tag=JUb129_00035;inference=ab+initio+prediction:Prodigal:2.60;product=hypothetical+protein;protein_id=gnl|SC|JUb129_00035
ERS1139592|SC|contig000001	Prodigal:2.60	CDS	28170	28799	.	+	0	ID=JUb129_00036;locus_tag=JUb129_00036;inference=ab+initio+prediction:Prodigal:2.60%2Csimilar+to+AA+sequence:UniProtKB:P21362%2Cprotein+motif:Pfam:PF05974.6;product=hypothetical+protein%2CDomain+of+unknown+function+%28DUF892%29;protein_id=gnl|SC|JUb129_00036;gene=yciF_1
ERS1139592|SC|contig000001	Prodigal:2.60	CDS	29140	29724	.	+	0	ID=JUb129_00037;locus_tag=JUb129_00037;inference=ab+initio+prediction:Prodigal:2.60%2Csimilar+to+AA+sequence:UniProtKB:P37906%2Cprotein+motif:CLUSTERS:PRK01747%2Cprotein+motif:Cdd:COG1232%2Cprotein+motif:TIGRFAMs:TIGR03329%2Cprotein+motif:Pfam:PF01266.18;eC_number=1.4.3.-;product=Gamma-glutamylputrescine+oxidoreductase%2Cbifunctional+tRNA+%28mnm%285%29s%282%29U34%29-methyltransferase/FAD-dependen…
ERS1139592|SC|contig000001	Prodigal:2.60	CDS	30272	30733	.	-	0	ID=JUb129_00038;locus_tag=JUb129_00038;inference=ab+initio+prediction:Prodigal:2.60;product=hypothetical+protein;protein_id=gnl|SC|JUb129_00038
ERS1139592|SC|contig000001	Prodigal:2.60	CDS	30870	32162	.	-	0	ID=JUb129_00039;locus_tag=JUb129_00039;inference=ab+initio+prediction:Prodigal:2.60%2Csimilar+to+AA+sequence:UniProtKB:P0C2S3%2Cprotein+motif:Pfam:PF00150.12;eC_number=3.2.1.4;product=Endoglucanase+C%2CCellulase+%28glycosyl+hydrolase+family+5%29;protein_id=gnl|SC|JUb129_00039;gene=celC_1
ERS1139592|SC|contig000001	Prodigal:2.60	CDS	32262	32591	.	-	0	ID=JUb129_00040;locus_tag=JUb129_00040;inference=ab+initio+prediction:Prodigal:2.60;product=hypothetical+protein;protein_id=gnl|SC|JUb129_00040
ERS1139592|SC|contig000001	Prodigal:2.60	CDS	32592	33467	.	-	0	ID=JUb129_00041;locus_tag=JUb129_00041;inference=ab+initio+prediction:Prodigal:2.60%2Cprotein+motif:Pfam:PF01609.15;product=Transposase+DDE+domain;protein_id=gnl|SC|JUb129_00041
ERS1139592|SC|contig000001	Prodigal:2.60	CDS	33488	34663	.	-	0	ID=JUb129_00042;locus_tag=JUb129_00042;inference=ab+initio+prediction:Prodigal:2.60;product=hypothetical+protein;protein_id=gnl|SC|JUb129_00042
ERS1139592|SC|contig000001	Prodigal:2.60	CDS	35977	37275	.	-	0	ID=JUb129_00043;locus_tag=JUb129_00043;inference=ab+initio+prediction:Prodigal:2.60%2Cprotein+motif:TIGRFAMs:TIGR04183;product=Por+secretion+system+C-terminal+sorting+domain;protein_id=gnl|SC|JUb129_00043
ERS1139592|SC|contig000001	Prodigal:2.60	CDS	37506	38351	.	-	0	ID=JUb129_00044;locus_tag=JUb129_00044;inference=ab+initio+prediction:Prodigal:2.60%2Csimilar+to+AA+sequence:UniProtKB:P19219%2Cprotein+motif:CLUSTERS:PRK10572%2Cprotein+motif:Cdd:COG2169%2Cprotein+motif:TIGRFAMs:TIGR04094%2Cprotein+motif:Pfam:PF12833.1;eC_number=2.1.1.-;product=Methylphosphotriester-DNA--protein-cysteine+S-methyltransferase%2CDNA-binding+transcriptional+regulator+AraC%2CAdenosin…
ERS1139592|SC|contig000001	Prodigal:2.60	CDS	38440	38919	.	-	0	ID=JUb129_00045;locus_tag=JUb129_00045;inference=ab+initio+prediction:Prodigal:2.60;product=hypothetical+protein;protein_id=gnl|SC|JUb129_00045
ERS1139592|SC|contig000001	Prodigal:2.60	CDS	39057	39392	.	-	0	ID=JUb129_00046;locus_tag=JUb129_00046;inference=ab+initio+prediction:Prodigal:2.60%2Csimilar+to+AA+sequence:UniProtKB:Q7BLV3%2Cprotein+motif:CLUSTERS:PRK10073%2Cprotein+motif:Cdd:COG3858%2Cprotein+motif:TIGRFAMs:TIGR03937%2Cprotein+motif:Pfam:PF00535.20;eC_number=2.4.1.212;product=Hyaluronan+synthase%2Cputative+glycosyl+transferase%2CPredicted+glycosyl+hydrolase%2Cpoly-beta-1%2C6+N-acetyl-D-gluc…
ERS1139592|SC|contig000001	Prodigal:2.60	CDS	39438	39689	.	-	0	ID=JUb129_00047;locus_tag=JUb129_00047;inference=ab+initio+prediction:Prodigal:2.60;product=hypothetical+protein;protein_id=gnl|SC|JUb129_00047
ERS1139592|SC|contig000001	Prodigal:2.60	CDS	39644	39838	.	-	0	ID=JUb129_00048;locus_tag=JUb129_00048;inference=ab+initio+prediction:Prodigal:2.60;product=hypothetical+protein;protein_id=gnl|SC|JUb129_00048
ERS1139592|SC|contig000001	Prodigal:2.60	CDS	39880	40314	.	-	0	ID=JUb129_00049;locus_tag=JUb129_00049;inference=ab+initio+prediction:Prodigal:2.60;product=hypothetical+protein;protein_id=gnl|SC|JUb129_00049
ERS1139592|SC|contig000001	Prodigal:2.60	CDS	40384	41040	.	-	0	ID=JUb129_00050;locus_tag=JUb129_00050;inference=ab+initio+prediction:Prodigal:2.60%2Csimilar+to+AA+sequence:UniProtKB:P0AED5%2Cprotein+motif:CLUSTERS:PRK09935%2Cprotein+motif:Cdd:COG4566%2Cprotein+motif:Pfam:PF00196.13;product=Response+regulator+uvrY%2Ctranscriptional+regulator+FimZ%2CResponse+regulator%2CBacterial+regulatory+proteins%2C+luxR+family;protein_id=gnl|SC|JUb129_00050;gene=uvrY_1
ERS1139592|SC|contig000001	Prodigal:2.60	CDS	41292	42242	.	-	0	ID=JUb129_00051;locus_tag=JUb129_00051;inference=ab+initio+prediction:Prodigal:2.60%2Cprotein+motif:TIGRFAMs:TIGR02145%2Cprotein+motif:Pfam:PF09603.4;product=fibrobacter+succinogenes+major+paralogous+domain%2CFibrobacter+succinogenes+major+domain+%28Fib_succ_major%29;protein_id=gnl|SC|JUb129_00051
ERS1139592|SC|contig000001	Prodigal:2.60	CDS	42242	42787	.	-	0	ID=JUb129_00052;locus_tag=JUb129_00052;inference=ab+initio+prediction:Prodigal:2.60;product=hypothetical+protein;protein_id=gnl|SC|JUb129_00052
ERS1139592|SC|contig000001	Prodigal:2.60	CDS	43031	43171	.	-	0	ID=JUb129_00053;locus_tag=JUb129_00053;inference=ab+initio+prediction:Prodigal:2.60;product=hypothetical+protein;protein_id=gnl|SC|JUb129_00053
ERS1139592|SC|contig000001	Prodigal:2.60	CDS	44072	44713	.	+	0	ID=JUb129_00054;locus_tag=JUb129_00054;inference=ab+initio+prediction:Prodigal:2.60;product=hypothetical+protein;protein_id=gnl|SC|JUb129_00054
ERS1139592|SC|contig000001	Prodigal:2.60	CDS	45316	45570	.	-	0	ID=JUb129_00055;locus_tag=JUb129_00055;inference=ab+initio+prediction:Prodigal:2.60;product=hypothetical+protein;protein_id=gnl|SC|JUb129_00055
ERS1139592|SC|contig000001	Prodigal:2.60	CDS	45638	45916	.	-	0	ID=JUb129_00056;locus_tag=JUb129_00056;inference=ab+initio+prediction:Prodigal:2.60;product=hypothetical+protein;protein_id=gnl|SC|JUb129_00056
ERS1139592|SC|contig000001	Prodigal:2.60	CDS	45957	46166	.	-	0	ID=JUb129_00057;locus_tag=JUb129_00057;inference=ab+initio+prediction:Prodigal:2.60;product=hypothetical+protein;protein_id=gnl|SC|JUb129_00057
ERS1139592|SC|contig000001	Prodigal:2.60	CDS	46566	46784	.	-	0	ID=JUb129_00058;locus_tag=JUb129_00058;inference=ab+initio+prediction:Prodigal:2.60;product=hypothetical+protein;protein_id=gnl|SC|JUb129_00058
ERS1139592|SC|contig000001	Prodigal:2.60	CDS	47916	48356	.	-	0	ID=JUb129_00059;locus_tag=JUb129_00059;inference=ab+initio+prediction:Prodigal:2.60;product=hypothetical+protein;protein_id=gnl|SC|JUb129_00059
ERS1139592|SC|contig000001	Prodigal:2.60	CDS	48792	49010	.	-	0	ID=JUb129_00060;locus_tag=JUb129_00060;inference=ab+initio+prediction:Prodigal:2.60;product=hypothetical+protein;protein_id=gnl|SC|JUb129_00060
ERS1139592|SC|contig000001	Prodigal:2.60	CDS	51490	51609	.	+	0	ID=JUb129_00061;locus_tag=JUb129_00061;inference=ab+initio+prediction:Prodigal:2.60;product=hypothetical+protein;protein_id=gnl|SC|JUb129_00061
ERS1139592|SC|contig000001	Prodigal:2.60	CDS	51978	52085	.	+	0	ID=JUb129_00062;locus_tag=JUb129_00062;inference=ab+initio+prediction:Prodigal:2.60;product=hypothetical+protein;protein_id=gnl|SC|JUb129_00062
ERS1139592|SC|contig000001	Prodigal:2.60	CDS	52726	52971	.	+	0	ID=JUb129_00063;locus_tag=JUb129_00063;inference=ab+initio+prediction:Prodigal:2.60;product=hypothetical+protein;protein_id=gnl|SC|JUb129_00063
ERS1139592|SC|contig000001	Prodigal:2.60	CDS	53705	53962	.	+	0	ID=JUb129_00064;locus_tag=JUb129_00064;inference=ab+initio+prediction:Prodigal:2.60%2Csimilar+to+AA+sequence:UniProtKB:P21362%2Cprotein+motif:Pfam:PF05974.6;product=hypothetical+protein%2CDomain+of+unknown+function+%28DUF892%29;protein_id=gnl|SC|JUb129_00064;gene=yciF_2
ERS1139592|SC|contig000001	Prodigal:2.60	CDS	54301	54693	.	+	0	ID=JUb129_00065;locus_tag=JUb129_00065;inference=ab+initio+prediction:Prodigal:2.60%2Csimilar+to+AA+sequence:UniProtKB:P37906%2Cprotein+motif:CLUSTERS:PRK05329%2Cprotein+motif:Cdd:COG1232%2Cprotein+motif:TIGRFAMs:TIGR03378%2Cprotein+motif:Pfam:PF01266.18;eC_number=1.4.3.-;product=Gamma-glutamylputrescine+oxidoreductase%2Canaerobic+glycerol-3-phosphate+dehydrogenase+subunit+B%2CProtoporphyrinogen+…
ERS1139592|SC|contig000001	Prodigal:2.60	CDS	55619	55888	.	-	0	ID=JUb129_00066;locus_tag=JUb129_00066;inference=ab+initio+prediction:Prodigal:2.60;product=hypothetical+protein;protein_id=gnl|SC|JUb129_00066
ERS1139592|SC|contig000001	Prodigal:2.60	CDS	56025	57317	.	-	0	ID=JUb129_00067;locus_tag=JUb129_00067;inference=ab+initio+prediction:Prodigal:2.60%2Csimilar+to+AA+sequence:UniProtKB:P0C2S3%2Cprotein+motif:Pfam:PF00150.12;eC_number=3.2.1.4;product=Endoglucanase+C%2CCellulase+%28glycosyl+hydrolase+family+5%29;protein_id=gnl|SC|JUb129_00067;gene=celC_2
ERS1139592|SC|contig000001	Prodigal:2.60	CDS	57417	57746	.	-	0	ID=JUb129_00068;locus_tag=JUb129_00068;inference=ab+initio+prediction:Prodigal:2.60;product=hypothetical+protein;protein_id=gnl|SC|JUb129_00068
ERS1139592|SC|contig000001	Prodigal:2.60	CDS	57747	58622	.	-	0	ID=JUb129_00069;locus_tag=JUb129_00069;inference=ab+initio+prediction:Prodigal:2.60%2Cprotein+motif:Pfam:PF01609.15;product=Transposase+DDE+domain;protein_id=gnl|SC|JUb129_00069
ERS1139592|SC|contig000001	Prodigal:2.60	CDS	58643	59818	.	-	0	ID=JUb129_00070;locus_tag=JUb129_00070;inference=ab+initio+prediction:Prodigal:2.60;product=hypothetical+protein;protein_id=gnl|SC|JUb129_00070
ERS1139592|SC|contig000001	Prodigal:2.60	CDS	61132	62430	.	-	0	ID=JUb129_00071;locus_tag=JUb129_00071;inference=ab+initio+prediction:Prodigal:2.60%2Cprotein+motif:TIGRFAMs:TIGR04183;product=Por+secretion+system+C-terminal+sorting+domain;protein_id=gnl|SC|JUb129_00071
ERS1139592|SC|contig000001	Prodigal:2.60	CDS	62661	63506	.	-	0	ID=JUb129_00072;locus_tag=JUb129_00072;inference=ab+initio+prediction:Prodigal:2.60%2Csimilar+to+AA+sequence:UniProtKB:P19219%2Cprotein+motif:CLUSTERS:PRK10572%2Cprotein+motif:Cdd:COG2169%2Cprotein+motif:TIGRFAMs:TIGR04094%2Cprotein+motif:Pfam:PF12833.1;eC_number=2.1.1.-;product=Methylphosphotriester-DNA--protein-cysteine+S-methyltransferase%2CDNA-binding+transcriptional+regulator+AraC%2CAdenosin…
ERS1139592|SC|contig000001	Prodigal:2.60	CDS	63595	64548	.	-	0	ID=JUb129_00073;locus_tag=JUb129_00073;inference=ab+initio+prediction:Prodigal:2.60%2Csimilar+to+AA+sequence:UniProtKB:Q7BLV3%2Cprotein+motif:CLUSTERS:PRK10073%2Cprotein+motif:Cdd:COG3858%2Cprotein+motif:TIGRFAMs:TIGR03965%2Cprotein+motif:Pfam:PF00535.20;eC_number=2.4.1.212;product=Hyaluronan+synthase%2Cputative+glycosyl+transferase%2CPredicted+glycosyl+hydrolase%2Cmycofactocin+system+glycosyltra…
ERS1139592|SC|contig000001	Prodigal:2.60	CDS	64594	64995	.	-	0	ID=JUb129_00074;locus_tag=JUb129_00074;inference=ab+initio+prediction:Prodigal:2.60;product=hypothetical+protein;protein_id=gnl|SC|JUb129_00074
ERS1139592|SC|contig000001	Prodigal:2.60	CDS	65037	65471	.	-	0	ID=JUb129_00075;locus_tag=JUb129_00075;inference=ab+initio+prediction:Prodigal:2.60;product=hypothetical+protein;protein_id=gnl|SC|JUb129_00075
ERS1139592|SC|contig000001	Prodigal:2.60	CDS	65541	66197	.	-	0	ID=JUb129_00076;locus_tag=JUb129_00076;inference=ab+initio+prediction:Prodigal:2.60%2Csimilar+to+AA+sequence:UniProtKB:P0AED5%2Cprotein+motif:CLUSTERS:PRK09935%2Cprotein+motif:Cdd:COG4566%2Cprotein+motif:Pfam:PF00196.13;product=Response+regulator+uvrY%2Ctranscriptional+regulator+FimZ%2CResponse+regulator%2CBacterial+regulatory+proteins%2C+luxR+family;protein_id=gnl|SC|JUb129_00076;gene=uvrY_2
ERS1139592|SC|contig000001	Prodigal:2.60	CDS	66449	68329	.	-	0	ID=JUb129_00077;locus_tag=JUb129_00077;inference=ab+initio+prediction:Prodigal:2.60%2Cprotein+motif:TIGRFAMs:TIGR02145%2Cprotein+motif:Pfam:PF09603.4;product=fibrobacter+succinogenes+major+paralogous+domain%2CFibrobacter+succinogenes+major+domain+%28Fib_succ_major%29;protein_id=gnl|SC|JUb129_00077
ERS1139592|SC|contig000001	Prodigal:2.60	CDS	69230	70543	.	+	0	ID=JUb129_00078;locus_tag=JUb129_00078;inference=ab+initio+prediction:Prodigal:2.60%2Cprotein+motif:CLUSTERS:PRK00283%2Cprotein+motif:Cdd:COG4974%2Cprotein+motif:TIGRFAMs:TIGR02225%2Cprotein+motif:Pfam:PF00589.16;product=site-specific+tyrosine+recombinase+XerD%2CSite-specific+recombinase+XerD%2Ctyrosine+recombinase+XerD%2CPhage+integrase+family;protein_id=gnl|SC|JUb129_00078
ERS1139592|SC|contig000001	Prodigal:2.60	CDS	71290	71409	.	+	0	ID=JUb129_00079;locus_tag=JUb129_00079;inference=ab+initio+prediction:Prodigal:2.60;product=hypothetical+protein;protein_id=gnl|SC|JUb129_00079
ERS1139592|SC|contig000001	Prodigal:2.60	CDS	71586	72134	.	+	0	ID=JUb129_00080;locus_tag=JUb129_00080;inference=ab+initio+prediction:Prodigal:2.60%2Cprotein+motif:CLUSTERS:PRK06217;product=hypothetical+protein;protein_id=gnl|SC|JUb129_00080
ERS1139592|SC|contig000001	Prodigal:2.60	CDS	72460	73068	.	-	0	ID=JUb129_00081;locus_tag=JUb129_00081;inference=ab+initio+prediction:Prodigal:2.60%2Csimilar+to+AA+sequence:UniProtKB:P20384%2Cprotein+motif:CLUSTERS:PRK13413%2Cprotein+motif:Pfam:PF00239.15;product=Putative+transposon+Tn552+DNA-invertase+bin3%2Cmultiple+promoter+invertase%2CResolvase%2C+N+terminal+domain;protein_id=gnl|SC|JUb129_00081;gene=bin3_1
ERS1139592|SC|contig000001	Prodigal:2.60	CDS	73177	76095	.	-	0	ID=JUb129_00082;locus_tag=JUb129_00082;inference=ab+initio+prediction:Prodigal:2.60%2Cprotein+motif:Cdd:COG4644%2Cprotein+motif:Pfam:PF01526.11;product=Transposase+and+inactivated+derivatives%2C+TnpA+family%2CTn3+transposase+DDE+domain;protein_id=gnl|SC|JUb129_00082
ERS1139592|SC|contig000001	Prodigal:2.60	CDS	76524	77135	.	+	0	ID=JUb129_00083;locus_tag=JUb129_00083;inference=ab+initio+prediction:Prodigal:2.60%2Cprotein+motif:Pfam:PF12686.1;product=Protein+of+unknown+function+%28DUF3800%29;protein_id=gnl|SC|JUb129_00083
ERS1139592|SC|contig000001	Prodigal:2.60	CDS	77138	77644	.	+	0	ID=JUb129_00084;locus_tag=JUb129_00084;inference=ab+initio+prediction:Prodigal:2.60;product=hypothetical+protein;protein_id=gnl|SC|JUb129_00084
ERS1139592|SC|contig000001	Prodigal:2.60	CDS	77914	78321	.	-	0	ID=JUb129_00085;locus_tag=JUb129_00085;inference=ab+initio+prediction:Prodigal:2.60;product=hypothetical+protein;protein_id=gnl|SC|JUb129_00085
ERS1139592|SC|contig000001	Prodigal:2.60	CDS	78409	79404	.	-	0	ID=JUb129_00086;locus_tag=JUb129_00086;inference=ab+initio+prediction:Prodigal:2.60%2Cprotein+motif:Cdd:COG4804%2Cprotein+motif:Pfam:PF06250.5;product=Uncharacterized+conserved+protein%2CProtein+of+unknown+function+%28DUF1016%29;protein_id=gnl|SC|JUb129_00086
ERS1139592|SC|contig000001	Prodigal:2.60	CDS	79960	80835	.	-	0	ID=JUb129_00087;locus_tag=JUb129_00087;inference=ab+initio+prediction:Prodigal:2.60%2Csimilar+to+AA+sequence:UniProtKB:P37321%2Cprotein+motif:CLUSTERS:PRK15442;eC_number=3.5.2.6;product=Extended-spectrum+beta-lactamase+PER-1+precursor%2Cbeta-lactamase+TEM;protein_id=gnl|SC|JUb129_00087;gene=per1_1
ERS1139592|SC|contig000001	Prodigal:2.60	CDS	81178	81351	.	-	0	ID=JUb129_00088;locus_tag=JUb129_00088;inference=ab+initio+prediction:Prodigal:2.60;product=hypothetical+protein;protein_id=gnl|SC|JUb129_00088
ERS1139592|SC|contig000001	Prodigal:2.60	CDS	81366	81923	.	-	0	ID=JUb129_00089;locus_tag=JUb129_00089;inference=ab+initio+prediction:Prodigal:2.60;product=hypothetical+protein;protein_id=gnl|SC|JUb129_00089
ERS1139592|SC|contig000001	Prodigal:2.60	CDS	81941	83245	.	-	0	ID=JUb129_00090;locus_tag=JUb129_00090;inference=ab+initio+prediction:Prodigal:2.60;product=hypothetical+protein;protein_id=gnl|SC|JUb129_00090
ERS1139592|SC|contig000001	Prodigal:2.60	CDS	83364	83648	.	-	0	ID=JUb129_00091;locus_tag=JUb129_00091;inference=ab+initio+prediction:Prodigal:2.60%2Csimilar+to+AA+sequence:UniProtKB:P03013%2Cprotein+motif:CLUSTERS:PRK13413;product=DNA-invertase+hin%2Cmultiple+promoter+invertase;protein_id=gnl|SC|JUb129_00091;gene=hin_1
ERS1139592|SC|contig000001	Prodigal:2.60	CDS	83671	83967	.	-	0	ID=JUb129_00092;locus_tag=JUb129_00092;inference=ab+initio+prediction:Prodigal:2.60%2Csimilar+to+AA+sequence:UniProtKB:P03013%2Cprotein+motif:CLUSTERS:PRK13413%2Cprotein+motif:Pfam:PF00239.15;product=DNA-invertase+hin%2Cmultiple+promoter+invertase%2CResolvase%2C+N+terminal+domain;protein_id=gnl|SC|JUb129_00092;gene=hin_2
ERS1139592|SC|contig000001	Prodigal:2.60	CDS	84021	84590	.	+	0	ID=JUb129_00093;locus_tag=JUb129_00093;inference=ab+initio+prediction:Prodigal:2.60%2Csimilar+to+AA+sequence:UniProtKB:P03013%2Cprotein+motif:CLUSTERS:PRK13413%2Cprotein+motif:Pfam:PF00239.15;product=DNA-invertase+hin%2Cmultiple+promoter+invertase%2CResolvase%2C+N+terminal+domain;protein_id=gnl|SC|JUb129_00093;gene=hin_3
ERS1139592|SC|contig000001	Prodigal:2.60	CDS	84687	85553	.	+	0	ID=JUb129_00094;locus_tag=JUb129_00094;inference=ab+initio+prediction:Prodigal:2.60%2Cprotein+motif:CLUSTERS:PRK00283%2Cprotein+motif:Cdd:COG4974%2Cprotein+motif:TIGRFAMs:TIGR02225%2Cprotein+motif:Pfam:PF00589.16;product=site-specific+tyrosine+recombinase+XerD%2CSite-specific+recombinase+XerD%2Ctyrosine+recombinase+XerD%2CPhage+integrase+family;protein_id=gnl|SC|JUb129_00094
ERS1139592|SC|contig000001	Prodigal:2.60	CDS	85903	86403	.	-	0	ID=JUb129_00095;locus_tag=JUb129_00095;inference=ab+initio+prediction:Prodigal:2.60;product=hypothetical+protein;protein_id=gnl|SC|JUb129_00095
ERS1139592|SC|contig000001	Prodigal:2.60	CDS	86548	86655	.	-	0	ID=JUb129_00096;locus_tag=JUb129_00096;inference=ab+initio+prediction:Prodigal:2.60;product=hypothetical+protein;protein_id=gnl|SC|JUb129_00096
ERS1139592|SC|contig000001	Prodigal:2.60	CDS	87324	87437	.	-	0	ID=JUb129_00097;locus_tag=JUb129_00097;inference=ab+initio+prediction:Prodigal:2.60;product=hypothetical+protein;protein_id=gnl|SC|JUb129_00097
ERS1139592|SC|contig000001	Prodigal:2.60	CDS	87465	87992	.	+	0	ID=JUb129_00098;locus_tag=JUb129_00098;inference=ab+initio+prediction:Prodigal:2.60%2Csimilar+to+AA+sequence:UniProtKB:P21362%2Cprotein+motif:Pfam:PF05974.6;product=hypothetical+protein%2CDomain+of+unknown+function+%28DUF892%29;protein_id=gnl|SC|JUb129_00098;gene=yciF_3
ERS1139592|SC|contig000001	Prodigal:2.60	CDS	88193	88765	.	-	0	ID=JUb129_00099;locus_tag=JUb129_00099;inference=ab+initio+prediction:Prodigal:2.60%2Csimilar+to+AA+sequence:UniProtKB:P03013%2Cprotein+motif:CLUSTERS:PRK13413%2Cprotein+motif:Pfam:PF00239.15;product=DNA-invertase+hin%2Cmultiple+promoter+invertase%2CResolvase%2C+N+terminal+domain;protein_id=gnl|SC|JUb129_00099;gene=hin_4
ERS1139592|SC|contig000001	Prodigal:2.60	CDS	89179	90219	.	-	0	ID=JUb129_00100;locus_tag=JUb129_00100;inference=ab+initio+prediction:Prodigal:2.60;product=hypothetical+protein;protein_id=gnl|SC|JUb129_00100
ERS1139592|SC|contig000001	Prodigal:2.60	CDS	90689	90880	.	+	0	ID=JUb129_00101;locus_tag=JUb129_00101;inference=ab+initio+prediction:Prodigal:2.60;product=hypothetical+protein;protein_id=gnl|SC|JUb129_00101
ERS1139592|SC|contig000002	RNAmmer:1.2	rRNA	1	2716	.	-	0	ID=JUb129_00102;locus_tag=JUb129_00102;inference=COORDINATES:profile:RNAmmer:1.2;product=23S+ribosomal+RNA
ERS1139592|SC|contig000002	Aragorn:1.2.36	tRNA	2876	2950	.	-	0	ID=JUb129_00103;locus_tag=JUb129_00103;inference=COORDINATES:profile:Aragorn:1.2.36;product=tRNA-Ala%28tgc%29
ERS1139592|SC|contig000002	Aragorn:1.2.36	tRNA	3040	3114	.	-	0	ID=JUb129_00104;locus_tag=JUb129_00104;inference=COORDINATES:profile:Aragorn:1.2.36;product=tRNA-Ile%28gat%29
ERS1139592|SC|contig000002	RNAmmer:1.2	rRNA	3331	4836	.	-	0	ID=JUb129_00105;locus_tag=JUb129_00105;inference=COORDINATES:profile:RNAmmer:1.2;product=16S+ribosomal+RNA
ERS1139592|SC|contig000002	RNAmmer:1.2	rRNA	6783	6889	.	-	0	ID=JUb129_00106;locus_tag=JUb129_00106;inference=COORDINATES:profile:RNAmmer:1.2;product=5S+ribosomal+RNA
ERS1139592|SC|contig000002	RNAmmer:1.2	rRNA	7055	9808	.	-	0	ID=JUb129_00107;locus_tag=JUb129_00107;inference=COORDINATES:profile:RNAmmer:1.2;product=23S+ribosomal+RNA
ERS1139592|SC|contig000002	Aragorn:1.2.36	tRNA	9968	10042	.	-	0	ID=JUb129_00108;locus_tag=JUb129_00108;inference=COORDINATES:profile:Aragorn:1.2.36;product=tRNA-Ala%28tgc%29
ERS1139592|SC|contig000002	Aragorn:1.2.36	tRNA	10131	10205	.	-	0	ID=JUb129_00109;locus_tag=JUb129_00109;inference=COORDINATES:profile:Aragorn:1.2.36;product=tRNA-Ile%28gat%29
ERS1139592|SC|contig000002	RNAmmer:1.2	rRNA	10423	11926	.	-	0	ID=JUb129_00110;locus_tag=JUb129_00110;inference=COORDINATES:profile:RNAmmer:1.2;product=16S+ribosomal+RNA
ERS1139592|SC|contig000002	RNAmmer:1.2	rRNA	13907	14013	.	-	0	ID=JUb129_00111;locus_tag=JUb129_00111;inference=COORDINATES:profile:RNAmmer:1.2;product=5S+ribosomal+RNA
ERS1139592|SC|contig000002	RNAmmer:1.2	rRNA	14179	16932	.	-	0	ID=JUb129_00112;locus_tag=JUb129_00112;inference=COORDINATES:profile:RNAmmer:1.2;product=23S+ribosomal+RNA
ERS1139592|SC|contig000002	Aragorn:1.2.36	tRNA	17092	17166	.	-	0	ID=JUb129_00113;locus_tag=JUb129_00113;inference=COORDINATES:profile:Aragorn:1.2.36;product=tRNA-Ala%28tgc%29
ERS1139592|SC|contig000002	Aragorn:1.2.36	tRNA	17256	17330	.	-	0	ID=JUb129_00114;locus_tag=JUb129_00114;inference=COORDINATES:profile:Aragorn:1.2.36;product=tRNA-Ile%28gat%29
ERS1139592|SC|contig000002	RNAmmer:1.2	rRNA	17548	19052	.	-	0	ID=JUb129_00115;locus_tag=JUb129_00115;inference=COORDINATES:profile:RNAmmer:1.2;product=16S+ribosomal+RNA
ERS1139592|SC|contig000002	Prodigal:2.60	CDS	19612	20040	.	-	0	ID=JUb129_00116;locus_tag=JUb129_00116;inference=ab+initio+prediction:Prodigal:2.60%2Cprotein+motif:Cdd:COG5652%2Cprotein+motif:Pfam:PF04892.6;product=Predicted+integral+membrane+protein%2CVanZ+like+family;protein_id=gnl|SC|JUb129_00116
ERS1139592|SC|contig000002	Prodigal:2.60	CDS	19982	20359	.	-	0	ID=JUb129_00117;locus_tag=JUb129_00117;inference=ab+initio+prediction:Prodigal:2.60%2Csimilar+to+AA+sequence:UniProtKB:P64214%2Cprotein+motif:CLUSTERS:PRK01202%2Cprotein+motif:Cdd:COG0509%2Cprotein+motif:TIGRFAMs:TIGR00527%2Cprotein+motif:Pfam:PF01597.13;product=Octanoyl/lipoyl+carrier+protein%2Cglycine+cleavage+system+protein+H%2CGlycine+cleavage+system+H+protein+%28lipoate-binding%29%2Cglycine+…
ERS1139592|SC|contig000002	Prodigal:2.60	CDS	20467	27552	.	-	0	ID=JUb129_00118;locus_tag=JUb129_00118;inference=ab+initio+prediction:Prodigal:2.60%2Cprotein+motif:TIGRFAMs:TIGR04189;product=cell+surface+protein+SprA;protein_id=gnl|SC|JUb129_00118
ERS1139592|SC|contig000002	Prodigal:2.60	CDS	27556	28140	.	-	0	ID=JUb129_00119;locus_tag=JUb129_00119;inference=ab+initio+prediction:Prodigal:2.60%2Csimilar+to+AA+sequence:UniProtKB:P66748%2Cprotein+motif:CLUSTERS:PRK00116%2Cprotein+motif:TIGRFAMs:TIGR00084%2Cprotein+motif:Pfam:PF01330.15;eC_number=3.6.4.12;product=Holliday+junction+ATP-dependent+DNA+helicase+RuvA%2CHolliday+junction+DNA+helicase+RuvA%2CHolliday+junction+DNA+helicase+RuvA%2CRuvA+N+terminal+d…
ERS1139592|SC|contig000002	Prodigal:2.60	CDS	28326	28637	.	-	0	ID=JUb129_00120;locus_tag=JUb129_00120;inference=ab+initio+prediction:Prodigal:2.60%2Csimilar+to+AA+sequence:UniProtKB:Q9X0Y1%2Cprotein+motif:CLUSTERS:PRK13222%2Cprotein+motif:TIGRFAMs:TIGR02009%2Cprotein+motif:Pfam:PF00702.1;eC_number=3.1.3.-;product=Phosphorylated+carbohydrates+phosphatase+TM_1254%2Cphosphoglycolate+phosphatase%2Cbeta-phosphoglucomutase+family+hydrolase%2Chaloacid+dehalogenase-…
ERS1139592|SC|contig000002	Prodigal:2.60	CDS	28670	28969	.	-	0	ID=JUb129_00121;locus_tag=JUb129_00121;inference=ab+initio+prediction:Prodigal:2.60%2Cprotein+motif:CLUSTERS:PRK11587%2Cprotein+motif:TIGRFAMs:TIGR02009%2Cprotein+motif:Pfam:PF00702.1;product=putative+phosphatase%2Cbeta-phosphoglucomutase+family+hydrolase%2Chaloacid+dehalogenase-like+hydrolase;protein_id=gnl|SC|JUb129_00121
ERS1139592|SC|contig000002	Prodigal:2.60	CDS	28992	31289	.	-	0	ID=JUb129_00122;locus_tag=JUb129_00122;inference=ab+initio+prediction:Prodigal:2.60%2Csimilar+to+AA+sequence:UniProtKB:P76558%2Cprotein+motif:CLUSTERS:PRK07232%2Cprotein+motif:TIGRFAMs:TIGR00651%2Cprotein+motif:Pfam:PF01515.13;eC_number=1.1.1.40;product=NADP-dependent+malic+enzyme%2Cbifunctional+malic+enzyme+oxidoreductase/phosphotransacetylase%2Cphosphate+acetyltransferase%2CPhosphate+acetyl/but…
ERS1139592|SC|contig000002	Prodigal:2.60	CDS	31306	32157	.	-	0	ID=JUb129_00123;locus_tag=JUb129_00123;inference=ab+initio+prediction:Prodigal:2.60%2Cprotein+motif:Pfam:PF01869.14;product=BadF/BadG/BcrA/BcrD+ATPase+family;protein_id=gnl|SC|JUb129_00123
ERS1139592|SC|contig000002	Prodigal:2.60	CDS	32237	32608	.	-	0	ID=JUb129_00124;locus_tag=JUb129_00124;inference=ab+initio+prediction:Prodigal:2.60;product=hypothetical+protein;protein_id=gnl|SC|JUb129_00124
ERS1139592|SC|contig000002	Prodigal:2.60	CDS	32737	33195	.	+	0	ID=JUb129_00125;locus_tag=JUb129_00125;inference=ab+initio+prediction:Prodigal:2.60%2Cprotein+motif:Pfam:PF04138.8;product=GtrA-like+protein;protein_id=gnl|SC|JUb129_00125
ERS1139592|SC|contig000002	Prodigal:2.60	CDS	33199	33927	.	+	0	ID=JUb129_00126;locus_tag=JUb129_00126;inference=ab+initio+prediction:Prodigal:2.60%2Cprotein+motif:CLUSTERS:PRK08633%2Cprotein+motif:TIGRFAMs:TIGR00530%2Cprotein+motif:Pfam:PF01553.15;product=2-acyl-glycerophospho-ethanolamine+acyltransferase%2C1-acylglycerol-3-phosphate+O-acyltransferases%2CAcyltransferase;protein_id=gnl|SC|JUb129_00126
ERS1139592|SC|contig000002	Prodigal:2.60	CDS	33970	35418	.	+	0	ID=JUb129_00127;locus_tag=JUb129_00127;inference=ab+initio+prediction:Prodigal:2.60%2Csimilar+to+AA+sequence:UniProtKB:P11551%2Cprotein+motif:CLUSTERS:PRK10133%2Cprotein+motif:TIGRFAMs:TIGR01272%2Cprotein+motif:Pfam:PF07690.10;product=L-fucose+permease%2CL-fucose+transporter%2Cglucose/galactose+transporter+WARNING%2CMajor+Facilitator+Superfamily;protein_id=gnl|SC|JUb129_00127;gene=fucP
ERS1139592|SC|contig000002	Prodigal:2.60	CDS	35510	36466	.	+	0	ID=JUb129_00128;locus_tag=JUb129_00128;inference=ab+initio+prediction:Prodigal:2.60%2Cprotein+motif:Pfam:PF12725.1;product=Protein+of+unknown+function+%28DUF3810%29;protein_id=gnl|SC|JUb129_00128
ERS1139592|SC|contig000002	Prodigal:2.60	CDS	37096	38607	.	+	0	ID=JUb129_00129;locus_tag=JUb129_00129;inference=ab+initio+prediction:Prodigal:2.60%2Cprotein+motif:Cdd:COG4243;product=Predicted+membrane+protein;protein_id=gnl|SC|JUb129_00129
ERS1139592|SC|contig000002	Prodigal:2.60	CDS	39033	41264	.	+	0	ID=JUb129_00130;locus_tag=JUb129_00130;inference=ab+initio+prediction:Prodigal:2.60%2Csimilar+to+AA+sequence:UniProtKB:P59852%2Cprotein+motif:CLUSTERS:PRK11176%2Cprotein+motif:Cdd:COG2274%2Cprotein+motif:TIGRFAMs:TIGR03796%2Cprotein+motif:Pfam:PF03412.1;eC_number=3.4.22.-;product=Lactococcin-G-processing+and+transport+ATP-binding+protein+LagD%2Clipid+transporter+ATP-binding/permease+protein%2CABC…
ERS1139592|SC|contig000002	Prodigal:2.60	CDS	41277	42578	.	+	0	ID=JUb129_00131;locus_tag=JUb129_00131;inference=ab+initio+prediction:Prodigal:2.60%2Cprotein+motif:TIGRFAMs:TIGR01843;product=type+I+secretion+membrane+fusion+protein%2C+HlyD+family;protein_id=gnl|SC|JUb129_00131
ERS1139592|SC|contig000002	Aragorn:1.2.36	tRNA	42663	42737	.	-	0	ID=JUb129_00132;locus_tag=JUb129_00132;inference=COORDINATES:profile:Aragorn:1.2.36;product=tRNA-Met%28cat%29
ERS1139592|SC|contig000002	Prodigal:2.60	CDS	42782	44068	.	-	0	ID=JUb129_00133;locus_tag=JUb129_00133;inference=ab+initio+prediction:Prodigal:2.60%2Csimilar+to+AA+sequence:UniProtKB:P35160%2Cprotein+motif:CLUSTERS:PRK03147%2Cprotein+motif:Pfam:PF00578.15;product=Thiol-disulfide+oxidoreductase+resA%2Cthiol-disulfide+oxidoreductase%2CAhpC/TSA+family;protein_id=gnl|SC|JUb129_00133;gene=resA_1
ERS1139592|SC|contig000002	Prodigal:2.60	CDS	44131	44340	.	-	0	ID=JUb129_00134;locus_tag=JUb129_00134;inference=ab+initio+prediction:Prodigal:2.60;product=hypothetical+protein;protein_id=gnl|SC|JUb129_00134
ERS1139592|SC|contig000002	Prodigal:2.60	CDS	44349	46316	.	-	0	ID=JUb129_00135;locus_tag=JUb129_00135;inference=ab+initio+prediction:Prodigal:2.60%2Cprotein+motif:TIGRFAMs:TIGR04183;product=Por+secretion+system+C-terminal+sorting+domain;protein_id=gnl|SC|JUb129_00135
ERS1139592|SC|contig000002	Prodigal:2.60	CDS	46395	47582	.	-	0	ID=JUb129_00136;locus_tag=JUb129_00136;inference=ab+initio+prediction:Prodigal:2.60%2Csimilar+to+AA+sequence:UniProtKB:P63790%2Cprotein+motif:CLUSTERS:PRK05342%2Cprotein+motif:Cdd:COG1734%2Cprotein+motif:TIGRFAMs:TIGR00382%2Cprotein+motif:Pfam:PF07724.8;product=ATP-dependent+Clp+protease+ATP-binding+subunit+ClpX%2CATP-dependent+protease+ATP-binding+subunit+ClpX%2CDnaK+suppressor+protein%2CATP-dep…
ERS1139592|SC|contig000002	Prodigal:2.60	CDS	47647	48036	.	-	0	ID=JUb129_00137;locus_tag=JUb129_00137;inference=ab+initio+prediction:Prodigal:2.60%2Csimilar+to+AA+sequence:UniProtKB:O07513%2Cprotein+motif:CLUSTERS:PRK10687%2Cprotein+motif:Pfam:PF01230.1;product=hypothetical+protein%2Cpurine+nucleoside+phosphoramidase%2CHIT+domain;protein_id=gnl|SC|JUb129_00137;gene=hit
ERS1139592|SC|contig000002	Prodigal:2.60	CDS	48068	48538	.	-	0	ID=JUb129_00138;locus_tag=JUb129_00138;inference=ab+initio+prediction:Prodigal:2.60%2Csimilar+to+AA+sequence:UniProtKB:P0A6W5%2Cprotein+motif:CLUSTERS:PRK00226%2Cprotein+motif:Cdd:COG0782%2Cprotein+motif:TIGRFAMs:TIGR01462%2Cprotein+motif:Pfam:PF03449.9;product=Transcript+cleavage+factor+greA%2Ctranscription+elongation+factor+GreA%2CTranscription+elongation+factor%2Ctranscription+elongation+facto…
ERS1139592|SC|contig000002	Prodigal:2.60	CDS	48648	49097	.	+	0	ID=JUb129_00139;locus_tag=JUb129_00139;inference=ab+initio+prediction:Prodigal:2.60;product=hypothetical+protein;protein_id=gnl|SC|JUb129_00139
ERS1139592|SC|contig000002	Prodigal:2.60	CDS	49101	49550	.	+	0	ID=JUb129_00140;locus_tag=JUb129_00140;inference=ab+initio+prediction:Prodigal:2.60%2Csimilar+to+AA+sequence:UniProtKB:P0A6M4%2Cprotein+motif:CLUSTERS:PRK05273%2Cprotein+motif:TIGRFAMs:TIGR00256%2Cprotein+motif:Pfam:PF02580.1;eC_number=3.1.-.-;product=D-tyrosyl-tRNA%28Tyr%29+deacylase%2CD-tyrosyl-tRNA%28Tyr%29+deacylase%2CD-tyrosyl-tRNA%28Tyr%29+deacylase%2CD-Tyr-tRNA%28Tyr%29+deacylase;protein_i…
ERS1139592|SC|contig000002	Prodigal:2.60	CDS	49639	50151	.	-	0	ID=JUb129_00141;locus_tag=JUb129_00141;inference=ab+initio+prediction:Prodigal:2.60;product=hypothetical+protein;protein_id=gnl|SC|JUb129_00141
ERS1139592|SC|contig000002	Prodigal:2.60	CDS	50198	50734	.	-	0	ID=JUb129_00142;locus_tag=JUb129_00142;inference=ab+initio+prediction:Prodigal:2.60;product=hypothetical+protein;protein_id=gnl|SC|JUb129_00142
ERS1139592|SC|contig000002	Prodigal:2.60	CDS	50879	52249	.	-	0	ID=JUb129_00143;locus_tag=JUb129_00143;inference=ab+initio+prediction:Prodigal:2.60;product=hypothetical+protein;protein_id=gnl|SC|JUb129_00143
ERS1139592|SC|contig000002	Prodigal:2.60	CDS	52287	52772	.	-	0	ID=JUb129_00144;locus_tag=JUb129_00144;inference=ab+initio+prediction:Prodigal:2.60%2Cprotein+motif:Cdd:COG5031%2Cprotein+motif:Pfam:PF05019.7;product=Uncharacterized+protein+involved+in+ubiquinone+biosynthesis%2CCoenzyme+Q+%28ubiquinone%29+biosynthesis+protein+Coq4;protein_id=gnl|SC|JUb129_00144
ERS1139592|SC|contig000002	Prodigal:2.60	CDS	52920	53216	.	-	0	ID=JUb129_00145;locus_tag=JUb129_00145;inference=ab+initio+prediction:Prodigal:2.60;product=hypothetical+protein;protein_id=gnl|SC|JUb129_00145
ERS1139592|SC|contig000002	Prodigal:2.60	CDS	53280	53573	.	-	0	ID=JUb129_00146;locus_tag=JUb129_00146;inference=ab+initio+prediction:Prodigal:2.60%2Cprotein+motif:Pfam:PF12840.1;product=Helix-turn-helix+domain;protein_id=gnl|SC|JUb129_00146
ERS1139592|SC|contig000002	Prodigal:2.60	CDS	53680	54318	.	-	0	ID=JUb129_00147;locus_tag=JUb129_00147;inference=ab+initio+prediction:Prodigal:2.60;product=hypothetical+protein;protein_id=gnl|SC|JUb129_00147
ERS1139592|SC|contig000002	Prodigal:2.60	CDS	54425	56026	.	+	0	ID=JUb129_00148;locus_tag=JUb129_00148;inference=ab+initio+prediction:Prodigal:2.60;product=hypothetical+protein;protein_id=gnl|SC|JUb129_00148
ERS1139592|SC|contig000002	Prodigal:2.60	CDS	56061	56825	.	-	0	ID=JUb129_00149;locus_tag=JUb129_00149;inference=ab+initio+prediction:Prodigal:2.60%2Csimilar+to+AA+sequence:UniProtKB:P31551%2Cprotein+motif:CLUSTERS:PRK05995%2Cprotein+motif:TIGRFAMs:TIGR02280%2Cprotein+motif:Pfam:PF00378.14;eC_number=4.2.1.-;product=Carnitinyl-CoA+dehydratase%2Cenoyl-CoA+hydratase%2Cphenylacetate+degradation+probable+enoyl-CoA+hydratase+PaaB%2CEnoyl-CoA+hydratase/isomerase+fam…
ERS1139592|SC|contig000002	Prodigal:2.60	CDS	56903	59599	.	-	0	ID=JUb129_00150;locus_tag=JUb129_00150;inference=ab+initio+prediction:Prodigal:2.60%2Cprotein+motif:Cdd:COG1204%2Cprotein+motif:Pfam:PF04851.9;product=Superfamily+II+helicase%2CType+III+restriction+enzyme%2C+res+subunit;protein_id=gnl|SC|JUb129_00150
ERS1139592|SC|contig000002	Prodigal:2.60	CDS	59643	60326	.	-	0	ID=JUb129_00151;locus_tag=JUb129_00151;inference=ab+initio+prediction:Prodigal:2.60;product=hypothetical+protein;protein_id=gnl|SC|JUb129_00151
ERS1139592|SC|contig000002	Prodigal:2.60	CDS	60398	62893	.	-	0	ID=JUb129_00152;locus_tag=JUb129_00152;inference=ab+initio+prediction:Prodigal:2.60%2Csimilar+to+AA+sequence:UniProtKB:Q84HH8%2Cprotein+motif:CLUSTERS:PRK11563%2Cprotein+motif:Cdd:COG4230%2Cprotein+motif:TIGRFAMs:TIGR02278%2Cprotein+motif:Pfam:PF00171.1;eC_number=1.2.1.77;product=3%2C4-dehydroadipyl-CoA+semialdehyde+dehydrogenase%2Cbifunctional+aldehyde+dehydrogenase/enoyl-CoA+hydratase%2CDelta+1…
ERS1139592|SC|contig000002	Prodigal:2.60	CDS	62982	63575	.	-	0	ID=JUb129_00153;locus_tag=JUb129_00153;inference=ab+initio+prediction:Prodigal:2.60%2Csimilar+to+AA+sequence:UniProtKB:P0A9W9%2Cprotein+motif:CLUSTERS:PRK13627%2Cprotein+motif:Cdd:COG0110%2Cprotein+motif:TIGRFAMs:TIGR02287%2Cprotein+motif:Pfam:PF00132.18;product=hypothetical+protein%2Ccarnitine+operon+protein+CaiE%2CAcetyltransferase+%28isoleucine+patch+superfamily%29%2Cphenylacetic+acid+degradat…
ERS1139592|SC|contig000002	Prodigal:2.60	CDS	63682	64887	.	-	0	ID=JUb129_00154;locus_tag=JUb129_00154;inference=ab+initio+prediction:Prodigal:2.60%2Csimilar+to+AA+sequence:UniProtKB:Q43974%2Cprotein+motif:CLUSTERS:PRK09050%2Cprotein+motif:Cdd:COG2050%2Cprotein+motif:TIGRFAMs:TIGR02430%2Cprotein+motif:Pfam:PF00108.1;eC_number=2.3.1.174;product=Beta-ketoadipyl-CoA+thiolase%2Cbeta-ketoadipyl+CoA+thiolase%2CUncharacterized+protein%2C+possibly+involved+in+aromati…
ERS1139592|SC|contig000002	Prodigal:2.60	CDS	64962	65375	.	-	0	ID=JUb129_00155;locus_tag=JUb129_00155;inference=ab+initio+prediction:Prodigal:2.60%2Csimilar+to+AA+sequence:UniProtKB:P76084%2Cprotein+motif:Cdd:COG2050%2Cprotein+motif:TIGRFAMs:TIGR02286%2Cprotein+motif:Pfam:PF03061.16;eC_number=3.1.2.-;product=Acyl-coenzyme+A+thioesterase+PaaI%2CUncharacterized+protein%2C+possibly+involved+in+aromatic+compounds+catabolism%2Cphenylacetic+acid+degradation+protei…
ERS1139592|SC|contig000002	Prodigal:2.60	CDS	65377	65691	.	-	0	ID=JUb129_00156;locus_tag=JUb129_00156;inference=ab+initio+prediction:Prodigal:2.60;product=hypothetical+protein;protein_id=gnl|SC|JUb129_00156
ERS1139592|SC|contig000002	Prodigal:2.60	CDS	65770	66900	.	-	0	ID=JUb129_00157;locus_tag=JUb129_00157;inference=ab+initio+prediction:Prodigal:2.60%2Csimilar+to+AA+sequence:UniProtKB:P76083%2Cprotein+motif:CLUSTERS:PRK08268%2Cprotein+motif:Cdd:COG1545%2Cprotein+motif:TIGRFAMs:TIGR02279%2Cprotein+motif:Pfam:PF02737.12;eC_number=1.1.1.157;product=Probable+3-hydroxybutyryl-CoA+dehydrogenase%2C3-hydroxy-acyl-CoA+dehydrogenase%2CPredicted+nucleic-acid-binding+prot…
ERS1139592|SC|contig000002	Prodigal:2.60	CDS	67008	67808	.	-	0	ID=JUb129_00158;locus_tag=JUb129_00158;inference=ab+initio+prediction:Prodigal:2.60%2Csimilar+to+AA+sequence:UniProtKB:P64016%2Cprotein+motif:CLUSTERS:PRK08140%2Cprotein+motif:TIGRFAMs:TIGR02280%2Cprotein+motif:Pfam:PF00378.14;eC_number=4.2.1.17;product=Probable+enoyl-CoA+hydratase+echA8%2Cenoyl-CoA+hydratase%2Cphenylacetate+degradation+probable+enoyl-CoA+hydratase+PaaB%2CEnoyl-CoA+hydratase/isom…
ERS1139592|SC|contig000002	Prodigal:2.60	CDS	67959	68423	.	-	0	ID=JUb129_00159;locus_tag=JUb129_00159;inference=ab+initio+prediction:Prodigal:2.60%2Cprotein+motif:TIGRFAMs:TIGR02159%2Cprotein+motif:Pfam:PF01883.13;product=phenylacetate-CoA+oxygenase%2C+PaaJ+subunit%2CDomain+of+unknown+function+DUF59;protein_id=gnl|SC|JUb129_00159
ERS1139592|SC|contig000002	Prodigal:2.60	CDS	68493	69242	.	-	0	ID=JUb129_00160;locus_tag=JUb129_00160;inference=ab+initio+prediction:Prodigal:2.60%2Csimilar+to+AA+sequence:UniProtKB:P76079%2Cprotein+motif:Cdd:COG3396%2Cprotein+motif:TIGRFAMs:TIGR02158%2Cprotein+motif:Pfam:PF05138.6;product=Phenylacetic+acid+degradation+protein+paaC%2CUncharacterized+conserved+protein%2Cphenylacetate-CoA+oxygenase%2C+PaaI+subunit%2CPhenylacetic+acid+catabolic+protein;protein_…
ERS1139592|SC|contig000002	Prodigal:2.60	CDS	69242	69523	.	-	0	ID=JUb129_00161;locus_tag=JUb129_00161;inference=ab+initio+prediction:Prodigal:2.60%2Cprotein+motif:CLUSTERS:PRK13781%2Cprotein+motif:Cdd:COG3460%2Cprotein+motif:TIGRFAMs:TIGR02157%2Cprotein+motif:Pfam:PF06243.5;product=phenylacetate-CoA+oxygenase+subunit+PaaB%2CUncharacterized+enzyme+of+phenylacetate+metabolism%2Cphenylacetate-CoA+oxygenase%2C+PaaH+subunit%2CPhenylacetic+acid+degradation+B;prote…
ERS1139592|SC|contig000002	Prodigal:2.60	CDS	69635	70573	.	-	0	ID=JUb129_00162;locus_tag=JUb129_00162;inference=ab+initio+prediction:Prodigal:2.60%2Csimilar+to+AA+sequence:UniProtKB:P76077%2Cprotein+motif:CLUSTERS:PRK13778%2Cprotein+motif:Cdd:COG3396%2Cprotein+motif:TIGRFAMs:TIGR02156%2Cprotein+motif:Pfam:PF05138.6;product=Phenylacetic+acid+degradation+protein+paaA%2Cphenylacetate-CoA+oxygenase+subunit+PaaA%2CUncharacterized+conserved+protein%2Cphenylacetate…
ERS1139592|SC|contig000002	Prodigal:2.60	CDS	70671	71756	.	-	0	ID=JUb129_00163;locus_tag=JUb129_00163;inference=ab+initio+prediction:Prodigal:2.60%2Csimilar+to+AA+sequence:UniProtKB:P96853%2Cprotein+motif:CLUSTERS:PRK10684%2Cprotein+motif:Cdd:COG3217%2Cprotein+motif:TIGRFAMs:TIGR02160%2Cprotein+motif:Pfam:PF00970.18;eC_number=1.17.1.-;product=3-ketosteroid-9-alpha-hydroxylase+reductase+subunit%2CHCP+oxidoreductase%2C+NADH-dependent%2CUncharacterized+Fe-S+pro…
ERS1139592|SC|contig000002	Prodigal:2.60	CDS	71753	73072	.	-	0	ID=JUb129_00164;locus_tag=JUb129_00164;inference=ab+initio+prediction:Prodigal:2.60%2Csimilar+to+AA+sequence:UniProtKB:P76085%2Cprotein+motif:CLUSTERS:PRK06187%2Cprotein+motif:TIGRFAMs:TIGR02155%2Cprotein+motif:Pfam:PF00501.22;eC_number=6.2.1.30;product=Phenylacetate-coenzyme+A+ligase%2Clong-chain-fatty-acid--CoA+ligase%2Cphenylacetate-CoA+ligase%2CAMP-binding+enzyme;protein_id=gnl|SC|JUb129_0016…
ERS1139592|SC|contig000002	Prodigal:2.60	CDS	73192	73770	.	-	0	ID=JUb129_00165;locus_tag=JUb129_00165;inference=ab+initio+prediction:Prodigal:2.60%2Csimilar+to+AA+sequence:UniProtKB:A0R4Z6%2Cprotein+motif:Pfam:PF00440.17;product=HTH-type+transcriptional+repressor+KstR2%2CBacterial+regulatory+proteins%2C+tetR+family;protein_id=gnl|SC|JUb129_00165;gene=kstR2
ERS1139592|SC|contig000002	Prodigal:2.60	CDS	74248	76842	.	+	0	ID=JUb129_00166;locus_tag=JUb129_00166;inference=ab+initio+prediction:Prodigal:2.60%2Csimilar+to+AA+sequence:UniProtKB:P63284%2Cprotein+motif:CLUSTERS:PRK10865%2Cprotein+motif:Cdd:COG3829%2Cprotein+motif:TIGRFAMs:TIGR03346%2Cprotein+motif:Pfam:PF07724.8;product=Heat+shock+protein+F84.1%2Cprotein+disaggregation+chaperone%2CTranscriptional+regulator+containing+PAS%2C+AAA-type+ATPase%2C+and+DNA-bind…
ERS1139592|SC|contig000002	Prodigal:2.60	CDS	77214	77744	.	+	0	ID=JUb129_00167;locus_tag=JUb129_00167;inference=ab+initio+prediction:Prodigal:2.60;product=hypothetical+protein;protein_id=gnl|SC|JUb129_00167
ERS1139592|SC|contig000002	Prodigal:2.60	CDS	77774	78421	.	+	0	ID=JUb129_00168;locus_tag=JUb129_00168;inference=ab+initio+prediction:Prodigal:2.60;product=hypothetical+protein;protein_id=gnl|SC|JUb129_00168
ERS1139592|SC|contig000002	Prodigal:2.60	CDS	78400	79185	.	+	0	ID=JUb129_00169;locus_tag=JUb129_00169;inference=ab+initio+prediction:Prodigal:2.60%2Csimilar+to+AA+sequence:UniProtKB:Q7WZY5%2Cprotein+motif:CLUSTERS:PRK11644%2Cprotein+motif:Cdd:COG4564%2Cprotein+motif:Pfam:PF07730.7;eC_number=2.7.13.3;product=Oxygen+sensor+histidine+kinase+nreB%2Csensory+histidine+kinase+UhpB%2CSignal+transduction+histidine+kinase%2CHistidine+kinase;protein_id=gnl|SC|JUb129_00…
ERS1139592|SC|contig000002	Prodigal:2.60	CDS	79182	79820	.	+	0	ID=JUb129_00170;locus_tag=JUb129_00170;inference=ab+initio+prediction:Prodigal:2.60%2Csimilar+to+AA+sequence:UniProtKB:Q7WZY4%2Cprotein+motif:CLUSTERS:PRK10651%2Cprotein+motif:Cdd:COG4565%2Cprotein+motif:TIGRFAMs:TIGR02875%2Cprotein+motif:Pfam:PF00072.18;product=Nitrogen+regulation+protein+C%2Ctranscriptional+regulator+NarL%2CResponse+regulator+of+citrate/malate+metabolism%2Csporulation+transcrip…
ERS1139592|SC|contig000002	Prodigal:2.60	CDS	80128	81483	.	+	0	ID=JUb129_00171;locus_tag=JUb129_00171;inference=ab+initio+prediction:Prodigal:2.60%2Cprotein+motif:CLUSTERS:PRK09597%2Cprotein+motif:Pfam:PF01569.15;product=lipid+A+1-phosphatase%2CPAP2+superfamily;protein_id=gnl|SC|JUb129_00171
ERS1139592|SC|contig000002	Prodigal:2.60	CDS	81687	82679	.	+	0	ID=JUb129_00172;locus_tag=JUb129_00172;inference=ab+initio+prediction:Prodigal:2.60%2Cprotein+motif:TIGRFAMs:TIGR03952%2Cprotein+motif:Pfam:PF05572.7;product=zinc-dependent+metalloproteinase+lipoprotein%2C+BF0631+family%2CPregnancy-associated+plasma+protein-A;protein_id=gnl|SC|JUb129_00172
ERS1139592|SC|contig000002	Prodigal:2.60	CDS	82789	84657	.	-	0	ID=JUb129_00173;locus_tag=JUb129_00173;inference=ab+initio+prediction:Prodigal:2.60;product=hypothetical+protein;protein_id=gnl|SC|JUb129_00173
ERS1139592|SC|contig000002	Prodigal:2.60	CDS	84836	87133	.	-	0	ID=JUb129_00174;locus_tag=JUb129_00174;inference=ab+initio+prediction:Prodigal:2.60;product=hypothetical+protein;protein_id=gnl|SC|JUb129_00174
ERS1139592|SC|contig000002	Prodigal:2.60	CDS	87258	88580	.	+	0	ID=JUb129_00175;locus_tag=JUb129_00175;inference=ab+initio+prediction:Prodigal:2.60%2Csimilar+to+AA+sequence:UniProtKB:A0QR01%2Cprotein+motif:CLUSTERS:PRK09470%2Cprotein+motif:Cdd:COG3852%2Cprotein+motif:TIGRFAMs:TIGR02966%2Cprotein+motif:Pfam:PF02518.20;eC_number=2.7.13.3;product=Signal-transduction+histidine+kinase+senX3%2Ctwo-component+sensor+protein%2CSignal+transduction+histidine+kinase%2C+n…
ERS1139592|SC|contig000002	Prodigal:2.60	CDS	88570	89259	.	+	0	ID=JUb129_00176;locus_tag=JUb129_00176;inference=ab+initio+prediction:Prodigal:2.60%2Csimilar+to+AA+sequence:UniProtKB:P0AA16%2Cprotein+motif:CLUSTERS:PRK11083%2Cprotein+motif:Cdd:COG4565%2Cprotein+motif:TIGRFAMs:TIGR02154%2Cprotein+motif:Pfam:PF00072.18;product=Transcriptional+regulatory+protein+OmpR%2CDNA-binding+response+regulator+CreB%2CResponse+regulator+of+citrate/malate+metabolism%2Cphosph…
ERS1139592|SC|contig000002	Prodigal:2.60	CDS	89263	90090	.	-	0	ID=JUb129_00177;locus_tag=JUb129_00177;inference=ab+initio+prediction:Prodigal:2.60%2Cprotein+motif:Cdd:COG5239%2Cprotein+motif:Pfam:PF03372.17;product=mRNA+deadenylase%2C+exonuclease+subunit+and+related+nucleases%2CEndonuclease/Exonuclease/phosphatase+family;protein_id=gnl|SC|JUb129_00177
ERS1139592|SC|contig000002	Prodigal:2.60	CDS	90160	90363	.	-	0	ID=JUb129_00178;locus_tag=JUb129_00178;inference=ab+initio+prediction:Prodigal:2.60;product=hypothetical+protein;protein_id=gnl|SC|JUb129_00178
ERS1139592|SC|contig000002	Prodigal:2.60	CDS	90366	91622	.	-	0	ID=JUb129_00179;locus_tag=JUb129_00179;inference=ab+initio+prediction:Prodigal:2.60%2Csimilar+to+AA+sequence:UniProtKB:P00781%2Cprotein+motif:Cdd:COG4935%2Cprotein+motif:TIGRFAMs:TIGR03921%2Cprotein+motif:Pfam:PF00082.16;eC_number=3.4.21.62;product=Subtilisin+DY%2CRegulatory+P+domain+of+the+subtilisin-like+proprotein+convertases+and+other+proteases%2Ctype+VII+secretion-associated+serine+protease+…
ERS1139592|SC|contig000002	Prodigal:2.60	CDS	91634	92212	.	-	0	ID=JUb129_00180;locus_tag=JUb129_00180;inference=ab+initio+prediction:Prodigal:2.60;product=hypothetical+protein;protein_id=gnl|SC|JUb129_00180
ERS1139592|SC|contig000002	Prodigal:2.60	CDS	92212	92925	.	-	0	ID=JUb129_00181;locus_tag=JUb129_00181;inference=ab+initio+prediction:Prodigal:2.60;product=hypothetical+protein;protein_id=gnl|SC|JUb129_00181
ERS1139592|SC|contig000002	Prodigal:2.60	CDS	92939	93808	.	-	0	ID=JUb129_00182;locus_tag=JUb129_00182;inference=ab+initio+prediction:Prodigal:2.60%2Cprotein+motif:Pfam:PF11655.2;product=Protein+of+unknown+function+%28DUF2589%29;protein_id=gnl|SC|JUb129_00182
ERS1139592|SC|contig000002	Prodigal:2.60	CDS	93952	94833	.	-	0	ID=JUb129_00183;locus_tag=JUb129_00183;inference=ab+initio+prediction:Prodigal:2.60%2Csimilar+to+AA+sequence:UniProtKB:Q9LBG2%2Cprotein+motif:CLUSTERS:PRK07677%2Cprotein+motif:Cdd:COG3347%2Cprotein+motif:TIGRFAMs:TIGR01830%2Cprotein+motif:Pfam:PF00106.19;eC_number=1.1.1.-;product=Levodione+reductase%2Cshort+chain+dehydrogenase%2CUncharacterized+conserved+protein%2C3-oxoacyl-[acyl-carrier-protein]…
ERS1139592|SC|contig000002	Prodigal:2.60	CDS	95042	96379	.	-	0	ID=JUb129_00184;locus_tag=JUb129_00184;inference=ab+initio+prediction:Prodigal:2.60%2Csimilar+to+AA+sequence:UniProtKB:Q81WF0%2Cprotein+motif:CLUSTERS:PRK09236%2Cprotein+motif:Cdd:COG0505%2Cprotein+motif:TIGRFAMs:TIGR00857%2Cprotein+motif:Pfam:PF01979.14;eC_number=3.5.2.3;product=Dihydroorotase%2Cdihydroorotase%2CCarbamoylphosphate+synthase+small+subunit%2Cdihydroorotase%2C+multifunctional+comple…
ERS1139592|SC|contig000002	Prodigal:2.60	CDS	96576	97997	.	+	0	ID=JUb129_00185;locus_tag=JUb129_00185;inference=ab+initio+prediction:Prodigal:2.60%2Cprotein+motif:Pfam:PF01943.11;product=Polysaccharide+biosynthesis+protein;protein_id=gnl|SC|JUb129_00185
ERS1139592|SC|contig000002	Prodigal:2.60	CDS	98143	99159	.	+	0	ID=JUb129_00186;locus_tag=JUb129_00186;inference=ab+initio+prediction:Prodigal:2.60%2Csimilar+to+AA+sequence:UniProtKB:Q05852%2Cprotein+motif:CLUSTERS:PRK14354%2Cprotein+motif:Cdd:COG4750%2Cprotein+motif:TIGRFAMs:TIGR01208%2Cprotein+motif:Pfam:PF00483.17;eC_number=2.7.7.9;product=UTP--glucose-1-phosphate+uridylyltransferase%2Cbifunctional+N-acetylglucosamine-1-phosphate+uridyltransferase/glucosam…
ERS1139592|SC|contig000002	Prodigal:2.60	CDS	99272	100120	.	+	0	ID=JUb129_00187;locus_tag=JUb129_00187;inference=ab+initio+prediction:Prodigal:2.60;product=hypothetical+protein;protein_id=gnl|SC|JUb129_00187
ERS1139592|SC|contig000002	Prodigal:2.60	CDS	100117	101673	.	+	0	ID=JUb129_00188;locus_tag=JUb129_00188;inference=ab+initio+prediction:Prodigal:2.60%2Csimilar+to+AA+sequence:UniProtKB:Q9JZ20%2Cprotein+motif:CLUSTERS:PRK11637%2Cprotein+motif:Cdd:COG4942%2Cprotein+motif:Pfam:PF01551.1;product=hypothetical+protein%2CAmiB+activator%2CMembrane-bound+metallopeptidase%2CPeptidase+family+M23;protein_id=gnl|SC|JUb129_00188
ERS1139592|SC|contig000002	Prodigal:2.60	CDS	101709	101909	.	+	0	ID=JUb129_00189;locus_tag=JUb129_00189;inference=ab+initio+prediction:Prodigal:2.60%2Csimilar+to+AA+sequence:UniProtKB:P69428%2Cprotein+motif:CLUSTERS:PRK00720%2Cprotein+motif:TIGRFAMs:TIGR01411%2Cprotein+motif:Pfam:PF02416.10;product=Sec-independent+protein+translocase+protein+TatA%2Ctwin+arginine+translocase+protein+A%2Ctwin+arginine-targeting+protein+translocase%2C+TatA/E+family%2CmttA/Hcf106+…
ERS1139592|SC|contig000002	Prodigal:2.60	CDS	101925	102539	.	+	0	ID=JUb129_00190;locus_tag=JUb129_00190;inference=ab+initio+prediction:Prodigal:2.60;product=hypothetical+protein;protein_id=gnl|SC|JUb129_00190
ERS1139592|SC|contig000002	Prodigal:2.60	CDS	102536	102994	.	+	0	ID=JUb129_00191;locus_tag=JUb129_00191;inference=ab+initio+prediction:Prodigal:2.60;product=hypothetical+protein;protein_id=gnl|SC|JUb129_00191
ERS1139592|SC|contig000002	Prodigal:2.60	CDS	103009	103605	.	+	0	ID=JUb129_00192;locus_tag=JUb129_00192;inference=ab+initio+prediction:Prodigal:2.60%2Csimilar+to+AA+sequence:UniProtKB:P0A7I7%2Cprotein+motif:CLUSTERS:PRK00393%2Cprotein+motif:TIGRFAMs:TIGR00505%2Cprotein+motif:Pfam:PF00925.14;eC_number=3.5.4.25;product=GTP+cyclohydrolase-2%2CGTP+cyclohydrolase+II%2CGTP+cyclohydrolase+II%2CGTP+cyclohydrolase+II;protein_id=gnl|SC|JUb129_00192;gene=ribA
ERS1139592|SC|contig000002	Prodigal:2.60	CDS	104262	104777	.	-	0	ID=JUb129_00193;locus_tag=JUb129_00193;inference=ab+initio+prediction:Prodigal:2.60;product=hypothetical+protein;protein_id=gnl|SC|JUb129_00193
ERS1139592|SC|contig000002	Prodigal:2.60	CDS	104893	106626	.	+	0	ID=JUb129_00194;locus_tag=JUb129_00194;inference=ab+initio+prediction:Prodigal:2.60%2Csimilar+to+AA+sequence:UniProtKB:P40406%2Cprotein+motif:CLUSTERS:PRK05337%2Cprotein+motif:Pfam:PF00933.15;product=hypothetical+protein%2Cbeta-hexosaminidase%2CGlycosyl+hydrolase+family+3+N+terminal+domain;protein_id=gnl|SC|JUb129_00194;gene=ybbD
ERS1139592|SC|contig000002	Prodigal:2.60	CDS	106637	107785	.	+	0	ID=JUb129_00195;locus_tag=JUb129_00195;inference=ab+initio+prediction:Prodigal:2.60%2Csimilar+to+AA+sequence:UniProtKB:O53279%2Cprotein+motif:CLUSTERS:PRK15427%2Cprotein+motif:Cdd:COG0297%2Cprotein+motif:TIGRFAMs:TIGR03999%2Cprotein+motif:Pfam:PF00534.14;eC_number=2.4.1.11;product=Glycogen+synthase%2Ccolanic+acid+biosynthesis+glycosyltransferase+WcaL%2CGlycogen+synthase%2CN-acetyl-alpha-D-glucosa…
ERS1139592|SC|contig000002	Prodigal:2.60	CDS	107813	109087	.	+	0	ID=JUb129_00196;locus_tag=JUb129_00196;inference=ab+initio+prediction:Prodigal:2.60%2Cprotein+motif:Pfam:PF11013.2;product=Protein+of+unknown+function+%28DUF2851%29;protein_id=gnl|SC|JUb129_00196
ERS1139592|SC|contig000002	Prodigal:2.60	CDS	109080	109301	.	+	0	ID=JUb129_00197;locus_tag=JUb129_00197;inference=ab+initio+prediction:Prodigal:2.60;product=hypothetical+protein;protein_id=gnl|SC|JUb129_00197
ERS1139592|SC|contig000002	Prodigal:2.60	CDS	109304	109816	.	+	0	ID=JUb129_00198;locus_tag=JUb129_00198;inference=ab+initio+prediction:Prodigal:2.60;product=hypothetical+protein;protein_id=gnl|SC|JUb129_00198
ERS1139592|SC|contig000002	Prodigal:2.60	CDS	109893	110627	.	-	0	ID=JUb129_00199;locus_tag=JUb129_00199;inference=ab+initio+prediction:Prodigal:2.60%2Cprotein+motif:Pfam:PF04402.8;product=Protein+of+unknown+function+%28DUF541%29;protein_id=gnl|SC|JUb129_00199
ERS1139592|SC|contig000002	Prodigal:2.60	CDS	110718	111491	.	-	0	ID=JUb129_00200;locus_tag=JUb129_00200;inference=ab+initio+prediction:Prodigal:2.60%2Cprotein+motif:TIGRFAMs:TIGR04056;product=TonB-linked+outer+membrane+protein%2C+SusC/RagA+family;protein_id=gnl|SC|JUb129_00200
ERS1139592|SC|contig000002	Prodigal:2.60	CDS	111497	112282	.	-	0	ID=JUb129_00201;locus_tag=JUb129_00201;inference=ab+initio+prediction:Prodigal:2.60%2Cprotein+motif:TIGRFAMs:TIGR04056;product=TonB-linked+outer+membrane+protein%2C+SusC/RagA+family;protein_id=gnl|SC|JUb129_00201
ERS1139592|SC|contig000002	Prodigal:2.60	CDS	112402	115566	.	+	0	ID=JUb129_00202;locus_tag=JUb129_00202;inference=ab+initio+prediction:Prodigal:2.60%2Csimilar+to+AA+sequence:UniProtKB:Q7A6H4%2Cprotein+motif:CLUSTERS:PRK13909%2Cprotein+motif:TIGRFAMs:TIGR00609%2Cprotein+motif:Pfam:PF00580.15;eC_number=3.1.-.-;product=ATP-dependent+helicase/nuclease+subunit+A%2Cputative+recombination+protein+RecB%2Cexodeoxyribonuclease+V%2C+beta+subunit%2CUvrD/REP+helicase;prote…
ERS1139592|SC|contig000002	Prodigal:2.60	CDS	115651	116160	.	-	0	ID=JUb129_00203;locus_tag=JUb129_00203;inference=ab+initio+prediction:Prodigal:2.60%2Csimilar+to+AA+sequence:UniProtKB:Q46106%2Cprotein+motif:CLUSTERS:PRK10304%2Cprotein+motif:Cdd:COG1528%2Cprotein+motif:Pfam:PF00210.18;eC_number=1.16.3.1;product=Ferritin%2Cferritin%2CFerritin-like+protein%2CFerritin-like+domain;protein_id=gnl|SC|JUb129_00203;gene=ftn
ERS1139592|SC|contig000002	Prodigal:2.60	CDS	116288	116740	.	-	0	ID=JUb129_00204;locus_tag=JUb129_00204;inference=ab+initio+prediction:Prodigal:2.60;product=hypothetical+protein;protein_id=gnl|SC|JUb129_00204
ERS1139592|SC|contig000002	Prodigal:2.60	CDS	116907	117857	.	-	0	ID=JUb129_00205;locus_tag=JUb129_00205;inference=ab+initio+prediction:Prodigal:2.60;product=hypothetical+protein;protein_id=gnl|SC|JUb129_00205
ERS1139592|SC|contig000002	Prodigal:2.60	CDS	117996	120644	.	-	0	ID=JUb129_00206;locus_tag=JUb129_00206;inference=ab+initio+prediction:Prodigal:2.60%2Csimilar+to+AA+sequence:UniProtKB:Q59266%2Cprotein+motif:CLUSTERS:PRK14508%2Cprotein+motif:TIGRFAMs:TIGR00217%2Cprotein+motif:Pfam:PF02446.11;eC_number=2.4.1.25;product=4-alpha-glucanotransferase%2C4-alpha-glucanotransferase%2C4-alpha-glucanotransferase%2C4-alpha-glucanotransferase;protein_id=gnl|SC|JUb129_00206;…
ERS1139592|SC|contig000002	Prodigal:2.60	CDS	120776	121942	.	-	0	ID=JUb129_00207;locus_tag=JUb129_00207;inference=ab+initio+prediction:Prodigal:2.60%2Cprotein+motif:TIGRFAMs:TIGR04183;product=Por+secretion+system+C-terminal+sorting+domain;protein_id=gnl|SC|JUb129_00207
ERS1139592|SC|contig000002	Prodigal:2.60	CDS	122175	123641	.	-	0	ID=JUb129_00208;locus_tag=JUb129_00208;inference=ab+initio+prediction:Prodigal:2.60%2Csimilar+to+AA+sequence:UniProtKB:Q83BL7%2Cprotein+motif:CLUSTERS:PRK00260%2Cprotein+motif:Cdd:COG0215%2Cprotein+motif:TIGRFAMs:TIGR00435%2Cprotein+motif:Pfam:PF01406.13;eC_number=6.1.1.16;product=Cysteine--tRNA+ligase%2Ccysteinyl-tRNA+synthetase%2CCysteinyl-tRNA+synthetase%2Ccysteine--tRNA+ligase%2CtRNA+syntheta…
ERS1139592|SC|contig000002	Prodigal:2.60	CDS	123781	124446	.	-	0	ID=JUb129_00209;locus_tag=JUb129_00209;inference=ab+initio+prediction:Prodigal:2.60%2Csimilar+to+AA+sequence:UniProtKB:P0A6T5%2Cprotein+motif:CLUSTERS:PRK09347%2Cprotein+motif:Cdd:COG0302%2Cprotein+motif:TIGRFAMs:TIGR00063%2Cprotein+motif:Pfam:PF01227.16;eC_number=3.5.4.16;product=GTP+cyclohydrolase+1%2CGTP+cyclohydrolase+I%2CGTP+cyclohydrolase+I%2CGTP+cyclohydrolase+I%2CGTP+cyclohydrolase+I;prot…
ERS1139592|SC|contig000002	Prodigal:2.60	CDS	124778	125470	.	+	0	ID=JUb129_00210;locus_tag=JUb129_00210;inference=ab+initio+prediction:Prodigal:2.60;product=hypothetical+protein;protein_id=gnl|SC|JUb129_00210
ERS1139592|SC|contig000002	Prodigal:2.60	CDS	125603	126598	.	-	0	ID=JUb129_00211;locus_tag=JUb129_00211;inference=ab+initio+prediction:Prodigal:2.60%2Csimilar+to+AA+sequence:UniProtKB:P0AEZ1%2Cprotein+motif:CLUSTERS:PRK09432%2Cprotein+motif:TIGRFAMs:TIGR00676%2Cprotein+motif:Pfam:PF02219.11;eC_number=1.5.1.20;product=5%2C10-methylenetetrahydrofolate+reductase%2C5%2C10-methylenetetrahydrofolate+reductase%2C5%2C10-methylenetetrahydrofolate+reductase%2CMethylenet…
ERS1139592|SC|contig000002	Prodigal:2.60	CDS	126624	129284	.	-	0	ID=JUb129_00212;locus_tag=JUb129_00212;inference=ab+initio+prediction:Prodigal:2.60%2Csimilar+to+AA+sequence:UniProtKB:P13009%2Cprotein+motif:CLUSTERS:PRK09490%2Cprotein+motif:Cdd:COG5012%2Cprotein+motif:TIGRFAMs:TIGR02082%2Cprotein+motif:Pfam:PF02965.11;eC_number=2.1.1.13;product=Methionine+synthase%2CB12-dependent+methionine+synthase%2CPredicted+cobalamin+binding+protein%2Cmethionine+synthase%2…
ERS1139592|SC|contig000002	Prodigal:2.60	CDS	129347	130369	.	-	0	ID=JUb129_00213;locus_tag=JUb129_00213;inference=ab+initio+prediction:Prodigal:2.60%2Csimilar+to+AA+sequence:UniProtKB:P13009%2Cprotein+motif:CLUSTERS:PRK09490%2Cprotein+motif:TIGRFAMs:TIGR02082%2Cprotein+motif:Pfam:PF02574.10;eC_number=2.1.1.13;product=Methionine+synthase%2CB12-dependent+methionine+synthase%2Cmethionine+synthase%2CHomocysteine+S-methyltransferase;protein_id=gnl|SC|JUb129_00213;g…
ERS1139592|SC|contig000002	Prodigal:2.60	CDS	130382	131542	.	-	0	ID=JUb129_00214;locus_tag=JUb129_00214;inference=ab+initio+prediction:Prodigal:2.60%2Csimilar+to+AA+sequence:UniProtKB:P55218%2Cprotein+motif:CLUSTERS:PRK08133%2Cprotein+motif:Cdd:COG0276%2Cprotein+motif:TIGRFAMs:TIGR01325%2Cprotein+motif:Pfam:PF01053.14;eC_number=2.5.1.-;product=O-succinylhomoserine+sulfhydrylase%2CO-succinylhomoserine+sulfhydrylase%2CProtoheme+ferro-lyase+%28ferrochelatase%29%2…
ERS1139592|SC|contig000002	Prodigal:2.60	CDS	131678	133216	.	-	0	ID=JUb129_00215;locus_tag=JUb129_00215;inference=ab+initio+prediction:Prodigal:2.60%2Csimilar+to+AA+sequence:UniProtKB:P00561%2Cprotein+motif:CLUSTERS:PRK09436%2Cprotein+motif:Cdd:COG0460%2Cprotein+motif:TIGRFAMs:TIGR00656%2Cprotein+motif:Pfam:PF00742.13;product=Aspartokinase+I/homoserine+dehydrogenase+I%2Cbifunctional+aspartokinase+I/homoserine+dehydrogenase+I%2CHomoserine+dehydrogenase%2Caspart…
ERS1139592|SC|contig000002	Prodigal:2.60	CDS	133220	134158	.	-	0	ID=JUb129_00216;locus_tag=JUb129_00216;inference=ab+initio+prediction:Prodigal:2.60%2Csimilar+to+AA+sequence:UniProtKB:O68640%2Cprotein+motif:CLUSTERS:PRK00175%2Cprotein+motif:TIGRFAMs:TIGR01392%2Cprotein+motif:Pfam:PF00561.1;eC_number=2.3.1.31;product=Homoserine+O-acetyltransferase%2Chomoserine+O-acetyltransferase%2Chomoserine+O-acetyltransferase%2Calpha/beta+hydrolase+fold;protein_id=gnl|SC|JUb…
ERS1139592|SC|contig000002	Infernal:1.1	ncRNA	134218	134325	.	-	0	ID=JUb129_00217;locus_tag=JUb129_00217;inference=COORDINATES:profile:Infernal:1.1;product=SAM
ERS1139592|SC|contig000002	Prodigal:2.60	CDS	134505	137120	.	+	0	ID=JUb129_00218;locus_tag=JUb129_00218;inference=ab+initio+prediction:Prodigal:2.60%2Cprotein+motif:Pfam:PF03200.10;product=Mannosyl+oligosaccharide+glucosidase;protein_id=gnl|SC|JUb129_00218
ERS1139592|SC|contig000002	Prodigal:2.60	CDS	137331	139001	.	+	0	ID=JUb129_00219;locus_tag=JUb129_00219;inference=ab+initio+prediction:Prodigal:2.60%2Cprotein+motif:TIGRFAMs:TIGR04183;product=Por+secretion+system+C-terminal+sorting+domain;protein_id=gnl|SC|JUb129_00219
ERS1139592|SC|contig000002	Prodigal:2.60	CDS	139438	140406	.	+	0	ID=JUb129_00220;locus_tag=JUb129_00220;inference=ab+initio+prediction:Prodigal:2.60%2Cprotein+motif:TIGRFAMs:TIGR04183;product=Por+secretion+system+C-terminal+sorting+domain;protein_id=gnl|SC|JUb129_00220
ERS1139592|SC|contig000002	Prodigal:2.60	CDS	140466	140885	.	-	0	ID=JUb129_00221;locus_tag=JUb129_00221;inference=ab+initio+prediction:Prodigal:2.60%2Csimilar+to+AA+sequence:UniProtKB:P0ADX1%2Cprotein+motif:CLUSTERS:PRK10738%2Cprotein+motif:Pfam:PF02566.13;product=hypothetical+protein%2Chypothetical+protein%2COsmC-like+protein;protein_id=gnl|SC|JUb129_00221;gene=yhfA
ERS1139592|SC|contig000002	Prodigal:2.60	CDS	140981	142303	.	-	0	ID=JUb129_00222;locus_tag=JUb129_00222;inference=ab+initio+prediction:Prodigal:2.60%2Cprotein+motif:Cdd:COG1721%2Cprotein+motif:Pfam:PF01882.12;product=Uncharacterized+conserved+protein+%28some+members+contain+a+von+Willebrand+factor+type+A+%28vWA%29+domain%29%2CProtein+of+unknown+function+DUF58;protein_id=gnl|SC|JUb129_00222
ERS1139592|SC|contig000002	Prodigal:2.60	CDS	142345	143367	.	-	0	ID=JUb129_00223;locus_tag=JUb129_00223;inference=ab+initio+prediction:Prodigal:2.60%2Cprotein+motif:CLUSTERS:PRK13406%2Cprotein+motif:Cdd:COG1721%2Cprotein+motif:TIGRFAMs:TIGR02031%2Cprotein+motif:Pfam:PF07726.5;product=magnesium+chelatase+subunit+D%2CUncharacterized+conserved+protein+%28some+members+contain+a+von+Willebrand+factor+type+A+%28vWA%29+domain%29%2Cmagnesium+chelatase+ATPase+subunit+D…
ERS1139592|SC|contig000002	Prodigal:2.60	CDS	143465	144622	.	-	0	ID=JUb129_00224;locus_tag=JUb129_00224;inference=ab+initio+prediction:Prodigal:2.60;product=hypothetical+protein;protein_id=gnl|SC|JUb129_00224
ERS1139592|SC|contig000002	Prodigal:2.60	CDS	144638	145387	.	-	0	ID=JUb129_00225;locus_tag=JUb129_00225;inference=ab+initio+prediction:Prodigal:2.60;product=hypothetical+protein;protein_id=gnl|SC|JUb129_00225
ERS1139592|SC|contig000002	Prodigal:2.60	CDS	145428	146390	.	-	0	ID=JUb129_00226;locus_tag=JUb129_00226;inference=ab+initio+prediction:Prodigal:2.60;product=hypothetical+protein;protein_id=gnl|SC|JUb129_00226
ERS1139592|SC|contig000002	Prodigal:2.60	CDS	146374	147357	.	-	0	ID=JUb129_00227;locus_tag=JUb129_00227;inference=ab+initio+prediction:Prodigal:2.60%2Cprotein+motif:Pfam:PF01944.11;product=Integral+membrane+protein+DUF95;protein_id=gnl|SC|JUb129_00227
ERS1139592|SC|contig000002	Prodigal:2.60	CDS	147384	148133	.	+	0	ID=JUb129_00228;locus_tag=JUb129_00228;inference=ab+initio+prediction:Prodigal:2.60%2Cprotein+motif:Pfam:PF06271.6;product=RDD+family;protein_id=gnl|SC|JUb129_00228
ERS1139592|SC|contig000002	Prodigal:2.60	CDS	148200	148490	.	+	0	ID=JUb129_00229;locus_tag=JUb129_00229;inference=ab+initio+prediction:Prodigal:2.60%2Cprotein+motif:Pfam:PF00583.18;product=Acetyltransferase+%28GNAT%29+family;protein_id=gnl|SC|JUb129_00229
ERS1139592|SC|contig000002	Prodigal:2.60	CDS	148479	149450	.	-	0	ID=JUb129_00230;locus_tag=JUb129_00230;inference=ab+initio+prediction:Prodigal:2.60%2Cprotein+motif:TIGRFAMs:TIGR00661;product=conserved+hypothetical+protein;protein_id=gnl|SC|JUb129_00230
ERS1139592|SC|contig000002	Prodigal:2.60	CDS	149447	150271	.	-	0	ID=JUb129_00231;locus_tag=JUb129_00231;inference=ab+initio+prediction:Prodigal:2.60%2Cprotein+motif:CLUSTERS:PRK05340%2Cprotein+motif:Cdd:COG2908%2Cprotein+motif:TIGRFAMs:TIGR01854%2Cprotein+motif:Pfam:PF12850.1;product=UDP-2%2C3-diacylglucosamine+hydrolase%2CUncharacterized+protein+conserved+in+bacteria%2CUDP-2%2C3-diacylglucosamine+hydrolase%2CCalcineurin-like+phosphoesterase+superfamily+domain…
ERS1139592|SC|contig000002	Prodigal:2.60	CDS	150329	151069	.	-	0	ID=JUb129_00232;locus_tag=JUb129_00232;inference=ab+initio+prediction:Prodigal:2.60%2Csimilar+to+AA+sequence:UniProtKB:O24970%2Cprotein+motif:CLUSTERS:PRK12378%2Cprotein+motif:TIGRFAMs:TIGR01033%2Cprotein+motif:Pfam:PF01709.14;product=Probable+transcriptional+regulatory+protein+HP_0162%2Chypothetical+protein%2CDNA-binding+regulatory+protein%2C+YebC/PmpR+family%2CDomain+of+unknown+function+DUF28;p…
ERS1139592|SC|contig000002	Prodigal:2.60	CDS	151164	152657	.	-	0	ID=JUb129_00233;locus_tag=JUb129_00233;inference=ab+initio+prediction:Prodigal:2.60%2Csimilar+to+AA+sequence:UniProtKB:Q9LAP7%2Cprotein+motif:CLUSTERS:PRK10808%2Cprotein+motif:Cdd:COG2885%2Cprotein+motif:TIGRFAMs:TIGR02802%2Cprotein+motif:Pfam:PF00691.14;eC_number=3.2.1.158;product=Alpha-agarase+precursor%2Couter+membrane+protein+A%2COuter+membrane+protein+and+related+peptidoglycan-associated+%28…
ERS1139592|SC|contig000002	Prodigal:2.60	CDS	152735	153193	.	-	0	ID=JUb129_00234;locus_tag=JUb129_00234;inference=ab+initio+prediction:Prodigal:2.60%2Csimilar+to+AA+sequence:UniProtKB:Q8RR57%2Cprotein+motif:CLUSTERS:PRK05422%2Cprotein+motif:TIGRFAMs:TIGR00086%2Cprotein+motif:Pfam:PF01668.12;product=SsrA-binding+protein%2CSsrA-binding+protein%2CSsrA-binding+protein%2CSmpB+protein;protein_id=gnl|SC|JUb129_00234;gene=smpB
ERS1139592|SC|contig000002	Prodigal:2.60	CDS	153315	154937	.	+	0	ID=JUb129_00235;locus_tag=JUb129_00235;inference=ab+initio+prediction:Prodigal:2.60%2Csimilar+to+AA+sequence:UniProtKB:P63389%2Cprotein+motif:CLUSTERS:PRK15064%2Cprotein+motif:Cdd:COG4555%2Cprotein+motif:TIGRFAMs:TIGR03719%2Cprotein+motif:Pfam:PF00005.21;product=Uncharacterized+ABC+transporter+ATP-binding+protein+YheS%2CABC+transporter+ATP-binding+protein%2CABC-type+Na++transport+system%2C+ATPase…
ERS1139592|SC|contig000002	Prodigal:2.60	CDS	155187	156899	.	+	0	ID=JUb129_00236;locus_tag=JUb129_00236;inference=ab+initio+prediction:Prodigal:2.60%2Csimilar+to+AA+sequence:UniProtKB:P21893%2Cprotein+motif:CLUSTERS:PRK11070%2Cprotein+motif:Cdd:COG4199%2Cprotein+motif:TIGRFAMs:TIGR00644%2Cprotein+motif:Pfam:PF01368.14;eC_number=3.1.-.-;product=Single-stranded-DNA-specific+exonuclease+recJ%2CssDNA+exonuclease+RecJ%2CUncharacterized+protein+conserved+in+bacteria…
ERS1139592|SC|contig000002	Prodigal:2.60	CDS	156969	157550	.	+	0	ID=JUb129_00237;locus_tag=JUb129_00237;inference=ab+initio+prediction:Prodigal:2.60%2Csimilar+to+AA+sequence:UniProtKB:P54455%2Cprotein+motif:CLUSTERS:PRK00071%2Cprotein+motif:TIGRFAMs:TIGR00482%2Cprotein+motif:Pfam:PF01467.1;eC_number=2.7.7.18;product=Nicotinate-nucleotide+adenylyltransferase%2Cnicotinic+acid+mononucleotide+adenylyltransferase%2Cnicotinate+%28nicotinamide%29+nucleotide+adenylylt…
ERS1139592|SC|contig000002	Prodigal:2.60	CDS	157602	157943	.	+	0	ID=JUb129_00238;locus_tag=JUb129_00238;inference=ab+initio+prediction:Prodigal:2.60%2Cprotein+motif:TIGRFAMs:TIGR03954%2Cprotein+motif:Pfam:PF12823.1;product=integral+membrane+protein%2CDomain+of+unknown+function+%28DUF3817%29;protein_id=gnl|SC|JUb129_00238
ERS1139592|SC|contig000002	Prodigal:2.60	CDS	158189	159220	.	+	0	ID=JUb129_00239;locus_tag=JUb129_00239;inference=ab+initio+prediction:Prodigal:2.60;product=hypothetical+protein;protein_id=gnl|SC|JUb129_00239
ERS1139592|SC|contig000002	Prodigal:2.60	CDS	159398	160432	.	+	0	ID=JUb129_00240;locus_tag=JUb129_00240;inference=ab+initio+prediction:Prodigal:2.60%2Cprotein+motif:Cdd:COG4206%2Cprotein+motif:TIGRFAMs:TIGR01786;product=Outer+membrane+cobalamin+receptor+protein%2CTonB-dependent+hemoglobin/transferrin/lactoferrin+receptor+family+protein;protein_id=gnl|SC|JUb129_00240
ERS1139592|SC|contig000002	Prodigal:2.60	CDS	160537	160680	.	-	0	ID=JUb129_00241;locus_tag=JUb129_00241;inference=ab+initio+prediction:Prodigal:2.60;product=hypothetical+protein;protein_id=gnl|SC|JUb129_00241
ERS1139592|SC|contig000002	Prodigal:2.60	CDS	160680	161702	.	-	0	ID=JUb129_00242;locus_tag=JUb129_00242;inference=ab+initio+prediction:Prodigal:2.60%2Csimilar+to+AA+sequence:UniProtKB:P15555%2Cprotein+motif:CLUSTERS:PRK11289%2Cprotein+motif:Cdd:COG3876%2Cprotein+motif:Pfam:PF00144.18;eC_number=3.4.16.4;product=D-alanyl-D-alanine+carboxypeptidase+precursor%2Cbeta-lactamase/D-alanine+carboxypeptidase%2CUncharacterized+protein+conserved+in+bacteria%2CBeta-lactama…
ERS1139592|SC|contig000002	Prodigal:2.60	CDS	161738	163495	.	-	0	ID=JUb129_00243;locus_tag=JUb129_00243;inference=ab+initio+prediction:Prodigal:2.60%2Cprotein+motif:Pfam:PF00754.19;product=F5/8+type+C+domain;protein_id=gnl|SC|JUb129_00243
ERS1139592|SC|contig000002	Prodigal:2.60	CDS	163537	164460	.	-	0	ID=JUb129_00244;locus_tag=JUb129_00244;inference=ab+initio+prediction:Prodigal:2.60%2Cprotein+motif:Cdd:COG4874;product=Uncharacterized+protein+conserved+in+bacteria+containing+a+pentein-type+domain;protein_id=gnl|SC|JUb129_00244
ERS1139592|SC|contig000002	Prodigal:2.60	CDS	164472	165140	.	-	0	ID=JUb129_00245;locus_tag=JUb129_00245;inference=ab+initio+prediction:Prodigal:2.60%2Cprotein+motif:Pfam:PF02517.10;product=CAAX+amino+terminal+protease+self-+immunity;protein_id=gnl|SC|JUb129_00245
ERS1139592|SC|contig000002	Prodigal:2.60	CDS	165155	166069	.	-	0	ID=JUb129_00246;locus_tag=JUb129_00246;inference=ab+initio+prediction:Prodigal:2.60%2Cprotein+motif:CLUSTERS:PRK01388%2Cprotein+motif:TIGRFAMs:TIGR01078%2Cprotein+motif:Pfam:PF02274.11;product=arginine+deiminase%2Carginine+deiminase%2CAmidinotransferase;protein_id=gnl|SC|JUb129_00246
ERS1139592|SC|contig000002	Prodigal:2.60	CDS	166309	166443	.	+	0	ID=JUb129_00247;locus_tag=JUb129_00247;inference=ab+initio+prediction:Prodigal:2.60;product=hypothetical+protein;protein_id=gnl|SC|JUb129_00247
ERS1139592|SC|contig000002	Prodigal:2.60	CDS	166921	168528	.	+	0	ID=JUb129_00248;locus_tag=JUb129_00248;inference=ab+initio+prediction:Prodigal:2.60%2Csimilar+to+AA+sequence:UniProtKB:P0DF96%2Cprotein+motif:Pfam:PF01289.13;product=Thiol-activated+cytolysin%2CThiol-activated+cytolysin;protein_id=gnl|SC|JUb129_00248;gene=slo_1
ERS1139592|SC|contig000002	Prodigal:2.60	CDS	168547	170142	.	+	0	ID=JUb129_00249;locus_tag=JUb129_00249;inference=ab+initio+prediction:Prodigal:2.60%2Csimilar+to+AA+sequence:UniProtKB:P0DF96%2Cprotein+motif:Pfam:PF01289.13;product=Thiol-activated+cytolysin%2CThiol-activated+cytolysin;protein_id=gnl|SC|JUb129_00249;gene=slo_2
ERS1139592|SC|contig000002	Prodigal:2.60	CDS	170386	171990	.	+	0	ID=JUb129_00250;locus_tag=JUb129_00250;inference=ab+initio+prediction:Prodigal:2.60%2Csimilar+to+AA+sequence:UniProtKB:P0DF96%2Cprotein+motif:Pfam:PF01289.13;product=Thiol-activated+cytolysin%2CThiol-activated+cytolysin;protein_id=gnl|SC|JUb129_00250;gene=slo_3
ERS1139592|SC|contig000002	Prodigal:2.60	CDS	172105	173166	.	+	0	ID=JUb129_00251;locus_tag=JUb129_00251;inference=ab+initio+prediction:Prodigal:2.60%2Csimilar+to+AA+sequence:UniProtKB:P0DF96%2Cprotein+motif:Pfam:PF01289.13;product=Thiol-activated+cytolysin%2CThiol-activated+cytolysin;protein_id=gnl|SC|JUb129_00251;gene=slo_4
ERS1139592|SC|contig000002	Prodigal:2.60	CDS	173338	173691	.	+	0	ID=JUb129_00252;locus_tag=JUb129_00252;inference=ab+initio+prediction:Prodigal:2.60;product=hypothetical+protein;protein_id=gnl|SC|JUb129_00252
ERS1139592|SC|contig000002	Prodigal:2.60	CDS	173698	175314	.	+	0	ID=JUb129_00253;locus_tag=JUb129_00253;inference=ab+initio+prediction:Prodigal:2.60%2Csimilar+to+AA+sequence:UniProtKB:P0DF96%2Cprotein+motif:Pfam:PF01289.13;product=Thiol-activated+cytolysin%2CThiol-activated+cytolysin;protein_id=gnl|SC|JUb129_00253;gene=slo_5
ERS1139592|SC|contig000002	Prodigal:2.60	CDS	175368	176363	.	+	0	ID=JUb129_00254;locus_tag=JUb129_00254;inference=ab+initio+prediction:Prodigal:2.60%2Csimilar+to+AA+sequence:UniProtKB:Q2G1Q2%2Cprotein+motif:Pfam:PF00388.13;eC_number=4.6.1.13;product=1-phosphatidylinositol+phosphodiesterase+precursor%2CPhosphatidylinositol-specific+phospholipase+C%2C+X+domain;protein_id=gnl|SC|JUb129_00254;gene=plc
ERS1139592|SC|contig000002	Prodigal:2.60	CDS	176465	177751	.	-	0	ID=JUb129_00255;locus_tag=JUb129_00255;inference=ab+initio+prediction:Prodigal:2.60%2Csimilar+to+AA+sequence:UniProtKB:Q10530%2Cprotein+motif:CLUSTERS:PRK05614%2Cprotein+motif:TIGRFAMs:TIGR01798%2Cprotein+motif:Pfam:PF00285.15;eC_number=2.3.3.1;product=Citrate+synthase+1%2Ctype+II+citrate+synthase%2Ccitrate+%28Si%29-synthase%2CCitrate+synthase;protein_id=gnl|SC|JUb129_00255;gene=gltA2
ERS1139592|SC|contig000002	Prodigal:2.60	CDS	177833	179125	.	-	0	ID=JUb129_00256;locus_tag=JUb129_00256;inference=ab+initio+prediction:Prodigal:2.60%2Csimilar+to+AA+sequence:UniProtKB:O69174%2Cprotein+motif:CLUSTERS:PRK00077%2Cprotein+motif:Cdd:COG4948%2Cprotein+motif:TIGRFAMs:TIGR01060%2Cprotein+motif:Pfam:PF00113.1;eC_number=4.2.1.11;product=Enolase%2Cenolase%2CL-alanine-DL-glutamate+epimerase+and+related+enzymes+of+enolase+superfamily%2Cphosphopyruvate+hydr…
ERS1139592|SC|contig000002	Prodigal:2.60	CDS	179275	179700	.	+	0	ID=JUb129_00257;locus_tag=JUb129_00257;inference=ab+initio+prediction:Prodigal:2.60;product=hypothetical+protein;protein_id=gnl|SC|JUb129_00257
ERS1139592|SC|contig000002	Prodigal:2.60	CDS	179756	180274	.	-	0	ID=JUb129_00258;locus_tag=JUb129_00258;inference=ab+initio+prediction:Prodigal:2.60%2Csimilar+to+AA+sequence:UniProtKB:P0AG44%2Cprotein+motif:CLUSTERS:PRK05591%2Cprotein+motif:Cdd:COG0203%2Cprotein+motif:TIGRFAMs:TIGR00059%2Cprotein+motif:Pfam:PF01196.13;product=50S+ribosomal+protein+L17%2C50S+ribosomal+protein+L17%2CRibosomal+protein+L17%2Cribosomal+protein+L17%2CRibosomal+protein+L17;protein_id…
ERS1139592|SC|contig000002	Prodigal:2.60	CDS	180281	181276	.	-	0	ID=JUb129_00259;locus_tag=JUb129_00259;inference=ab+initio+prediction:Prodigal:2.60%2Csimilar+to+AA+sequence:UniProtKB:Q925Z2%2Cprotein+motif:CLUSTERS:PRK05182%2Cprotein+motif:Cdd:COG0202%2Cprotein+motif:TIGRFAMs:TIGR02027%2Cprotein+motif:Pfam:PF01193.18;eC_number=2.7.7.6;product=DNA-directed+RNA+polymerase+subunit+alpha%2CDNA-directed+RNA+polymerase+subunit+alpha%2CDNA-directed+RNA+polymerase%2C…
ERS1139592|SC|contig000002	Prodigal:2.60	CDS	181310	181918	.	-	0	ID=JUb129_00260;locus_tag=JUb129_00260;inference=ab+initio+prediction:Prodigal:2.60%2Csimilar+to+AA+sequence:UniProtKB:P81288%2Cprotein+motif:CLUSTERS:PRK05327%2Cprotein+motif:TIGRFAMs:TIGR01017%2Cprotein+motif:Pfam:PF00163.13;product=BS5%2C30S+ribosomal+protein+S4%2Cribosomal+protein+S4%2CRibosomal+protein+S4/S9+N-terminal+domain;protein_id=gnl|SC|JUb129_00260;gene=rpsD
ERS1139592|SC|contig000002	Prodigal:2.60	CDS	181938	182327	.	-	0	ID=JUb129_00261;locus_tag=JUb129_00261;inference=ab+initio+prediction:Prodigal:2.60%2Csimilar+to+AA+sequence:UniProtKB:P66357%2Cprotein+motif:CLUSTERS:PRK05309%2Cprotein+motif:Cdd:COG0100%2Cprotein+motif:TIGRFAMs:TIGR03632%2Cprotein+motif:Pfam:PF00411.13;product=30S+ribosomal+protein+S11%2C30S+ribosomal+protein+S11%2CRibosomal+protein+S11%2C30S+ribosomal+protein+S11%2CRibosomal+protein+S11;protei…
ERS1139592|SC|contig000002	Prodigal:2.60	CDS	182340	182717	.	-	0	ID=JUb129_00262;locus_tag=JUb129_00262;inference=ab+initio+prediction:Prodigal:2.60%2Csimilar+to+AA+sequence:UniProtKB:P20282%2Cprotein+motif:CLUSTERS:PRK05179%2Cprotein+motif:Cdd:COG0099%2Cprotein+motif:TIGRFAMs:TIGR03631%2Cprotein+motif:Pfam:PF00416.16;product=BS14%2C30S+ribosomal+protein+S13%2CRibosomal+protein+S13%2C30S+ribosomal+protein+S13%2CRibosomal+protein+S13/S18;protein_id=gnl|SC|JUb12…
ERS1139592|SC|contig000002	Prodigal:2.60	CDS	182906	183121	.	-	0	ID=JUb129_00263;locus_tag=JUb129_00263;inference=ab+initio+prediction:Prodigal:2.60%2Csimilar+to+AA+sequence:UniProtKB:P20458%2Cprotein+motif:CLUSTERS:PRK00276%2Cprotein+motif:TIGRFAMs:TIGR00008%2Cprotein+motif:Pfam:PF01176.13;product=Translation+initiation+factor+IF-1%2Ctranslation+initiation+factor+IF-1%2Ctranslation+initiation+factor+IF-1%2CTranslation+initiation+factor+1A+/+IF-1;protein_id=gn…
ERS1139592|SC|contig000002	Prodigal:2.60	CDS	183125	184504	.	-	0	ID=JUb129_00264;locus_tag=JUb129_00264;inference=ab+initio+prediction:Prodigal:2.60%2Csimilar+to+AA+sequence:UniProtKB:O66491%2Cprotein+motif:CLUSTERS:PRK09204%2Cprotein+motif:Cdd:COG0201%2Cprotein+motif:TIGRFAMs:TIGR00967%2Cprotein+motif:Pfam:PF00344.14;product=hypothetical+protein%2Cpreprotein+translocase+subunit+SecY%2CPreprotein+translocase+subunit+SecY%2Cpreprotein+translocase%2C+SecY+subuni…
ERS1139592|SC|contig000002	Prodigal:2.60	CDS	184514	184963	.	-	0	ID=JUb129_00265;locus_tag=JUb129_00265;inference=ab+initio+prediction:Prodigal:2.60%2Csimilar+to+AA+sequence:UniProtKB:P04452%2Cprotein+motif:CLUSTERS:PRK05592%2Cprotein+motif:TIGRFAMs:TIGR01071%2Cprotein+motif:Pfam:PF00828.13;product=50S+ribosomal+protein+L15%2C50S+ribosomal+protein+L15%2Cribosomal+protein+L15%2CRibosomal+protein+L18e/L15;protein_id=gnl|SC|JUb129_00265;gene=rplO
ERS1139592|SC|contig000002	Prodigal:2.60	CDS	184983	185159	.	-	0	ID=JUb129_00266;locus_tag=JUb129_00266;inference=ab+initio+prediction:Prodigal:2.60%2Csimilar+to+AA+sequence:UniProtKB:P0AG51%2Cprotein+motif:CLUSTERS:PRK05611%2Cprotein+motif:TIGRFAMs:TIGR01308%2Cprotein+motif:Pfam:PF00327.14;product=50S+ribosomal+protein+L30%2C50S+ribosomal+protein+L30%2Cribosomal+protein+L30%2CRibosomal+protein+L30p/L7e;protein_id=gnl|SC|JUb129_00266;gene=rpmD
ERS1139592|SC|contig000002	Prodigal:2.60	CDS	185171	185692	.	-	0	ID=JUb129_00267;locus_tag=JUb129_00267;inference=ab+initio+prediction:Prodigal:2.60%2Csimilar+to+AA+sequence:UniProtKB:P21467%2Cprotein+motif:CLUSTERS:PRK00550%2Cprotein+motif:Cdd:COG0098%2Cprotein+motif:TIGRFAMs:TIGR01021%2Cprotein+motif:Pfam:PF03719.9;product=30S+ribosomal+protein+S5%2C30S+ribosomal+protein+S5%2CRibosomal+protein+S5%2Cribosomal+protein+S5%2CRibosomal+protein+S5%2C+C-terminal+do…
ERS1139592|SC|contig000002	Prodigal:2.60	CDS	185713	186066	.	-	0	ID=JUb129_00268;locus_tag=JUb129_00268;inference=ab+initio+prediction:Prodigal:2.60%2Csimilar+to+AA+sequence:UniProtKB:Q7A467%2Cprotein+motif:CLUSTERS:PRK05593%2Cprotein+motif:TIGRFAMs:TIGR00060%2Cprotein+motif:Pfam:PF00861.16;product=50S+ribosomal+protein+L18%2C50S+ribosomal+protein+L18%2Cribosomal+protein+L18%2CRibosomal+L18p/L5e+family;protein_id=gnl|SC|JUb129_00268;gene=rplR
ERS1139592|SC|contig000002	Prodigal:2.60	CDS	186081	186626	.	-	0	ID=JUb129_00269;locus_tag=JUb129_00269;inference=ab+initio+prediction:Prodigal:2.60%2Csimilar+to+AA+sequence:UniProtKB:C5CC48%2Cprotein+motif:CLUSTERS:PRK05498%2Cprotein+motif:TIGRFAMs:TIGR03654%2Cprotein+motif:Pfam:PF00347.17;product=50S+ribosomal+protein+L6%2C50S+ribosomal+protein+L6%2Cribosomal+protein+L6%2CRibosomal+protein+L6;protein_id=gnl|SC|JUb129_00269;gene=rplF
ERS1139592|SC|contig000002	Prodigal:2.60	CDS	186644	187042	.	-	0	ID=JUb129_00270;locus_tag=JUb129_00270;inference=ab+initio+prediction:Prodigal:2.60%2Csimilar+to+AA+sequence:UniProtKB:P12879%2Cprotein+motif:CLUSTERS:PRK00136%2Cprotein+motif:Cdd:COG0096%2Cprotein+motif:Pfam:PF00410.13;product=30S+ribosomal+protein+S8%2C30S+ribosomal+protein+S8%2CRibosomal+protein+S8%2CRibosomal+protein+S8;protein_id=gnl|SC|JUb129_00270;gene=rpsH
ERS1139592|SC|contig000002	Prodigal:2.60	CDS	187191	187460	.	-	0	ID=JUb129_00271;locus_tag=JUb129_00271;inference=ab+initio+prediction:Prodigal:2.60%2Csimilar+to+AA+sequence:UniProtKB:O31587%2Cprotein+motif:CLUSTERS:PRK08881%2Cprotein+motif:Pfam:PF00253.15;product=Alternate+30S+ribosomal+protein+S14%2C30S+ribosomal+protein+S14%2CRibosomal+protein+S14p/S29e;protein_id=gnl|SC|JUb129_00271;gene=rpsN2
ERS1139592|SC|contig000002	Prodigal:2.60	CDS	187464	188015	.	-	0	ID=JUb129_00272;locus_tag=JUb129_00272;inference=ab+initio+prediction:Prodigal:2.60%2Csimilar+to+AA+sequence:UniProtKB:P08895%2Cprotein+motif:CLUSTERS:PRK00010%2Cprotein+motif:Cdd:COG0094%2Cprotein+motif:Pfam:PF00673.15;product=50S+ribosomal+protein+L5%2C50S+ribosomal+protein+L5%2CRibosomal+protein+L5%2Cribosomal+L5P+family+C-terminus;protein_id=gnl|SC|JUb129_00272;gene=rplE
ERS1139592|SC|contig000002	Prodigal:2.60	CDS	188029	188355	.	-	0	ID=JUb129_00273;locus_tag=JUb129_00273;inference=ab+initio+prediction:Prodigal:2.60%2Csimilar+to+AA+sequence:UniProtKB:P0CI78%2Cprotein+motif:CLUSTERS:PRK00004%2Cprotein+motif:TIGRFAMs:TIGR01079;product=HPB12%2C50S+ribosomal+protein+L24%2Cribosomal+protein+L24;protein_id=gnl|SC|JUb129_00273;gene=rplX
ERS1139592|SC|contig000002	Prodigal:2.60	CDS	188377	188745	.	-	0	ID=JUb129_00274;locus_tag=JUb129_00274;inference=ab+initio+prediction:Prodigal:2.60%2Csimilar+to+AA+sequence:UniProtKB:P04450%2Cprotein+motif:CLUSTERS:PRK05483%2Cprotein+motif:Cdd:COG0093%2Cprotein+motif:TIGRFAMs:TIGR01067%2Cprotein+motif:Pfam:PF00238.13;product=50S+ribosomal+protein+L14%2C50S+ribosomal+protein+L14%2CRibosomal+protein+L14%2Cribosomal+protein+L14%2CRibosomal+protein+L14p/L23e;prot…
ERS1139592|SC|contig000002	Prodigal:2.60	CDS	188748	189002	.	-	0	ID=JUb129_00275;locus_tag=JUb129_00275;inference=ab+initio+prediction:Prodigal:2.60%2Csimilar+to+AA+sequence:UniProtKB:O06051%2Cprotein+motif:CLUSTERS:PRK05610%2Cprotein+motif:TIGRFAMs:TIGR03635%2Cprotein+motif:Pfam:PF00366.14;product=30S+ribosomal+protein+S17%2C30S+ribosomal+protein+S17%2C30S+ribosomal+protein+S17%2CRibosomal+protein+S17;protein_id=gnl|SC|JUb129_00275;gene=rpsQ
ERS1139592|SC|contig000002	Prodigal:2.60	CDS	189015	189200	.	-	0	ID=JUb129_00276;locus_tag=JUb129_00276;inference=ab+initio+prediction:Prodigal:2.60%2Cprotein+motif:CLUSTERS:PRK00306%2Cprotein+motif:Cdd:COG0255%2Cprotein+motif:TIGRFAMs:TIGR00012%2Cprotein+motif:Pfam:PF00831.17;product=50S+ribosomal+protein+L29%2CRibosomal+protein+L29%2Cribosomal+protein+L29%2CRibosomal+L29+protein;protein_id=gnl|SC|JUb129_00276
ERS1139592|SC|contig000002	Prodigal:2.60	CDS	189213	189638	.	-	0	ID=JUb129_00277;locus_tag=JUb129_00277;inference=ab+initio+prediction:Prodigal:2.60%2Csimilar+to+AA+sequence:UniProtKB:Q6N4U1%2Cprotein+motif:CLUSTERS:PRK09203%2Cprotein+motif:Cdd:COG0197%2Cprotein+motif:TIGRFAMs:TIGR01164%2Cprotein+motif:Pfam:PF00252.12;product=RRP-L16%2C50S+ribosomal+protein+L16%2CRibosomal+protein+L16/L10E%2Cribosomal+protein+L16%2CRibosomal+protein+L16p/L10e;protein_id=gnl|SC…
ERS1139592|SC|contig000002	Prodigal:2.60	CDS	189736	190491	.	-	0	ID=JUb129_00278;locus_tag=JUb129_00278;inference=ab+initio+prediction:Prodigal:2.60%2Csimilar+to+AA+sequence:UniProtKB:P21465%2Cprotein+motif:CLUSTERS:PRK00310%2Cprotein+motif:TIGRFAMs:TIGR01009%2Cprotein+motif:Pfam:PF00189.14;product=BS2%2C30S+ribosomal+protein+S3%2Cribosomal+protein+S3%2CRibosomal+protein+S3%2C+C-terminal+domain;protein_id=gnl|SC|JUb129_00278;gene=rpsC
ERS1139592|SC|contig000002	Prodigal:2.60	CDS	190499	190897	.	-	0	ID=JUb129_00279;locus_tag=JUb129_00279;inference=ab+initio+prediction:Prodigal:2.60%2Csimilar+to+AA+sequence:UniProtKB:P61175%2Cprotein+motif:CLUSTERS:PRK00565%2Cprotein+motif:TIGRFAMs:TIGR01044%2Cprotein+motif:Pfam:PF00237.13;product=50S+ribosomal+protein+L22%2C50S+ribosomal+protein+L22%2Cribosomal+protein+L22%2CRibosomal+protein+L22p/L17e;protein_id=gnl|SC|JUb129_00279;gene=rplV
ERS1139592|SC|contig000002	Prodigal:2.60	CDS	190900	191178	.	-	0	ID=JUb129_00280;locus_tag=JUb129_00280;inference=ab+initio+prediction:Prodigal:2.60%2Csimilar+to+AA+sequence:UniProtKB:P12731%2Cprotein+motif:CLUSTERS:PRK00357%2Cprotein+motif:Cdd:COG0185%2Cprotein+motif:TIGRFAMs:TIGR01050%2Cprotein+motif:Pfam:PF00203.15;product=BS17%2C30S+ribosomal+protein+S19%2CRibosomal+protein+S19%2Cribosomal+protein+S19%2CRibosomal+protein+S19;protein_id=gnl|SC|JUb129_00280;…
ERS1139592|SC|contig000002	Prodigal:2.60	CDS	191181	192002	.	-	0	ID=JUb129_00281;locus_tag=JUb129_00281;inference=ab+initio+prediction:Prodigal:2.60%2Csimilar+to+AA+sequence:UniProtKB:P60405%2Cprotein+motif:CLUSTERS:PRK09374%2Cprotein+motif:Cdd:COG0090%2Cprotein+motif:TIGRFAMs:TIGR01171%2Cprotein+motif:Pfam:PF03947.12;product=50S+ribosomal+protein+L2%2C50S+ribosomal+protein+L2%2CRibosomal+protein+L2%2Cribosomal+protein+L2%2CRibosomal+Proteins+L2%2C+C-terminal+…
ERS1139592|SC|contig000002	Prodigal:2.60	CDS	192025	192315	.	-	0	ID=JUb129_00282;locus_tag=JUb129_00282;inference=ab+initio+prediction:Prodigal:2.60%2Csimilar+to+AA+sequence:UniProtKB:Q9RXK0%2Cprotein+motif:CLUSTERS:PRK05738%2Cprotein+motif:Cdd:COG0089%2Cprotein+motif:TIGRFAMs:TIGR03636%2Cprotein+motif:Pfam:PF00276.14;product=50S+ribosomal+protein+L23%2C50S+ribosomal+protein+L23%2CRibosomal+protein+L23%2Carchaeal+ribosomal+protein+L23%2CRibosomal+protein+L23;p…
ERS1139592|SC|contig000002	Prodigal:2.60	CDS	192319	192948	.	-	0	ID=JUb129_00283;locus_tag=JUb129_00283;inference=ab+initio+prediction:Prodigal:2.60%2Csimilar+to+AA+sequence:UniProtKB:P28601%2Cprotein+motif:CLUSTERS:PRK05319%2Cprotein+motif:TIGRFAMs:TIGR03953%2Cprotein+motif:Pfam:PF00573.16;product=50S+ribosomal+protein+L4%2C50S+ribosomal+protein+L4%2C50S+ribosomal+protein+L4%2CRibosomal+protein+L4/L1+family;protein_id=gnl|SC|JUb129_00283;gene=rplD
ERS1139592|SC|contig000002	Prodigal:2.60	CDS	192939	193562	.	-	0	ID=JUb129_00284;locus_tag=JUb129_00284;inference=ab+initio+prediction:Prodigal:2.60%2Csimilar+to+AA+sequence:UniProtKB:P42920%2Cprotein+motif:CLUSTERS:PRK00001%2Cprotein+motif:Cdd:COG0087%2Cprotein+motif:TIGRFAMs:TIGR03625%2Cprotein+motif:Pfam:PF00297.16;product=50S+ribosomal+protein+L3%2C50S+ribosomal+protein+L3%2CRibosomal+protein+L3%2C50S+ribosomal+protein+L3%2CRibosomal+protein+L3;protein_id=…
ERS1139592|SC|contig000002	Prodigal:2.60	CDS	193983	194747	.	-	0	ID=JUb129_00285;locus_tag=JUb129_00285;inference=ab+initio+prediction:Prodigal:2.60%2Csimilar+to+AA+sequence:UniProtKB:P0ACL0%2Cprotein+motif:CLUSTERS:PRK09802%2Cprotein+motif:Cdd:COG3444%2Cprotein+motif:Pfam:PF00455.16;product=Glycerol-3-phosphate+regulon+repressor%2CDNA-binding+transcriptional+regulator+AgaR%2CPhosphotransferase+system%2C+mannose/fructose/N-acetylgalactosamine-specific+componen…
ERS1139592|SC|contig000002	Prodigal:2.60	CDS	194860	196455	.	+	0	ID=JUb129_00286;locus_tag=JUb129_00286;inference=ab+initio+prediction:Prodigal:2.60%2Csimilar+to+AA+sequence:UniProtKB:Q7A5V7%2Cprotein+motif:CLUSTERS:PRK12266%2Cprotein+motif:Cdd:COG3075%2Cprotein+motif:TIGRFAMs:TIGR03377%2Cprotein+motif:Pfam:PF01266.18;eC_number=1.1.5.3;product=Aerobic+glycerol-3-phosphate+dehydrogenase%2Cglycerol-3-phosphate+dehydrogenase%2CAnaerobic+glycerol-3-phosphate+dehyd…
ERS1139592|SC|contig000002	Prodigal:2.60	CDS	196465	197964	.	+	0	ID=JUb129_00287;locus_tag=JUb129_00287;inference=ab+initio+prediction:Prodigal:2.60%2Csimilar+to+AA+sequence:UniProtKB:P0A6F3%2Cprotein+motif:CLUSTERS:PRK00047%2Cprotein+motif:Cdd:COG0036%2Cprotein+motif:TIGRFAMs:TIGR01311%2Cprotein+motif:Pfam:PF00370.15;eC_number=2.7.1.30;product=Glycerol+kinase%2Cglycerol+kinase%2CPentose-5-phosphate-3-epimerase%2Cglycerol+kinase%2CFGGY+family+of+carbohydrate+k…
ERS1139592|SC|contig000002	Prodigal:2.60	CDS	197990	198721	.	+	0	ID=JUb129_00288;locus_tag=JUb129_00288;inference=ab+initio+prediction:Prodigal:2.60%2Csimilar+to+AA+sequence:UniProtKB:P22094%2Cprotein+motif:CLUSTERS:PRK05420%2Cprotein+motif:TIGRFAMs:TIGR00861%2Cprotein+motif:Pfam:PF00230.14;product=Glyceroaquaporin%2Caquaporin+Z%2CMIP+family+channel+proteins%2CMajor+intrinsic+protein;protein_id=gnl|SC|JUb129_00288;gene=gla
ERS1139592|SC|contig000002	Prodigal:2.60	CDS	198816	199763	.	+	0	ID=JUb129_00289;locus_tag=JUb129_00289;inference=ab+initio+prediction:Prodigal:2.60%2Cprotein+motif:CLUSTERS:PRK10162%2Cprotein+motif:Cdd:COG0400%2Cprotein+motif:Pfam:PF07859.7;product=acetyl+esterase%2CPredicted+esterase%2Calpha/beta+hydrolase+fold;protein_id=gnl|SC|JUb129_00289
ERS1139592|SC|contig000002	Prodigal:2.60	CDS	199901	200920	.	+	0	ID=JUb129_00290;locus_tag=JUb129_00290;inference=ab+initio+prediction:Prodigal:2.60;product=hypothetical+protein;protein_id=gnl|SC|JUb129_00290
ERS1139592|SC|contig000002	Prodigal:2.60	CDS	200989	203700	.	+	0	ID=JUb129_00291;locus_tag=JUb129_00291;inference=ab+initio+prediction:Prodigal:2.60;product=hypothetical+protein;protein_id=gnl|SC|JUb129_00291
ERS1139592|SC|contig000002	Prodigal:2.60	CDS	203734	204228	.	-	0	ID=JUb129_00292;locus_tag=JUb129_00292;inference=ab+initio+prediction:Prodigal:2.60%2Cprotein+motif:Cdd:COG5478%2Cprotein+motif:Pfam:PF04120.6;product=Predicted+small+integral+membrane+protein%2CLow+affinity+iron+permease;protein_id=gnl|SC|JUb129_00292
ERS1139592|SC|contig000002	Prodigal:2.60	CDS	204288	205121	.	-	0	ID=JUb129_00293;locus_tag=JUb129_00293;inference=ab+initio+prediction:Prodigal:2.60%2Cprotein+motif:TIGRFAMs:TIGR01200%2Cprotein+motif:Pfam:PF09697.4;product=GLPGLI+family+protein%2CProtein+of+unknown+function+%28Porph_ging%29;protein_id=gnl|SC|JUb129_00293
ERS1139592|SC|contig000002	Prodigal:2.60	CDS	205222	206070	.	-	0	ID=JUb129_00294;locus_tag=JUb129_00294;inference=ab+initio+prediction:Prodigal:2.60%2Csimilar+to+AA+sequence:UniProtKB:Q50940%2Cprotein+motif:Pfam:PF00194.1;eC_number=4.2.1.1;product=Carbonic+anhydrase+precursor%2CEukaryotic-type+carbonic+anhydrase;protein_id=gnl|SC|JUb129_00294;gene=cah_1
ERS1139592|SC|contig000002	Prodigal:2.60	CDS	206354	206659	.	-	0	ID=JUb129_00295;locus_tag=JUb129_00295;inference=ab+initio+prediction:Prodigal:2.60%2Csimilar+to+AA+sequence:UniProtKB:P21471%2Cprotein+motif:CLUSTERS:PRK00596%2Cprotein+motif:TIGRFAMs:TIGR01049%2Cprotein+motif:Pfam:PF00338.16;product=BS13%2C30S+ribosomal+protein+S10%2Cribosomal+protein+S10%2CRibosomal+protein+S10p/S20e;protein_id=gnl|SC|JUb129_00295;gene=rpsJ
ERS1139592|SC|contig000002	Prodigal:2.60	CDS	206678	208795	.	-	0	ID=JUb129_00296;locus_tag=JUb129_00296;inference=ab+initio+prediction:Prodigal:2.60%2Csimilar+to+AA+sequence:UniProtKB:P0A6M8%2Cprotein+motif:CLUSTERS:PRK12739%2Cprotein+motif:Cdd:COG0050%2Cprotein+motif:TIGRFAMs:TIGR00484%2Cprotein+motif:Pfam:PF00009.21;product=Elongation+factor+G%2Celongation+factor+G%2CGTPases+-+translation+elongation+factors%2Ctranslation+elongation+factor+G%2CElongation+fact…
ERS1139592|SC|contig000002	Prodigal:2.60	CDS	208802	209278	.	-	0	ID=JUb129_00297;locus_tag=JUb129_00297;inference=ab+initio+prediction:Prodigal:2.60%2Csimilar+to+AA+sequence:UniProtKB:P22744%2Cprotein+motif:CLUSTERS:PRK05302%2Cprotein+motif:Cdd:COG0049%2Cprotein+motif:TIGRFAMs:TIGR01029%2Cprotein+motif:Pfam:PF00177.15;product=30S+ribosomal+protein+S7%2C30S+ribosomal+protein+S7%2CRibosomal+protein+S7%2Cribosomal+protein+S7%2CRibosomal+protein+S7p/S5e;protein_id…
ERS1139592|SC|contig000002	Prodigal:2.60	CDS	209302	209715	.	-	0	ID=JUb129_00298;locus_tag=JUb129_00298;inference=ab+initio+prediction:Prodigal:2.60%2Csimilar+to+AA+sequence:UniProtKB:P0A4A5%2Cprotein+motif:CLUSTERS:PRK05163%2Cprotein+motif:Cdd:COG0048%2Cprotein+motif:TIGRFAMs:TIGR00981%2Cprotein+motif:Pfam:PF00164.19;product=30S+ribosomal+protein+S12%2C30S+ribosomal+protein+S12%2CRibosomal+protein+S12%2Cribosomal+protein+S12%2CRibosomal+protein+S12;protein_id…
ERS1139592|SC|contig000002	Prodigal:2.60	CDS	209889	211256	.	-	0	ID=JUb129_00299;locus_tag=JUb129_00299;inference=ab+initio+prediction:Prodigal:2.60;product=hypothetical+protein;protein_id=gnl|SC|JUb129_00299
ERS1139592|SC|contig000002	Prodigal:2.60	CDS	211407	211883	.	+	0	ID=JUb129_00300;locus_tag=JUb129_00300;inference=ab+initio+prediction:Prodigal:2.60%2Csimilar+to+AA+sequence:UniProtKB:P45173%2Cprotein+motif:CLUSTERS:PRK09448%2Cprotein+motif:Pfam:PF00210.18;product=hypothetical+protein%2CDNA+starvation/stationary+phase+protection+protein+Dps%2CFerritin-like+domain;protein_id=gnl|SC|JUb129_00300
ERS1139592|SC|contig000002	Prodigal:2.60	CDS	211975	213153	.	+	0	ID=JUb129_00301;locus_tag=JUb129_00301;inference=ab+initio+prediction:Prodigal:2.60%2Csimilar+to+AA+sequence:UniProtKB:Q9HW26%2Cprotein+motif:CLUSTERS:PRK05321%2Cprotein+motif:TIGRFAMs:TIGR01514%2Cprotein+motif:Pfam:PF04095.10;eC_number=2.4.2.11;product=Nicotinate+phosphoribosyltransferase+2%2Cnicotinate+phosphoribosyltransferase%2Cnicotinate+phosphoribosyltransferase%2CNicotinate+phosphoribosylt…
ERS1139592|SC|contig000002	Prodigal:2.60	CDS	213166	213681	.	+	0	ID=JUb129_00302;locus_tag=JUb129_00302;inference=ab+initio+prediction:Prodigal:2.60%2Cprotein+motif:CLUSTERS:PRK12863%2Cprotein+motif:Pfam:PF03795.8;product=YciI-like+protein%2CYCII-related+domain;protein_id=gnl|SC|JUb129_00302
ERS1139592|SC|contig000002	Prodigal:2.60	CDS	213775	214533	.	+	0	ID=JUb129_00303;locus_tag=JUb129_00303;inference=ab+initio+prediction:Prodigal:2.60;product=hypothetical+protein;protein_id=gnl|SC|JUb129_00303
ERS1139592|SC|contig000002	Prodigal:2.60	CDS	214589	217678	.	-	0	ID=JUb129_00304;locus_tag=JUb129_00304;inference=ab+initio+prediction:Prodigal:2.60%2Csimilar+to+AA+sequence:UniProtKB:P13511%2Cprotein+motif:CLUSTERS:PRK10503%2Cprotein+motif:Cdd:COG4258%2Cprotein+motif:TIGRFAMs:TIGR00914%2Cprotein+motif:Pfam:PF00873.13;product=Cation+efflux+system+protein+CzcA%2Cmultidrug+efflux+system+subunit+MdtB%2CPredicted+exporter%2Cheavy+metal+efflux+pump%2C+CzcA+family%2…
ERS1139592|SC|contig000002	Prodigal:2.60	CDS	217691	218797	.	-	0	ID=JUb129_00305;locus_tag=JUb129_00305;inference=ab+initio+prediction:Prodigal:2.60%2Csimilar+to+AA+sequence:UniProtKB:P13510%2Cprotein+motif:CLUSTERS:PRK09783%2Cprotein+motif:TIGRFAMs:TIGR01730%2Cprotein+motif:Pfam:PF12700.1;product=Cation+efflux+system+protein+CzcB%2Ccopper/silver+efflux+system+membrane+fusion+protein+CusB%2Cefflux+transporter%2C+RND+family%2C+MFP+subunit%2CHlyD+family+secretio…
ERS1139592|SC|contig000002	Prodigal:2.60	CDS	218800	220074	.	-	0	ID=JUb129_00306;locus_tag=JUb129_00306;inference=ab+initio+prediction:Prodigal:2.60%2Csimilar+to+AA+sequence:UniProtKB:P13509%2Cprotein+motif:TIGRFAMs:TIGR01844%2Cprotein+motif:Pfam:PF02321.12;product=Cation+efflux+system+protein+CzcC%2Ctype+I+secretion+outer+membrane+protein%2C+TolC+family%2COuter+membrane+efflux+protein;protein_id=gnl|SC|JUb129_00306;gene=czcC_1
ERS1139592|SC|contig000002	Prodigal:2.60	CDS	220369	221736	.	-	0	ID=JUb129_00307;locus_tag=JUb129_00307;inference=ab+initio+prediction:Prodigal:2.60%2Csimilar+to+AA+sequence:UniProtKB:P45336%2Cprotein+motif:CLUSTERS:PRK11100%2Cprotein+motif:Cdd:COG3852%2Cprotein+motif:TIGRFAMs:TIGR01386%2Cprotein+motif:Pfam:PF02518.20;eC_number=2.7.13.3;product=Sensor+protein+qseC%2Csensory+histidine+kinase+CreC%2CSignal+transduction+histidine+kinase%2C+nitrogen+specific%2Chea…
ERS1139592|SC|contig000002	Prodigal:2.60	CDS	221738	222412	.	-	0	ID=JUb129_00308;locus_tag=JUb129_00308;inference=ab+initio+prediction:Prodigal:2.60%2Csimilar+to+AA+sequence:UniProtKB:A0R3I8%2Cprotein+motif:CLUSTERS:PRK09836%2Cprotein+motif:Cdd:COG4565%2Cprotein+motif:TIGRFAMs:TIGR01387%2Cprotein+motif:Pfam:PF00072.18;product=Mycobacterial+persistence+regulator+A%2CDNA-binding+transcriptional+activator+CusR%2CResponse+regulator+of+citrate/malate+metabolism%2Ch…
ERS1139592|SC|contig000002	Prodigal:2.60	CDS	222542	224044	.	+	0	ID=JUb129_00309;locus_tag=JUb129_00309;inference=ab+initio+prediction:Prodigal:2.60%2Csimilar+to+AA+sequence:UniProtKB:P0AG71%2Cprotein+motif:CLUSTERS:PRK10361%2Cprotein+motif:Pfam:PF02646.10;product=DNA+recombination+protein+rmuC%2CDNA+recombination+protein+RmuC%2CRmuC+family;protein_id=gnl|SC|JUb129_00309;gene=rmuC
ERS1139592|SC|contig000002	Prodigal:2.60	CDS	224126	224890	.	+	0	ID=JUb129_00310;locus_tag=JUb129_00310;inference=ab+initio+prediction:Prodigal:2.60%2Csimilar+to+AA+sequence:UniProtKB:Q7A794%2Cprotein+motif:CLUSTERS:PRK11181%2Cprotein+motif:TIGRFAMs:TIGR00186%2Cprotein+motif:Pfam:PF00588.13;eC_number=2.1.1.-;product=Putative+TrmH+family+tRNA/rRNA+methyltransferase%2C23S+rRNA+%28guanosine-2'-O-%29-methyltransferase%2CRNA+methyltransferase%2C+TrmH+family%2C+grou…
ERS1139592|SC|contig000002	Prodigal:2.60	CDS	224973	225314	.	-	0	ID=JUb129_00311;locus_tag=JUb129_00311;inference=ab+initio+prediction:Prodigal:2.60;product=hypothetical+protein;protein_id=gnl|SC|JUb129_00311
ERS1139592|SC|contig000002	Prodigal:2.60	CDS	225499	226665	.	+	0	ID=JUb129_00312;locus_tag=JUb129_00312;inference=ab+initio+prediction:Prodigal:2.60;product=hypothetical+protein;protein_id=gnl|SC|JUb129_00312
ERS1139592|SC|contig000002	Prodigal:2.60	CDS	226649	227230	.	+	0	ID=JUb129_00313;locus_tag=JUb129_00313;inference=ab+initio+prediction:Prodigal:2.60;product=hypothetical+protein;protein_id=gnl|SC|JUb129_00313
ERS1139592|SC|contig000002	Prodigal:2.60	CDS	227179	227754	.	-	0	ID=JUb129_00314;locus_tag=JUb129_00314;inference=ab+initio+prediction:Prodigal:2.60%2Csimilar+to+AA+sequence:UniProtKB:P75430%2Cprotein+motif:CLUSTERS:PRK10333%2Cprotein+motif:TIGRFAMs:TIGR02727%2Cprotein+motif:Pfam:PF01812.14;eC_number=6.3.3.2;product=Probable+5-formyltetrahydrofolate+cyclo-ligase%2C5-formyltetrahydrofolate+cyclo-ligase+family+protein%2C5-formyltetrahydrofolate+cyclo-ligase%2C5-…
ERS1139592|SC|contig000002	Prodigal:2.60	CDS	227762	227992	.	-	0	ID=JUb129_00315;locus_tag=JUb129_00315;inference=ab+initio+prediction:Prodigal:2.60;product=hypothetical+protein;protein_id=gnl|SC|JUb129_00315
ERS1139592|SC|contig000002	Prodigal:2.60	CDS	227992	229236	.	-	0	ID=JUb129_00316;locus_tag=JUb129_00316;inference=ab+initio+prediction:Prodigal:2.60%2Csimilar+to+AA+sequence:UniProtKB:P45527%2Cprotein+motif:CLUSTERS:PRK15452%2Cprotein+motif:Cdd:COG0826%2Cprotein+motif:Pfam:PF01136.13;eC_number=3.4.-.-;product=Uncharacterized+protease+yhbU+precursor%2Cputative+protease%2CCollagenase+and+related+proteases%2CPeptidase+family+U32;protein_id=gnl|SC|JUb129_00316;gen…
ERS1139592|SC|contig000002	Prodigal:2.60	CDS	229535	231064	.	+	0	ID=JUb129_00317;locus_tag=JUb129_00317;inference=ab+initio+prediction:Prodigal:2.60%2Csimilar+to+AA+sequence:UniProtKB:P39099%2Cprotein+motif:CLUSTERS:PRK10942%2Cprotein+motif:Cdd:COG3480%2Cprotein+motif:TIGRFAMs:TIGR02037%2Cprotein+motif:Pfam:PF00089.20;eC_number=3.4.21.107;product=Periplasmic+pH-dependent+serine+endoprotease+DegQ+precursor%2Cserine+endoprotease%2CPredicted+secreted+protein+cont…
ERS1139592|SC|contig000002	Prodigal:2.60	CDS	231119	231574	.	-	0	ID=JUb129_00318;locus_tag=JUb129_00318;inference=ab+initio+prediction:Prodigal:2.60;product=hypothetical+protein;protein_id=gnl|SC|JUb129_00318
ERS1139592|SC|contig000002	Prodigal:2.60	CDS	231574	231954	.	-	0	ID=JUb129_00319;locus_tag=JUb129_00319;inference=ab+initio+prediction:Prodigal:2.60%2Csimilar+to+AA+sequence:UniProtKB:P37552%2Cprotein+motif:CLUSTERS:PRK11401%2Cprotein+motif:TIGRFAMs:TIGR00004%2Cprotein+motif:Pfam:PF01042.15;eC_number=3.5.4.-;product=Enamine/imine+deaminase%2Cputative+endoribonuclease+L-PSP%2Cputative+endoribonuclease+L-PSP%2CEndoribonuclease+L-PSP;protein_id=gnl|SC|JUb129_0031…
ERS1139592|SC|contig000002	Prodigal:2.60	CDS	232012	234600	.	-	0	ID=JUb129_00320;locus_tag=JUb129_00320;inference=ab+initio+prediction:Prodigal:2.60%2Cprotein+motif:Cdd:COG1452;product=Organic+solvent+tolerance+protein+OstA;protein_id=gnl|SC|JUb129_00320
ERS1139592|SC|contig000002	Prodigal:2.60	CDS	234665	235954	.	+	0	ID=JUb129_00321;locus_tag=JUb129_00321;inference=ab+initio+prediction:Prodigal:2.60%2Csimilar+to+AA+sequence:UniProtKB:P26365%2Cprotein+motif:CLUSTERS:PRK10431%2Cprotein+motif:TIGRFAMs:TIGR02883%2Cprotein+motif:Pfam:PF01520.12;eC_number=3.5.1.28;product=N-acetylmuramoyl-L-alanine+amidase+AmiB+precursor%2CN-acetylmuramoyl-l-alanine+amidase+II%2CN-acetylmuramoyl-L-alanine+amidase+CwlD%2CN-acetylmur…
ERS1139592|SC|contig000002	Aragorn:1.2.36	tRNA	236013	236085	.	+	0	ID=JUb129_00322;locus_tag=JUb129_00322;inference=COORDINATES:profile:Aragorn:1.2.36;product=tRNA-Glu%28ttc%29
ERS1139592|SC|contig000002	Prodigal:2.60	CDS	236099	236422	.	+	0	ID=JUb129_00323;locus_tag=JUb129_00323;inference=ab+initio+prediction:Prodigal:2.60;product=hypothetical+protein;protein_id=gnl|SC|JUb129_00323
ERS1139592|SC|contig000002	Prodigal:2.60	CDS	236489	236743	.	+	0	ID=JUb129_00324;locus_tag=JUb129_00324;inference=ab+initio+prediction:Prodigal:2.60%2Csimilar+to+AA+sequence:UniProtKB:A0R102%2Cprotein+motif:CLUSTERS:PRK00239%2Cprotein+motif:Cdd:COG0268%2Cprotein+motif:TIGRFAMs:TIGR00029%2Cprotein+motif:Pfam:PF01649.12;product=30S+ribosomal+protein+S20%2C30S+ribosomal+protein+S20%2CRibosomal+protein+S20%2Cribosomal+protein+S20%2CRibosomal+protein+S20;protein_id…
ERS1139592|SC|contig000002	Aragorn:1.2.36	tRNA	236755	236827	.	+	0	ID=JUb129_00325;locus_tag=JUb129_00325;inference=COORDINATES:profile:Aragorn:1.2.36;product=tRNA-Glu%28ttc%29
ERS1139592|SC|contig000002	Aragorn:1.2.36	tRNA	236892	236964	.	+	0	ID=JUb129_00326;locus_tag=JUb129_00326;inference=COORDINATES:profile:Aragorn:1.2.36;product=tRNA-Glu%28ttc%29
ERS1139592|SC|contig000002	Prodigal:2.60	CDS	237075	237707	.	-	0	ID=JUb129_00327;locus_tag=JUb129_00327;inference=ab+initio+prediction:Prodigal:2.60%2Cprotein+motif:Cdd:COG3464;product=Transposase+and+inactivated+derivatives;protein_id=gnl|SC|JUb129_00327
ERS1139592|SC|contig000002	Prodigal:2.60	CDS	238162	240333	.	-	0	ID=JUb129_00328;locus_tag=JUb129_00328;inference=ab+initio+prediction:Prodigal:2.60%2Csimilar+to+AA+sequence:UniProtKB:P27028%2Cprotein+motif:CLUSTERS:PRK10115%2Cprotein+motif:Pfam:PF00326.1;eC_number=3.4.21.26;product=Prolyl+endopeptidase+precursor%2Cprotease+2%2CProlyl+oligopeptidase+family;protein_id=gnl|SC|JUb129_00328;gene=f1pep1_1
ERS1139592|SC|contig000002	Prodigal:2.60	CDS	240346	240498	.	-	0	ID=JUb129_00329;locus_tag=JUb129_00329;inference=ab+initio+prediction:Prodigal:2.60;product=hypothetical+protein;protein_id=gnl|SC|JUb129_00329
ERS1139592|SC|contig000002	Prodigal:2.60	CDS	240627	242357	.	-	0	ID=JUb129_00330;locus_tag=JUb129_00330;inference=ab+initio+prediction:Prodigal:2.60%2Cprotein+motif:CLUSTERS:PRK10296%2Cprotein+motif:Cdd:COG3449%2Cprotein+motif:Pfam:PF12833.1;product=DNA-binding+transcriptional+regulator+ChbR%2CDNA+gyrase+inhibitor%2CHelix-turn-helix+domain;protein_id=gnl|SC|JUb129_00330
ERS1139592|SC|contig000002	Prodigal:2.60	CDS	242680	242850	.	+	0	ID=JUb129_00331;locus_tag=JUb129_00331;inference=ab+initio+prediction:Prodigal:2.60;product=hypothetical+protein;protein_id=gnl|SC|JUb129_00331
ERS1139592|SC|contig000002	Prodigal:2.60	CDS	243035	243478	.	+	0	ID=JUb129_00332;locus_tag=JUb129_00332;inference=ab+initio+prediction:Prodigal:2.60;product=hypothetical+protein;protein_id=gnl|SC|JUb129_00332
ERS1139592|SC|contig000002	Prodigal:2.60	CDS	243444	244154	.	+	0	ID=JUb129_00333;locus_tag=JUb129_00333;inference=ab+initio+prediction:Prodigal:2.60;product=hypothetical+protein;protein_id=gnl|SC|JUb129_00333
ERS1139592|SC|contig000002	Prodigal:2.60	CDS	244158	244328	.	+	0	ID=JUb129_00334;locus_tag=JUb129_00334;inference=ab+initio+prediction:Prodigal:2.60;product=hypothetical+protein;protein_id=gnl|SC|JUb129_00334
ERS1139592|SC|contig000002	Prodigal:2.60	CDS	244315	244842	.	+	0	ID=JUb129_00335;locus_tag=JUb129_00335;inference=ab+initio+prediction:Prodigal:2.60%2Cprotein+motif:CLUSTERS:PRK03147%2Cprotein+motif:Pfam:PF00578.15;product=thiol-disulfide+oxidoreductase%2CAhpC/TSA+family;protein_id=gnl|SC|JUb129_00335
ERS1139592|SC|contig000002	Prodigal:2.60	CDS	244829	246955	.	+	0	ID=JUb129_00336;locus_tag=JUb129_00336;inference=ab+initio+prediction:Prodigal:2.60%2Csimilar+to+AA+sequence:UniProtKB:P59852%2Cprotein+motif:CLUSTERS:PRK11176%2Cprotein+motif:Cdd:COG2274%2Cprotein+motif:TIGRFAMs:TIGR03796%2Cprotein+motif:Pfam:PF03412.1;eC_number=3.4.22.-;product=Lactococcin-G-processing+and+transport+ATP-binding+protein+LagD%2Clipid+transporter+ATP-binding/permease+protein%2CABC…
ERS1139592|SC|contig000002	Prodigal:2.60	CDS	247481	247639	.	-	0	ID=JUb129_00337;locus_tag=JUb129_00337;inference=ab+initio+prediction:Prodigal:2.60;product=hypothetical+protein;protein_id=gnl|SC|JUb129_00337
ERS1139592|SC|contig000002	Prodigal:2.60	CDS	247651	247869	.	-	0	ID=JUb129_00338;locus_tag=JUb129_00338;inference=ab+initio+prediction:Prodigal:2.60;product=hypothetical+protein;protein_id=gnl|SC|JUb129_00338
ERS1139592|SC|contig000002	Prodigal:2.60	CDS	248040	248972	.	-	0	ID=JUb129_00339;locus_tag=JUb129_00339;inference=ab+initio+prediction:Prodigal:2.60%2Cprotein+motif:Cdd:COG3676%2Cprotein+motif:Pfam:PF12762.1;product=Transposase+and+inactivated+derivatives%2CISXO2-like+transposase+domain;protein_id=gnl|SC|JUb129_00339
ERS1139592|SC|contig000002	Prodigal:2.60	CDS	249278	249535	.	+	0	ID=JUb129_00340;locus_tag=JUb129_00340;inference=ab+initio+prediction:Prodigal:2.60;product=hypothetical+protein;protein_id=gnl|SC|JUb129_00340
ERS1139592|SC|contig000002	Prodigal:2.60	CDS	250405	251310	.	+	0	ID=JUb129_00341;locus_tag=JUb129_00341;inference=ab+initio+prediction:Prodigal:2.60;product=hypothetical+protein;protein_id=gnl|SC|JUb129_00341
ERS1139592|SC|contig000002	Prodigal:2.60	CDS	251519	252553	.	+	0	ID=JUb129_00342;locus_tag=JUb129_00342;inference=ab+initio+prediction:Prodigal:2.60%2Csimilar+to+AA+sequence:UniProtKB:Q9EX73%2Cprotein+motif:CLUSTERS:PRK10162%2Cprotein+motif:Pfam:PF07859.7;eC_number=3.1.1.83;product=Monoterpene+epsilon-lactone+hydrolase%2Cacetyl+esterase%2Calpha/beta+hydrolase+fold;protein_id=gnl|SC|JUb129_00342;gene=mlhB
ERS1139592|SC|contig000002	Prodigal:2.60	CDS	252649	253593	.	-	0	ID=JUb129_00343;locus_tag=JUb129_00343;inference=ab+initio+prediction:Prodigal:2.60;product=hypothetical+protein;protein_id=gnl|SC|JUb129_00343
ERS1139592|SC|contig000002	Prodigal:2.60	CDS	253603	254658	.	-	0	ID=JUb129_00344;locus_tag=JUb129_00344;inference=ab+initio+prediction:Prodigal:2.60%2Csimilar+to+AA+sequence:UniProtKB:P55929%2Cprotein+motif:TIGRFAMs:TIGR04039%2Cprotein+motif:Pfam:PF03150.8;eC_number=1.11.1.5;product=Cytochrome+c551+peroxidase+precursor%2Cdi-heme+enzyme%2C+MXAN_0977+family%2CDi-haem+cytochrome+c+peroxidase;protein_id=gnl|SC|JUb129_00344;gene=ccp
ERS1139592|SC|contig000002	Prodigal:2.60	CDS	254642	255472	.	-	0	ID=JUb129_00345;locus_tag=JUb129_00345;inference=ab+initio+prediction:Prodigal:2.60%2Cprotein+motif:TIGRFAMs:TIGR04052;product=AZL_007920/MXAN_0976+family+protein;protein_id=gnl|SC|JUb129_00345
ERS1139592|SC|contig000002	Prodigal:2.60	CDS	255697	256071	.	-	0	ID=JUb129_00346;locus_tag=JUb129_00346;inference=ab+initio+prediction:Prodigal:2.60;product=hypothetical+protein;protein_id=gnl|SC|JUb129_00346
ERS1139592|SC|contig000002	Prodigal:2.60	CDS	256177	256860	.	-	0	ID=JUb129_00347;locus_tag=JUb129_00347;inference=ab+initio+prediction:Prodigal:2.60%2Csimilar+to+AA+sequence:UniProtKB:P54178%2Cprotein+motif:CLUSTERS:PRK09437%2Cprotein+motif:Pfam:PF02630.8;product=BsSco%2Cthioredoxin-dependent+thiol+peroxidase%2CSCO1/SenC;protein_id=gnl|SC|JUb129_00347;gene=ypmQ
ERS1139592|SC|contig000002	Prodigal:2.60	CDS	256847	257122	.	-	0	ID=JUb129_00348;locus_tag=JUb129_00348;inference=ab+initio+prediction:Prodigal:2.60%2Cprotein+motif:Cdd:COG4633%2Cprotein+motif:Pfam:PF04945.7;product=Uncharacterized+protein+conserved+in+bacteria%2CYHS+domain;protein_id=gnl|SC|JUb129_00348
ERS1139592|SC|contig000002	Prodigal:2.60	CDS	257302	257667	.	-	0	ID=JUb129_00349;locus_tag=JUb129_00349;inference=ab+initio+prediction:Prodigal:2.60;product=hypothetical+protein;protein_id=gnl|SC|JUb129_00349
ERS1139592|SC|contig000002	Prodigal:2.60	CDS	257850	259787	.	-	0	ID=JUb129_00350;locus_tag=JUb129_00350;inference=ab+initio+prediction:Prodigal:2.60%2Csimilar+to+AA+sequence:UniProtKB:Q59998%2Cprotein+motif:CLUSTERS:PRK11033%2Cprotein+motif:Cdd:COG4633%2Cprotein+motif:TIGRFAMs:TIGR01525%2Cprotein+motif:Pfam:PF00122.14;eC_number=3.6.3.5;product=Zinc-transporting+ATPase%2Czinc/cadmium/mercury/lead-transporting+ATPase%2CUncharacterized+protein+conserved+in+bacter…
ERS1139592|SC|contig000002	Prodigal:2.60	CDS	259832	260251	.	-	0	ID=JUb129_00351;locus_tag=JUb129_00351;inference=ab+initio+prediction:Prodigal:2.60%2Csimilar+to+AA+sequence:UniProtKB:P0AC51%2Cprotein+motif:CLUSTERS:PRK11639%2Cprotein+motif:Pfam:PF01475.13;product=Zinc+uptake+regulation+protein%2Czinc+uptake+transcriptional+repressor%2CFerric+uptake+regulator+family;protein_id=gnl|SC|JUb129_00351;gene=zur
ERS1139592|SC|contig000002	Prodigal:2.60	CDS	260263	261510	.	-	0	ID=JUb129_00352;locus_tag=JUb129_00352;inference=ab+initio+prediction:Prodigal:2.60%2Csimilar+to+AA+sequence:UniProtKB:P13510%2Cprotein+motif:CLUSTERS:PRK11578%2Cprotein+motif:TIGRFAMs:TIGR01730%2Cprotein+motif:Pfam:PF12700.1;product=Cation+efflux+system+protein+CzcB%2Cmacrolide+transporter+subunit+MacA%2Cefflux+transporter%2C+RND+family%2C+MFP+subunit%2CHlyD+family+secretion+protein;protein_id=g…
ERS1139592|SC|contig000002	Prodigal:2.60	CDS	261512	265873	.	-	0	ID=JUb129_00353;locus_tag=JUb129_00353;inference=ab+initio+prediction:Prodigal:2.60%2Csimilar+to+AA+sequence:UniProtKB:P13511%2Cprotein+motif:CLUSTERS:PRK09579%2Cprotein+motif:TIGRFAMs:TIGR00914%2Cprotein+motif:Pfam:PF00873.13;product=Cation+efflux+system+protein+CzcA%2Cmultidrug+efflux+protein%2Cheavy+metal+efflux+pump%2C+CzcA+family%2CAcrB/AcrD/AcrF+family;protein_id=gnl|SC|JUb129_00353;gene=cz…
ERS1139592|SC|contig000002	Prodigal:2.60	CDS	266113	266466	.	-	0	ID=JUb129_00354;locus_tag=JUb129_00354;inference=ab+initio+prediction:Prodigal:2.60;product=hypothetical+protein;protein_id=gnl|SC|JUb129_00354
ERS1139592|SC|contig000002	Prodigal:2.60	CDS	266715	267119	.	+	0	ID=JUb129_00355;locus_tag=JUb129_00355;inference=ab+initio+prediction:Prodigal:2.60%2Csimilar+to+AA+sequence:UniProtKB:Q9PJ53%2Cprotein+motif:CLUSTERS:PRK05395%2Cprotein+motif:Cdd:COG0757%2Cprotein+motif:TIGRFAMs:TIGR01088%2Cprotein+motif:Pfam:PF01220.1;eC_number=4.2.1.10;product=3-dehydroquinate+dehydratase%2C3-dehydroquinate+dehydratase%2C3-dehydroquinate+dehydratase+II%2C3-dehydroquinate+dehyd…
ERS1139592|SC|contig000002	Prodigal:2.60	CDS	267207	268826	.	-	0	ID=JUb129_00356;locus_tag=JUb129_00356;inference=ab+initio+prediction:Prodigal:2.60%2Cprotein+motif:TIGRFAMs:TIGR02145%2Cprotein+motif:Pfam:PF09603.4;product=fibrobacter+succinogenes+major+paralogous+domain%2CFibrobacter+succinogenes+major+domain+%28Fib_succ_major%29;protein_id=gnl|SC|JUb129_00356
ERS1139592|SC|contig000002	Prodigal:2.60	CDS	268942	269088	.	+	0	ID=JUb129_00357;locus_tag=JUb129_00357;inference=ab+initio+prediction:Prodigal:2.60;product=hypothetical+protein;protein_id=gnl|SC|JUb129_00357
ERS1139592|SC|contig000002	Prodigal:2.60	CDS	269252	269380	.	-	0	ID=JUb129_00358;locus_tag=JUb129_00358;inference=ab+initio+prediction:Prodigal:2.60;product=hypothetical+protein;protein_id=gnl|SC|JUb129_00358
ERS1139592|SC|contig000002	Prodigal:2.60	CDS	269418	271037	.	-	0	ID=JUb129_00359;locus_tag=JUb129_00359;inference=ab+initio+prediction:Prodigal:2.60%2Csimilar+to+AA+sequence:UniProtKB:P22259%2Cprotein+motif:CLUSTERS:PRK09344%2Cprotein+motif:Cdd:COG1866%2Cprotein+motif:TIGRFAMs:TIGR00224%2Cprotein+motif:Pfam:PF01293.14;eC_number=4.1.1.49;product=Phosphoenolpyruvate+carboxykinase+[ATP]%2Cphosphoenolpyruvate+carboxykinase%2CPhosphoenolpyruvate+carboxykinase+%28AT…
ERS1139592|SC|contig000002	Prodigal:2.60	CDS	271163	272068	.	-	0	ID=JUb129_00360;locus_tag=JUb129_00360;inference=ab+initio+prediction:Prodigal:2.60;product=hypothetical+protein;protein_id=gnl|SC|JUb129_00360
ERS1139592|SC|contig000002	Prodigal:2.60	CDS	272082	272957	.	-	0	ID=JUb129_00361;locus_tag=JUb129_00361;inference=ab+initio+prediction:Prodigal:2.60%2Csimilar+to+AA+sequence:UniProtKB:Q7A5Z3%2Cprotein+motif:Cdd:COG0331%2Cprotein+motif:TIGRFAMs:TIGR00128%2Cprotein+motif:Pfam:PF00698.15;eC_number=2.3.1.39;product=Malonyl+CoA-acyl+carrier+protein+transacylase%2C%28acyl-carrier-protein%29+S-malonyltransferase%2Cmalonyl+CoA-acyl+carrier+protein+transacylase%2CAcyl+…
ERS1139592|SC|contig000002	Prodigal:2.60	CDS	273030	274964	.	-	0	ID=JUb129_00362;locus_tag=JUb129_00362;inference=ab+initio+prediction:Prodigal:2.60%2Csimilar+to+AA+sequence:UniProtKB:P39046%2Cprotein+motif:CLUSTERS:PRK10783%2Cprotein+motif:TIGRFAMs:TIGR02899%2Cprotein+motif:Pfam:PF01476.14;eC_number=3.2.1.17;product=Muramidase-2+precursor%2Cmembrane-bound+lytic+murein+transglycosylase+D%2Cspore+coat+assembly+protein+SafA%2CLysM+domain;protein_id=gnl|SC|JUb129…
ERS1139592|SC|contig000002	Prodigal:2.60	CDS	275004	276590	.	-	0	ID=JUb129_00363;locus_tag=JUb129_00363;inference=ab+initio+prediction:Prodigal:2.60%2Csimilar+to+AA+sequence:UniProtKB:Q99UT3%2Cprotein+motif:Cdd:COG4365%2Cprotein+motif:TIGRFAMs:TIGR03998%2Cprotein+motif:Pfam:PF10079.3;product=hypothetical+protein%2CUncharacterized+protein+conserved+in+bacteria%2Cbacillithiol+biosynthesis+cysteine-adding+enzyme+BshC%2CUncharacterized+protein+conserved+in+bacteri…
ERS1139592|SC|contig000002	Prodigal:2.60	CDS	276604	278541	.	-	0	ID=JUb129_00364;locus_tag=JUb129_00364;inference=ab+initio+prediction:Prodigal:2.60;product=hypothetical+protein;protein_id=gnl|SC|JUb129_00364
ERS1139592|SC|contig000002	Prodigal:2.60	CDS	278630	279451	.	-	0	ID=JUb129_00365;locus_tag=JUb129_00365;inference=ab+initio+prediction:Prodigal:2.60;product=hypothetical+protein;protein_id=gnl|SC|JUb129_00365
ERS1139592|SC|contig000002	Prodigal:2.60	CDS	279470	281080	.	-	0	ID=JUb129_00366;locus_tag=JUb129_00366;inference=ab+initio+prediction:Prodigal:2.60%2Cprotein+motif:Pfam:PF07980.5;product=SusD+family;protein_id=gnl|SC|JUb129_00366
ERS1139592|SC|contig000002	Prodigal:2.60	CDS	281093	283981	.	-	0	ID=JUb129_00367;locus_tag=JUb129_00367;inference=ab+initio+prediction:Prodigal:2.60%2Cprotein+motif:TIGRFAMs:TIGR04056%2Cprotein+motif:Pfam:PF07715.9;product=TonB-linked+outer+membrane+protein%2C+SusC/RagA+family%2CTonB-dependent+Receptor+Plug+Domain;protein_id=gnl|SC|JUb129_00367
ERS1139592|SC|contig000002	Prodigal:2.60	CDS	284289	287255	.	-	0	ID=JUb129_00368;locus_tag=JUb129_00368;inference=ab+initio+prediction:Prodigal:2.60%2Csimilar+to+AA+sequence:UniProtKB:P04766%2Cprotein+motif:CLUSTERS:PRK05306%2Cprotein+motif:Cdd:COG0073%2Cprotein+motif:TIGRFAMs:TIGR00487%2Cprotein+motif:Pfam:PF11987.2;product=Translation+initiation+factor+IF-2%2Ctranslation+initiation+factor+IF-2%2CEMAP+domain%2Ctranslation+initiation+factor+IF-2%2CTranslation-…
ERS1139592|SC|contig000002	Prodigal:2.60	CDS	287335	288570	.	-	0	ID=JUb129_00369;locus_tag=JUb129_00369;inference=ab+initio+prediction:Prodigal:2.60%2Csimilar+to+AA+sequence:UniProtKB:Q83BS0%2Cprotein+motif:CLUSTERS:PRK09202%2Cprotein+motif:Cdd:COG0195%2Cprotein+motif:TIGRFAMs:TIGR01953%2Cprotein+motif:Pfam:PF08529.5;product=Transcription+elongation+protein+nusA%2Ctranscription+elongation+factor+NusA%2CTranscription+elongation+factor%2Ctranscription+terminatio…
ERS1139592|SC|contig000002	Prodigal:2.60	CDS	288587	289054	.	-	0	ID=JUb129_00370;locus_tag=JUb129_00370;inference=ab+initio+prediction:Prodigal:2.60%2Cprotein+motif:CLUSTERS:PRK02001%2Cprotein+motif:Pfam:PF02576.11;product=hypothetical+protein%2CUncharacterised+BCR%2C+YhbC+family+COG0779;protein_id=gnl|SC|JUb129_00370
ERS1139592|SC|contig000002	Prodigal:2.60	CDS	289276	290589	.	+	0	ID=JUb129_00371;locus_tag=JUb129_00371;inference=ab+initio+prediction:Prodigal:2.60%2Csimilar+to+AA+sequence:UniProtKB:O32271%2Cprotein+motif:CLUSTERS:PRK15057%2Cprotein+motif:TIGRFAMs:TIGR03026%2Cprotein+motif:Pfam:PF03721.8;eC_number=1.1.1.22;product=UDP-glucose+6-dehydrogenase+tuaD%2CUDP-glucose+6-dehydrogenase%2Cnucleotide+sugar+dehydrogenase%2CUDP-glucose/GDP-mannose+dehydrogenase+family%2C+…
ERS1139592|SC|contig000002	Prodigal:2.60	CDS	290597	291676	.	+	0	ID=JUb129_00372;locus_tag=JUb129_00372;inference=ab+initio+prediction:Prodigal:2.60%2Csimilar+to+AA+sequence:UniProtKB:P26391%2Cprotein+motif:CLUSTERS:PRK10084%2Cprotein+motif:TIGRFAMs:TIGR01181%2Cprotein+motif:Pfam:PF01370.15;eC_number=4.2.1.46;product=dTDP-glucose+4%2C6-dehydratase%2CdTDP-glucose+4%2C6+dehydratase%2CdTDP-glucose+4%2C6-dehydratase%2CNAD+dependent+epimerase/dehydratase+family;pro…
ERS1139592|SC|contig000002	Prodigal:2.60	CDS	291692	292555	.	+	0	ID=JUb129_00373;locus_tag=JUb129_00373;inference=ab+initio+prediction:Prodigal:2.60%2Csimilar+to+AA+sequence:UniProtKB:P26393%2Cprotein+motif:CLUSTERS:PRK15480%2Cprotein+motif:Cdd:COG2266%2Cprotein+motif:TIGRFAMs:TIGR01207%2Cprotein+motif:Pfam:PF00483.17;eC_number=2.7.7.24;product=Glucose-1-phosphate+thymidylyltransferase%2Cglucose-1-phosphate+thymidylyltransferase+RfbA%2CGTP:adenosylcobinamide-p…
ERS1139592|SC|contig000002	Prodigal:2.60	CDS	292724	293572	.	+	0	ID=JUb129_00374;locus_tag=JUb129_00374;inference=ab+initio+prediction:Prodigal:2.60%2Cprotein+motif:CLUSTERS:PRK15066%2Cprotein+motif:Pfam:PF01061.18;product=inner+membrane+transport+permease%2CABC-2+type+transporter;protein_id=gnl|SC|JUb129_00374
ERS1139592|SC|contig000002	Prodigal:2.60	CDS	293609	294868	.	+	0	ID=JUb129_00375;locus_tag=JUb129_00375;inference=ab+initio+prediction:Prodigal:2.60%2Csimilar+to+AA+sequence:UniProtKB:Q7A713%2Cprotein+motif:CLUSTERS:PRK13545%2Cprotein+motif:Cdd:COG4555%2Cprotein+motif:TIGRFAMs:TIGR01188%2Cprotein+motif:Pfam:PF00005.21;eC_number=3.6.3.40;product=Teichoic+acids+export+ATP-binding+protein+TagH%2Cteichoic+acids+export+protein+ATP-binding+subunit%2CABC-type+Na++tra…
ERS1139592|SC|contig000002	Prodigal:2.60	CDS	294865	295266	.	+	0	ID=JUb129_00376;locus_tag=JUb129_00376;inference=ab+initio+prediction:Prodigal:2.60%2Cprotein+motif:Pfam:PF05523.5;product=WxcM-like%2C+C-terminal;protein_id=gnl|SC|JUb129_00376
ERS1139592|SC|contig000002	Prodigal:2.60	CDS	295256	295678	.	+	0	ID=JUb129_00377;locus_tag=JUb129_00377;inference=ab+initio+prediction:Prodigal:2.60%2Cprotein+motif:Pfam:PF05523.5;product=WxcM-like%2C+C-terminal;protein_id=gnl|SC|JUb129_00377
ERS1139592|SC|contig000002	Prodigal:2.60	CDS	295668	296219	.	+	0	ID=JUb129_00378;locus_tag=JUb129_00378;inference=ab+initio+prediction:Prodigal:2.60%2Csimilar+to+AA+sequence:UniProtKB:Q5HCZ5%2Cprotein+motif:CLUSTERS:PRK00892%2Cprotein+motif:Cdd:COG0110%2Cprotein+motif:TIGRFAMs:TIGR03570%2Cprotein+motif:Pfam:PF00132.18;eC_number=2.3.1.-;product=Putative+acetyltransferase+SACOL2570%2CUDP-3-O-[3-hydroxymyristoyl]+glucosamine+N-acyltransferase%2CAcetyltransferase+…
ERS1139592|SC|contig000002	Prodigal:2.60	CDS	296246	297184	.	+	0	ID=JUb129_00379;locus_tag=JUb129_00379;inference=ab+initio+prediction:Prodigal:2.60%2Csimilar+to+AA+sequence:UniProtKB:P77293%2Cprotein+motif:CLUSTERS:PRK10714%2Cprotein+motif:TIGRFAMs:TIGR03937%2Cprotein+motif:Pfam:PF00535.20;eC_number=2.4.1.-;product=Bactoprenol+glucosyl+transferase+homolog+from+prophage+CPS-53%2Cundecaprenyl+phosphate+4-deoxy-4-formamido-L-arabinose+transferase%2Cpoly-beta-1%2…
ERS1139592|SC|contig000002	Prodigal:2.60	CDS	297201	298697	.	+	0	ID=JUb129_00380;locus_tag=JUb129_00380;inference=ab+initio+prediction:Prodigal:2.60;product=hypothetical+protein;protein_id=gnl|SC|JUb129_00380
ERS1139592|SC|contig000002	Prodigal:2.60	CDS	298744	299847	.	+	0	ID=JUb129_00381;locus_tag=JUb129_00381;inference=ab+initio+prediction:Prodigal:2.60%2Csimilar+to+AA+sequence:UniProtKB:P77690%2Cprotein+motif:CLUSTERS:PRK11658%2Cprotein+motif:Cdd:COG0399%2Cprotein+motif:TIGRFAMs:TIGR03588%2Cprotein+motif:Pfam:PF01041.11;eC_number=2.6.1.87;product=UDP-4-amino-4-deoxy-L-arabinose--oxoglutarate+aminotransferase%2CUDP-4-amino-4-deoxy-L-arabinose--oxoglutarate+aminot…
ERS1139592|SC|contig000002	Prodigal:2.60	CDS	299834	301342	.	+	0	ID=JUb129_00382;locus_tag=JUb129_00382;inference=ab+initio+prediction:Prodigal:2.60;product=hypothetical+protein;protein_id=gnl|SC|JUb129_00382
ERS1139592|SC|contig000002	Prodigal:2.60	CDS	301339	301953	.	+	0	ID=JUb129_00383;locus_tag=JUb129_00383;inference=ab+initio+prediction:Prodigal:2.60%2Csimilar+to+AA+sequence:UniProtKB:P07464%2Cprotein+motif:CLUSTERS:PRK09677%2Cprotein+motif:Cdd:COG0110%2Cprotein+motif:TIGRFAMs:TIGR03570%2Cprotein+motif:Pfam:PF00132.18;eC_number=2.3.1.18;product=Galactoside+O-acetyltransferase%2Cputative+lipopolysaccharide+biosynthesis+O-acetyl+transferase+WbbJ%2CAcetyltransfer…
ERS1139592|SC|contig000002	Prodigal:2.60	CDS	301966	303054	.	+	0	ID=JUb129_00384;locus_tag=JUb129_00384;inference=ab+initio+prediction:Prodigal:2.60;product=hypothetical+protein;protein_id=gnl|SC|JUb129_00384
ERS1139592|SC|contig000002	Prodigal:2.60	CDS	303054	303995	.	+	0	ID=JUb129_00385;locus_tag=JUb129_00385;inference=ab+initio+prediction:Prodigal:2.60%2Csimilar+to+AA+sequence:UniProtKB:Q7BLV3%2Cprotein+motif:CLUSTERS:PRK10073%2Cprotein+motif:Cdd:COG3858%2Cprotein+motif:TIGRFAMs:TIGR03965%2Cprotein+motif:Pfam:PF00535.20;eC_number=2.4.1.212;product=Hyaluronan+synthase%2Cputative+glycosyl+transferase%2CPredicted+glycosyl+hydrolase%2Cmycofactocin+system+glycosyltra…
ERS1139592|SC|contig000002	Prodigal:2.60	CDS	304071	304739	.	+	0	ID=JUb129_00386;locus_tag=JUb129_00386;inference=ab+initio+prediction:Prodigal:2.60;product=hypothetical+protein;protein_id=gnl|SC|JUb129_00386
ERS1139592|SC|contig000002	Prodigal:2.60	CDS	304763	305518	.	+	0	ID=JUb129_00387;locus_tag=JUb129_00387;inference=ab+initio+prediction:Prodigal:2.60%2Cprotein+motif:CLUSTERS:PRK08317%2Cprotein+motif:Cdd:COG4627%2Cprotein+motif:TIGRFAMs:TIGR02752%2Cprotein+motif:Pfam:PF08241.6;product=hypothetical+protein%2CUncharacterized+protein+conserved+in+bacteria%2Cdemethylmenaquinone+methyltransferase%2CMethyltransferase+domain;protein_id=gnl|SC|JUb129_00387
ERS1139592|SC|contig000002	Prodigal:2.60	CDS	305546	307342	.	+	0	ID=JUb129_00388;locus_tag=JUb129_00388;inference=ab+initio+prediction:Prodigal:2.60%2Csimilar+to+AA+sequence:UniProtKB:P54420%2Cprotein+motif:CLUSTERS:PRK09431%2Cprotein+motif:Cdd:COG0367%2Cprotein+motif:TIGRFAMs:TIGR01536%2Cprotein+motif:Pfam:PF00733.15;eC_number=6.3.5.4;product=Asparagine+synthetase+[glutamine-hydrolyzing]+1%2Casparagine+synthetase+B%2CAsparagine+synthase+%28glutamine-hydrolyzi…
ERS1139592|SC|contig000002	Prodigal:2.60	CDS	307342	308280	.	+	0	ID=JUb129_00389;locus_tag=JUb129_00389;inference=ab+initio+prediction:Prodigal:2.60%2Csimilar+to+AA+sequence:UniProtKB:Q7BLV3%2Cprotein+motif:CLUSTERS:PRK10073%2Cprotein+motif:Cdd:COG3858%2Cprotein+motif:TIGRFAMs:TIGR03965%2Cprotein+motif:Pfam:PF00535.20;eC_number=2.4.1.212;product=Hyaluronan+synthase%2Cputative+glycosyl+transferase%2CPredicted+glycosyl+hydrolase%2Cmycofactocin+system+glycosyltra…
ERS1139592|SC|contig000002	Prodigal:2.60	CDS	308300	309289	.	+	0	ID=JUb129_00390;locus_tag=JUb129_00390;inference=ab+initio+prediction:Prodigal:2.60%2Csimilar+to+AA+sequence:UniProtKB:Q7A3D6%2Cprotein+motif:Pfam:PF01757.16;eC_number=2.3.1.-;product=O-acetyltransferase+OatA%2CAcyltransferase+family;protein_id=gnl|SC|JUb129_00390;gene=oatA_1
ERS1139592|SC|contig000002	Prodigal:2.60	CDS	309309	310241	.	+	0	ID=JUb129_00391;locus_tag=JUb129_00391;inference=ab+initio+prediction:Prodigal:2.60%2Csimilar+to+AA+sequence:UniProtKB:Q7BLV3%2Cprotein+motif:CLUSTERS:PRK10073%2Cprotein+motif:Cdd:COG3858%2Cprotein+motif:TIGRFAMs:TIGR03965%2Cprotein+motif:Pfam:PF00535.20;eC_number=2.4.1.212;product=Hyaluronan+synthase%2Cputative+glycosyl+transferase%2CPredicted+glycosyl+hydrolase%2Cmycofactocin+system+glycosyltra…
ERS1139592|SC|contig000002	Prodigal:2.60	CDS	310315	311256	.	+	0	ID=JUb129_00392;locus_tag=JUb129_00392;inference=ab+initio+prediction:Prodigal:2.60%2Csimilar+to+AA+sequence:UniProtKB:Q7BLV3%2Cprotein+motif:CLUSTERS:PRK10073%2Cprotein+motif:Cdd:COG3858%2Cprotein+motif:TIGRFAMs:TIGR03965%2Cprotein+motif:Pfam:PF00535.20;eC_number=2.4.1.212;product=Hyaluronan+synthase%2Cputative+glycosyl+transferase%2CPredicted+glycosyl+hydrolase%2Cmycofactocin+system+glycosyltra…
ERS1139592|SC|contig000002	Prodigal:2.60	CDS	311245	312138	.	-	0	ID=JUb129_00393;locus_tag=JUb129_00393;inference=ab+initio+prediction:Prodigal:2.60;product=hypothetical+protein;protein_id=gnl|SC|JUb129_00393
ERS1139592|SC|contig000002	Prodigal:2.60	CDS	312176	313591	.	-	0	ID=JUb129_00394;locus_tag=JUb129_00394;inference=ab+initio+prediction:Prodigal:2.60%2Csimilar+to+AA+sequence:UniProtKB:P39580%2Cprotein+motif:Cdd:COG5202%2Cprotein+motif:TIGRFAMs:TIGR04091%2Cprotein+motif:Pfam:PF03062.13;product=hypothetical+protein%2CPredicted+membrane+protein%2CD-alanyl-lipoteichoic+acid+biosynthesis+protein+DltB%2CMBOAT+family;protein_id=gnl|SC|JUb129_00394;gene=dltB_1
ERS1139592|SC|contig000002	Prodigal:2.60	CDS	313618	314331	.	-	0	ID=JUb129_00395;locus_tag=JUb129_00395;inference=ab+initio+prediction:Prodigal:2.60%2Csimilar+to+AA+sequence:UniProtKB:P99093%2Cprotein+motif:CLUSTERS:PRK05653%2Cprotein+motif:Cdd:COG3347%2Cprotein+motif:TIGRFAMs:TIGR01830%2Cprotein+motif:Pfam:PF00106.19;eC_number=1.1.1.100;product=3-oxoacyl-[acyl-carrier-protein]+reductase+FabG%2C3-ketoacyl-%28acyl-carrier-protein%29+reductase%2CUncharacterized+…
ERS1139592|SC|contig000002	Prodigal:2.60	CDS	314328	314726	.	-	0	ID=JUb129_00396;locus_tag=JUb129_00396;inference=ab+initio+prediction:Prodigal:2.60%2Csimilar+to+AA+sequence:UniProtKB:O32472%2Cprotein+motif:CLUSTERS:PRK08190%2Cprotein+motif:Pfam:PF01575.13;eC_number=4.2.1.119;product=%28R%29-specific+enoyl-CoA+hydratase%2Cbifunctional+enoyl-CoA+hydratase/phosphate+acetyltransferase%2CMaoC+like+domain;protein_id=gnl|SC|JUb129_00396;gene=phaJ
ERS1139592|SC|contig000002	Prodigal:2.60	CDS	314726	314965	.	-	0	ID=JUb129_00397;locus_tag=JUb129_00397;inference=ab+initio+prediction:Prodigal:2.60%2Cprotein+motif:CLUSTERS:PRK00982%2Cprotein+motif:TIGRFAMs:TIGR00517%2Cprotein+motif:Pfam:PF00550.19;product=acyl+carrier+protein%2Cacyl+carrier+protein%2CPhosphopantetheine+attachment+site;protein_id=gnl|SC|JUb129_00397
ERS1139592|SC|contig000002	Prodigal:2.60	CDS	314978	316702	.	-	0	ID=JUb129_00398;locus_tag=JUb129_00398;inference=ab+initio+prediction:Prodigal:2.60%2Cprotein+motif:TIGRFAMs:TIGR01686;product=FkbH+domain;protein_id=gnl|SC|JUb129_00398
ERS1139592|SC|contig000002	Prodigal:2.60	CDS	317016	317786	.	-	0	ID=JUb129_00399;locus_tag=JUb129_00399;inference=ab+initio+prediction:Prodigal:2.60;product=hypothetical+protein;protein_id=gnl|SC|JUb129_00399
ERS1139592|SC|contig000002	Prodigal:2.60	CDS	317900	318439	.	+	0	ID=JUb129_00400;locus_tag=JUb129_00400;inference=ab+initio+prediction:Prodigal:2.60%2Csimilar+to+AA+sequence:UniProtKB:P77791%2Cprotein+motif:CLUSTERS:PRK09677%2Cprotein+motif:Cdd:COG0110%2Cprotein+motif:TIGRFAMs:TIGR04008%2Cprotein+motif:Pfam:PF00132.18;eC_number=2.3.1.79;product=Maltose+O-acetyltransferase%2Cputative+lipopolysaccharide+biosynthesis+O-acetyl+transferase+WbbJ%2CAcetyltransferase+…
ERS1139592|SC|contig000002	Prodigal:2.60	CDS	318436	319275	.	+	0	ID=JUb129_00401;locus_tag=JUb129_00401;inference=ab+initio+prediction:Prodigal:2.60%2Csimilar+to+AA+sequence:UniProtKB:Q7BLV3%2Cprotein+motif:CLUSTERS:PRK10073%2Cprotein+motif:Cdd:COG3858%2Cprotein+motif:TIGRFAMs:TIGR03937%2Cprotein+motif:Pfam:PF00535.20;eC_number=2.4.1.212;product=Hyaluronan+synthase%2Cputative+glycosyl+transferase%2CPredicted+glycosyl+hydrolase%2Cpoly-beta-1%2C6+N-acetyl-D-gluc…
ERS1139592|SC|contig000002	Prodigal:2.60	CDS	319277	320437	.	+	0	ID=JUb129_00402;locus_tag=JUb129_00402;inference=ab+initio+prediction:Prodigal:2.60%2Cprotein+motif:CLUSTERS:PRK15427%2Cprotein+motif:TIGRFAMs:TIGR03088%2Cprotein+motif:Pfam:PF00534.14;product=colanic+acid+biosynthesis+glycosyltransferase+WcaL%2Csugar+transferase%2C+PEP-CTERM/EpsH1+system+associated%2CGlycosyl+transferases+group+1;protein_id=gnl|SC|JUb129_00402
ERS1139592|SC|contig000002	Prodigal:2.60	CDS	320440	321003	.	+	0	ID=JUb129_00403;locus_tag=JUb129_00403;inference=ab+initio+prediction:Prodigal:2.60%2Csimilar+to+AA+sequence:UniProtKB:P07464%2Cprotein+motif:CLUSTERS:PRK09677%2Cprotein+motif:Cdd:COG0110%2Cprotein+motif:TIGRFAMs:TIGR03570%2Cprotein+motif:Pfam:PF00132.18;eC_number=2.3.1.18;product=Galactoside+O-acetyltransferase%2Cputative+lipopolysaccharide+biosynthesis+O-acetyl+transferase+WbbJ%2CAcetyltransfer…
ERS1139592|SC|contig000002	Prodigal:2.60	CDS	321004	322158	.	+	0	ID=JUb129_00404;locus_tag=JUb129_00404;inference=ab+initio+prediction:Prodigal:2.60%2Cprotein+motif:CLUSTERS:PRK09922%2Cprotein+motif:TIGRFAMs:TIGR03088%2Cprotein+motif:Pfam:PF00534.14;product=UDP-D-galactose:%28glucosyl%29lipopolysaccharide-1%2C6-D-galactosyltransferase%2Csugar+transferase%2C+PEP-CTERM/EpsH1+system+associated%2CGlycosyl+transferases+group+1;protein_id=gnl|SC|JUb129_00404
ERS1139592|SC|contig000002	Prodigal:2.60	CDS	322172	322726	.	+	0	ID=JUb129_00405;locus_tag=JUb129_00405;inference=ab+initio+prediction:Prodigal:2.60%2Csimilar+to+AA+sequence:UniProtKB:Q06750%2Cprotein+motif:CLUSTERS:PRK10191%2Cprotein+motif:Cdd:COG0110%2Cprotein+motif:TIGRFAMs:TIGR01172%2Cprotein+motif:Pfam:PF00132.18;eC_number=2.3.1.30;product=Serine+acetyltransferase%2Cputative+acyl+transferase%2CAcetyltransferase+%28isoleucine+patch+superfamily%29%2Cserine+…
ERS1139592|SC|contig000002	Prodigal:2.60	CDS	323036	323704	.	+	0	ID=JUb129_00406;locus_tag=JUb129_00406;inference=ab+initio+prediction:Prodigal:2.60%2Csimilar+to+AA+sequence:UniProtKB:P61517%2Cprotein+motif:CLUSTERS:PRK10437%2Cprotein+motif:Cdd:COG0288%2Cprotein+motif:Pfam:PF00484.13;eC_number=4.2.1.1;product=Carbonic+anhydrase+2%2Ccarbonic+anhydrase%2CCarbonic+anhydrase%2CCarbonic+anhydrase;protein_id=gnl|SC|JUb129_00406;gene=can
ERS1139592|SC|contig000002	Prodigal:2.60	CDS	323728	324042	.	+	0	ID=JUb129_00407;locus_tag=JUb129_00407;inference=ab+initio+prediction:Prodigal:2.60;product=hypothetical+protein;protein_id=gnl|SC|JUb129_00407
ERS1139592|SC|contig000002	Prodigal:2.60	CDS	324161	325753	.	+	0	ID=JUb129_00408;locus_tag=JUb129_00408;inference=ab+initio+prediction:Prodigal:2.60%2Csimilar+to+AA+sequence:UniProtKB:P0AFR2%2Cprotein+motif:CLUSTERS:PRK11660%2Cprotein+motif:Cdd:COG0288%2Cprotein+motif:TIGRFAMs:TIGR00815%2Cprotein+motif:Pfam:PF00916.14;product=Putative+sulfate+transporter+ychM%2Cputative+transporter%2CCarbonic+anhydrase%2Csulfate+permease%2CSulfate+transporter+family;protein_id…
ERS1139592|SC|contig000002	Prodigal:2.60	CDS	325844	326407	.	-	0	ID=JUb129_00409;locus_tag=JUb129_00409;inference=ab+initio+prediction:Prodigal:2.60%2Csimilar+to+AA+sequence:UniProtKB:Q6YP15%2Cprotein+motif:CLUSTERS:PRK05426%2Cprotein+motif:Cdd:COG0193%2Cprotein+motif:TIGRFAMs:TIGR00447%2Cprotein+motif:Pfam:PF01195.13;eC_number=3.1.1.29;product=Peptidyl-tRNA+hydrolase%2Cpeptidyl-tRNA+hydrolase%2CPeptidyl-tRNA+hydrolase%2Cpeptidyl-tRNA+hydrolase%2CPeptidyl-tRNA…
ERS1139592|SC|contig000002	Prodigal:2.60	CDS	326496	327425	.	-	0	ID=JUb129_00410;locus_tag=JUb129_00410;inference=ab+initio+prediction:Prodigal:2.60;product=hypothetical+protein;protein_id=gnl|SC|JUb129_00410
ERS1139592|SC|contig000002	Prodigal:2.60	CDS	327673	331044	.	-	0	ID=JUb129_00411;locus_tag=JUb129_00411;inference=ab+initio+prediction:Prodigal:2.60%2Csimilar+to+AA+sequence:UniProtKB:Q7A7B2%2Cprotein+motif:CLUSTERS:PRK10689%2Cprotein+motif:Cdd:COG4098%2Cprotein+motif:TIGRFAMs:TIGR00580%2Cprotein+motif:Pfam:PF03461.9;eC_number=3.6.4.-;product=Transcription-repair-coupling+factor%2Ctranscription-repair+coupling+factor%2CSuperfamily+II+DNA/RNA+helicase+required+…
ERS1139592|SC|contig000002	Prodigal:2.60	CDS	331409	331498	.	+	0	ID=JUb129_00412;locus_tag=JUb129_00412;inference=ab+initio+prediction:Prodigal:2.60;product=hypothetical+protein;protein_id=gnl|SC|JUb129_00412
ERS1139592|SC|contig000002	Prodigal:2.60	CDS	331800	332420	.	+	0	ID=JUb129_00413;locus_tag=JUb129_00413;inference=ab+initio+prediction:Prodigal:2.60;product=hypothetical+protein;protein_id=gnl|SC|JUb129_00413
ERS1139592|SC|contig000002	Prodigal:2.60	CDS	332463	333815	.	+	0	ID=JUb129_00414;locus_tag=JUb129_00414;inference=ab+initio+prediction:Prodigal:2.60;product=hypothetical+protein;protein_id=gnl|SC|JUb129_00414
ERS1139592|SC|contig000002	Prodigal:2.60	CDS	334120	334218	.	+	0	ID=JUb129_00415;locus_tag=JUb129_00415;inference=ab+initio+prediction:Prodigal:2.60;product=hypothetical+protein;protein_id=gnl|SC|JUb129_00415
ERS1139592|SC|contig000002	Prodigal:2.60	CDS	334784	336130	.	+	0	ID=JUb129_00416;locus_tag=JUb129_00416;inference=ab+initio+prediction:Prodigal:2.60%2Cprotein+motif:TIGRFAMs:TIGR02145%2Cprotein+motif:Pfam:PF09603.4;product=fibrobacter+succinogenes+major+paralogous+domain%2CFibrobacter+succinogenes+major+domain+%28Fib_succ_major%29;protein_id=gnl|SC|JUb129_00416
ERS1139592|SC|contig000002	Prodigal:2.60	CDS	336287	336784	.	+	0	ID=JUb129_00417;locus_tag=JUb129_00417;inference=ab+initio+prediction:Prodigal:2.60;product=hypothetical+protein;protein_id=gnl|SC|JUb129_00417
ERS1139592|SC|contig000002	Prodigal:2.60	CDS	337469	338089	.	+	0	ID=JUb129_00418;locus_tag=JUb129_00418;inference=ab+initio+prediction:Prodigal:2.60;product=hypothetical+protein;protein_id=gnl|SC|JUb129_00418
ERS1139592|SC|contig000002	Prodigal:2.60	CDS	338123	338563	.	+	0	ID=JUb129_00419;locus_tag=JUb129_00419;inference=ab+initio+prediction:Prodigal:2.60;product=hypothetical+protein;protein_id=gnl|SC|JUb129_00419
ERS1139592|SC|contig000002	Prodigal:2.60	CDS	338868	339047	.	+	0	ID=JUb129_00420;locus_tag=JUb129_00420;inference=ab+initio+prediction:Prodigal:2.60;product=hypothetical+protein;protein_id=gnl|SC|JUb129_00420
ERS1139592|SC|contig000002	Prodigal:2.60	CDS	339201	339446	.	+	0	ID=JUb129_00421;locus_tag=JUb129_00421;inference=ab+initio+prediction:Prodigal:2.60;product=hypothetical+protein;protein_id=gnl|SC|JUb129_00421
ERS1139592|SC|contig000002	Prodigal:2.60	CDS	339572	341071	.	+	0	ID=JUb129_00422;locus_tag=JUb129_00422;inference=ab+initio+prediction:Prodigal:2.60%2Cprotein+motif:Pfam:PF03321.7;product=GH3+auxin-responsive+promoter;protein_id=gnl|SC|JUb129_00422
ERS1139592|SC|contig000002	Prodigal:2.60	CDS	341141	341503	.	+	0	ID=JUb129_00423;locus_tag=JUb129_00423;inference=ab+initio+prediction:Prodigal:2.60;product=hypothetical+protein;protein_id=gnl|SC|JUb129_00423
ERS1139592|SC|contig000002	Prodigal:2.60	CDS	341595	342830	.	+	0	ID=JUb129_00424;locus_tag=JUb129_00424;inference=ab+initio+prediction:Prodigal:2.60%2Cprotein+motif:CLUSTERS:PRK10489%2Cprotein+motif:TIGRFAMs:TIGR00900%2Cprotein+motif:Pfam:PF05977.7;product=enterobactin+exporter+EntS%2CH++Antiporter+protein%2CBacterial+protein+of+unknown+function+%28DUF894%29;protein_id=gnl|SC|JUb129_00424
ERS1139592|SC|contig000002	Prodigal:2.60	CDS	342921	343535	.	+	0	ID=JUb129_00425;locus_tag=JUb129_00425;inference=ab+initio+prediction:Prodigal:2.60;product=hypothetical+protein;protein_id=gnl|SC|JUb129_00425
ERS1139592|SC|contig000002	Prodigal:2.60	CDS	343568	345655	.	+	0	ID=JUb129_00426;locus_tag=JUb129_00426;inference=ab+initio+prediction:Prodigal:2.60%2Cprotein+motif:TIGRFAMs:TIGR04131;product=gliding+motility-associated+C-terminal+domain;protein_id=gnl|SC|JUb129_00426
ERS1139592|SC|contig000002	Prodigal:2.60	CDS	345784	347850	.	+	0	ID=JUb129_00427;locus_tag=JUb129_00427;inference=ab+initio+prediction:Prodigal:2.60%2Cprotein+motif:TIGRFAMs:TIGR04131;product=gliding+motility-associated+C-terminal+domain;protein_id=gnl|SC|JUb129_00427
ERS1139592|SC|contig000002	Prodigal:2.60	CDS	348012	349601	.	+	0	ID=JUb129_00428;locus_tag=JUb129_00428;inference=ab+initio+prediction:Prodigal:2.60%2Csimilar+to+AA+sequence:UniProtKB:P37469%2Cprotein+motif:CLUSTERS:PRK05748%2Cprotein+motif:Cdd:COG0305%2Cprotein+motif:TIGRFAMs:TIGR00665%2Cprotein+motif:Pfam:PF03796.9;eC_number=3.6.4.12;product=Replicative+DNA+helicase%2Creplicative+DNA+helicase%2CReplicative+DNA+helicase%2Creplicative+DNA+helicase%2CDnaB-like+…
ERS1139592|SC|contig000002	Prodigal:2.60	CDS	349661	350137	.	+	0	ID=JUb129_00429;locus_tag=JUb129_00429;inference=ab+initio+prediction:Prodigal:2.60%2Csimilar+to+AA+sequence:UniProtKB:P0A7Y4%2Cprotein+motif:CLUSTERS:PRK00203%2Cprotein+motif:Cdd:COG3341%2Cprotein+motif:Pfam:PF00075.18;eC_number=3.1.26.4;product=Ribonuclease+HI%2Cribonuclease+H%2CPredicted+double-stranded+RNA/RNA-DNA+hybrid+binding+protein%2CRNase+H;protein_id=gnl|SC|JUb129_00429;gene=rnhA
ERS1139592|SC|contig000002	Prodigal:2.60	CDS	350300	352549	.	+	0	ID=JUb129_00430;locus_tag=JUb129_00430;inference=ab+initio+prediction:Prodigal:2.60%2Cprotein+motif:TIGRFAMs:TIGR04131%2Cprotein+motif:Pfam:PF03388.7;product=gliding+motility-associated+C-terminal+domain%2CLegume-like+lectin+family;protein_id=gnl|SC|JUb129_00430
ERS1139592|SC|contig000002	Prodigal:2.60	CDS	352682	354940	.	+	0	ID=JUb129_00431;locus_tag=JUb129_00431;inference=ab+initio+prediction:Prodigal:2.60%2Cprotein+motif:TIGRFAMs:TIGR04131%2Cprotein+motif:Pfam:PF03388.7;product=gliding+motility-associated+C-terminal+domain%2CLegume-like+lectin+family;protein_id=gnl|SC|JUb129_00431
ERS1139592|SC|contig000002	Prodigal:2.60	CDS	355066	355692	.	+	0	ID=JUb129_00432;locus_tag=JUb129_00432;inference=ab+initio+prediction:Prodigal:2.60%2Csimilar+to+AA+sequence:UniProtKB:O34475%2Cprotein+motif:CLUSTERS:PRK11053%2Cprotein+motif:Pfam:PF00881.18;eC_number=1.-.-.-;product=Putative+NAD%28P%29H+nitroreductase+yfkO%2Cdihydropteridine+reductase%2CNitroreductase+family;protein_id=gnl|SC|JUb129_00432;gene=yfkO
ERS1139592|SC|contig000002	Prodigal:2.60	CDS	355725	357296	.	+	0	ID=JUb129_00433;locus_tag=JUb129_00433;inference=ab+initio+prediction:Prodigal:2.60%2Csimilar+to+AA+sequence:UniProtKB:P10902%2Cprotein+motif:CLUSTERS:PRK09077%2Cprotein+motif:Cdd:COG0029%2Cprotein+motif:TIGRFAMs:TIGR00551%2Cprotein+motif:Pfam:PF00890.18;eC_number=1.4.3.16;product=L-aspartate+oxidase%2CL-aspartate+oxidase%2CAspartate+oxidase%2CL-aspartate+oxidase%2CFAD+binding+domain;protein_id=g…
ERS1139592|SC|contig000002	Prodigal:2.60	CDS	357297	358157	.	+	0	ID=JUb129_00434;locus_tag=JUb129_00434;inference=ab+initio+prediction:Prodigal:2.60%2Csimilar+to+AA+sequence:UniProtKB:P39666%2Cprotein+motif:CLUSTERS:PRK08072%2Cprotein+motif:Cdd:COG0029%2Cprotein+motif:TIGRFAMs:TIGR00078%2Cprotein+motif:Pfam:PF01729.13;eC_number=2.4.2.19;product=Probable+nicotinate-nucleotide+pyrophosphorylase+[carboxylating]%2Cnicotinate-nucleotide+pyrophosphorylase%2CAspartat…
ERS1139592|SC|contig000002	Prodigal:2.60	CDS	358388	360970	.	+	0	ID=JUb129_00435;locus_tag=JUb129_00435;inference=ab+initio+prediction:Prodigal:2.60%2Csimilar+to+AA+sequence:UniProtKB:P05825%2Cprotein+motif:Cdd:COG4772%2Cprotein+motif:TIGRFAMs:TIGR01779%2Cprotein+motif:Pfam:PF07715.9;product=Enterobactin+outer-membrane+receptor%2COuter+membrane+receptor+for+Fe3+-dicitrate%2CTonB-dependent+vitamin+B12+receptor%2CTonB-dependent+Receptor+Plug+Domain;protein_id=gn…
ERS1139592|SC|contig000002	Prodigal:2.60	CDS	361055	361486	.	+	0	ID=JUb129_00436;locus_tag=JUb129_00436;inference=ab+initio+prediction:Prodigal:2.60;product=hypothetical+protein;protein_id=gnl|SC|JUb129_00436
ERS1139592|SC|contig000002	Prodigal:2.60	CDS	361518	362510	.	+	0	ID=JUb129_00437;locus_tag=JUb129_00437;inference=ab+initio+prediction:Prodigal:2.60%2Csimilar+to+AA+sequence:UniProtKB:Q04797%2Cprotein+motif:CLUSTERS:PRK14874%2Cprotein+motif:Cdd:COG0136%2Cprotein+motif:TIGRFAMs:TIGR01296%2Cprotein+motif:Pfam:PF02774.12;eC_number=1.2.1.11;product=Aspartate-semialdehyde+dehydrogenase%2Caspartate-semialdehyde+dehydrogenase%2CAspartate-semialdehyde+dehydrogenase%2C…
ERS1139592|SC|contig000002	Prodigal:2.60	CDS	362538	363560	.	+	0	ID=JUb129_00438;locus_tag=JUb129_00438;inference=ab+initio+prediction:Prodigal:2.60%2Csimilar+to+AA+sequence:UniProtKB:P69380%2Cprotein+motif:CLUSTERS:PRK09509%2Cprotein+motif:Cdd:COG0053%2Cprotein+motif:TIGRFAMs:TIGR01297%2Cprotein+motif:Pfam:PF01545.15;product=Ferrous-iron+efflux+pump+FieF%2Cferrous+iron+efflux+protein+F%2CPredicted+Co/Zn/Cd+cation+transporters%2Ccation+diffusion+facilitator+fa…
ERS1139592|SC|contig000002	Prodigal:2.60	CDS	363610	364050	.	-	0	ID=JUb129_00439;locus_tag=JUb129_00439;inference=ab+initio+prediction:Prodigal:2.60%2Cprotein+motif:TIGRFAMs:TIGR04127;product=exosortase+F-associated+protein;protein_id=gnl|SC|JUb129_00439
ERS1139592|SC|contig000002	Prodigal:2.60	CDS	364037	364567	.	-	0	ID=JUb129_00440;locus_tag=JUb129_00440;inference=ab+initio+prediction:Prodigal:2.60%2Cprotein+motif:TIGRFAMs:TIGR04128%2Cprotein+motif:Pfam:PF09721.4;product=exosortase+family+protein+XrtF%2CTransmembrane+exosortase+%28Exosortase_EpsH%29;protein_id=gnl|SC|JUb129_00440
ERS1139592|SC|contig000002	Prodigal:2.60	CDS	364617	365636	.	+	0	ID=JUb129_00441;locus_tag=JUb129_00441;inference=ab+initio+prediction:Prodigal:2.60%2Cprotein+motif:Cdd:COG3178%2Cprotein+motif:TIGRFAMs:TIGR00938%2Cprotein+motif:Pfam:PF01636.17;product=Predicted+phosphotransferase+related+to+Ser/Thr+protein+kinases%2Chomoserine+kinase%2CPhosphotransferase+enzyme+family;protein_id=gnl|SC|JUb129_00441
ERS1139592|SC|contig000002	Prodigal:2.60	CDS	365718	366125	.	+	0	ID=JUb129_00442;locus_tag=JUb129_00442;inference=ab+initio+prediction:Prodigal:2.60%2Csimilar+to+AA+sequence:UniProtKB:O06973%2Cprotein+motif:CLUSTERS:PRK05416%2Cprotein+motif:Cdd:COG1660%2Cprotein+motif:Pfam:PF03668.9;product=hypothetical+protein%2CglmZ%28sRNA%29-inactivating+NTPase%2CPredicted+P-loop-containing+kinase%2CP-loop+ATPase+protein+family;protein_id=gnl|SC|JUb129_00442;gene=yvcJ
ERS1139592|SC|contig000002	Prodigal:2.60	CDS	366195	366908	.	+	0	ID=JUb129_00443;locus_tag=JUb129_00443;inference=ab+initio+prediction:Prodigal:2.60%2Csimilar+to+AA+sequence:UniProtKB:Q8Z5I4%2Cprotein+motif:CLUSTERS:PRK14354%2Cprotein+motif:Cdd:COG4750%2Cprotein+motif:TIGRFAMs:TIGR03992%2Cprotein+motif:Pfam:PF00483.17;eC_number=2.7.7.33;product=Glucose-1-phosphate+cytidylyltransferase%2Cbifunctional+N-acetylglucosamine-1-phosphate+uridyltransferase/glucosamine…
ERS1139592|SC|contig000002	Prodigal:2.60	CDS	366915	367667	.	+	0	ID=JUb129_00444;locus_tag=JUb129_00444;inference=ab+initio+prediction:Prodigal:2.60%2Csimilar+to+AA+sequence:UniProtKB:P0ADR8%2Cprotein+motif:TIGRFAMs:TIGR00730%2Cprotein+motif:Pfam:PF03641.8;product=LOG+family+protein+ygdH%2Cconserved+hypothetical+protein%2CPossible+lysine+decarboxylase;protein_id=gnl|SC|JUb129_00444;gene=ygdH
ERS1139592|SC|contig000002	Prodigal:2.60	CDS	367702	368196	.	+	0	ID=JUb129_00445;locus_tag=JUb129_00445;inference=ab+initio+prediction:Prodigal:2.60;product=hypothetical+protein;protein_id=gnl|SC|JUb129_00445
ERS1139592|SC|contig000002	Prodigal:2.60	CDS	368265	369575	.	-	0	ID=JUb129_00446;locus_tag=JUb129_00446;inference=ab+initio+prediction:Prodigal:2.60;product=hypothetical+protein;protein_id=gnl|SC|JUb129_00446
ERS1139592|SC|contig000002	Prodigal:2.60	CDS	369609	372476	.	-	0	ID=JUb129_00447;locus_tag=JUb129_00447;inference=ab+initio+prediction:Prodigal:2.60;product=hypothetical+protein;protein_id=gnl|SC|JUb129_00447
ERS1139592|SC|contig000002	Prodigal:2.60	CDS	372711	373898	.	+	0	ID=JUb129_00448;locus_tag=JUb129_00448;inference=ab+initio+prediction:Prodigal:2.60%2Cprotein+motif:Pfam:PF03372.17;product=Endonuclease/Exonuclease/phosphatase+family;protein_id=gnl|SC|JUb129_00448
ERS1139592|SC|contig000002	Prodigal:2.60	CDS	374043	374639	.	-	0	ID=JUb129_00449;locus_tag=JUb129_00449;inference=ab+initio+prediction:Prodigal:2.60%2Csimilar+to+AA+sequence:UniProtKB:Q9RUV2%2Cprotein+motif:CLUSTERS:PRK10925%2Cprotein+motif:Pfam:PF02777.12;eC_number=1.15.1.1;product=Superoxide+dismutase+[Mn]%2Csuperoxide+dismutase%2CIron/manganese+superoxide+dismutases%2C+C-terminal+domain;protein_id=gnl|SC|JUb129_00449;gene=sodA
ERS1139592|SC|contig000002	Prodigal:2.60	CDS	374821	376689	.	-	0	ID=JUb129_00450;locus_tag=JUb129_00450;inference=ab+initio+prediction:Prodigal:2.60%2Csimilar+to+AA+sequence:UniProtKB:P0AG30%2Cprotein+motif:CLUSTERS:PRK09376%2Cprotein+motif:Cdd:COG5624%2Cprotein+motif:TIGRFAMs:TIGR00767%2Cprotein+motif:Pfam:PF00006.19;eC_number=3.6.4.-;product=Transcription+termination+factor+Rho%2Ctranscription+termination+factor+Rho%2CTranscription+initiation+factor+TFIID%2C…
ERS1139592|SC|contig000002	Prodigal:2.60	CDS	376836	377225	.	+	0	ID=JUb129_00451;locus_tag=JUb129_00451;inference=ab+initio+prediction:Prodigal:2.60;product=hypothetical+protein;protein_id=gnl|SC|JUb129_00451
ERS1139592|SC|contig000002	Prodigal:2.60	CDS	377422	378354	.	+	0	ID=JUb129_00452;locus_tag=JUb129_00452;inference=ab+initio+prediction:Prodigal:2.60%2Csimilar+to+AA+sequence:UniProtKB:P25152%2Cprotein+motif:CLUSTERS:PRK10199%2Cprotein+motif:Cdd:COG4882%2Cprotein+motif:Pfam:PF04389.1;eC_number=3.4.11.6;product=Arginyl+aminopeptidase%2Calkaline+phosphatase+isozyme+conversion+aminopeptidase%2CPredicted+aminopeptidase%2C+Iap+family%2CPeptidase+family+M28;protein_i…
ERS1139592|SC|contig000002	Prodigal:2.60	CDS	378407	380245	.	+	0	ID=JUb129_00453;locus_tag=JUb129_00453;inference=ab+initio+prediction:Prodigal:2.60%2Csimilar+to+AA+sequence:UniProtKB:P60752%2Cprotein+motif:CLUSTERS:PRK11176%2Cprotein+motif:Cdd:COG2274%2Cprotein+motif:TIGRFAMs:TIGR02203%2Cprotein+motif:Pfam:PF00664.17;eC_number=3.6.3.-;product=Lipid+A+export+ATP-binding/permease+protein+MsbA%2Clipid+transporter+ATP-binding/permease+protein%2CABC-type+bacterioc…
ERS1139592|SC|contig000002	Prodigal:2.60	CDS	380261	380611	.	+	0	ID=JUb129_00454;locus_tag=JUb129_00454;inference=ab+initio+prediction:Prodigal:2.60%2Cprotein+motif:Cdd:COG5646%2Cprotein+motif:Pfam:PF08818.5;product=Uncharacterized+conserved+protein%2CDomain+of+unknown+function+%28DU1801%29;protein_id=gnl|SC|JUb129_00454
ERS1139592|SC|contig000002	Prodigal:2.60	CDS	380701	382302	.	-	0	ID=JUb129_00455;locus_tag=JUb129_00455;inference=ab+initio+prediction:Prodigal:2.60%2Csimilar+to+AA+sequence:UniProtKB:P13128%2Cprotein+motif:Pfam:PF01289.13;product=Thiol-activated+cytolysin%2CThiol-activated+cytolysin;protein_id=gnl|SC|JUb129_00455;gene=hly_1
ERS1139592|SC|contig000002	Prodigal:2.60	CDS	382450	383745	.	-	0	ID=JUb129_00456;locus_tag=JUb129_00456;inference=ab+initio+prediction:Prodigal:2.60%2Csimilar+to+AA+sequence:UniProtKB:P54989%2Cprotein+motif:CLUSTERS:PRK00719%2Cprotein+motif:TIGRFAMs:TIGR03860%2Cprotein+motif:Pfam:PF00296.14;eC_number=1.14.14.10;product=Nitrilotriacetate+monooxygenase+component+A%2Calkanesulfonate+monooxygenase%2CFMN-dependent+oxidoreductase%2C+nitrilotriacetate+monooxygenase+f…
ERS1139592|SC|contig000002	Prodigal:2.60	CDS	383726	384436	.	-	0	ID=JUb129_00457;locus_tag=JUb129_00457;inference=ab+initio+prediction:Prodigal:2.60%2Cprotein+motif:Pfam:PF00211.14;product=Adenylate+and+Guanylate+cyclase+catalytic+domain;protein_id=gnl|SC|JUb129_00457
ERS1139592|SC|contig000002	Prodigal:2.60	CDS	384567	385505	.	-	0	ID=JUb129_00458;locus_tag=JUb129_00458;inference=ab+initio+prediction:Prodigal:2.60;product=hypothetical+protein;protein_id=gnl|SC|JUb129_00458
ERS1139592|SC|contig000002	Prodigal:2.60	CDS	386570	387373	.	-	0	ID=JUb129_00459;locus_tag=JUb129_00459;inference=ab+initio+prediction:Prodigal:2.60;product=hypothetical+protein;protein_id=gnl|SC|JUb129_00459
ERS1139592|SC|contig000002	Prodigal:2.60	CDS	387561	388379	.	-	0	ID=JUb129_00460;locus_tag=JUb129_00460;inference=ab+initio+prediction:Prodigal:2.60;product=hypothetical+protein;protein_id=gnl|SC|JUb129_00460
ERS1139592|SC|contig000002	Prodigal:2.60	CDS	388820	389113	.	-	0	ID=JUb129_00461;locus_tag=JUb129_00461;inference=ab+initio+prediction:Prodigal:2.60%2Cprotein+motif:Pfam:PF06291.5;product=Bor+protein;protein_id=gnl|SC|JUb129_00461
ERS1139592|SC|contig000002	Prodigal:2.60	CDS	389440	390093	.	-	0	ID=JUb129_00462;locus_tag=JUb129_00462;inference=ab+initio+prediction:Prodigal:2.60%2Cprotein+motif:CLUSTERS:PRK05305%2Cprotein+motif:TIGRFAMs:TIGR00164%2Cprotein+motif:Pfam:PF02666.9;product=phosphatidylserine+decarboxylase%2Cphosphatidylserine+decarboxylase+homolog%2CPhosphatidylserine+decarboxylase;protein_id=gnl|SC|JUb129_00462
ERS1139592|SC|contig000002	Prodigal:2.60	CDS	390098	390970	.	-	0	ID=JUb129_00463;locus_tag=JUb129_00463;inference=ab+initio+prediction:Prodigal:2.60%2Csimilar+to+AA+sequence:UniProtKB:P0ABG1%2Cprotein+motif:CLUSTERS:PRK11624%2Cprotein+motif:Cdd:COG4589%2Cprotein+motif:Pfam:PF01148.14;eC_number=2.7.7.41;product=Phosphatidate+cytidylyltransferase%2CCDP-diglyceride+synthase%2CPredicted+CDP-diglyceride+synthetase/phosphatidate+cytidylyltransferase%2CCytidylyltrans…
ERS1139592|SC|contig000002	Prodigal:2.60	CDS	390997	391578	.	-	0	ID=JUb129_00464;locus_tag=JUb129_00464;inference=ab+initio+prediction:Prodigal:2.60%2Cprotein+motif:Pfam:PF02589.9;product=Uncharacterised+ACR%2C+YkgG+family+COG1556;protein_id=gnl|SC|JUb129_00464
ERS1139592|SC|contig000002	Prodigal:2.60	CDS	391714	393699	.	-	0	ID=JUb129_00465;locus_tag=JUb129_00465;inference=ab+initio+prediction:Prodigal:2.60%2Csimilar+to+AA+sequence:UniProtKB:P72991%2Cprotein+motif:CLUSTERS:PRK10733%2Cprotein+motif:Cdd:COG5269%2Cprotein+motif:TIGRFAMs:TIGR01241%2Cprotein+motif:Pfam:PF01434.12;eC_number=3.4.24.-;product=ATP-dependent+zinc+metalloprotease+FtsH+3%2CATP-dependent+metalloprotease%2CRibosome-associated+chaperone+zuotin%2CAT…
ERS1139592|SC|contig000002	Prodigal:2.60	CDS	393716	394084	.	-	0	ID=JUb129_00466;locus_tag=JUb129_00466;inference=ab+initio+prediction:Prodigal:2.60%2Csimilar+to+AA+sequence:UniProtKB:P0AAT6%2Cprotein+motif:CLUSTERS:PRK11538%2Cprotein+motif:TIGRFAMs:TIGR00090%2Cprotein+motif:Pfam:PF02410.9;product=hypothetical+protein%2Cribosome-associated+protein%2Ciojap-like+ribosome-associated+protein%2CDomain+of+unknown+function+DUF143;protein_id=gnl|SC|JUb129_00466;gene=y…
ERS1139592|SC|contig000002	Prodigal:2.60	CDS	394171	394887	.	+	0	ID=JUb129_00467;locus_tag=JUb129_00467;inference=ab+initio+prediction:Prodigal:2.60%2Csimilar+to+AA+sequence:UniProtKB:P06709%2Cprotein+motif:CLUSTERS:PRK11886%2Cprotein+motif:Cdd:COG4285%2Cprotein+motif:TIGRFAMs:TIGR00121%2Cprotein+motif:Pfam:PF03099.13;product=Bifunctional+protein+BirA%2Cbifunctional+biotin--[acetyl-CoA-carboxylase]+synthetase/biotin+operon+repressor%2CUncharacterized+conserved…
ERS1139592|SC|contig000002	Prodigal:2.60	CDS	394881	395993	.	-	0	ID=JUb129_00468;locus_tag=JUb129_00468;inference=ab+initio+prediction:Prodigal:2.60%2Cprotein+motif:CLUSTERS:PRK15071%2Cprotein+motif:Cdd:COG0795%2Cprotein+motif:Pfam:PF03739.8;product=lipopolysaccharide+ABC+transporter+permease%2CPredicted+permeases%2CPredicted+permease+YjgP/YjgQ+family;protein_id=gnl|SC|JUb129_00468
ERS1139592|SC|contig000002	Prodigal:2.60	CDS	396006	397136	.	-	0	ID=JUb129_00469;locus_tag=JUb129_00469;inference=ab+initio+prediction:Prodigal:2.60%2Csimilar+to+AA+sequence:UniProtKB:P66905%2Cprotein+motif:CLUSTERS:PRK00112%2Cprotein+motif:TIGRFAMs:TIGR00430%2Cprotein+motif:Pfam:PF01702.12;eC_number=2.4.2.29;product=Queuine+tRNA-ribosyltransferase%2Cqueuine+tRNA-ribosyltransferase%2Cqueuine+tRNA-ribosyltransferase%2CQueuine+tRNA-ribosyltransferase;protein_id=…
ERS1139592|SC|contig000002	Prodigal:2.60	CDS	397208	397573	.	-	0	ID=JUb129_00470;locus_tag=JUb129_00470;inference=ab+initio+prediction:Prodigal:2.60;product=hypothetical+protein;protein_id=gnl|SC|JUb129_00470
ERS1139592|SC|contig000002	Prodigal:2.60	CDS	397570	398286	.	-	0	ID=JUb129_00471;locus_tag=JUb129_00471;inference=ab+initio+prediction:Prodigal:2.60%2Csimilar+to+AA+sequence:UniProtKB:P77757%2Cprotein+motif:CLUSTERS:PRK11204%2Cprotein+motif:Cdd:COG3858%2Cprotein+motif:TIGRFAMs:TIGR04182%2Cprotein+motif:Pfam:PF00535.20;eC_number=2.7.8.30;product=Undecaprenyl-phosphate+4-deoxy-4-formamido-L-arabinose+transferase%2CN-glycosyltransferase%2CPredicted+glycosyl+hydro…
ERS1139592|SC|contig000002	Prodigal:2.60	CDS	398345	399031	.	+	0	ID=JUb129_00472;locus_tag=JUb129_00472;inference=ab+initio+prediction:Prodigal:2.60;product=hypothetical+protein;protein_id=gnl|SC|JUb129_00472
ERS1139592|SC|contig000002	Prodigal:2.60	CDS	399043	399783	.	+	0	ID=JUb129_00473;locus_tag=JUb129_00473;inference=ab+initio+prediction:Prodigal:2.60%2Cprotein+motif:CLUSTERS:PRK05928%2Cprotein+motif:Cdd:COG1587%2Cprotein+motif:Pfam:PF02602.9;product=uroporphyrinogen-III+synthase%2CUroporphyrinogen-III+synthase%2CUroporphyrinogen-III+synthase+HemD;protein_id=gnl|SC|JUb129_00473
ERS1139592|SC|contig000002	Prodigal:2.60	CDS	399872	401923	.	+	0	ID=JUb129_00474;locus_tag=JUb129_00474;inference=ab+initio+prediction:Prodigal:2.60%2Csimilar+to+AA+sequence:UniProtKB:P24555%2Cprotein+motif:CLUSTERS:PRK10115%2Cprotein+motif:Pfam:PF02897.9;eC_number=3.4.21.83;product=Protease+2%2Cprotease+2%2CProlyl+oligopeptidase%2C+N-terminal+beta-propeller+domain;protein_id=gnl|SC|JUb129_00474;gene=ptrB_1
ERS1139592|SC|contig000002	Prodigal:2.60	CDS	401916	402257	.	+	0	ID=JUb129_00475;locus_tag=JUb129_00475;inference=ab+initio+prediction:Prodigal:2.60;product=hypothetical+protein;protein_id=gnl|SC|JUb129_00475
ERS1139592|SC|contig000002	Prodigal:2.60	CDS	402337	402828	.	-	0	ID=JUb129_00476;locus_tag=JUb129_00476;inference=ab+initio+prediction:Prodigal:2.60%2Cprotein+motif:Pfam:PF08327.5;product=Activator+of+Hsp90+ATPase+homolog+1-like+protein;protein_id=gnl|SC|JUb129_00476
ERS1139592|SC|contig000002	Prodigal:2.60	CDS	403032	404579	.	+	0	ID=JUb129_00477;locus_tag=JUb129_00477;inference=ab+initio+prediction:Prodigal:2.60%2Csimilar+to+AA+sequence:UniProtKB:A0QR01%2Cprotein+motif:CLUSTERS:PRK11100%2Cprotein+motif:Cdd:COG5278%2Cprotein+motif:TIGRFAMs:TIGR02966%2Cprotein+motif:Pfam:PF02518.20;eC_number=2.7.13.3;product=Signal-transduction+histidine+kinase+senX3%2Csensory+histidine+kinase+CreC%2CPredicted+periplasmic+ligand-binding+sen…
ERS1139592|SC|contig000002	Prodigal:2.60	CDS	404656	405342	.	+	0	ID=JUb129_00478;locus_tag=JUb129_00478;inference=ab+initio+prediction:Prodigal:2.60%2Csimilar+to+AA+sequence:UniProtKB:A0R3I8%2Cprotein+motif:CLUSTERS:PRK09468%2Cprotein+motif:Cdd:COG4565%2Cprotein+motif:TIGRFAMs:TIGR02154%2Cprotein+motif:Pfam:PF00072.18;product=Mycobacterial+persistence+regulator+A%2Cosmolarity+response+regulator%2CResponse+regulator+of+citrate/malate+metabolism%2Cphosphate+regu…
ERS1139592|SC|contig000002	Prodigal:2.60	CDS	405424	406053	.	+	0	ID=JUb129_00479;locus_tag=JUb129_00479;inference=ab+initio+prediction:Prodigal:2.60;product=hypothetical+protein;protein_id=gnl|SC|JUb129_00479
ERS1139592|SC|contig000002	Prodigal:2.60	CDS	406500	409187	.	+	0	ID=JUb129_00480;locus_tag=JUb129_00480;inference=ab+initio+prediction:Prodigal:2.60%2Cprotein+motif:CLUSTERS:PRK13524%2Cprotein+motif:Cdd:COG4771%2Cprotein+motif:TIGRFAMs:TIGR00003%2Cprotein+motif:Pfam:PF00403.20;product=outer+membrane+receptor+FepA%2COuter+membrane+receptor+for+ferrienterochelin+and+colicins%2Ccopper+ion+binding+protein%2CHeavy-metal-associated+domain;protein_id=gnl|SC|JUb129_00…
ERS1139592|SC|contig000002	Prodigal:2.60	CDS	409283	410152	.	+	0	ID=JUb129_00481;locus_tag=JUb129_00481;inference=ab+initio+prediction:Prodigal:2.60%2Csimilar+to+AA+sequence:UniProtKB:P40408%2Cprotein+motif:CLUSTERS:PRK10572%2Cprotein+motif:Cdd:COG3449%2Cprotein+motif:TIGRFAMs:TIGR02297%2Cprotein+motif:Pfam:PF12833.1;product=Bacillibactin+transport+regulator%2CDNA-binding+transcriptional+regulator+AraC%2CDNA+gyrase+inhibitor%2C4-hydroxyphenylacetate+catabolism…
ERS1139592|SC|contig000002	Prodigal:2.60	CDS	410242	410658	.	+	0	ID=JUb129_00482;locus_tag=JUb129_00482;inference=ab+initio+prediction:Prodigal:2.60%2Csimilar+to+AA+sequence:UniProtKB:P0C0L2%2Cprotein+motif:TIGRFAMs:TIGR03562%2Cprotein+motif:Pfam:PF02566.13;eC_number=1.11.1.15;product=Peroxiredoxin+osmC%2Cperoxiredoxin%2C+OsmC+subfamily%2COsmC-like+protein;protein_id=gnl|SC|JUb129_00482;gene=osmC
ERS1139592|SC|contig000002	Prodigal:2.60	CDS	410772	411377	.	+	0	ID=JUb129_00483;locus_tag=JUb129_00483;inference=ab+initio+prediction:Prodigal:2.60%2Csimilar+to+AA+sequence:UniProtKB:P42105%2Cprotein+motif:CLUSTERS:PRK10668%2Cprotein+motif:Pfam:PF00440.17;product=Uncharacterized+HTH-type+transcriptional+regulator+yxaF%2CDNA-binding+transcriptional+repressor+AcrR%2CBacterial+regulatory+proteins%2C+tetR+family;protein_id=gnl|SC|JUb129_00483;gene=yxaF
ERS1139592|SC|contig000002	Prodigal:2.60	CDS	411387	412655	.	+	0	ID=JUb129_00484;locus_tag=JUb129_00484;inference=ab+initio+prediction:Prodigal:2.60%2Csimilar+to+AA+sequence:UniProtKB:P76503%2Cprotein+motif:CLUSTERS:PRK09268%2Cprotein+motif:Cdd:COG5600%2Cprotein+motif:TIGRFAMs:TIGR01930%2Cprotein+motif:Pfam:PF00108.1;eC_number=2.3.1.16;product=3-ketoacyl-CoA+thiolase%2Cacetyl-CoA+acetyltransferase%2CTranscription-associated+recombination+protein%2Cacetyl-CoA+C…
ERS1139592|SC|contig000002	Prodigal:2.60	CDS	412660	413085	.	+	0	ID=JUb129_00485;locus_tag=JUb129_00485;inference=ab+initio+prediction:Prodigal:2.60%2Cprotein+motif:Cdd:COG2050%2Cprotein+motif:TIGRFAMs:TIGR00369%2Cprotein+motif:Pfam:PF03061.16;product=Uncharacterized+protein%2C+possibly+involved+in+aromatic+compounds+catabolism%2Cuncharacterized+domain+1%2CThioesterase+superfamily;protein_id=gnl|SC|JUb129_00485
ERS1139592|SC|contig000002	Prodigal:2.60	CDS	413168	414412	.	+	0	ID=JUb129_00486;locus_tag=JUb129_00486;inference=ab+initio+prediction:Prodigal:2.60%2Csimilar+to+AA+sequence:UniProtKB:Q8NXE1%2Cprotein+motif:CLUSTERS:PRK07314%2Cprotein+motif:Cdd:COG4981%2Cprotein+motif:TIGRFAMs:TIGR03150%2Cprotein+motif:Pfam:PF00109.20;eC_number=2.3.1.179;product=3-oxoacyl-[acyl-carrier-protein]+synthase+2%2C3-oxoacyl-%28acyl+carrier+protein%29+synthase+II%2CEnoyl+reductase+dom…
ERS1139592|SC|contig000002	Prodigal:2.60	CDS	414507	415262	.	-	0	ID=JUb129_00487;locus_tag=JUb129_00487;inference=ab+initio+prediction:Prodigal:2.60;product=hypothetical+protein;protein_id=gnl|SC|JUb129_00487
ERS1139592|SC|contig000002	Prodigal:2.60	CDS	415388	415834	.	-	0	ID=JUb129_00488;locus_tag=JUb129_00488;inference=ab+initio+prediction:Prodigal:2.60%2Csimilar+to+AA+sequence:UniProtKB:Q48FR2%2Cprotein+motif:CLUSTERS:PRK00222%2Cprotein+motif:TIGRFAMs:TIGR00357%2Cprotein+motif:Pfam:PF01641.1;eC_number=1.8.4.12;product=Peptide+methionine+sulfoxide+reductase+MsrB%2Cmethionine+sulfoxide+reductase+B%2Cmethionine-R-sulfoxide+reductase%2CSelR+domain;protein_id=gnl|SC|…
ERS1139592|SC|contig000002	Prodigal:2.60	CDS	415938	417182	.	+	0	ID=JUb129_00489;locus_tag=JUb129_00489;inference=ab+initio+prediction:Prodigal:2.60%2Cprotein+motif:Cdd:COG2733%2Cprotein+motif:Pfam:PF04286.6;product=Predicted+membrane+protein%2CProtein+of+unknown+function+%28DUF445%29;protein_id=gnl|SC|JUb129_00489
ERS1139592|SC|contig000002	Prodigal:2.60	CDS	417229	418266	.	-	0	ID=JUb129_00490;locus_tag=JUb129_00490;inference=ab+initio+prediction:Prodigal:2.60%2Csimilar+to+AA+sequence:UniProtKB:P0A7E1%2Cprotein+motif:CLUSTERS:PRK05286%2Cprotein+motif:Cdd:COG0167%2Cprotein+motif:TIGRFAMs:TIGR01036%2Cprotein+motif:Pfam:PF01180.15;eC_number=1.3.5.2;product=Dihydroorotate+dehydrogenase+%28quinone%29%2Cdihydroorotate+dehydrogenase+2%2CDihydroorotate+dehydrogenase%2Cdihydroor…
ERS1139592|SC|contig000002	Prodigal:2.60	CDS	418613	420154	.	+	0	ID=JUb129_00491;locus_tag=JUb129_00491;inference=ab+initio+prediction:Prodigal:2.60%2Csimilar+to+AA+sequence:UniProtKB:P99129%2Cprotein+motif:CLUSTERS:PRK04173%2Cprotein+motif:Cdd:COG0423%2Cprotein+motif:TIGRFAMs:TIGR00389%2Cprotein+motif:Pfam:PF00587.19;eC_number=6.1.1.14;product=Glycine--tRNA+ligase%2Cglycyl-tRNA+synthetase%2CGlycyl-tRNA+synthetase+%28class+II%29%2Cglycine--tRNA+ligase%2CtRNA+s…
ERS1139592|SC|contig000002	Prodigal:2.60	CDS	420235	421374	.	+	0	ID=JUb129_00492;locus_tag=JUb129_00492;inference=ab+initio+prediction:Prodigal:2.60%2Csimilar+to+AA+sequence:UniProtKB:P07062%2Cprotein+motif:CLUSTERS:PRK03642%2Cprotein+motif:Cdd:COG3876%2Cprotein+motif:Pfam:PF00144.18;eC_number=3.5.1.46;product=6-aminohexanoate-dimer+hydrolase%2Cputative+periplasmic+esterase%2CUncharacterized+protein+conserved+in+bacteria%2CBeta-lactamase;protein_id=gnl|SC|JUb1…
ERS1139592|SC|contig000002	Prodigal:2.60	CDS	421378	421989	.	+	0	ID=JUb129_00493;locus_tag=JUb129_00493;inference=ab+initio+prediction:Prodigal:2.60%2Cprotein+motif:Cdd:COG5646%2Cprotein+motif:Pfam:PF08818.5;product=Uncharacterized+conserved+protein%2CDomain+of+unknown+function+%28DU1801%29;protein_id=gnl|SC|JUb129_00493
ERS1139592|SC|contig000002	Prodigal:2.60	CDS	422016	423287	.	-	0	ID=JUb129_00494;locus_tag=JUb129_00494;inference=ab+initio+prediction:Prodigal:2.60%2Csimilar+to+AA+sequence:UniProtKB:P04152%2Cprotein+motif:CLUSTERS:PRK03609%2Cprotein+motif:Cdd:COG0389%2Cprotein+motif:Pfam:PF00817.14;product=hypothetical+protein%2CDNA+polymerase+V+subunit+UmuC%2CNucleotidyltransferase/DNA+polymerase+involved+in+DNA+repair%2CimpB/mucB/samB+family;protein_id=gnl|SC|JUb129_00494;…
ERS1139592|SC|contig000002	Prodigal:2.60	CDS	423740	424777	.	+	0	ID=JUb129_00495;locus_tag=JUb129_00495;inference=ab+initio+prediction:Prodigal:2.60%2Cprotein+motif:Cdd:COG3621%2Cprotein+motif:Pfam:PF01734.1;product=Patatin%2CPatatin-like+phospholipase;protein_id=gnl|SC|JUb129_00495
ERS1139592|SC|contig000002	Prodigal:2.60	CDS	424981	425151	.	+	0	ID=JUb129_00496;locus_tag=JUb129_00496;inference=ab+initio+prediction:Prodigal:2.60;product=hypothetical+protein;protein_id=gnl|SC|JUb129_00496
ERS1139592|SC|contig000002	Prodigal:2.60	CDS	425419	426342	.	+	0	ID=JUb129_00497;locus_tag=JUb129_00497;inference=ab+initio+prediction:Prodigal:2.60;product=hypothetical+protein;protein_id=gnl|SC|JUb129_00497
ERS1139592|SC|contig000002	Prodigal:2.60	CDS	426395	427021	.	+	0	ID=JUb129_00498;locus_tag=JUb129_00498;inference=ab+initio+prediction:Prodigal:2.60;product=hypothetical+protein;protein_id=gnl|SC|JUb129_00498
ERS1139592|SC|contig000002	Prodigal:2.60	CDS	427068	427499	.	+	0	ID=JUb129_00499;locus_tag=JUb129_00499;inference=ab+initio+prediction:Prodigal:2.60%2Csimilar+to+AA+sequence:UniProtKB:P21335%2Cprotein+motif:CLUSTERS:PRK10860%2Cprotein+motif:Cdd:COG0117%2Cprotein+motif:TIGRFAMs:TIGR00326%2Cprotein+motif:Pfam:PF00383.1;eC_number=3.5.4.-;product=tRNA-specific+adenosine+deaminase%2CtRNA-specific+adenosine+deaminase%2CPyrimidine+deaminase%2Criboflavin+biosynthesis+…
ERS1139592|SC|contig000002	Prodigal:2.60	CDS	427578	428345	.	-	0	ID=JUb129_00500;locus_tag=JUb129_00500;inference=ab+initio+prediction:Prodigal:2.60%2Csimilar+to+AA+sequence:UniProtKB:P37564%2Cprotein+motif:CLUSTERS:PRK13318%2Cprotein+motif:TIGRFAMs:TIGR00671%2Cprotein+motif:Pfam:PF03309.8;eC_number=2.7.1.33;product=Type+III+pantothenate+kinase%2Cpantothenate+kinase%2Cpantothenate+kinase%2C+type+III%2CBordetella+pertussis+Bvg+accessory+factor+family;protein_id…
ERS1139592|SC|contig000002	Prodigal:2.60	CDS	428617	429135	.	+	0	ID=JUb129_00501;locus_tag=JUb129_00501;inference=ab+initio+prediction:Prodigal:2.60;product=hypothetical+protein;protein_id=gnl|SC|JUb129_00501
ERS1139592|SC|contig000002	Prodigal:2.60	CDS	429190	431028	.	-	0	ID=JUb129_00502;locus_tag=JUb129_00502;inference=ab+initio+prediction:Prodigal:2.60%2Cprotein+motif:Cdd:COG3975%2Cprotein+motif:TIGRFAMs:TIGR02411;product=Predicted+protease+with+the+C-terminal+PDZ+domain%2Cleukotriene+A-4+hydrolase/aminopeptidase;protein_id=gnl|SC|JUb129_00502
ERS1139592|SC|contig000002	Prodigal:2.60	CDS	431148	431615	.	-	0	ID=JUb129_00503;locus_tag=JUb129_00503;inference=ab+initio+prediction:Prodigal:2.60;product=hypothetical+protein;protein_id=gnl|SC|JUb129_00503
ERS1139592|SC|contig000002	Prodigal:2.60	CDS	431729	433420	.	-	0	ID=JUb129_00504;locus_tag=JUb129_00504;inference=ab+initio+prediction:Prodigal:2.60;product=hypothetical+protein;protein_id=gnl|SC|JUb129_00504
ERS1139592|SC|contig000002	Prodigal:2.60	CDS	433955	436150	.	+	0	ID=JUb129_00505;locus_tag=JUb129_00505;inference=ab+initio+prediction:Prodigal:2.60%2Csimilar+to+AA+sequence:UniProtKB:P99095%2Cprotein+motif:CLUSTERS:PRK09469%2Cprotein+motif:Cdd:COG2159%2Cprotein+motif:TIGRFAMs:TIGR00653%2Cprotein+motif:Pfam:PF12437.2;eC_number=6.3.1.2;product=Glutamine+synthetase%2Cglutamine+synthetase%2CPredicted+metal-dependent+hydrolase+of+the+TIM-barrel+fold%2Cglutamine+sy…
ERS1139592|SC|contig000002	Prodigal:2.60	CDS	436639	437358	.	+	0	ID=JUb129_00506;locus_tag=JUb129_00506;inference=ab+initio+prediction:Prodigal:2.60%2Csimilar+to+AA+sequence:UniProtKB:P0AFV4%2Cprotein+motif:CLUSTERS:PRK10838%2Cprotein+motif:Pfam:PF00877.13;eC_number=3.4.-.-;product=Probable+endopeptidase+Spr+precursor%2Couter+membrane+lipoprotein%2CNlpC/P60+family;protein_id=gnl|SC|JUb129_00506;gene=spr_1
ERS1139592|SC|contig000002	Prodigal:2.60	CDS	437438	438019	.	-	0	ID=JUb129_00507;locus_tag=JUb129_00507;inference=ab+initio+prediction:Prodigal:2.60%2Cprotein+motif:Cdd:COG5351%2Cprotein+motif:Pfam:PF00805.16;product=Uncharacterized+protein+conserved+in+bacteria%2CPentapeptide+repeats+%288+copies%29;protein_id=gnl|SC|JUb129_00507
ERS1139592|SC|contig000002	Prodigal:2.60	CDS	438291	440024	.	+	0	ID=JUb129_00508;locus_tag=JUb129_00508;inference=ab+initio+prediction:Prodigal:2.60%2Csimilar+to+AA+sequence:UniProtKB:P42251%2Cprotein+motif:Pfam:PF09423.4;eC_number=3.1.3.1;product=Alkaline+phosphatase+D+precursor%2CPhoD-like+phosphatase;protein_id=gnl|SC|JUb129_00508;gene=phoD
ERS1139592|SC|contig000002	Prodigal:2.60	CDS	440115	441404	.	-	0	ID=JUb129_00509;locus_tag=JUb129_00509;inference=ab+initio+prediction:Prodigal:2.60%2Csimilar+to+AA+sequence:UniProtKB:P0AD99%2Cprotein+motif:CLUSTERS:PRK15433%2Cprotein+motif:TIGRFAMs:TIGR00796%2Cprotein+motif:Pfam:PF05525.7;product=LIV-II%2Cbranched-chain+amino+acid+transport+system+2+carrier+protein+BrnQ%2Cbranched-chain+amino+acid+transport+system+II+carrier+protein%2CBranched-chain+amino+aci…
ERS1139592|SC|contig000002	Prodigal:2.60	CDS	441826	443055	.	-	0	ID=JUb129_00510;locus_tag=JUb129_00510;inference=ab+initio+prediction:Prodigal:2.60%2Csimilar+to+AA+sequence:UniProtKB:P0ABG7%2Cprotein+motif:CLUSTERS:PRK10794%2Cprotein+motif:TIGRFAMs:TIGR02210%2Cprotein+motif:Pfam:PF01098.13;product=Rod+shape-determining+protein+RodA%2Ccell+wall+shape-determining+protein%2Crod+shape-determining+protein+RodA%2CCell+cycle+protein;protein_id=gnl|SC|JUb129_00510;ge…
ERS1139592|SC|contig000002	Prodigal:2.60	CDS	443055	445088	.	-	0	ID=JUb129_00511;locus_tag=JUb129_00511;inference=ab+initio+prediction:Prodigal:2.60%2Csimilar+to+AA+sequence:UniProtKB:P0AD68%2Cprotein+motif:CLUSTERS:PRK10795%2Cprotein+motif:Cdd:COG5009%2Cprotein+motif:TIGRFAMs:TIGR03423%2Cprotein+motif:Pfam:PF00905.16;eC_number=2.4.1.129;product=Peptidoglycan+synthase+FtsI+precursor%2Cpenicillin-binding+protein+2%2CMembrane+carboxypeptidase/penicillin-binding+…
ERS1139592|SC|contig000002	Prodigal:2.60	CDS	445085	445591	.	-	0	ID=JUb129_00512;locus_tag=JUb129_00512;inference=ab+initio+prediction:Prodigal:2.60;product=hypothetical+protein;protein_id=gnl|SC|JUb129_00512
ERS1139592|SC|contig000002	Prodigal:2.60	CDS	445584	446339	.	-	0	ID=JUb129_00513;locus_tag=JUb129_00513;inference=ab+initio+prediction:Prodigal:2.60%2Cprotein+motif:CLUSTERS:PRK13922%2Cprotein+motif:TIGRFAMs:TIGR00219%2Cprotein+motif:Pfam:PF04085.8;product=rod+shape-determining+protein+MreC%2Crod+shape-determining+protein+MreC%2Crod+shape-determining+protein+MreC;protein_id=gnl|SC|JUb129_00513
ERS1139592|SC|contig000002	Prodigal:2.60	CDS	446466	447491	.	-	0	ID=JUb129_00514;locus_tag=JUb129_00514;inference=ab+initio+prediction:Prodigal:2.60%2Csimilar+to+AA+sequence:UniProtKB:P0A9X4%2Cprotein+motif:CLUSTERS:PRK13927%2Cprotein+motif:Cdd:COG4820%2Cprotein+motif:TIGRFAMs:TIGR00904%2Cprotein+motif:Pfam:PF06723.7;product=Rod+shape-determining+protein+MreB%2Crod+shape-determining+protein+MreB%2CEthanolamine+utilization+protein%2C+possible+chaperonin%2Ccell+…
ERS1139592|SC|contig000002	Prodigal:2.60	CDS	447852	449126	.	+	0	ID=JUb129_00515;locus_tag=JUb129_00515;inference=ab+initio+prediction:Prodigal:2.60%2Csimilar+to+AA+sequence:UniProtKB:P28462%2Cprotein+motif:CLUSTERS:PRK00045%2Cprotein+motif:Cdd:COG0373%2Cprotein+motif:TIGRFAMs:TIGR01035%2Cprotein+motif:Pfam:PF05201.1;eC_number=1.2.1.70;product=Glutamyl-tRNA+reductase%2Cglutamyl-tRNA+reductase%2CGlutamyl-tRNA+reductase%2Cglutamyl-tRNA+reductase%2CGlutamyl-tRNAG…
ERS1139592|SC|contig000002	Prodigal:2.60	CDS	449113	450021	.	+	0	ID=JUb129_00516;locus_tag=JUb129_00516;inference=ab+initio+prediction:Prodigal:2.60%2Csimilar+to+AA+sequence:UniProtKB:P06983%2Cprotein+motif:CLUSTERS:PRK00072%2Cprotein+motif:Cdd:COG1587%2Cprotein+motif:TIGRFAMs:TIGR00212%2Cprotein+motif:Pfam:PF01379.14;eC_number=2.5.1.61;product=Porphobilinogen+deaminase%2Cporphobilinogen+deaminase%2CUroporphyrinogen-III+synthase%2Cporphobilinogen+deaminase%2CP…
ERS1139592|SC|contig000002	Prodigal:2.60	CDS	450052	450735	.	+	0	ID=JUb129_00517;locus_tag=JUb129_00517;inference=ab+initio+prediction:Prodigal:2.60%2Cprotein+motif:CLUSTERS:PRK05928%2Cprotein+motif:Cdd:COG1587%2Cprotein+motif:Pfam:PF02602.9;product=uroporphyrinogen-III+synthase%2CUroporphyrinogen-III+synthase%2CUroporphyrinogen-III+synthase+HemD;protein_id=gnl|SC|JUb129_00517
ERS1139592|SC|contig000002	Prodigal:2.60	CDS	450782	451813	.	+	0	ID=JUb129_00518;locus_tag=JUb129_00518;inference=ab+initio+prediction:Prodigal:2.60%2Csimilar+to+AA+sequence:UniProtKB:Q83PB7%2Cprotein+motif:CLUSTERS:PRK00115%2Cprotein+motif:Cdd:COG0407%2Cprotein+motif:TIGRFAMs:TIGR01464%2Cprotein+motif:Pfam:PF01208.11;eC_number=4.1.1.37;product=Uroporphyrinogen+decarboxylase%2Curoporphyrinogen+decarboxylase%2CUroporphyrinogen-III+decarboxylase%2Curoporphyrinog…
ERS1139592|SC|contig000002	Prodigal:2.60	CDS	452069	454243	.	+	0	ID=JUb129_00519;locus_tag=JUb129_00519;inference=ab+initio+prediction:Prodigal:2.60%2Cprotein+motif:TIGRFAMs:TIGR04183%2Cprotein+motif:Pfam:PF00082.16;product=Por+secretion+system+C-terminal+sorting+domain%2CSubtilase+family;protein_id=gnl|SC|JUb129_00519
ERS1139592|SC|contig000002	Prodigal:2.60	CDS	454518	455324	.	+	0	ID=JUb129_00520;locus_tag=JUb129_00520;inference=ab+initio+prediction:Prodigal:2.60;product=hypothetical+protein;protein_id=gnl|SC|JUb129_00520
ERS1139592|SC|contig000002	Prodigal:2.60	CDS	455446	456666	.	-	0	ID=JUb129_00521;locus_tag=JUb129_00521;inference=ab+initio+prediction:Prodigal:2.60%2Csimilar+to+AA+sequence:UniProtKB:P77444%2Cprotein+motif:CLUSTERS:PRK09295%2Cprotein+motif:Cdd:COG0075%2Cprotein+motif:TIGRFAMs:TIGR01979%2Cprotein+motif:Pfam:PF00266.1;eC_number=2.8.1.7;product=Cysteine+desulfurase%2Cbifunctional+cysteine+desulfurase/selenocysteine+lyase%2CSerine-pyruvate+aminotransferase/archae…
ERS1139592|SC|contig000002	Prodigal:2.60	CDS	456859	457494	.	-	0	ID=JUb129_00522;locus_tag=JUb129_00522;inference=ab+initio+prediction:Prodigal:2.60%2Csimilar+to+AA+sequence:UniProtKB:P14194%2Cprotein+motif:CLUSTERS:PRK05618%2Cprotein+motif:TIGRFAMs:TIGR00731%2Cprotein+motif:Pfam:PF01386.13;product=50S+ribosomal+protein+L25%2C50S+ribosomal+protein+L25/general+stress+protein+Ctc%2Cribosomal+protein+L25%2C+Ctc-form%2CRibosomal+L25p+family;protein_id=gnl|SC|JUb12…
ERS1139592|SC|contig000002	Prodigal:2.60	CDS	457549	458487	.	-	0	ID=JUb129_00523;locus_tag=JUb129_00523;inference=ab+initio+prediction:Prodigal:2.60%2Csimilar+to+AA+sequence:UniProtKB:P14193%2Cprotein+motif:CLUSTERS:PRK01259%2Cprotein+motif:TIGRFAMs:TIGR01251%2Cprotein+motif:Pfam:PF00156.21;eC_number=2.7.6.1;product=Ribose-phosphate+pyrophosphokinase%2Cribose-phosphate+pyrophosphokinase%2Cribose-phosphate+diphosphokinase%2CPhosphoribosyl+transferase+domain;pro…
ERS1139592|SC|contig000002	Prodigal:2.60	CDS	458572	460104	.	-	0	ID=JUb129_00524;locus_tag=JUb129_00524;inference=ab+initio+prediction:Prodigal:2.60;product=hypothetical+protein;protein_id=gnl|SC|JUb129_00524
ERS1139592|SC|contig000002	Prodigal:2.60	CDS	460115	461353	.	-	0	ID=JUb129_00525;locus_tag=JUb129_00525;inference=ab+initio+prediction:Prodigal:2.60%2Csimilar+to+AA+sequence:UniProtKB:Q9K1M2%2Cprotein+motif:CLUSTERS:PRK10716%2Cprotein+motif:Pfam:PF03349.10;product=Putative+outer+membrane+protein+NMB0088+precursor%2Clong-chain+fatty+acid+outer+membrane+transporter%2COuter+membrane+protein+transport+protein+%28OMPP1/FadL/TodX%29;protein_id=gnl|SC|JUb129_00525
ERS1139592|SC|contig000002	Prodigal:2.60	CDS	461631	462956	.	+	0	ID=JUb129_00526;locus_tag=JUb129_00526;inference=ab+initio+prediction:Prodigal:2.60%2Csimilar+to+AA+sequence:UniProtKB:P45685%2Cprotein+motif:Pfam:PF04468.6;product=hypothetical+protein%2CPSP1+C-terminal+conserved+region;protein_id=gnl|SC|JUb129_00526;gene=tpl
ERS1139592|SC|contig000002	Prodigal:2.60	CDS	462949	463410	.	+	0	ID=JUb129_00527;locus_tag=JUb129_00527;inference=ab+initio+prediction:Prodigal:2.60%2Csimilar+to+AA+sequence:UniProtKB:Q8KRP0%2Cprotein+motif:TIGRFAMs:TIGR03511;product=Gliding+motility+lipoprotein+gldH+precursor%2Cgliding+motility-associated+lipoprotein+GldH;protein_id=gnl|SC|JUb129_00527;gene=gldH
ERS1139592|SC|contig000002	Prodigal:2.60	CDS	463423	465801	.	+	0	ID=JUb129_00528;locus_tag=JUb129_00528;inference=ab+initio+prediction:Prodigal:2.60%2Csimilar+to+AA+sequence:UniProtKB:O66874%2Cprotein+motif:CLUSTERS:PRK11636%2Cprotein+motif:Cdd:COG5009%2Cprotein+motif:TIGRFAMs:TIGR02074%2Cprotein+motif:Pfam:PF00912.16;product=Penicillin-binding+protein+1A%2Cpenicillin-binding+protein+1a%2CMembrane+carboxypeptidase/penicillin-binding+protein%2Cpenicillin-bindin…
ERS1139592|SC|contig000002	Prodigal:2.60	CDS	465875	467416	.	+	0	ID=JUb129_00529;locus_tag=JUb129_00529;inference=ab+initio+prediction:Prodigal:2.60%2Cprotein+motif:CLUSTERS:PRK00029%2Cprotein+motif:Cdd:COG0397%2Cprotein+motif:Pfam:PF02696.8;product=hypothetical+protein%2CUncharacterized+conserved+protein%2CUncharacterized+ACR%2C+YdiU/UPF0061+family;protein_id=gnl|SC|JUb129_00529
ERS1139592|SC|contig000002	Prodigal:2.60	CDS	467441	468754	.	+	0	ID=JUb129_00530;locus_tag=JUb129_00530;inference=ab+initio+prediction:Prodigal:2.60;product=hypothetical+protein;protein_id=gnl|SC|JUb129_00530
ERS1139592|SC|contig000002	Prodigal:2.60	CDS	468806	469342	.	-	0	ID=JUb129_00531;locus_tag=JUb129_00531;inference=ab+initio+prediction:Prodigal:2.60;product=hypothetical+protein;protein_id=gnl|SC|JUb129_00531
ERS1139592|SC|contig000002	Prodigal:2.60	CDS	469527	470885	.	+	0	ID=JUb129_00532;locus_tag=JUb129_00532;inference=ab+initio+prediction:Prodigal:2.60%2Cprotein+motif:Cdd:COG2010%2Cprotein+motif:Pfam:PF00034.15;product=Cytochrome+c%2C+mono-+and+diheme+variants%2CCytochrome+c;protein_id=gnl|SC|JUb129_00532
ERS1139592|SC|contig000002	Prodigal:2.60	CDS	470908	473976	.	+	0	ID=JUb129_00533;locus_tag=JUb129_00533;inference=ab+initio+prediction:Prodigal:2.60%2Csimilar+to+AA+sequence:UniProtKB:Q9S1G9%2Cprotein+motif:CLUSTERS:PRK14993%2Cprotein+motif:TIGRFAMs:TIGR03149%2Cprotein+motif:Pfam:PF12838.1;eC_number=1.97.1.9;product=Selenate+reductase+subunit+beta%2Ctetrathionate+reductase+subunit+B%2Ccytochrome+c+nitrite+reductase%2C+Fe-S+protein%2C4Fe-4S+dicluster+domain;pro…
ERS1139592|SC|contig000002	Prodigal:2.60	CDS	474002	475399	.	+	0	ID=JUb129_00534;locus_tag=JUb129_00534;inference=ab+initio+prediction:Prodigal:2.60%2Cprotein+motif:Cdd:COG3743%2Cprotein+motif:Pfam:PF03916.8;product=Uncharacterized+conserved+protein%2CPolysulphide+reductase%2C+NrfD;protein_id=gnl|SC|JUb129_00534
ERS1139592|SC|contig000002	Prodigal:2.60	CDS	475386	475907	.	+	0	ID=JUb129_00535;locus_tag=JUb129_00535;inference=ab+initio+prediction:Prodigal:2.60%2Cprotein+motif:Pfam:PF11821.2;product=Protein+of+unknown+function+%28DUF3341%29;protein_id=gnl|SC|JUb129_00535
ERS1139592|SC|contig000002	Prodigal:2.60	CDS	475909	476586	.	+	0	ID=JUb129_00536;locus_tag=JUb129_00536;inference=ab+initio+prediction:Prodigal:2.60%2Cprotein+motif:CLUSTERS:PRK13697%2Cprotein+motif:Cdd:COG2010%2Cprotein+motif:Pfam:PF00034.15;product=cytochrome+c6%2CCytochrome+c%2C+mono-+and+diheme+variants%2CCytochrome+c;protein_id=gnl|SC|JUb129_00536
ERS1139592|SC|contig000002	Prodigal:2.60	CDS	476595	477926	.	+	0	ID=JUb129_00537;locus_tag=JUb129_00537;inference=ab+initio+prediction:Prodigal:2.60;product=hypothetical+protein;protein_id=gnl|SC|JUb129_00537
ERS1139592|SC|contig000002	Prodigal:2.60	CDS	478069	479085	.	+	0	ID=JUb129_00538;locus_tag=JUb129_00538;inference=ab+initio+prediction:Prodigal:2.60;product=hypothetical+protein;protein_id=gnl|SC|JUb129_00538
ERS1139592|SC|contig000002	Prodigal:2.60	CDS	479137	480330	.	+	0	ID=JUb129_00539;locus_tag=JUb129_00539;inference=ab+initio+prediction:Prodigal:2.60;product=hypothetical+protein;protein_id=gnl|SC|JUb129_00539
ERS1139592|SC|contig000002	Prodigal:2.60	CDS	480330	480866	.	+	0	ID=JUb129_00540;locus_tag=JUb129_00540;inference=ab+initio+prediction:Prodigal:2.60%2Csimilar+to+AA+sequence:UniProtKB:P69503%2Cprotein+motif:CLUSTERS:PRK02304%2Cprotein+motif:Cdd:COG0302%2Cprotein+motif:TIGRFAMs:TIGR01090%2Cprotein+motif:Pfam:PF00156.21;eC_number=2.4.2.7;product=Adenine+phosphoribosyltransferase%2Cadenine+phosphoribosyltransferase%2CGTP+cyclohydrolase+I%2Cadenine+phosphoribosylt…
ERS1139592|SC|contig000002	Prodigal:2.60	CDS	481017	481724	.	+	0	ID=JUb129_00541;locus_tag=JUb129_00541;inference=ab+initio+prediction:Prodigal:2.60%2Cprotein+motif:Cdd:COG4649;product=Uncharacterized+protein+conserved+in+bacteria;protein_id=gnl|SC|JUb129_00541
ERS1139592|SC|contig000002	Prodigal:2.60	CDS	481728	482243	.	+	0	ID=JUb129_00542;locus_tag=JUb129_00542;inference=ab+initio+prediction:Prodigal:2.60%2Csimilar+to+AA+sequence:UniProtKB:P99141%2Cprotein+motif:CLUSTERS:PRK00061%2Cprotein+motif:TIGRFAMs:TIGR00114%2Cprotein+motif:Pfam:PF00885.13;eC_number=2.5.1.9;product=6%2C7-dimethyl-8-ribityllumazine+synthase%2C6%2C7-dimethyl-8-ribityllumazine+synthase%2C6%2C7-dimethyl-8-ribityllumazine+synthase%2C6%2C7-dimethyl…
ERS1139592|SC|contig000002	Prodigal:2.60	CDS	482281	483441	.	-	0	ID=JUb129_00543;locus_tag=JUb129_00543;inference=ab+initio+prediction:Prodigal:2.60%2Csimilar+to+AA+sequence:UniProtKB:P0AES0%2Cprotein+motif:CLUSTERS:PRK10507%2Cprotein+motif:Pfam:PF03738.8;product=Bifunctional+glutathionylspermidine+synthetase/amidase%2Cbifunctional+glutathionylspermidine+amidase/glutathionylspermidine+synthetase%2CGlutathionylspermidine+synthase;protein_id=gnl|SC|JUb129_00543;…
ERS1139592|SC|contig000002	Prodigal:2.60	CDS	483446	483778	.	-	0	ID=JUb129_00544;locus_tag=JUb129_00544;inference=ab+initio+prediction:Prodigal:2.60;product=hypothetical+protein;protein_id=gnl|SC|JUb129_00544
ERS1139592|SC|contig000002	Prodigal:2.60	CDS	483781	484116	.	-	0	ID=JUb129_00545;locus_tag=JUb129_00545;inference=ab+initio+prediction:Prodigal:2.60;product=hypothetical+protein;protein_id=gnl|SC|JUb129_00545
ERS1139592|SC|contig000002	Prodigal:2.60	CDS	484186	485046	.	+	0	ID=JUb129_00546;locus_tag=JUb129_00546;inference=ab+initio+prediction:Prodigal:2.60%2Cprotein+motif:Cdd:COG2321%2Cprotein+motif:Pfam:PF04228.7;product=Predicted+metalloprotease%2CPutative+neutral+zinc+metallopeptidase;protein_id=gnl|SC|JUb129_00546
ERS1139592|SC|contig000002	Prodigal:2.60	CDS	485989	487371	.	+	0	ID=JUb129_00547;locus_tag=JUb129_00547;inference=ab+initio+prediction:Prodigal:2.60%2Cprotein+motif:Pfam:PF01823.13;product=MAC/Perforin+domain;protein_id=gnl|SC|JUb129_00547
ERS1139592|SC|contig000002	Prodigal:2.60	CDS	487600	488469	.	-	0	ID=JUb129_00548;locus_tag=JUb129_00548;inference=ab+initio+prediction:Prodigal:2.60%2Cprotein+motif:TIGRFAMs:TIGR01200%2Cprotein+motif:Pfam:PF09697.4;product=GLPGLI+family+protein%2CProtein+of+unknown+function+%28Porph_ging%29;protein_id=gnl|SC|JUb129_00548
ERS1139592|SC|contig000002	Prodigal:2.60	CDS	488616	488945	.	+	0	ID=JUb129_00549;locus_tag=JUb129_00549;inference=ab+initio+prediction:Prodigal:2.60%2Csimilar+to+AA+sequence:UniProtKB:P0AAC8%2Cprotein+motif:CLUSTERS:PRK13623%2Cprotein+motif:TIGRFAMs:TIGR00049%2Cprotein+motif:Pfam:PF01521.14;product=Iron-sulfur+cluster+assembly+protein%2Ciron-sulfur+cluster+insertion+protein+ErpA%2Ciron-sulfur+cluster+assembly+accessory+protein%2CIron-sulphur+cluster+biosynthes…
ERS1139592|SC|contig000002	Prodigal:2.60	CDS	489016	490464	.	+	0	ID=JUb129_00550;locus_tag=JUb129_00550;inference=ab+initio+prediction:Prodigal:2.60%2Csimilar+to+AA+sequence:UniProtKB:P77522%2Cprotein+motif:CLUSTERS:PRK11814%2Cprotein+motif:TIGRFAMs:TIGR01980%2Cprotein+motif:Pfam:PF01458.11;product=FeS+cluster+assembly+protein+sufB%2Ccysteine+desulfurase+activator+complex+subunit+SufB%2CFeS+assembly+protein+SufB%2CUncharacterized+protein+family+%28UPF0051%29;p…
ERS1139592|SC|contig000002	Prodigal:2.60	CDS	490534	491277	.	+	0	ID=JUb129_00551;locus_tag=JUb129_00551;inference=ab+initio+prediction:Prodigal:2.60%2Csimilar+to+AA+sequence:UniProtKB:P77499%2Cprotein+motif:CLUSTERS:PRK09580%2Cprotein+motif:Cdd:COG0396%2Cprotein+motif:TIGRFAMs:TIGR01978%2Cprotein+motif:Pfam:PF00005.21;product=Probable+ATP-dependent+transporter+SufC%2Ccysteine+desulfurase+ATPase+component%2CABC-type+transport+system+involved+in+Fe-S+cluster+ass…
ERS1139592|SC|contig000002	Prodigal:2.60	CDS	491373	492698	.	+	0	ID=JUb129_00552;locus_tag=JUb129_00552;inference=ab+initio+prediction:Prodigal:2.60%2Csimilar+to+AA+sequence:UniProtKB:P77689%2Cprotein+motif:CLUSTERS:PRK10948%2Cprotein+motif:TIGRFAMs:TIGR01981%2Cprotein+motif:Pfam:PF01458.11;product=FeS+cluster+assembly+protein+sufD%2Ccysteine+desulfurase+activator+complex+subunit+SufD%2CFeS+assembly+protein+SufD%2CUncharacterized+protein+family+%28UPF0051%29;p…
ERS1139592|SC|contig000002	Prodigal:2.60	CDS	492779	493702	.	-	0	ID=JUb129_00553;locus_tag=JUb129_00553;inference=ab+initio+prediction:Prodigal:2.60%2Cprotein+motif:Pfam:PF11276.2;product=Protein+of+unknown+function+%28DUF3078%29;protein_id=gnl|SC|JUb129_00553
ERS1139592|SC|contig000002	Prodigal:2.60	CDS	494002	494721	.	+	0	ID=JUb129_00554;locus_tag=JUb129_00554;inference=ab+initio+prediction:Prodigal:2.60%2Cprotein+motif:TIGRFAMs:TIGR03902%2Cprotein+motif:Pfam:PF01694.16;product=rhombosortase%2CRhomboid+family;protein_id=gnl|SC|JUb129_00554
ERS1139592|SC|contig000002	Prodigal:2.60	CDS	494756	495865	.	+	0	ID=JUb129_00555;locus_tag=JUb129_00555;inference=ab+initio+prediction:Prodigal:2.60%2Csimilar+to+AA+sequence:UniProtKB:P39813%2Cprotein+motif:CLUSTERS:PRK10736%2Cprotein+motif:TIGRFAMs:TIGR00732%2Cprotein+motif:Pfam:PF02481.9;product=hypothetical+protein%2Chypothetical+protein%2CDNA+protecting+protein+DprA%2CDNA+recombination-mediator+protein+A;protein_id=gnl|SC|JUb129_00555;gene=smf
ERS1139592|SC|contig000002	Prodigal:2.60	CDS	496056	497414	.	+	0	ID=JUb129_00556;locus_tag=JUb129_00556;inference=ab+initio+prediction:Prodigal:2.60%2Csimilar+to+AA+sequence:UniProtKB:P0C934%2Cprotein+motif:CLUSTERS:PRK14030%2Cprotein+motif:Pfam:PF00208.15;eC_number=1.4.1.2;product=NAD-specific+glutamate+dehydrogenase%2Cglutamate+dehydrogenase%2CGlutamate/Leucine/Phenylalanine/Valine+dehydrogenase;protein_id=gnl|SC|JUb129_00556;gene=gdh
ERS1139592|SC|contig000002	Prodigal:2.60	CDS	497539	497913	.	+	0	ID=JUb129_00557;locus_tag=JUb129_00557;inference=ab+initio+prediction:Prodigal:2.60%2Cprotein+motif:Cdd:COG5646%2Cprotein+motif:Pfam:PF08818.5;product=Uncharacterized+conserved+protein%2CDomain+of+unknown+function+%28DU1801%29;protein_id=gnl|SC|JUb129_00557
ERS1139592|SC|contig000002	Prodigal:2.60	CDS	497959	498294	.	-	0	ID=JUb129_00558;locus_tag=JUb129_00558;inference=ab+initio+prediction:Prodigal:2.60;product=hypothetical+protein;protein_id=gnl|SC|JUb129_00558
ERS1139592|SC|contig000002	Prodigal:2.60	CDS	498409	498921	.	-	0	ID=JUb129_00559;locus_tag=JUb129_00559;inference=ab+initio+prediction:Prodigal:2.60%2Cprotein+motif:Pfam:PF03692.9;product=Flagellin+N-methylase;protein_id=gnl|SC|JUb129_00559
ERS1139592|SC|contig000002	Prodigal:2.60	CDS	499020	499400	.	+	0	ID=JUb129_00560;locus_tag=JUb129_00560;inference=ab+initio+prediction:Prodigal:2.60%2Csimilar+to+AA+sequence:UniProtKB:Q0PB48%2Cprotein+motif:Cdd:COG2346%2Cprotein+motif:Pfam:PF01152.15;product=Group+3+truncated+hemoglobin+ctb%2CTruncated+hemoglobins%2CBacterial-like+globin;protein_id=gnl|SC|JUb129_00560;gene=ctb
ERS1139592|SC|contig000002	Prodigal:2.60	CDS	499410	500480	.	-	0	ID=JUb129_00561;locus_tag=JUb129_00561;inference=ab+initio+prediction:Prodigal:2.60%2Csimilar+to+AA+sequence:UniProtKB:P31801%2Cprotein+motif:CLUSTERS:PRK10599%2Cprotein+motif:Cdd:COG0387%2Cprotein+motif:TIGRFAMs:TIGR00846%2Cprotein+motif:Pfam:PF01699.18;product=Calcium/proton+antiporter%2Ccalcium/sodium:proton+antiporter%2CCa2+/H++antiporter%2Ccalcium/proton+exchanger%2CSodium/calcium+exchanger+…
ERS1139592|SC|contig000002	Prodigal:2.60	CDS	500546	500875	.	-	0	ID=JUb129_00562;locus_tag=JUb129_00562;inference=ab+initio+prediction:Prodigal:2.60;product=hypothetical+protein;protein_id=gnl|SC|JUb129_00562
ERS1139592|SC|contig000002	Prodigal:2.60	CDS	500875	501594	.	-	0	ID=JUb129_00563;locus_tag=JUb129_00563;inference=ab+initio+prediction:Prodigal:2.60%2Cprotein+motif:Pfam:PF08713.5;product=DNA+alkylation+repair+enzyme;protein_id=gnl|SC|JUb129_00563
ERS1139592|SC|contig000002	Prodigal:2.60	CDS	501609	502901	.	-	0	ID=JUb129_00564;locus_tag=JUb129_00564;inference=ab+initio+prediction:Prodigal:2.60%2Csimilar+to+AA+sequence:UniProtKB:O32212%2Cprotein+motif:CLUSTERS:PRK05326%2Cprotein+motif:Cdd:COG0025%2Cprotein+motif:TIGRFAMs:TIGR00831%2Cprotein+motif:Pfam:PF00999.15;product=Sodium%2C+potassium%2C+lithium+and+rubidium/H%28+%29+antiporter%2Cpotassium/proton+antiporter%2CNhaP-type+Na+/H++and+K+/H++antiporters%2…
ERS1139592|SC|contig000002	Prodigal:2.60	CDS	502918	503553	.	-	0	ID=JUb129_00565;locus_tag=JUb129_00565;inference=ab+initio+prediction:Prodigal:2.60;product=hypothetical+protein;protein_id=gnl|SC|JUb129_00565
ERS1139592|SC|contig000002	Prodigal:2.60	CDS	503553	504776	.	-	0	ID=JUb129_00566;locus_tag=JUb129_00566;inference=ab+initio+prediction:Prodigal:2.60%2Csimilar+to+AA+sequence:UniProtKB:P25519%2Cprotein+motif:CLUSTERS:PRK11058%2Cprotein+motif:Cdd:COG3596%2Cprotein+motif:TIGRFAMs:TIGR03156%2Cprotein+motif:Pfam:PF01926.17;product=GTP-binding+protein+HflX%2CGTPase+HflX%2CPredicted+GTPase%2CGTP-binding+protein+HflX%2CGTPase+of+unknown+function;protein_id=gnl|SC|JUb1…
ERS1139592|SC|contig000002	Prodigal:2.60	CDS	505090	509028	.	-	0	ID=JUb129_00567;locus_tag=JUb129_00567;inference=ab+initio+prediction:Prodigal:2.60%2Csimilar+to+AA+sequence:UniProtKB:Q70LM4%2Cprotein+motif:CLUSTERS:PRK12316%2Cprotein+motif:Cdd:COG0236%2Cprotein+motif:TIGRFAMs:TIGR01733%2Cprotein+motif:Pfam:PF00501.22;product=Linear+gramicidin+synthase+subunit+D%2Cpeptide+synthase%2CAcyl+carrier+protein%2Camino+acid+adenylation+domain%2CAMP-binding+enzyme;prot…
ERS1139592|SC|contig000002	Prodigal:2.60	CDS	510016	510417	.	+	0	ID=JUb129_00568;locus_tag=JUb129_00568;inference=ab+initio+prediction:Prodigal:2.60;product=hypothetical+protein;protein_id=gnl|SC|JUb129_00568
ERS1139592|SC|contig000002	Prodigal:2.60	CDS	510920	513121	.	+	0	ID=JUb129_00569;locus_tag=JUb129_00569;inference=ab+initio+prediction:Prodigal:2.60%2Cprotein+motif:Pfam:PF10459.3;product=Peptidase+S46;protein_id=gnl|SC|JUb129_00569
ERS1139592|SC|contig000002	Prodigal:2.60	CDS	513242	514777	.	-	0	ID=JUb129_00570;locus_tag=JUb129_00570;inference=ab+initio+prediction:Prodigal:2.60%2Csimilar+to+AA+sequence:UniProtKB:P45049%2Cprotein+motif:CLUSTERS:PRK09862%2Cprotein+motif:Cdd:COG1239%2Cprotein+motif:TIGRFAMs:TIGR00368%2Cprotein+motif:Pfam:PF01078.15;product=Competence+protein+ComM%2Cputative+ATP-dependent+protease%2CMg-chelatase+subunit+ChlI%2CMg+chelatase-like+protein%2CMagnesium+chelatase%…
ERS1139592|SC|contig000002	Prodigal:2.60	CDS	515053	515562	.	+	0	ID=JUb129_00571;locus_tag=JUb129_00571;inference=ab+initio+prediction:Prodigal:2.60;product=hypothetical+protein;protein_id=gnl|SC|JUb129_00571
ERS1139592|SC|contig000002	Prodigal:2.60	CDS	515559	515906	.	+	0	ID=JUb129_00572;locus_tag=JUb129_00572;inference=ab+initio+prediction:Prodigal:2.60%2Csimilar+to+AA+sequence:UniProtKB:P37584%2Cprotein+motif:CLUSTERS:PRK10089%2Cprotein+motif:TIGRFAMs:TIGR02222%2Cprotein+motif:Pfam:PF01588.14;product=hypothetical+protein%2CtRNA-binding+protein%2Cexport-related+chaperone+CsaA%2CPutative+tRNA+binding+domain;protein_id=gnl|SC|JUb129_00572;gene=csaA
ERS1139592|SC|contig000002	Prodigal:2.60	CDS	515928	516629	.	+	0	ID=JUb129_00573;locus_tag=JUb129_00573;inference=ab+initio+prediction:Prodigal:2.60%2Cprotein+motif:Cdd:COG3298%2Cprotein+motif:Pfam:PF10108.3;product=Predicted+3'-5'+exonuclease+related+to+the+exonuclease+domain+of+PolB%2CPredicted+3'-5'+exonuclease+related+to+the+exonuclease+domain+of+PolB;protein_id=gnl|SC|JUb129_00573
ERS1139592|SC|contig000002	Prodigal:2.60	CDS	516633	516959	.	+	0	ID=JUb129_00574;locus_tag=JUb129_00574;inference=ab+initio+prediction:Prodigal:2.60%2Cprotein+motif:TIGRFAMs:TIGR02945%2Cprotein+motif:Pfam:PF01883.13;product=FeS+assembly+SUF+system+protein%2CDomain+of+unknown+function+DUF59;protein_id=gnl|SC|JUb129_00574
ERS1139592|SC|contig000002	Prodigal:2.60	CDS	516995	517834	.	-	0	ID=JUb129_00575;locus_tag=JUb129_00575;inference=ab+initio+prediction:Prodigal:2.60%2Csimilar+to+AA+sequence:UniProtKB:P31142%2Cprotein+motif:CLUSTERS:PRK11493%2Cprotein+motif:Pfam:PF00581.14;eC_number=2.8.1.2;product=3-mercaptopyruvate+sulfurtransferase%2C3-mercaptopyruvate+sulfurtransferase%2CRhodanese-like+domain;protein_id=gnl|SC|JUb129_00575;gene=sseA
ERS1139592|SC|contig000002	Prodigal:2.60	CDS	517852	518700	.	-	0	ID=JUb129_00576;locus_tag=JUb129_00576;inference=ab+initio+prediction:Prodigal:2.60%2Csimilar+to+AA+sequence:UniProtKB:O34873%2Cprotein+motif:CLUSTERS:PRK05692%2Cprotein+motif:Cdd:COG0119%2Cprotein+motif:TIGRFAMs:TIGR02146%2Cprotein+motif:Pfam:PF00682.13;eC_number=4.1.3.4;product=Hydroxymethylglutaryl-CoA+lyase+yngG%2Chydroxymethylglutaryl-CoA+lyase%2CIsopropylmalate/homocitrate/citramalate+synth…
ERS1139592|SC|contig000002	Prodigal:2.60	CDS	518881	520128	.	+	0	ID=JUb129_00577;locus_tag=JUb129_00577;inference=ab+initio+prediction:Prodigal:2.60%2Csimilar+to+AA+sequence:UniProtKB:Q81WU4%2Cprotein+motif:CLUSTERS:PRK05469%2Cprotein+motif:TIGRFAMs:TIGR01882%2Cprotein+motif:Pfam:PF01546.22;eC_number=3.4.11.4;product=Peptidase+T%2Cpeptidase+T%2Cpeptidase+T%2CPeptidase+family+M20/M25/M40;protein_id=gnl|SC|JUb129_00577;gene=pepT
ERS1139592|SC|contig000002	Prodigal:2.60	CDS	520296	521627	.	+	0	ID=JUb129_00578;locus_tag=JUb129_00578;inference=ab+initio+prediction:Prodigal:2.60;product=hypothetical+protein;protein_id=gnl|SC|JUb129_00578
ERS1139592|SC|contig000002	Prodigal:2.60	CDS	521710	522828	.	-	0	ID=JUb129_00579;locus_tag=JUb129_00579;inference=ab+initio+prediction:Prodigal:2.60%2Csimilar+to+AA+sequence:UniProtKB:P0AGG0%2Cprotein+motif:CLUSTERS:PRK05731%2Cprotein+motif:Cdd:COG0309%2Cprotein+motif:TIGRFAMs:TIGR01379%2Cprotein+motif:Pfam:PF00586.18;eC_number=2.7.4.16;product=Thiamine-monophosphate+kinase%2Cthiamine+monophosphate+kinase%2CHydrogenase+maturation+factor%2Cthiamine-monophosphat…
ERS1139592|SC|contig000002	Prodigal:2.60	CDS	522852	523343	.	-	0	ID=JUb129_00580;locus_tag=JUb129_00580;inference=ab+initio+prediction:Prodigal:2.60%2Cprotein+motif:Cdd:COG3884%2Cprotein+motif:TIGRFAMs:TIGR00051%2Cprotein+motif:Pfam:PF01643.11;product=Acyl-ACP+thioesterase%2Cacyl-CoA+thioester+hydrolase%2C+YbgC/YbaW+family%2CAcyl-ACP+thioesterase;protein_id=gnl|SC|JUb129_00580
ERS1139592|SC|contig000002	Prodigal:2.60	CDS	523457	524659	.	+	0	ID=JUb129_00581;locus_tag=JUb129_00581;inference=ab+initio+prediction:Prodigal:2.60%2Csimilar+to+AA+sequence:UniProtKB:P44941%2Cprotein+motif:CLUSTERS:PRK09564%2Cprotein+motif:Cdd:COG1232%2Cprotein+motif:TIGRFAMs:TIGR00275%2Cprotein+motif:Pfam:PF03486.8;product=hypothetical+protein%2Ccoenzyme+A+disulfide+reductase%2CProtoporphyrinogen+oxidase%2Cflavoprotein%2C+HI0933+family%2CHI0933-like+protein;…
ERS1139592|SC|contig000002	Prodigal:2.60	CDS	524746	525333	.	+	0	ID=JUb129_00582;locus_tag=JUb129_00582;inference=ab+initio+prediction:Prodigal:2.60%2Cprotein+motif:Pfam:PF10067.3;product=Predicted+membrane+protein+%28DUF2306%29;protein_id=gnl|SC|JUb129_00582
ERS1139592|SC|contig000002	Prodigal:2.60	CDS	525330	526247	.	+	0	ID=JUb129_00583;locus_tag=JUb129_00583;inference=ab+initio+prediction:Prodigal:2.60;product=hypothetical+protein;protein_id=gnl|SC|JUb129_00583
ERS1139592|SC|contig000002	Prodigal:2.60	CDS	526248	526643	.	-	0	ID=JUb129_00584;locus_tag=JUb129_00584;inference=ab+initio+prediction:Prodigal:2.60%2Cprotein+motif:Pfam:PF10990.2;product=Protein+of+unknown+function+%28DUF2809%29;protein_id=gnl|SC|JUb129_00584
ERS1139592|SC|contig000002	Prodigal:2.60	CDS	526705	527337	.	-	0	ID=JUb129_00585;locus_tag=JUb129_00585;inference=ab+initio+prediction:Prodigal:2.60%2Csimilar+to+AA+sequence:UniProtKB:P35160%2Cprotein+motif:CLUSTERS:PRK03147%2Cprotein+motif:Pfam:PF00578.15;product=Thiol-disulfide+oxidoreductase+resA%2Cthiol-disulfide+oxidoreductase%2CAhpC/TSA+family;protein_id=gnl|SC|JUb129_00585;gene=resA_2
ERS1139592|SC|contig000002	Prodigal:2.60	CDS	527376	527861	.	-	0	ID=JUb129_00586;locus_tag=JUb129_00586;inference=ab+initio+prediction:Prodigal:2.60%2Csimilar+to+AA+sequence:UniProtKB:P43221%2Cprotein+motif:CLUSTERS:PRK03147%2Cprotein+motif:TIGRFAMs:TIGR01068%2Cprotein+motif:Pfam:PF00085.14;product=Cytochrome+c+biogenesis+protein+tlpA%2Cthiol-disulfide+oxidoreductase%2Cthioredoxin%2CThioredoxin;protein_id=gnl|SC|JUb129_00586;gene=tlpA_1
ERS1139592|SC|contig000002	Prodigal:2.60	CDS	527979	528425	.	+	0	ID=JUb129_00587;locus_tag=JUb129_00587;inference=ab+initio+prediction:Prodigal:2.60;product=hypothetical+protein;protein_id=gnl|SC|JUb129_00587
ERS1139592|SC|contig000002	Prodigal:2.60	CDS	528442	531030	.	-	0	ID=JUb129_00588;locus_tag=JUb129_00588;inference=ab+initio+prediction:Prodigal:2.60%2Csimilar+to+AA+sequence:UniProtKB:P0A1Y0%2Cprotein+motif:CLUSTERS:PRK05399%2Cprotein+motif:Cdd:COG0040%2Cprotein+motif:TIGRFAMs:TIGR01070%2Cprotein+motif:Pfam:PF00488.15;product=DNA+mismatch+repair+protein+mutS%2CDNA+mismatch+repair+protein+MutS%2CATP+phosphoribosyltransferase%2CDNA+mismatch+repair+protein+MutS%2…
ERS1139592|SC|contig000002	Prodigal:2.60	CDS	530987	531133	.	-	0	ID=JUb129_00589;locus_tag=JUb129_00589;inference=ab+initio+prediction:Prodigal:2.60;product=hypothetical+protein;protein_id=gnl|SC|JUb129_00589
ERS1139592|SC|contig000002	Prodigal:2.60	CDS	531638	532426	.	+	0	ID=JUb129_00590;locus_tag=JUb129_00590;inference=ab+initio+prediction:Prodigal:2.60%2Cprotein+motif:Cdd:COG3781%2Cprotein+motif:Pfam:PF01062.15;product=Predicted+membrane+protein%2CBestrophin%2C+RFP-TM%2C+chloride+channel;protein_id=gnl|SC|JUb129_00590
ERS1139592|SC|contig000002	Prodigal:2.60	CDS	532763	533293	.	+	0	ID=JUb129_00591;locus_tag=JUb129_00591;inference=ab+initio+prediction:Prodigal:2.60%2Csimilar+to+AA+sequence:UniProtKB:Q7A794%2Cprotein+motif:CLUSTERS:PRK11081%2Cprotein+motif:TIGRFAMs:TIGR00186%2Cprotein+motif:Pfam:PF00588.13;eC_number=2.1.1.-;product=Putative+TrmH+family+tRNA/rRNA+methyltransferase%2CtRNA+guanosine-2'-O-methyltransferase%2CRNA+methyltransferase%2C+TrmH+family%2C+group+3%2CSpoU+…
ERS1139592|SC|contig000002	Prodigal:2.60	CDS	533481	534131	.	+	0	ID=JUb129_00592;locus_tag=JUb129_00592;inference=ab+initio+prediction:Prodigal:2.60%2Cprotein+motif:Pfam:PF00571.22;product=CBS+domain;protein_id=gnl|SC|JUb129_00592
ERS1139592|SC|contig000002	Prodigal:2.60	CDS	534134	535000	.	+	0	ID=JUb129_00593;locus_tag=JUb129_00593;inference=ab+initio+prediction:Prodigal:2.60%2Csimilar+to+AA+sequence:UniProtKB:P65774%2Cprotein+motif:CLUSTERS:PRK01911%2Cprotein+motif:Cdd:COG0061%2Cprotein+motif:Pfam:PF01513.15;eC_number=2.7.1.23;product=Probable+inorganic+polyphosphate/ATP-NAD+kinase%2Cinorganic+polyphosphate/ATP-NAD+kinase%2CPredicted+sugar+kinase%2CATP-NAD+kinase;protein_id=gnl|SC|JUb…
ERS1139592|SC|contig000002	Prodigal:2.60	CDS	535072	536142	.	+	0	ID=JUb129_00594;locus_tag=JUb129_00594;inference=ab+initio+prediction:Prodigal:2.60%2Csimilar+to+AA+sequence:UniProtKB:P0AB71%2Cprotein+motif:CLUSTERS:PRK09197%2Cprotein+motif:Cdd:COG0191%2Cprotein+motif:TIGRFAMs:TIGR01520%2Cprotein+motif:Pfam:PF01116.14;eC_number=4.1.2.13;product=Fructose-bisphosphate+aldolase+class+2%2Cfructose-bisphosphate+aldolase%2CFructose/tagatose+bisphosphate+aldolase%2Cf…
ERS1139592|SC|contig000002	Prodigal:2.60	CDS	536218	537072	.	+	0	ID=JUb129_00595;locus_tag=JUb129_00595;inference=ab+initio+prediction:Prodigal:2.60%2Csimilar+to+AA+sequence:UniProtKB:P0A9Q5%2Cprotein+motif:CLUSTERS:PRK05654%2Cprotein+motif:Cdd:COG4799%2Cprotein+motif:TIGRFAMs:TIGR00515%2Cprotein+motif:Pfam:PF01039.16;eC_number=6.4.1.2;product=Acetyl-coenzyme+A+carboxylase+carboxyl+transferase+subunit+beta%2Cacetyl-CoA+carboxylase+subunit+beta%2CAcetyl-CoA+car…
ERS1139592|SC|contig000002	Prodigal:2.60	CDS	537166	537639	.	+	0	ID=JUb129_00596;locus_tag=JUb129_00596;inference=ab+initio+prediction:Prodigal:2.60;product=hypothetical+protein;protein_id=gnl|SC|JUb129_00596
ERS1139592|SC|contig000002	Prodigal:2.60	CDS	537692	539095	.	+	0	ID=JUb129_00597;locus_tag=JUb129_00597;inference=ab+initio+prediction:Prodigal:2.60%2Csimilar+to+AA+sequence:UniProtKB:P35157%2Cprotein+motif:Cdd:COG0700%2Cprotein+motif:Pfam:PF07670.8;product=Spore+maturation+protein+A%2CUncharacterized+membrane+protein%2CNucleoside+recognition;protein_id=gnl|SC|JUb129_00597;gene=spmA
ERS1139592|SC|contig000002	Prodigal:2.60	CDS	539138	539530	.	+	0	ID=JUb129_00598;locus_tag=JUb129_00598;inference=ab+initio+prediction:Prodigal:2.60;product=hypothetical+protein;protein_id=gnl|SC|JUb129_00598
ERS1139592|SC|contig000002	Prodigal:2.60	CDS	539543	540433	.	-	0	ID=JUb129_00599;locus_tag=JUb129_00599;inference=ab+initio+prediction:Prodigal:2.60%2Cprotein+motif:CLUSTERS:PRK10819;product=transport+protein+TonB;protein_id=gnl|SC|JUb129_00599
ERS1139592|SC|contig000002	Prodigal:2.60	CDS	540453	540851	.	-	0	ID=JUb129_00600;locus_tag=JUb129_00600;inference=ab+initio+prediction:Prodigal:2.60%2Cprotein+motif:CLUSTERS:PRK11267%2Cprotein+motif:TIGRFAMs:TIGR02801%2Cprotein+motif:Pfam:PF02472.10;product=biopolymer+transport+protein+ExbD%2Cprotein+TolR%2CBiopolymer+transport+protein+ExbD/TolR;protein_id=gnl|SC|JUb129_00600
ERS1139592|SC|contig000002	Prodigal:2.60	CDS	540862	541566	.	-	0	ID=JUb129_00601;locus_tag=JUb129_00601;inference=ab+initio+prediction:Prodigal:2.60%2Csimilar+to+AA+sequence:UniProtKB:P0ABU9%2Cprotein+motif:CLUSTERS:PRK10801%2Cprotein+motif:TIGRFAMs:TIGR02796%2Cprotein+motif:Pfam:PF01618.10;product=hypothetical+protein%2Ccolicin+uptake+protein+TolQ%2Cprotein+TolQ%2CMotA/TolQ/ExbB+proton+channel+family;protein_id=gnl|SC|JUb129_00601;gene=tolQ_1
ERS1139592|SC|contig000002	Prodigal:2.60	CDS	541744	542205	.	-	0	ID=JUb129_00602;locus_tag=JUb129_00602;inference=ab+initio+prediction:Prodigal:2.60;product=hypothetical+protein;protein_id=gnl|SC|JUb129_00602
ERS1139592|SC|contig000002	Prodigal:2.60	CDS	542375	544171	.	+	0	ID=JUb129_00603;locus_tag=JUb129_00603;inference=ab+initio+prediction:Prodigal:2.60%2Cprotein+motif:Pfam:PF05960.5;product=Bacterial+protein+of+unknown+function+%28DUF885%29;protein_id=gnl|SC|JUb129_00603
ERS1139592|SC|contig000002	Prodigal:2.60	CDS	544251	544871	.	-	0	ID=JUb129_00604;locus_tag=JUb129_00604;inference=ab+initio+prediction:Prodigal:2.60%2Csimilar+to+AA+sequence:UniProtKB:P0AB83%2Cprotein+motif:CLUSTERS:PRK10702%2Cprotein+motif:Cdd:COG0122%2Cprotein+motif:TIGRFAMs:TIGR01083%2Cprotein+motif:Pfam:PF00730.1;eC_number=4.2.99.18;product=Endonuclease+III%2Cendonuclease+III%2C3-methyladenine+DNA+glycosylase/8-oxoguanine+DNA+glycosylase%2Cendonuclease+III…
ERS1139592|SC|contig000002	Prodigal:2.60	CDS	544905	545360	.	+	0	ID=JUb129_00605;locus_tag=JUb129_00605;inference=ab+initio+prediction:Prodigal:2.60%2Csimilar+to+AA+sequence:UniProtKB:P0AE52%2Cprotein+motif:CLUSTERS:PRK09437%2Cprotein+motif:TIGRFAMs:TIGR03137%2Cprotein+motif:Pfam:PF00578.15;eC_number=1.11.1.15;product=Putative+peroxiredoxin+bcp%2Cthioredoxin-dependent+thiol+peroxidase%2Cperoxiredoxin%2CAhpC/TSA+family;protein_id=gnl|SC|JUb129_00605;gene=bcp
ERS1139592|SC|contig000002	Prodigal:2.60	CDS	545435	545974	.	-	0	ID=JUb129_00606;locus_tag=JUb129_00606;inference=ab+initio+prediction:Prodigal:2.60;product=hypothetical+protein;protein_id=gnl|SC|JUb129_00606
ERS1139592|SC|contig000002	Prodigal:2.60	CDS	546123	546797	.	-	0	ID=JUb129_00607;locus_tag=JUb129_00607;inference=ab+initio+prediction:Prodigal:2.60;product=hypothetical+protein;protein_id=gnl|SC|JUb129_00607
ERS1139592|SC|contig000002	Prodigal:2.60	CDS	546831	547883	.	-	0	ID=JUb129_00608;locus_tag=JUb129_00608;inference=ab+initio+prediction:Prodigal:2.60%2Csimilar+to+AA+sequence:UniProtKB:P07874%2Cprotein+motif:CLUSTERS:PRK15460%2Cprotein+motif:TIGRFAMs:TIGR01479%2Cprotein+motif:Pfam:PF00483.17;product=Alginate+biosynthesis+protein+AlgA%2Cmannose-1-phosphate+guanyltransferase%2Cmannose-1-phosphate+guanylyltransferase/mannose-6-phosphate+isomerase%2CNucleotidyl+tra…
ERS1139592|SC|contig000002	Prodigal:2.60	CDS	547916	548506	.	-	0	ID=JUb129_00609;locus_tag=JUb129_00609;inference=ab+initio+prediction:Prodigal:2.60%2Cprotein+motif:CLUSTERS:PRK04860%2Cprotein+motif:Pfam:PF10263.3;product=hypothetical+protein%2CSprT-like+family;protein_id=gnl|SC|JUb129_00609
ERS1139592|SC|contig000002	Prodigal:2.60	CDS	548508	549854	.	-	0	ID=JUb129_00610;locus_tag=JUb129_00610;inference=ab+initio+prediction:Prodigal:2.60%2Csimilar+to+AA+sequence:UniProtKB:Q8G0Y6%2Cprotein+motif:CLUSTERS:PRK09465%2Cprotein+motif:TIGRFAMs:TIGR01844%2Cprotein+motif:Pfam:PF02321.12;product=Outer+membrane+efflux+protein+BepC+precursor%2Couter+membrane+channel+protein%2Ctype+I+secretion+outer+membrane+protein%2C+TolC+family%2COuter+membrane+efflux+prote…
ERS1139592|SC|contig000002	Prodigal:2.60	CDS	549952	551196	.	+	0	ID=JUb129_00611;locus_tag=JUb129_00611;inference=ab+initio+prediction:Prodigal:2.60%2Csimilar+to+AA+sequence:UniProtKB:P15925%2Cprotein+motif:CLUSTERS:PRK10846%2Cprotein+motif:Cdd:COG0285%2Cprotein+motif:TIGRFAMs:TIGR01499%2Cprotein+motif:Pfam:PF08245.6;eC_number=6.3.2.17;product=Folylpolyglutamate+synthase%2Cbifunctional+folylpolyglutamate+synthase/+dihydrofolate+synthase%2CFolylpolyglutamate+sy…
ERS1139592|SC|contig000002	Aragorn:1.2.36	tRNA	551239	551314	.	+	0	ID=JUb129_00612;locus_tag=JUb129_00612;inference=COORDINATES:profile:Aragorn:1.2.36;product=tRNA-Val%28tac%29
ERS1139592|SC|contig000002	Aragorn:1.2.36	tRNA	551347	551422	.	+	0	ID=JUb129_00613;locus_tag=JUb129_00613;inference=COORDINATES:profile:Aragorn:1.2.36;product=tRNA-Val%28tac%29
ERS1139592|SC|contig000002	Prodigal:2.60	CDS	551550	552644	.	+	0	ID=JUb129_00614;locus_tag=JUb129_00614;inference=ab+initio+prediction:Prodigal:2.60%2Csimilar+to+AA+sequence:UniProtKB:Q7A3D6%2Cprotein+motif:Pfam:PF01757.16;eC_number=2.3.1.-;product=O-acetyltransferase+OatA%2CAcyltransferase+family;protein_id=gnl|SC|JUb129_00614;gene=oatA_2
ERS1139592|SC|contig000002	Prodigal:2.60	CDS	552790	553758	.	-	0	ID=JUb129_00615;locus_tag=JUb129_00615;inference=ab+initio+prediction:Prodigal:2.60%2Cprotein+motif:CLUSTERS:PRK10916%2Cprotein+motif:TIGRFAMs:TIGR02195%2Cprotein+motif:Pfam:PF01075.11;product=ADP-heptose:LPS+heptosyltransferase+II%2Clipopolysaccharide+heptosyltransferase+II%2CGlycosyltransferase+family+9+%28heptosyltransferase%29;protein_id=gnl|SC|JUb129_00615
ERS1139592|SC|contig000002	Prodigal:2.60	CDS	553761	554180	.	-	0	ID=JUb129_00616;locus_tag=JUb129_00616;inference=ab+initio+prediction:Prodigal:2.60%2Csimilar+to+AA+sequence:UniProtKB:Q9EXP1%2Cprotein+motif:CLUSTERS:PRK09296%2Cprotein+motif:TIGRFAMs:TIGR03391%2Cprotein+motif:Pfam:PF02657.9;product=Cysteine+desulfuration+protein+sufE%2Ccysteine+desufuration+protein+SufE%2Ccysteine+desulfurase%2C+sulfur+acceptor+subunit+CsdE%2CFe-S+metabolism+associated+domain;p…
ERS1139592|SC|contig000002	Prodigal:2.60	CDS	554228	555325	.	-	0	ID=JUb129_00617;locus_tag=JUb129_00617;inference=ab+initio+prediction:Prodigal:2.60%2Cprotein+motif:CLUSTERS:PRK10307%2Cprotein+motif:TIGRFAMs:TIGR04007%2Cprotein+motif:Pfam:PF00534.14;product=putative+glycosyl+transferase%2Ccolanic+acid+biosynthesis+glycosyltransferase+WcaI%2CGlycosyl+transferases+group+1;protein_id=gnl|SC|JUb129_00617
ERS1139592|SC|contig000002	Prodigal:2.60	CDS	555325	555549	.	-	0	ID=JUb129_00618;locus_tag=JUb129_00618;inference=ab+initio+prediction:Prodigal:2.60;product=hypothetical+protein;protein_id=gnl|SC|JUb129_00618
ERS1139592|SC|contig000002	Prodigal:2.60	CDS	555701	558235	.	+	0	ID=JUb129_00619;locus_tag=JUb129_00619;inference=ab+initio+prediction:Prodigal:2.60%2Csimilar+to+AA+sequence:UniProtKB:Q7A797%2Cprotein+motif:CLUSTERS:PRK10865%2Cprotein+motif:Cdd:COG1484%2Cprotein+motif:TIGRFAMs:TIGR03346%2Cprotein+motif:Pfam:PF07724.8;product=ATP-dependent+Clp+protease+ATP-binding+subunit+ClpC%2Cprotein+disaggregation+chaperone%2CDNA+replication+protein%2CATP-dependent+chaperon…
ERS1139592|SC|contig000002	Prodigal:2.60	CDS	558660	559799	.	+	0	ID=JUb129_00620;locus_tag=JUb129_00620;inference=ab+initio+prediction:Prodigal:2.60%2Cprotein+motif:Pfam:PF04264.7;product=YceI-like+domain;protein_id=gnl|SC|JUb129_00620
ERS1139592|SC|contig000002	Prodigal:2.60	CDS	559900	560427	.	-	0	ID=JUb129_00621;locus_tag=JUb129_00621;inference=ab+initio+prediction:Prodigal:2.60;product=hypothetical+protein;protein_id=gnl|SC|JUb129_00621
ERS1139592|SC|contig000002	Prodigal:2.60	CDS	560533	561720	.	+	0	ID=JUb129_00622;locus_tag=JUb129_00622;inference=ab+initio+prediction:Prodigal:2.60%2Csimilar+to+AA+sequence:UniProtKB:Q99TM8%2Cprotein+motif:CLUSTERS:PRK00143%2Cprotein+motif:Cdd:COG0037%2Cprotein+motif:TIGRFAMs:TIGR00420%2Cprotein+motif:Pfam:PF03054.1;eC_number=2.8.1.-;product=tRNA-specific+2-thiouridylase+mnmA%2CtRNA-specific+2-thiouridylase+MnmA%2CPredicted+ATPase+of+the+PP-loop+superfamily+i…
ERS1139592|SC|contig000002	Prodigal:2.60	CDS	562772	562963	.	+	0	ID=JUb129_00623;locus_tag=JUb129_00623;inference=ab+initio+prediction:Prodigal:2.60;product=hypothetical+protein;protein_id=gnl|SC|JUb129_00623
ERS1139592|SC|contig000002	Prodigal:2.60	CDS	563527	564201	.	+	0	ID=JUb129_00624;locus_tag=JUb129_00624;inference=ab+initio+prediction:Prodigal:2.60;product=hypothetical+protein;protein_id=gnl|SC|JUb129_00624
ERS1139592|SC|contig000002	Prodigal:2.60	CDS	564289	565089	.	+	0	ID=JUb129_00625;locus_tag=JUb129_00625;inference=ab+initio+prediction:Prodigal:2.60;product=hypothetical+protein;protein_id=gnl|SC|JUb129_00625
ERS1139592|SC|contig000002	Prodigal:2.60	CDS	565352	565540	.	+	0	ID=JUb129_00626;locus_tag=JUb129_00626;inference=ab+initio+prediction:Prodigal:2.60;product=hypothetical+protein;protein_id=gnl|SC|JUb129_00626
ERS1139592|SC|contig000002	Prodigal:2.60	CDS	565953	566696	.	-	0	ID=JUb129_00627;locus_tag=JUb129_00627;inference=ab+initio+prediction:Prodigal:2.60%2Csimilar+to+AA+sequence:UniProtKB:P60611%2Cprotein+motif:CLUSTERS:PRK14084%2Cprotein+motif:Cdd:COG3279%2Cprotein+motif:Pfam:PF04397.9;product=Sensory+transduction+protein+lytR%2Ctwo-component+response+regulator%2CResponse+regulator+of+the+LytR/AlgR+family%2CLytTr+DNA-binding+domain;protein_id=gnl|SC|JUb129_00627;…
ERS1139592|SC|contig000002	Prodigal:2.60	CDS	566755	567030	.	-	0	ID=JUb129_00628;locus_tag=JUb129_00628;inference=ab+initio+prediction:Prodigal:2.60;product=hypothetical+protein;protein_id=gnl|SC|JUb129_00628
ERS1139592|SC|contig000002	Prodigal:2.60	CDS	567042	567332	.	-	0	ID=JUb129_00629;locus_tag=JUb129_00629;inference=ab+initio+prediction:Prodigal:2.60;product=hypothetical+protein;protein_id=gnl|SC|JUb129_00629
ERS1139592|SC|contig000002	Prodigal:2.60	CDS	567628	569166	.	+	0	ID=JUb129_00630;locus_tag=JUb129_00630;inference=ab+initio+prediction:Prodigal:2.60%2Cprotein+motif:TIGRFAMs:TIGR04183;product=Por+secretion+system+C-terminal+sorting+domain;protein_id=gnl|SC|JUb129_00630
ERS1139592|SC|contig000002	Prodigal:2.60	CDS	569208	571571	.	+	0	ID=JUb129_00631;locus_tag=JUb129_00631;inference=ab+initio+prediction:Prodigal:2.60;product=hypothetical+protein;protein_id=gnl|SC|JUb129_00631
ERS1139592|SC|contig000002	Prodigal:2.60	CDS	571583	575011	.	+	0	ID=JUb129_00632;locus_tag=JUb129_00632;inference=ab+initio+prediction:Prodigal:2.60%2Cprotein+motif:TIGRFAMs:TIGR03696%2Cprotein+motif:Pfam:PF05593.8;product=RHS+repeat-associated+core+domain%2CRHS+Repeat;protein_id=gnl|SC|JUb129_00632
ERS1139592|SC|contig000002	Prodigal:2.60	CDS	575018	575482	.	+	0	ID=JUb129_00633;locus_tag=JUb129_00633;inference=ab+initio+prediction:Prodigal:2.60;product=hypothetical+protein;protein_id=gnl|SC|JUb129_00633
ERS1139592|SC|contig000002	Prodigal:2.60	CDS	575751	576647	.	+	0	ID=JUb129_00634;locus_tag=JUb129_00634;inference=ab+initio+prediction:Prodigal:2.60;product=hypothetical+protein;protein_id=gnl|SC|JUb129_00634
ERS1139592|SC|contig000002	Prodigal:2.60	CDS	576657	577043	.	+	0	ID=JUb129_00635;locus_tag=JUb129_00635;inference=ab+initio+prediction:Prodigal:2.60;product=hypothetical+protein;protein_id=gnl|SC|JUb129_00635
ERS1139592|SC|contig000002	Prodigal:2.60	CDS	577128	577349	.	-	0	ID=JUb129_00636;locus_tag=JUb129_00636;inference=ab+initio+prediction:Prodigal:2.60;product=hypothetical+protein;protein_id=gnl|SC|JUb129_00636
ERS1139592|SC|contig000002	Prodigal:2.60	CDS	577480	577932	.	+	0	ID=JUb129_00637;locus_tag=JUb129_00637;inference=ab+initio+prediction:Prodigal:2.60;product=hypothetical+protein;protein_id=gnl|SC|JUb129_00637
ERS1139592|SC|contig000002	Prodigal:2.60	CDS	577986	578261	.	+	0	ID=JUb129_00638;locus_tag=JUb129_00638;inference=ab+initio+prediction:Prodigal:2.60;product=hypothetical+protein;protein_id=gnl|SC|JUb129_00638
ERS1139592|SC|contig000002	Prodigal:2.60	CDS	578272	578559	.	+	0	ID=JUb129_00639;locus_tag=JUb129_00639;inference=ab+initio+prediction:Prodigal:2.60;product=hypothetical+protein;protein_id=gnl|SC|JUb129_00639
ERS1139592|SC|contig000002	Prodigal:2.60	CDS	578554	578718	.	-	0	ID=JUb129_00640;locus_tag=JUb129_00640;inference=ab+initio+prediction:Prodigal:2.60;product=hypothetical+protein;protein_id=gnl|SC|JUb129_00640
ERS1139592|SC|contig000002	Prodigal:2.60	CDS	578896	579555	.	+	0	ID=JUb129_00641;locus_tag=JUb129_00641;inference=ab+initio+prediction:Prodigal:2.60;product=hypothetical+protein;protein_id=gnl|SC|JUb129_00641
ERS1139592|SC|contig000002	Prodigal:2.60	CDS	579738	580013	.	-	0	ID=JUb129_00642;locus_tag=JUb129_00642;inference=ab+initio+prediction:Prodigal:2.60;product=hypothetical+protein;protein_id=gnl|SC|JUb129_00642
ERS1139592|SC|contig000002	Prodigal:2.60	CDS	580007	581062	.	-	0	ID=JUb129_00643;locus_tag=JUb129_00643;inference=ab+initio+prediction:Prodigal:2.60;product=hypothetical+protein;protein_id=gnl|SC|JUb129_00643
ERS1139592|SC|contig000002	Prodigal:2.60	CDS	581408	581974	.	-	0	ID=JUb129_00644;locus_tag=JUb129_00644;inference=ab+initio+prediction:Prodigal:2.60%2Cprotein+motif:Cdd:COG2020%2Cprotein+motif:Pfam:PF04140.8;product=Putative+protein-S-isoprenylcysteine+methyltransferase%2CIsoprenylcysteine+carboxyl+methyltransferase+%28ICMT%29+family;protein_id=gnl|SC|JUb129_00644
ERS1139592|SC|contig000002	Prodigal:2.60	CDS	582019	582312	.	-	0	ID=JUb129_00645;locus_tag=JUb129_00645;inference=ab+initio+prediction:Prodigal:2.60;product=hypothetical+protein;protein_id=gnl|SC|JUb129_00645
ERS1139592|SC|contig000002	Prodigal:2.60	CDS	582316	583638	.	-	0	ID=JUb129_00646;locus_tag=JUb129_00646;inference=ab+initio+prediction:Prodigal:2.60%2Csimilar+to+AA+sequence:UniProtKB:P0AA93%2Cprotein+motif:Cdd:COG2972%2Cprotein+motif:Pfam:PF06580.7;product=Inner+membrane+protein+ypdA%2CPredicted+signal+transduction+protein+with+a+C-terminal+ATPase+domain%2CHistidine+kinase;protein_id=gnl|SC|JUb129_00646;gene=ypdA_1
ERS1139592|SC|contig000002	Prodigal:2.60	CDS	583776	584426	.	-	0	ID=JUb129_00647;locus_tag=JUb129_00647;inference=ab+initio+prediction:Prodigal:2.60;product=hypothetical+protein;protein_id=gnl|SC|JUb129_00647
ERS1139592|SC|contig000002	Prodigal:2.60	CDS	584477	586717	.	-	0	ID=JUb129_00648;locus_tag=JUb129_00648;inference=ab+initio+prediction:Prodigal:2.60%2Cprotein+motif:Cdd:COG4206;product=Outer+membrane+cobalamin+receptor+protein;protein_id=gnl|SC|JUb129_00648
ERS1139592|SC|contig000002	Prodigal:2.60	CDS	587105	587608	.	+	0	ID=JUb129_00649;locus_tag=JUb129_00649;inference=ab+initio+prediction:Prodigal:2.60%2Csimilar+to+AA+sequence:UniProtKB:P20379%2Cprotein+motif:CLUSTERS:PRK10290%2Cprotein+motif:Pfam:PF00080.14;eC_number=1.15.1.1;product=Superoxide+dismutase+[Cu-Zn]+precursor%2Csuperoxide+dismutase%2CCopper/zinc+superoxide+dismutase+%28SODC%29;protein_id=gnl|SC|JUb129_00649;gene=sodC
ERS1139592|SC|contig000002	Prodigal:2.60	CDS	587676	589805	.	-	0	ID=JUb129_00650;locus_tag=JUb129_00650;inference=ab+initio+prediction:Prodigal:2.60%2Csimilar+to+AA+sequence:UniProtKB:P23865%2Cprotein+motif:CLUSTERS:PRK11186%2Cprotein+motif:TIGRFAMs:TIGR00225%2Cprotein+motif:Pfam:PF03572.1;eC_number=3.4.21.102;product=Tail-specific+protease+precursor%2Ccarboxy-terminal+protease%2CC-terminal+processing+peptidase%2CPeptidase+family+S41;protein_id=gnl|SC|JUb129_0…
ERS1139592|SC|contig000002	Prodigal:2.60	CDS	589951	590721	.	+	0	ID=JUb129_00651;locus_tag=JUb129_00651;inference=ab+initio+prediction:Prodigal:2.60%2Csimilar+to+AA+sequence:UniProtKB:P96112%2Cprotein+motif:CLUSTERS:PRK00346%2Cprotein+motif:TIGRFAMs:TIGR00087%2Cprotein+motif:Pfam:PF01975.11;eC_number=3.1.3.5;product=5'-nucleotidase+surE%2C5'%283'%29-nucleotidase/polyphosphatase%2C5'/3'-nucleotidase+SurE%2CSurvival+protein+SurE;protein_id=gnl|SC|JUb129_00651;ge…
ERS1139592|SC|contig000002	Prodigal:2.60	CDS	591037	592074	.	+	0	ID=JUb129_00652;locus_tag=JUb129_00652;inference=ab+initio+prediction:Prodigal:2.60%2Csimilar+to+AA+sequence:UniProtKB:P60560%2Cprotein+motif:CLUSTERS:PRK05096%2Cprotein+motif:TIGRFAMs:TIGR01305%2Cprotein+motif:Pfam:PF00478.19;eC_number=1.7.1.7;product=GMP+reductase%2Cguanosine+5'-monophosphate+oxidoreductase%2Cguanosine+monophosphate+reductase%2CIMP+dehydrogenase+/+GMP+reductase+domain;protein_i…
ERS1139592|SC|contig000002	Prodigal:2.60	CDS	592132	592878	.	-	0	ID=JUb129_00653;locus_tag=JUb129_00653;inference=ab+initio+prediction:Prodigal:2.60%2Csimilar+to+AA+sequence:UniProtKB:P38004%2Cprotein+motif:CLUSTERS:PRK05557%2Cprotein+motif:Cdd:COG3347%2Cprotein+motif:TIGRFAMs:TIGR01830%2Cprotein+motif:Pfam:PF00106.19;eC_number=1.1.1.100;product=3-oxoacyl-[acyl-carrier-protein]+reductase+FabG%2C3-ketoacyl-%28acyl-carrier-protein%29+reductase%2CUncharacterized+…
ERS1139592|SC|contig000002	Prodigal:2.60	CDS	593028	594395	.	-	0	ID=JUb129_00654;locus_tag=JUb129_00654;inference=ab+initio+prediction:Prodigal:2.60;product=hypothetical+protein;protein_id=gnl|SC|JUb129_00654
ERS1139592|SC|contig000002	Prodigal:2.60	CDS	594522	595196	.	-	0	ID=JUb129_00655;locus_tag=JUb129_00655;inference=ab+initio+prediction:Prodigal:2.60%2Csimilar+to+AA+sequence:UniProtKB:P67087%2Cprotein+motif:CLUSTERS:PRK14994%2Cprotein+motif:TIGRFAMs:TIGR00096%2Cprotein+motif:Pfam:PF00590.14;eC_number=2.1.1.198;product=Ribosomal+RNA+small+subunit+methyltransferase+I%2CSAM-dependent+16S+ribosomal+RNA+C1402+ribose+2'-O-methyltransferase%2Cputative+S-adenosylmethi…
ERS1139592|SC|contig000002	Prodigal:2.60	CDS	595205	596665	.	-	0	ID=JUb129_00656;locus_tag=JUb129_00656;inference=ab+initio+prediction:Prodigal:2.60;product=hypothetical+protein;protein_id=gnl|SC|JUb129_00656
ERS1139592|SC|contig000002	Prodigal:2.60	CDS	596726	597316	.	+	0	ID=JUb129_00657;locus_tag=JUb129_00657;inference=ab+initio+prediction:Prodigal:2.60%2Csimilar+to+AA+sequence:UniProtKB:Q97F65%2Cprotein+motif:CLUSTERS:PRK04296%2Cprotein+motif:Pfam:PF00265.12;eC_number=2.7.1.21;product=Thymidine+kinase%2Cthymidine+kinase%2CThymidine+kinase;protein_id=gnl|SC|JUb129_00657;gene=tdk
ERS1139592|SC|contig000002	Prodigal:2.60	CDS	597386	599833	.	+	0	ID=JUb129_00658;locus_tag=JUb129_00658;inference=ab+initio+prediction:Prodigal:2.60%2Csimilar+to+AA+sequence:UniProtKB:Q9S5V6%2Cprotein+motif:CLUSTERS:PRK11930%2Cprotein+motif:Cdd:COG3274%2Cprotein+motif:TIGRFAMs:TIGR00492%2Cprotein+motif:Pfam:PF01168.14;eC_number=5.1.1.1;product=Alanine+racemase%2Cputative+bifunctional+UDP-N-acetylmuramoyl-tripeptide:D-alanyl-D-alanine+ligase/alanine+racemase%2C…
ERS1139592|SC|contig000002	Prodigal:2.60	CDS	599836	601992	.	+	0	ID=JUb129_00659;locus_tag=JUb129_00659;inference=ab+initio+prediction:Prodigal:2.60%2Csimilar+to+AA+sequence:UniProtKB:P0AFR0%2Cprotein+motif:CLUSTERS:PRK10279%2Cprotein+motif:Cdd:COG3621%2Cprotein+motif:Pfam:PF01734.1;product=NTE+family+protein+rssA%2Chypothetical+protein%2CPatatin%2CPatatin-like+phospholipase;protein_id=gnl|SC|JUb129_00659;gene=rssA_1
ERS1139592|SC|contig000002	Prodigal:2.60	CDS	601997	602404	.	+	0	ID=JUb129_00660;locus_tag=JUb129_00660;inference=ab+initio+prediction:Prodigal:2.60%2Csimilar+to+AA+sequence:UniProtKB:Q9X1J7%2Cprotein+motif:CLUSTERS:PRK00016%2Cprotein+motif:TIGRFAMs:TIGR00043%2Cprotein+motif:Pfam:PF02130.11;product=Probable+rRNA+maturation+factor%2Cmetal-binding+heat+shock+protein%2Cmetalloprotein%2C+YbeY/UPF0054+family%2CUncharacterized+protein+family+UPF0054;protein_id=gnl|S…
ERS1139592|SC|contig000002	Prodigal:2.60	CDS	602606	604468	.	+	0	ID=JUb129_00661;locus_tag=JUb129_00661;inference=ab+initio+prediction:Prodigal:2.60%2Csimilar+to+AA+sequence:UniProtKB:Q8KA85%2Cprotein+motif:CLUSTERS:PRK05192%2Cprotein+motif:Cdd:COG5158%2Cprotein+motif:TIGRFAMs:TIGR00136%2Cprotein+motif:Pfam:PF01134.16;product=Glucose-inhibited+division+protein+A%2CtRNA+uridine+5-carboxymethylaminomethyl+modification+enzyme+GidA%2CProteins+involved+in+synaptic+…
ERS1139592|SC|contig000002	Prodigal:2.60	CDS	604583	605404	.	+	0	ID=JUb129_00662;locus_tag=JUb129_00662;inference=ab+initio+prediction:Prodigal:2.60%2Cprotein+motif:CLUSTERS:PRK05134%2Cprotein+motif:Cdd:COG4627%2Cprotein+motif:TIGRFAMs:TIGR02081%2Cprotein+motif:Pfam:PF08241.6;product=bifunctional+3-demethylubiquinone-9+3-methyltransferase/+2-octaprenyl-6-hydroxy+phenol+methylase%2CUncharacterized+protein+conserved+in+bacteria%2Cmethionine+biosynthesis+protein+…
ERS1139592|SC|contig000002	Prodigal:2.60	CDS	606039	607229	.	-	0	ID=JUb129_00663;locus_tag=JUb129_00663;inference=ab+initio+prediction:Prodigal:2.60%2Csimilar+to+AA+sequence:UniProtKB:P40924%2Cprotein+motif:CLUSTERS:PRK13962%2Cprotein+motif:Cdd:COG0126%2Cprotein+motif:Pfam:PF00162.13;eC_number=2.7.2.3;product=Phosphoglycerate+kinase%2Cbifunctional+phosphoglycerate+kinase/triosephosphate+isomerase%2C3-phosphoglycerate+kinase%2CPhosphoglycerate+kinase;protein_id…
ERS1139592|SC|contig000002	Prodigal:2.60	CDS	608123	608557	.	+	0	ID=JUb129_00664;locus_tag=JUb129_00664;inference=ab+initio+prediction:Prodigal:2.60%2Csimilar+to+AA+sequence:UniProtKB:P37351%2Cprotein+motif:CLUSTERS:PRK05571%2Cprotein+motif:TIGRFAMs:TIGR00689%2Cprotein+motif:Pfam:PF02502.12;eC_number=5.3.1.6;product=Ribose-5-phosphate+isomerase+B%2Cribose-5-phosphate+isomerase+B%2Csugar-phosphate+isomerase%2C+RpiB/LacA/LacB+family%2CRibose/Galactose+Isomerase;…
ERS1139592|SC|contig000002	Prodigal:2.60	CDS	608864	611017	.	+	0	ID=JUb129_00665;locus_tag=JUb129_00665;inference=ab+initio+prediction:Prodigal:2.60%2Csimilar+to+AA+sequence:UniProtKB:P21499%2Cprotein+motif:CLUSTERS:PRK11642%2Cprotein+motif:Cdd:COG4776%2Cprotein+motif:TIGRFAMs:TIGR02063%2Cprotein+motif:Pfam:PF00773.13;eC_number=3.1.13.1;product=Ribonuclease+R%2Cexoribonuclease+R%2CExoribonuclease+II%2Cribonuclease+R%2CRNB+domain;protein_id=gnl|SC|JUb129_00665;…
ERS1139592|SC|contig000002	Prodigal:2.60	CDS	611084	611770	.	+	0	ID=JUb129_00666;locus_tag=JUb129_00666;inference=ab+initio+prediction:Prodigal:2.60%2Cprotein+motif:TIGRFAMs:TIGR00949%2Cprotein+motif:Pfam:PF01810.12;product=homoserine/Threonine+efflux+protein%2CLysE+type+translocator;protein_id=gnl|SC|JUb129_00666
ERS1139592|SC|contig000002	Prodigal:2.60	CDS	611767	612696	.	+	0	ID=JUb129_00667;locus_tag=JUb129_00667;inference=ab+initio+prediction:Prodigal:2.60%2Csimilar+to+AA+sequence:UniProtKB:Q9HTZ1%2Cprotein+motif:CLUSTERS:PRK11253%2Cprotein+motif:Pfam:PF02016.9;eC_number=3.4.17.13;product=Murein+tetrapeptide+carboxypeptidase%2CL%2CD-carboxypeptidase+A%2CLD-carboxypeptidase;protein_id=gnl|SC|JUb129_00667
ERS1139592|SC|contig000002	Prodigal:2.60	CDS	612713	613084	.	+	0	ID=JUb129_00668;locus_tag=JUb129_00668;inference=ab+initio+prediction:Prodigal:2.60%2Csimilar+to+AA+sequence:UniProtKB:Q6NCZ4%2Cprotein+motif:CLUSTERS:PRK14686%2Cprotein+motif:TIGRFAMs:TIGR00252%2Cprotein+motif:Pfam:PF02021.11;product=hypothetical+protein%2Chypothetical+protein%2Cconserved+hypothetical+protein%2CUncharacterised+protein+family+UPF0102;protein_id=gnl|SC|JUb129_00668
ERS1139592|SC|contig000002	Prodigal:2.60	CDS	613141	613890	.	+	0	ID=JUb129_00669;locus_tag=JUb129_00669;inference=ab+initio+prediction:Prodigal:2.60%2Csimilar+to+AA+sequence:UniProtKB:P39831%2Cprotein+motif:CLUSTERS:PRK10538%2Cprotein+motif:Cdd:COG3347%2Cprotein+motif:TIGRFAMs:TIGR01963%2Cprotein+motif:Pfam:PF00106.19;eC_number=1.1.1.-;product=NADP-dependent+3-hydroxy+acid+dehydrogenase+YdfG%2Cmalonic+semialdehyde+reductase%2CUncharacterized+conserved+protein%…
ERS1139592|SC|contig000002	Prodigal:2.60	CDS	613931	614332	.	+	0	ID=JUb129_00670;locus_tag=JUb129_00670;inference=ab+initio+prediction:Prodigal:2.60;product=hypothetical+protein;protein_id=gnl|SC|JUb129_00670
ERS1139592|SC|contig000002	Prodigal:2.60	CDS	614393	615073	.	+	0	ID=JUb129_00671;locus_tag=JUb129_00671;inference=ab+initio+prediction:Prodigal:2.60%2Csimilar+to+AA+sequence:UniProtKB:O05516%2Cprotein+motif:CLUSTERS:PRK09604%2Cprotein+motif:TIGRFAMs:TIGR03725%2Cprotein+motif:Pfam:PF00814.19;product=hypothetical+protein%2CUGMP+family+protein%2Cuniversal+bacterial+protein+YeaZ%2CGlycoprotease+family;protein_id=gnl|SC|JUb129_00671;gene=ydiC
ERS1139592|SC|contig000002	Prodigal:2.60	CDS	615089	617593	.	-	0	ID=JUb129_00672;locus_tag=JUb129_00672;inference=ab+initio+prediction:Prodigal:2.60%2Cprotein+motif:Cdd:COG4700%2Cprotein+motif:TIGRFAMs:TIGR02795%2Cprotein+motif:Pfam:PF07719.11;product=Uncharacterized+protein+conserved+in+bacteria+containing+a+divergent+form+of+TPR+repeats%2Ctol-pal+system+protein+YbgF%2CTetratricopeptide+repeat;protein_id=gnl|SC|JUb129_00672
ERS1139592|SC|contig000002	Prodigal:2.60	CDS	617704	618258	.	-	0	ID=JUb129_00673;locus_tag=JUb129_00673;inference=ab+initio+prediction:Prodigal:2.60%2Csimilar+to+AA+sequence:UniProtKB:Q02169%2Cprotein+motif:CLUSTERS:PRK00648%2Cprotein+motif:Cdd:COG0424%2Cprotein+motif:TIGRFAMs:TIGR00172%2Cprotein+motif:Pfam:PF02545.8;product=Septum+formation+protein+Maf%2CMaf-like+protein%2CNucleotide-binding+protein+implicated+in+inhibition+of+septum+formation%2Cseptum+format…
ERS1139592|SC|contig000002	Prodigal:2.60	CDS	618269	618787	.	-	0	ID=JUb129_00674;locus_tag=JUb129_00674;inference=ab+initio+prediction:Prodigal:2.60%2Csimilar+to+AA+sequence:UniProtKB:P67653%2Cprotein+motif:CLUSTERS:PRK09484%2Cprotein+motif:TIGRFAMs:TIGR01670%2Cprotein+motif:Pfam:PF08282.6;eC_number=3.1.3.45;product=3-deoxy-D-manno-octulosonate+8-phosphate+phosphatas+KdsC%2C3-deoxy-D-manno-octulosonate+8-phosphate+phosphatase%2C3-deoxy-D-manno-octulosonate+8-p…
ERS1139592|SC|contig000002	Prodigal:2.60	CDS	618777	619526	.	-	0	ID=JUb129_00675;locus_tag=JUb129_00675;inference=ab+initio+prediction:Prodigal:2.60%2Cprotein+motif:Cdd:COG5495%2Cprotein+motif:Pfam:PF10728.3;product=Uncharacterized+conserved+protein%2CDomain+of+unknown+function+%28DUF2520%29;protein_id=gnl|SC|JUb129_00675
ERS1139592|SC|contig000002	Prodigal:2.60	CDS	619623	620180	.	+	0	ID=JUb129_00676;locus_tag=JUb129_00676;inference=ab+initio+prediction:Prodigal:2.60%2Csimilar+to+AA+sequence:UniProtKB:P0AGB6%2Cprotein+motif:CLUSTERS:PRK09652%2Cprotein+motif:TIGRFAMs:TIGR02939%2Cprotein+motif:Pfam:PF08281.6;product=Sigma-24%2CRNA+polymerase+sigma+factor+RpoE%2CRNA+polymerase+sigma+factor+RpoE%2CSigma-70%2C+region+4;protein_id=gnl|SC|JUb129_00676;gene=rpoE_1
ERS1139592|SC|contig000002	Prodigal:2.60	CDS	620193	620735	.	+	0	ID=JUb129_00677;locus_tag=JUb129_00677;inference=ab+initio+prediction:Prodigal:2.60;product=hypothetical+protein;protein_id=gnl|SC|JUb129_00677
ERS1139592|SC|contig000002	Prodigal:2.60	CDS	620744	621247	.	+	0	ID=JUb129_00678;locus_tag=JUb129_00678;inference=ab+initio+prediction:Prodigal:2.60;product=hypothetical+protein;protein_id=gnl|SC|JUb129_00678
ERS1139592|SC|contig000002	Prodigal:2.60	CDS	621353	622378	.	+	0	ID=JUb129_00679;locus_tag=JUb129_00679;inference=ab+initio+prediction:Prodigal:2.60;product=hypothetical+protein;protein_id=gnl|SC|JUb129_00679
ERS1139592|SC|contig000002	Prodigal:2.60	CDS	622541	624337	.	+	0	ID=JUb129_00680;locus_tag=JUb129_00680;inference=ab+initio+prediction:Prodigal:2.60%2Csimilar+to+AA+sequence:UniProtKB:P65272%2Cprotein+motif:CLUSTERS:PRK05433%2Cprotein+motif:Cdd:COG0050%2Cprotein+motif:TIGRFAMs:TIGR01393%2Cprotein+motif:Pfam:PF00009.21;eC_number=3.6.5.-;product=Elongation+factor+4%2CGTP-binding+protein+LepA%2CGTPases+-+translation+elongation+factors%2CGTP-binding+protein+LepA%2…
ERS1139592|SC|contig000002	Prodigal:2.60	CDS	624386	624595	.	-	0	ID=JUb129_00681;locus_tag=JUb129_00681;inference=ab+initio+prediction:Prodigal:2.60;product=hypothetical+protein;protein_id=gnl|SC|JUb129_00681
ERS1139592|SC|contig000002	Prodigal:2.60	CDS	624655	626517	.	-	0	ID=JUb129_00682;locus_tag=JUb129_00682;inference=ab+initio+prediction:Prodigal:2.60%2Cprotein+motif:Pfam:PF01060.17;product=Transthyretin-like+family;protein_id=gnl|SC|JUb129_00682
ERS1139592|SC|contig000002	Prodigal:2.60	CDS	626663	627613	.	-	0	ID=JUb129_00683;locus_tag=JUb129_00683;inference=ab+initio+prediction:Prodigal:2.60%2Cprotein+motif:TIGRFAMs:TIGR04033;product=antimicrobial+peptide+system+protein%2C+SdpB+family;protein_id=gnl|SC|JUb129_00683
ERS1139592|SC|contig000002	Prodigal:2.60	CDS	627780	628193	.	-	0	ID=JUb129_00684;locus_tag=JUb129_00684;inference=ab+initio+prediction:Prodigal:2.60;product=hypothetical+protein;protein_id=gnl|SC|JUb129_00684
ERS1139592|SC|contig000002	Prodigal:2.60	CDS	628253	628732	.	-	0	ID=JUb129_00685;locus_tag=JUb129_00685;inference=ab+initio+prediction:Prodigal:2.60;product=hypothetical+protein;protein_id=gnl|SC|JUb129_00685
ERS1139592|SC|contig000002	Prodigal:2.60	CDS	629047	629685	.	-	0	ID=JUb129_00686;locus_tag=JUb129_00686;inference=ab+initio+prediction:Prodigal:2.60%2Cprotein+motif:Pfam:PF07617.5;product=Protein+of+unknown+function+%28DUF1579%29;protein_id=gnl|SC|JUb129_00686
ERS1139592|SC|contig000002	Prodigal:2.60	CDS	629810	630505	.	+	0	ID=JUb129_00687;locus_tag=JUb129_00687;inference=ab+initio+prediction:Prodigal:2.60%2Cprotein+motif:CLUSTERS:PRK05379%2Cprotein+motif:Cdd:COG4111%2Cprotein+motif:TIGRFAMs:TIGR00586%2Cprotein+motif:Pfam:PF00293.1;product=bifunctional+nicotinamide+mononucleotide+adenylyltransferase/ADP-ribose+pyrophosphatase%2CUncharacterized+conserved+protein%2Cmutator+mutT+protein%2CNUDIX+domain;protein_id=gnl|SC…
ERS1139592|SC|contig000002	Prodigal:2.60	CDS	630606	631154	.	+	0	ID=JUb129_00688;locus_tag=JUb129_00688;inference=ab+initio+prediction:Prodigal:2.60%2Csimilar+to+AA+sequence:UniProtKB:P30176%2Cprotein+motif:TIGRFAMs:TIGR02464%2Cprotein+motif:Pfam:PF08719.5;product=Swarming+motility+protein+ybiA%2Cconserved+hypothetical+protein%2CDomain+of+unknown+function+%28DUF1768%29;protein_id=gnl|SC|JUb129_00688;gene=ybiA
ERS1139592|SC|contig000002	Prodigal:2.60	CDS	631238	632242	.	+	0	ID=JUb129_00689;locus_tag=JUb129_00689;inference=ab+initio+prediction:Prodigal:2.60%2Cprotein+motif:Pfam:PF01145.19;product=SPFH+domain+/+Band+7+family;protein_id=gnl|SC|JUb129_00689
ERS1139592|SC|contig000002	Prodigal:2.60	CDS	632280	633188	.	+	0	ID=JUb129_00690;locus_tag=JUb129_00690;inference=ab+initio+prediction:Prodigal:2.60%2Cprotein+motif:CLUSTERS:PRK14075%2Cprotein+motif:Cdd:COG0061;product=inorganic+polyphosphate/ATP-NAD+kinase%2CPredicted+sugar+kinase;protein_id=gnl|SC|JUb129_00690
ERS1139592|SC|contig000002	Prodigal:2.60	CDS	633197	633742	.	+	0	ID=JUb129_00691;locus_tag=JUb129_00691;inference=ab+initio+prediction:Prodigal:2.60%2Csimilar+to+AA+sequence:UniProtKB:P0A8D6%2Cprotein+motif:CLUSTERS:PRK00431%2Cprotein+motif:Pfam:PF01661.15;eC_number=3.5.1.-;product=O-acetyl-ADP-ribose+deacetylase%2CRNase+III+inhibitor%2CMacro+domain;protein_id=gnl|SC|JUb129_00691;gene=ymdB
ERS1139592|SC|contig000002	Prodigal:2.60	CDS	633748	634434	.	+	0	ID=JUb129_00692;locus_tag=JUb129_00692;inference=ab+initio+prediction:Prodigal:2.60%2Csimilar+to+AA+sequence:UniProtKB:P75960%2Cprotein+motif:CLUSTERS:PRK00481%2Cprotein+motif:Pfam:PF02146.1;eC_number=3.5.1.-;product=NAD-dependent+deacetylase%2CNAD-dependent+deacetylase%2CSir2+family;protein_id=gnl|SC|JUb129_00692;gene=cobB
ERS1139592|SC|contig000002	Prodigal:2.60	CDS	634446	634988	.	+	0	ID=JUb129_00693;locus_tag=JUb129_00693;inference=ab+initio+prediction:Prodigal:2.60%2Cprotein+motif:CLUSTERS:PRK00819%2Cprotein+motif:Pfam:PF01885.10;product=RNA+2'-phosphotransferase%2CRNA+2'-phosphotransferase%2C+Tpt1+/+KptA+family;protein_id=gnl|SC|JUb129_00693
ERS1139592|SC|contig000002	Prodigal:2.60	CDS	634993	635727	.	+	0	ID=JUb129_00694;locus_tag=JUb129_00694;inference=ab+initio+prediction:Prodigal:2.60%2Cprotein+motif:CLUSTERS:PRK11439%2Cprotein+motif:Cdd:COG4639%2Cprotein+motif:TIGRFAMs:TIGR04075%2Cprotein+motif:Pfam:PF00149.22;product=serine/threonine+protein+phosphatase+1%2CPredicted+kinase%2Cpolynucleotide+kinase-phosphatase%2CCalcineurin-like+phosphoesterase;protein_id=gnl|SC|JUb129_00694
ERS1139592|SC|contig000002	Prodigal:2.60	CDS	635816	637540	.	+	0	ID=JUb129_00695;locus_tag=JUb129_00695;inference=ab+initio+prediction:Prodigal:2.60%2Cprotein+motif:Pfam:PF00246.1;product=Zinc+carboxypeptidase;protein_id=gnl|SC|JUb129_00695
ERS1139592|SC|contig000002	Prodigal:2.60	CDS	637630	638511	.	-	0	ID=JUb129_00696;locus_tag=JUb129_00696;inference=ab+initio+prediction:Prodigal:2.60;product=hypothetical+protein;protein_id=gnl|SC|JUb129_00696
ERS1139592|SC|contig000002	Prodigal:2.60	CDS	638976	641699	.	+	0	ID=JUb129_00697;locus_tag=JUb129_00697;inference=ab+initio+prediction:Prodigal:2.60;product=hypothetical+protein;protein_id=gnl|SC|JUb129_00697
ERS1139592|SC|contig000002	Prodigal:2.60	CDS	641868	642764	.	+	0	ID=JUb129_00698;locus_tag=JUb129_00698;inference=ab+initio+prediction:Prodigal:2.60%2Cprotein+motif:TIGRFAMs:TIGR01200%2Cprotein+motif:Pfam:PF09697.4;product=GLPGLI+family+protein%2CProtein+of+unknown+function+%28Porph_ging%29;protein_id=gnl|SC|JUb129_00698
ERS1139592|SC|contig000002	Prodigal:2.60	CDS	642925	643179	.	+	0	ID=JUb129_00699;locus_tag=JUb129_00699;inference=ab+initio+prediction:Prodigal:2.60%2Cprotein+motif:Pfam:PF04023.8;product=FeoA+domain;protein_id=gnl|SC|JUb129_00699
ERS1139592|SC|contig000002	Prodigal:2.60	CDS	643179	645209	.	+	0	ID=JUb129_00700;locus_tag=JUb129_00700;inference=ab+initio+prediction:Prodigal:2.60%2Csimilar+to+AA+sequence:UniProtKB:Q8GNS3%2Cprotein+motif:CLUSTERS:PRK09554%2Cprotein+motif:Cdd:COG0370%2Cprotein+motif:TIGRFAMs:TIGR00437%2Cprotein+motif:Pfam:PF02421.12;product=Ferrous+iron+transport+protein+B%2Cferrous+iron+transport+protein+B%2CFe2++transport+system+protein+B%2Cferrous+iron+transport+protein+B…
ERS1139592|SC|contig000002	Prodigal:2.60	CDS	645209	645361	.	+	0	ID=JUb129_00701;locus_tag=JUb129_00701;inference=ab+initio+prediction:Prodigal:2.60;product=hypothetical+protein;protein_id=gnl|SC|JUb129_00701
ERS1139592|SC|contig000002	Prodigal:2.60	CDS	645426	646439	.	+	0	ID=JUb129_00702;locus_tag=JUb129_00702;inference=ab+initio+prediction:Prodigal:2.60;product=hypothetical+protein;protein_id=gnl|SC|JUb129_00702
ERS1139592|SC|contig000002	Prodigal:2.60	CDS	646503	647885	.	+	0	ID=JUb129_00703;locus_tag=JUb129_00703;inference=ab+initio+prediction:Prodigal:2.60%2Csimilar+to+AA+sequence:UniProtKB:P26276%2Cprotein+motif:CLUSTERS:PRK14321%2Cprotein+motif:TIGRFAMs:TIGR03990%2Cprotein+motif:Pfam:PF02878.10;eC_number=5.4.2.2;product=Phosphomannomutase/phosphoglucomutase%2Cphosphoglucosamine+mutase%2Cphosphoglucosamine+mutase%2CPhosphoglucomutase/phosphomannomutase%2C+alpha/bet…
ERS1139592|SC|contig000002	Prodigal:2.60	CDS	648010	649389	.	+	0	ID=JUb129_00704;locus_tag=JUb129_00704;inference=ab+initio+prediction:Prodigal:2.60%2Cprotein+motif:CLUSTERS:PRK02603%2Cprotein+motif:Cdd:COG3914%2Cprotein+motif:TIGRFAMs:TIGR02917%2Cprotein+motif:Pfam:PF07719.11;product=photosystem+I+assembly+protein+Ycf3%2CPredicted+O-linked+N-acetylglucosamine+transferase%2C+SPINDLY+family%2Cputative+PEP-CTERM+system+TPR-repeat+lipoprotein%2CTetratricopeptide+…
ERS1139592|SC|contig000002	Prodigal:2.60	CDS	649466	650353	.	-	0	ID=JUb129_00705;locus_tag=JUb129_00705;inference=ab+initio+prediction:Prodigal:2.60%2Csimilar+to+AA+sequence:UniProtKB:P0AA70%2Cprotein+motif:CLUSTERS:PRK11272%2Cprotein+motif:Cdd:COG5006%2Cprotein+motif:TIGRFAMs:TIGR00950%2Cprotein+motif:Pfam:PF00892.14;product=Uncharacterized+inner+membrane+transporter+yedA%2Cputative+DMT+superfamily+transporter+inner+membrane+protein%2CPredicted+permease%2C+DM…
ERS1139592|SC|contig000002	Prodigal:2.60	CDS	650340	650993	.	-	0	ID=JUb129_00706;locus_tag=JUb129_00706;inference=ab+initio+prediction:Prodigal:2.60%2Csimilar+to+AA+sequence:UniProtKB:P0A8P1%2Cprotein+motif:CLUSTERS:PRK00301%2Cprotein+motif:Cdd:COG2360%2Cprotein+motif:TIGRFAMs:TIGR00667%2Cprotein+motif:Pfam:PF03588.8;eC_number=2.3.2.6;product=Leucyl/phenylalanyl-tRNA--protein+transferase%2Cleucyl/phenylalanyl-tRNA--protein+transferase%2CLeu/Phe-tRNA-protein+tr…
ERS1139592|SC|contig000002	Prodigal:2.60	CDS	651056	651433	.	-	0	ID=JUb129_00707;locus_tag=JUb129_00707;inference=ab+initio+prediction:Prodigal:2.60%2Cprotein+motif:Pfam:PF11325.2;product=Domain+of+unknown+function+%28DUF3127%29;protein_id=gnl|SC|JUb129_00707
ERS1139592|SC|contig000002	Prodigal:2.60	CDS	651480	651590	.	+	0	ID=JUb129_00708;locus_tag=JUb129_00708;inference=ab+initio+prediction:Prodigal:2.60;product=hypothetical+protein;protein_id=gnl|SC|JUb129_00708
ERS1139592|SC|contig000002	Aragorn:1.2.36	tRNA	651610	651692	.	+	0	ID=JUb129_00709;locus_tag=JUb129_00709;inference=COORDINATES:profile:Aragorn:1.2.36;product=tRNA-Leu%28tag%29
ERS1139592|SC|contig000002	Aragorn:1.2.36	tRNA	651698	651773	.	+	0	ID=JUb129_00710;locus_tag=JUb129_00710;inference=COORDINATES:profile:Aragorn:1.2.36;product=tRNA-Gly%28gcc%29
ERS1139592|SC|contig000002	Aragorn:1.2.36	tRNA	651780	651864	.	+	0	ID=JUb129_00711;locus_tag=JUb129_00711;inference=COORDINATES:profile:Aragorn:1.2.36;product=tRNA-Leu%28taa%29
ERS1139592|SC|contig000002	Prodigal:2.60	CDS	652782	653603	.	+	0	ID=JUb129_00712;locus_tag=JUb129_00712;inference=ab+initio+prediction:Prodigal:2.60%2Cprotein+motif:TIGRFAMs:TIGR04183;product=Por+secretion+system+C-terminal+sorting+domain;protein_id=gnl|SC|JUb129_00712
ERS1139592|SC|contig000002	Prodigal:2.60	CDS	653746	654540	.	+	0	ID=JUb129_00713;locus_tag=JUb129_00713;inference=ab+initio+prediction:Prodigal:2.60%2Cprotein+motif:TIGRFAMs:TIGR04183;product=Por+secretion+system+C-terminal+sorting+domain;protein_id=gnl|SC|JUb129_00713
ERS1139592|SC|contig000002	Prodigal:2.60	CDS	654668	655483	.	+	0	ID=JUb129_00714;locus_tag=JUb129_00714;inference=ab+initio+prediction:Prodigal:2.60%2Cprotein+motif:TIGRFAMs:TIGR04183;product=Por+secretion+system+C-terminal+sorting+domain;protein_id=gnl|SC|JUb129_00714
ERS1139592|SC|contig000002	Prodigal:2.60	CDS	655602	656219	.	+	0	ID=JUb129_00715;locus_tag=JUb129_00715;inference=ab+initio+prediction:Prodigal:2.60;product=hypothetical+protein;protein_id=gnl|SC|JUb129_00715
ERS1139592|SC|contig000002	Prodigal:2.60	CDS	656577	659219	.	+	0	ID=JUb129_00716;locus_tag=JUb129_00716;inference=ab+initio+prediction:Prodigal:2.60%2Cprotein+motif:TIGRFAMs:TIGR04183%2Cprotein+motif:Pfam:PF02128.9;product=Por+secretion+system+C-terminal+sorting+domain%2CFungalysin+metallopeptidase+%28M36%29;protein_id=gnl|SC|JUb129_00716
ERS1139592|SC|contig000002	Prodigal:2.60	CDS	659595	660854	.	-	0	ID=JUb129_00717;locus_tag=JUb129_00717;inference=ab+initio+prediction:Prodigal:2.60%2Cprotein+motif:CLUSTERS:PRK00283%2Cprotein+motif:Cdd:COG4974%2Cprotein+motif:TIGRFAMs:TIGR02225%2Cprotein+motif:Pfam:PF00589.16;product=site-specific+tyrosine+recombinase+XerD%2CSite-specific+recombinase+XerD%2Ctyrosine+recombinase+XerD%2CPhage+integrase+family;protein_id=gnl|SC|JUb129_00717
ERS1139592|SC|contig000002	Prodigal:2.60	CDS	661753	662367	.	+	0	ID=JUb129_00718;locus_tag=JUb129_00718;inference=ab+initio+prediction:Prodigal:2.60;product=hypothetical+protein;protein_id=gnl|SC|JUb129_00718
ERS1139592|SC|contig000002	Prodigal:2.60	CDS	662379	664070	.	+	0	ID=JUb129_00719;locus_tag=JUb129_00719;inference=ab+initio+prediction:Prodigal:2.60;product=hypothetical+protein;protein_id=gnl|SC|JUb129_00719
ERS1139592|SC|contig000002	Prodigal:2.60	CDS	664322	665962	.	+	0	ID=JUb129_00720;locus_tag=JUb129_00720;inference=ab+initio+prediction:Prodigal:2.60%2Cprotein+motif:TIGRFAMs:TIGR02145%2Cprotein+motif:Pfam:PF09603.4;product=fibrobacter+succinogenes+major+paralogous+domain%2CFibrobacter+succinogenes+major+domain+%28Fib_succ_major%29;protein_id=gnl|SC|JUb129_00720
ERS1139592|SC|contig000002	Prodigal:2.60	CDS	666158	666607	.	+	0	ID=JUb129_00721;locus_tag=JUb129_00721;inference=ab+initio+prediction:Prodigal:2.60;product=hypothetical+protein;protein_id=gnl|SC|JUb129_00721
ERS1139592|SC|contig000002	Prodigal:2.60	CDS	666639	666965	.	+	0	ID=JUb129_00722;locus_tag=JUb129_00722;inference=ab+initio+prediction:Prodigal:2.60;product=hypothetical+protein;protein_id=gnl|SC|JUb129_00722
ERS1139592|SC|contig000002	Prodigal:2.60	CDS	667328	667612	.	+	0	ID=JUb129_00723;locus_tag=JUb129_00723;inference=ab+initio+prediction:Prodigal:2.60;product=hypothetical+protein;protein_id=gnl|SC|JUb129_00723
ERS1139592|SC|contig000002	Prodigal:2.60	CDS	667746	668444	.	+	0	ID=JUb129_00724;locus_tag=JUb129_00724;inference=ab+initio+prediction:Prodigal:2.60%2Csimilar+to+AA+sequence:UniProtKB:O53522%2Cprotein+motif:CLUSTERS:PRK15427%2Cprotein+motif:Cdd:COG0297%2Cprotein+motif:TIGRFAMs:TIGR03999%2Cprotein+motif:Pfam:PF00534.14;eC_number=2.4.1.57;product=GDP-mannose-dependent+alpha-%281-6%29-phosphatidylinositol+monomannoside+mannosyltransferase%2Ccolanic+acid+biosynthe…
ERS1139592|SC|contig000002	Prodigal:2.60	CDS	668598	669710	.	+	0	ID=JUb129_00725;locus_tag=JUb129_00725;inference=ab+initio+prediction:Prodigal:2.60%2Csimilar+to+AA+sequence:UniProtKB:P35160%2Cprotein+motif:CLUSTERS:PRK03147%2Cprotein+motif:TIGRFAMs:TIGR00385%2Cprotein+motif:Pfam:PF00578.15;product=Thiol-disulfide+oxidoreductase+resA%2Cthiol-disulfide+oxidoreductase%2Cperiplasmic+protein+thiol:disulfide+oxidoreductases%2C+DsbE+subfamily%2CAhpC/TSA+family;prote…
ERS1139592|SC|contig000002	Prodigal:2.60	CDS	669869	670666	.	+	0	ID=JUb129_00726;locus_tag=JUb129_00726;inference=ab+initio+prediction:Prodigal:2.60;product=hypothetical+protein;protein_id=gnl|SC|JUb129_00726
ERS1139592|SC|contig000002	Prodigal:2.60	CDS	670733	671575	.	+	0	ID=JUb129_00727;locus_tag=JUb129_00727;inference=ab+initio+prediction:Prodigal:2.60;product=hypothetical+protein;protein_id=gnl|SC|JUb129_00727
ERS1139592|SC|contig000002	Prodigal:2.60	CDS	671679	672083	.	+	0	ID=JUb129_00728;locus_tag=JUb129_00728;inference=ab+initio+prediction:Prodigal:2.60;product=hypothetical+protein;protein_id=gnl|SC|JUb129_00728
ERS1139592|SC|contig000002	Prodigal:2.60	CDS	672095	673117	.	+	0	ID=JUb129_00729;locus_tag=JUb129_00729;inference=ab+initio+prediction:Prodigal:2.60;product=hypothetical+protein;protein_id=gnl|SC|JUb129_00729
ERS1139592|SC|contig000002	Prodigal:2.60	CDS	673545	674687	.	+	0	ID=JUb129_00730;locus_tag=JUb129_00730;inference=ab+initio+prediction:Prodigal:2.60%2Csimilar+to+AA+sequence:UniProtKB:O53522%2Cprotein+motif:CLUSTERS:PRK15427%2Cprotein+motif:Cdd:COG0297%2Cprotein+motif:TIGRFAMs:TIGR03088%2Cprotein+motif:Pfam:PF00534.14;eC_number=2.4.1.57;product=GDP-mannose-dependent+alpha-%281-6%29-phosphatidylinositol+monomannoside+mannosyltransferase%2Ccolanic+acid+biosynthe…
ERS1139592|SC|contig000002	Prodigal:2.60	CDS	674717	675376	.	+	0	ID=JUb129_00731;locus_tag=JUb129_00731;inference=ab+initio+prediction:Prodigal:2.60%2Csimilar+to+AA+sequence:UniProtKB:Q7WZY4%2Cprotein+motif:CLUSTERS:PRK09935%2Cprotein+motif:Cdd:COG4566%2Cprotein+motif:Pfam:PF00196.13;product=Nitrogen+regulation+protein+C%2Ctranscriptional+regulator+FimZ%2CResponse+regulator%2CBacterial+regulatory+proteins%2C+luxR+family;protein_id=gnl|SC|JUb129_00731;gene=nreC…
ERS1139592|SC|contig000002	Prodigal:2.60	CDS	675438	675794	.	+	0	ID=JUb129_00732;locus_tag=JUb129_00732;inference=ab+initio+prediction:Prodigal:2.60;product=hypothetical+protein;protein_id=gnl|SC|JUb129_00732
ERS1139592|SC|contig000002	Prodigal:2.60	CDS	676041	676877	.	+	0	ID=JUb129_00733;locus_tag=JUb129_00733;inference=ab+initio+prediction:Prodigal:2.60;product=hypothetical+protein;protein_id=gnl|SC|JUb129_00733
ERS1139592|SC|contig000002	Prodigal:2.60	CDS	677057	678493	.	+	0	ID=JUb129_00734;locus_tag=JUb129_00734;inference=ab+initio+prediction:Prodigal:2.60%2Csimilar+to+AA+sequence:UniProtKB:P39580%2Cprotein+motif:TIGRFAMs:TIGR04091%2Cprotein+motif:Pfam:PF03062.13;product=hypothetical+protein%2CD-alanyl-lipoteichoic+acid+biosynthesis+protein+DltB%2CMBOAT+family;protein_id=gnl|SC|JUb129_00734;gene=dltB_2
ERS1139592|SC|contig000002	Prodigal:2.60	CDS	678494	679462	.	+	0	ID=JUb129_00735;locus_tag=JUb129_00735;inference=ab+initio+prediction:Prodigal:2.60;product=hypothetical+protein;protein_id=gnl|SC|JUb129_00735
ERS1139592|SC|contig000002	Prodigal:2.60	CDS	679822	680619	.	-	0	ID=JUb129_00736;locus_tag=JUb129_00736;inference=ab+initio+prediction:Prodigal:2.60;product=hypothetical+protein;protein_id=gnl|SC|JUb129_00736
ERS1139592|SC|contig000002	Prodigal:2.60	CDS	680623	682950	.	-	0	ID=JUb129_00737;locus_tag=JUb129_00737;inference=ab+initio+prediction:Prodigal:2.60%2Cprotein+motif:Cdd:COG4771%2Cprotein+motif:Pfam:PF07715.9;product=Outer+membrane+receptor+for+ferrienterochelin+and+colicins%2CTonB-dependent+Receptor+Plug+Domain;protein_id=gnl|SC|JUb129_00737
ERS1139592|SC|contig000002	Prodigal:2.60	CDS	683087	683230	.	+	0	ID=JUb129_00738;locus_tag=JUb129_00738;inference=ab+initio+prediction:Prodigal:2.60;product=hypothetical+protein;protein_id=gnl|SC|JUb129_00738
ERS1139592|SC|contig000002	Prodigal:2.60	CDS	683734	684453	.	+	0	ID=JUb129_00739;locus_tag=JUb129_00739;inference=ab+initio+prediction:Prodigal:2.60;product=hypothetical+protein;protein_id=gnl|SC|JUb129_00739
ERS1139592|SC|contig000002	Prodigal:2.60	CDS	685231	685521	.	+	0	ID=JUb129_00740;locus_tag=JUb129_00740;inference=ab+initio+prediction:Prodigal:2.60;product=hypothetical+protein;protein_id=gnl|SC|JUb129_00740
ERS1139592|SC|contig000002	Prodigal:2.60	CDS	685511	686206	.	+	0	ID=JUb129_00741;locus_tag=JUb129_00741;inference=ab+initio+prediction:Prodigal:2.60%2Csimilar+to+AA+sequence:UniProtKB:Q9KQH7%2Cprotein+motif:CLUSTERS:PRK05557%2Cprotein+motif:Cdd:COG3347%2Cprotein+motif:TIGRFAMs:TIGR01830%2Cprotein+motif:Pfam:PF00106.19;eC_number=1.1.1.100;product=3-oxoacyl-[acyl-carrier-protein]+reductase+FabG%2C3-ketoacyl-%28acyl-carrier-protein%29+reductase%2CUncharacterized+…
ERS1139592|SC|contig000002	Prodigal:2.60	CDS	686203	687537	.	+	0	ID=JUb129_00742;locus_tag=JUb129_00742;inference=ab+initio+prediction:Prodigal:2.60%2Csimilar+to+AA+sequence:UniProtKB:P38135%2Cprotein+motif:CLUSTERS:PRK06187%2Cprotein+motif:Cdd:COG4340%2Cprotein+motif:TIGRFAMs:TIGR01923%2Cprotein+motif:Pfam:PF00501.22;eC_number=6.2.1.-;product=Short-chain-fatty-acid--CoA+ligase%2Clong-chain-fatty-acid--CoA+ligase%2CUncharacterized+protein+conserved+in+bacteria…
ERS1139592|SC|contig000002	Prodigal:2.60	CDS	687556	688155	.	+	0	ID=JUb129_00743;locus_tag=JUb129_00743;inference=ab+initio+prediction:Prodigal:2.60%2Csimilar+to+AA+sequence:UniProtKB:P77791%2Cprotein+motif:CLUSTERS:PRK09677%2Cprotein+motif:Cdd:COG0110%2Cprotein+motif:TIGRFAMs:TIGR03570%2Cprotein+motif:Pfam:PF00132.18;eC_number=2.3.1.79;product=Maltose+O-acetyltransferase%2Cputative+lipopolysaccharide+biosynthesis+O-acetyl+transferase+WbbJ%2CAcetyltransferase+…
ERS1139592|SC|contig000002	Prodigal:2.60	CDS	688643	688987	.	+	0	ID=JUb129_00744;locus_tag=JUb129_00744;inference=ab+initio+prediction:Prodigal:2.60;product=hypothetical+protein;protein_id=gnl|SC|JUb129_00744
ERS1139592|SC|contig000002	Prodigal:2.60	CDS	689140	689850	.	+	0	ID=JUb129_00745;locus_tag=JUb129_00745;inference=ab+initio+prediction:Prodigal:2.60%2Csimilar+to+AA+sequence:UniProtKB:P0ACZ8%2Cprotein+motif:CLUSTERS:PRK09836%2Cprotein+motif:Cdd:COG4565%2Cprotein+motif:TIGRFAMs:TIGR01387%2Cprotein+motif:Pfam:PF00072.18;product=Transcriptional+regulatory+protein+CusR%2CDNA-binding+transcriptional+activator+CusR%2CResponse+regulator+of+citrate/malate+metabolism%2…
ERS1139592|SC|contig000002	Prodigal:2.60	CDS	689854	691263	.	+	0	ID=JUb129_00746;locus_tag=JUb129_00746;inference=ab+initio+prediction:Prodigal:2.60%2Csimilar+to+AA+sequence:UniProtKB:P77485%2Cprotein+motif:CLUSTERS:PRK09470%2Cprotein+motif:Cdd:COG5278%2Cprotein+motif:TIGRFAMs:TIGR01386%2Cprotein+motif:Pfam:PF02518.20;eC_number=2.7.13.3;product=Sensor+kinase+CusS%2Ctwo-component+sensor+protein%2CPredicted+periplasmic+ligand-binding+sensor+domain%2Cheavy+metal+…
ERS1139592|SC|contig000002	Prodigal:2.60	CDS	691466	691960	.	+	0	ID=JUb129_00747;locus_tag=JUb129_00747;inference=ab+initio+prediction:Prodigal:2.60;product=hypothetical+protein;protein_id=gnl|SC|JUb129_00747
ERS1139592|SC|contig000002	Prodigal:2.60	CDS	691981	692820	.	+	0	ID=JUb129_00748;locus_tag=JUb129_00748;inference=ab+initio+prediction:Prodigal:2.60%2Cprotein+motif:Cdd:COG3619%2Cprotein+motif:Pfam:PF06912.5;product=Predicted+membrane+protein%2CProtein+of+unknown+function+%28DUF1275%29;protein_id=gnl|SC|JUb129_00748
ERS1139592|SC|contig000002	Prodigal:2.60	CDS	693067	694851	.	+	0	ID=JUb129_00749;locus_tag=JUb129_00749;inference=ab+initio+prediction:Prodigal:2.60%2Csimilar+to+AA+sequence:UniProtKB:Q5F8M6%2Cprotein+motif:CLUSTERS:PRK00095%2Cprotein+motif:Cdd:COG0323%2Cprotein+motif:TIGRFAMs:TIGR00585%2Cprotein+motif:Pfam:PF01119.13;product=DNA+mismatch+repair+protein+mutL%2CDNA+mismatch+repair+protein%2CDNA+mismatch+repair+enzyme+%28predicted+ATPase%29%2CDNA+mismatch+repair…
ERS1139592|SC|contig000002	Prodigal:2.60	CDS	694855	695586	.	+	0	ID=JUb129_00750;locus_tag=JUb129_00750;inference=ab+initio+prediction:Prodigal:2.60%2Csimilar+to+AA+sequence:UniProtKB:P09391%2Cprotein+motif:CLUSTERS:PRK10907%2Cprotein+motif:TIGRFAMs:TIGR04239%2Cprotein+motif:Pfam:PF01694.16;eC_number=3.4.21.105;product=Rhomboid+protease+glpG%2Cintramembrane+serine+protease+GlpG%2Crhomboid+family+protease+GlpG%2CRhomboid+family;protein_id=gnl|SC|JUb129_00750;ge…
ERS1139592|SC|contig000002	Prodigal:2.60	CDS	695664	696587	.	+	0	ID=JUb129_00751;locus_tag=JUb129_00751;inference=ab+initio+prediction:Prodigal:2.60%2Cprotein+motif:CLUSTERS:PRK05421%2Cprotein+motif:Cdd:COG3021%2Cprotein+motif:TIGRFAMs:TIGR00633%2Cprotein+motif:Pfam:PF03372.17;product=hypothetical+protein%2CUncharacterized+protein+conserved+in+bacteria%2Cexodeoxyribonuclease+III+%28xth%29%2CEndonuclease/Exonuclease/phosphatase+family;protein_id=gnl|SC|JUb129_0…
ERS1139592|SC|contig000002	Prodigal:2.60	CDS	696654	697637	.	+	0	ID=JUb129_00752;locus_tag=JUb129_00752;inference=ab+initio+prediction:Prodigal:2.60%2Cprotein+motif:CLUSTERS:PRK05421%2Cprotein+motif:Cdd:COG3021%2Cprotein+motif:Pfam:PF03372.17;product=hypothetical+protein%2CUncharacterized+protein+conserved+in+bacteria%2CEndonuclease/Exonuclease/phosphatase+family;protein_id=gnl|SC|JUb129_00752
ERS1139592|SC|contig000002	Prodigal:2.60	CDS	697642	698001	.	+	0	ID=JUb129_00753;locus_tag=JUb129_00753;inference=ab+initio+prediction:Prodigal:2.60;product=hypothetical+protein;protein_id=gnl|SC|JUb129_00753
ERS1139592|SC|contig000002	Prodigal:2.60	CDS	698024	698404	.	+	0	ID=JUb129_00754;locus_tag=JUb129_00754;inference=ab+initio+prediction:Prodigal:2.60;product=hypothetical+protein;protein_id=gnl|SC|JUb129_00754
ERS1139592|SC|contig000002	Prodigal:2.60	CDS	698437	699951	.	-	0	ID=JUb129_00755;locus_tag=JUb129_00755;inference=ab+initio+prediction:Prodigal:2.60%2Cprotein+motif:Pfam:PF03321.7;product=GH3+auxin-responsive+promoter;protein_id=gnl|SC|JUb129_00755
ERS1139592|SC|contig000002	Prodigal:2.60	CDS	700053	700463	.	-	0	ID=JUb129_00756;locus_tag=JUb129_00756;inference=ab+initio+prediction:Prodigal:2.60%2Csimilar+to+AA+sequence:UniProtKB:P54170%2Cprotein+motif:TIGRFAMs:TIGR04191%2Cprotein+motif:Pfam:PF06491.5;product=hypothetical+protein%2Cbacillithiol+system+oxidoreductase%2C+YphP/YqiW+family%2CProtein+of+unknown+function+%28DUF1094%29;protein_id=gnl|SC|JUb129_00756;gene=yphP
ERS1139592|SC|contig000002	Prodigal:2.60	CDS	700851	701297	.	-	0	ID=JUb129_00757;locus_tag=JUb129_00757;inference=ab+initio+prediction:Prodigal:2.60%2Csimilar+to+AA+sequence:UniProtKB:P54464%2Cprotein+motif:Cdd:COG1610%2Cprotein+motif:Pfam:PF09424.4;product=hypothetical+protein%2CUncharacterized+conserved+protein%2CYqey-like+protein;protein_id=gnl|SC|JUb129_00757;gene=yqeY
ERS1139592|SC|contig000002	Prodigal:2.60	CDS	701334	703217	.	-	0	ID=JUb129_00758;locus_tag=JUb129_00758;inference=ab+initio+prediction:Prodigal:2.60%2Csimilar+to+AA+sequence:UniProtKB:O08398%2Cprotein+motif:CLUSTERS:PRK09330%2Cprotein+motif:Cdd:COG0206%2Cprotein+motif:TIGRFAMs:TIGR00065%2Cprotein+motif:Pfam:PF00091.19;product=Cell+division+protein+FtsZ%2Ccell+division+protein+FtsZ%2CCell+division+GTPase%2Ccell+division+protein+FtsZ%2CTubulin/FtsZ+family%2C+GTP…
ERS1139592|SC|contig000002	Prodigal:2.60	CDS	703299	704681	.	-	0	ID=JUb129_00759;locus_tag=JUb129_00759;inference=ab+initio+prediction:Prodigal:2.60%2Csimilar+to+AA+sequence:UniProtKB:Q9K0X8%2Cprotein+motif:CLUSTERS:PRK09472%2Cprotein+motif:Cdd:COG4820%2Cprotein+motif:TIGRFAMs:TIGR01174%2Cprotein+motif:Pfam:PF02491.14;product=Cell+division+protein+FtsA%2Ccell+division+protein+FtsA%2CEthanolamine+utilization+protein%2C+possible+chaperonin%2Ccell+division+protei…
ERS1139592|SC|contig000002	Prodigal:2.60	CDS	704703	705665	.	-	0	ID=JUb129_00760;locus_tag=JUb129_00760;inference=ab+initio+prediction:Prodigal:2.60;product=hypothetical+protein;protein_id=gnl|SC|JUb129_00760
ERS1139592|SC|contig000002	Prodigal:2.60	CDS	705723	707093	.	-	0	ID=JUb129_00761;locus_tag=JUb129_00761;inference=ab+initio+prediction:Prodigal:2.60%2Csimilar+to+AA+sequence:UniProtKB:P45066%2Cprotein+motif:CLUSTERS:PRK00421%2Cprotein+motif:Cdd:COG0285%2Cprotein+motif:TIGRFAMs:TIGR01082%2Cprotein+motif:Pfam:PF08245.6;eC_number=6.3.2.8;product=UDP-N-acetylmuramate--L-alanine+ligase%2CUDP-N-acetylmuramate--L-alanine+ligase%2CFolylpolyglutamate+synthase%2CUDP-N-a…
ERS1139592|SC|contig000002	Prodigal:2.60	CDS	707162	708265	.	-	0	ID=JUb129_00762;locus_tag=JUb129_00762;inference=ab+initio+prediction:Prodigal:2.60%2Csimilar+to+AA+sequence:UniProtKB:P17443%2Cprotein+motif:CLUSTERS:PRK00726%2Cprotein+motif:Cdd:COG4671%2Cprotein+motif:TIGRFAMs:TIGR01133%2Cprotein+motif:Pfam:PF04101.10;eC_number=2.4.1.227;product=UDP-N-acetylglucosamine--N-acetylmuramyl-%28pentapeptide%29+pyrophosphoryl-undecaprenol+N-acetylglucosamine+transfer…
ERS1139592|SC|contig000002	Prodigal:2.60	CDS	708281	709519	.	-	0	ID=JUb129_00763;locus_tag=JUb129_00763;inference=ab+initio+prediction:Prodigal:2.60%2Csimilar+to+AA+sequence:UniProtKB:O07639%2Cprotein+motif:CLUSTERS:PRK10794%2Cprotein+motif:TIGRFAMs:TIGR02614%2Cprotein+motif:Pfam:PF01098.13;product=Cell+division+protein+FtsW%2Ccell+wall+shape-determining+protein%2Ccell+division+protein+FtsW%2CCell+cycle+protein;protein_id=gnl|SC|JUb129_00763;gene=ftsW
ERS1139592|SC|contig000002	Prodigal:2.60	CDS	709585	710913	.	-	0	ID=JUb129_00764;locus_tag=JUb129_00764;inference=ab+initio+prediction:Prodigal:2.60%2Csimilar+to+AA+sequence:UniProtKB:P0A090%2Cprotein+motif:CLUSTERS:PRK02472%2Cprotein+motif:Cdd:COG0285%2Cprotein+motif:TIGRFAMs:TIGR01087%2Cprotein+motif:Pfam:PF08245.6;eC_number=6.3.2.9;product=UDP-N-acetylmuramoylalanine--D-glutamate+ligase%2CUDP-N-acetylmuramoyl-L-alanyl-D-glutamate+synthetase%2CFolylpolygluta…
ERS1139592|SC|contig000002	Prodigal:2.60	CDS	710949	712190	.	-	0	ID=JUb129_00765;locus_tag=JUb129_00765;inference=ab+initio+prediction:Prodigal:2.60%2Csimilar+to+AA+sequence:UniProtKB:P0A6W3%2Cprotein+motif:CLUSTERS:PRK00108%2Cprotein+motif:TIGRFAMs:TIGR00445%2Cprotein+motif:Pfam:PF00953.15;eC_number=2.7.8.13;product=Phospho-N-acetylmuramoyl-pentapeptide-transferase%2Cphospho-N-acetylmuramoyl-pentapeptide-transferase%2Cphospho-N-acetylmuramoyl-pentapeptide-tra…
ERS1139592|SC|contig000002	Prodigal:2.60	CDS	712217	713677	.	-	0	ID=JUb129_00766;locus_tag=JUb129_00766;inference=ab+initio+prediction:Prodigal:2.60%2Csimilar+to+AA+sequence:UniProtKB:P22188%2Cprotein+motif:CLUSTERS:PRK00139%2Cprotein+motif:Cdd:COG0285%2Cprotein+motif:TIGRFAMs:TIGR01085%2Cprotein+motif:Pfam:PF08245.6;eC_number=6.3.2.13;product=UDP-N-acetylmuramoyl-L-alanyl-D-glutamate--2%2C6-diaminopimelate+ligase%2CUDP-N-acetylmuramoylalanyl-D-glutamate--2%2C…
ERS1139592|SC|contig000002	Prodigal:2.60	CDS	713702	715693	.	-	0	ID=JUb129_00767;locus_tag=JUb129_00767;inference=ab+initio+prediction:Prodigal:2.60%2Csimilar+to+AA+sequence:UniProtKB:P08149%2Cprotein+motif:CLUSTERS:PRK15105%2Cprotein+motif:Cdd:COG5009%2Cprotein+motif:TIGRFAMs:TIGR02214%2Cprotein+motif:Pfam:PF00905.16;product=Penicillin-binding+protein+2%2Cpeptidoglycan+synthase+FtsI%2CMembrane+carboxypeptidase/penicillin-binding+protein%2Cstage+V+sporulation+…
ERS1139592|SC|contig000002	Prodigal:2.60	CDS	715677	716042	.	-	0	ID=JUb129_00768;locus_tag=JUb129_00768;inference=ab+initio+prediction:Prodigal:2.60;product=hypothetical+protein;protein_id=gnl|SC|JUb129_00768
ERS1139592|SC|contig000002	Prodigal:2.60	CDS	716104	716997	.	-	0	ID=JUb129_00769;locus_tag=JUb129_00769;inference=ab+initio+prediction:Prodigal:2.60%2Csimilar+to+AA+sequence:UniProtKB:Q5SJD8%2Cprotein+motif:CLUSTERS:PRK00050%2Cprotein+motif:TIGRFAMs:TIGR00006%2Cprotein+motif:Pfam:PF01795.13;eC_number=2.1.1.199;product=Ribosomal+RNA+small+subunit+methyltransferase+H%2C16S+rRNA+m%284%29C1402+methyltranserfase%2CS-adenosyl-methyltransferase+MraW%2CMraW+methylase+…
ERS1139592|SC|contig000002	Prodigal:2.60	CDS	717022	717492	.	-	0	ID=JUb129_00770;locus_tag=JUb129_00770;inference=ab+initio+prediction:Prodigal:2.60%2Csimilar+to+AA+sequence:UniProtKB:P65439%2Cprotein+motif:CLUSTERS:PRK00326%2Cprotein+motif:TIGRFAMs:TIGR00242%2Cprotein+motif:Pfam:PF02381.12;product=hypothetical+protein%2Ccell+division+protein+MraZ%2Cprotein+MraZ%2CMraZ+protein;protein_id=gnl|SC|JUb129_00770;gene=mraZ
ERS1139592|SC|contig000002	Prodigal:2.60	CDS	717438	717605	.	-	0	ID=JUb129_00771;locus_tag=JUb129_00771;inference=ab+initio+prediction:Prodigal:2.60;product=hypothetical+protein;protein_id=gnl|SC|JUb129_00771
ERS1139592|SC|contig000002	Prodigal:2.60	CDS	717763	718524	.	+	0	ID=JUb129_00772;locus_tag=JUb129_00772;inference=ab+initio+prediction:Prodigal:2.60%2Csimilar+to+AA+sequence:UniProtKB:Q9KWQ6%2Cprotein+motif:CLUSTERS:PRK14875%2Cprotein+motif:Cdd:COG1647%2Cprotein+motif:TIGRFAMs:TIGR03343%2Cprotein+motif:Pfam:PF12697.1;eC_number=3.7.1.8;product=2-hydroxy-6-oxo-6-phenylhexa-2%2C4-dienoate+hydrolase%2Cacetoin+dehydrogenase+E2+subunit+dihydrolipoyllysine-residue+ac…
ERS1139592|SC|contig000002	Prodigal:2.60	CDS	718584	719207	.	+	0	ID=JUb129_00773;locus_tag=JUb129_00773;inference=ab+initio+prediction:Prodigal:2.60%2Csimilar+to+AA+sequence:UniProtKB:Q9X1H7%2Cprotein+motif:CLUSTERS:PRK00454%2Cprotein+motif:Cdd:COG3596%2Cprotein+motif:TIGRFAMs:TIGR03598%2Cprotein+motif:Pfam:PF01926.17;product=Probable+GTP-binding+protein+EngB%2CGTP-binding+protein+YsxC%2CPredicted+GTPase%2Cribosome+biogenesis+GTP-binding+protein+YsxC%2CGTPase+…
ERS1139592|SC|contig000002	Prodigal:2.60	CDS	719200	719649	.	+	0	ID=JUb129_00774;locus_tag=JUb129_00774;inference=ab+initio+prediction:Prodigal:2.60%2Csimilar+to+AA+sequence:UniProtKB:P0A0M6%2Cprotein+motif:CLUSTERS:PRK10314;product=hypothetical+protein%2Cputative+acyltransferase;protein_id=gnl|SC|JUb129_00774
ERS1139592|SC|contig000002	Prodigal:2.60	CDS	719682	720239	.	-	0	ID=JUb129_00775;locus_tag=JUb129_00775;inference=ab+initio+prediction:Prodigal:2.60%2Csimilar+to+AA+sequence:UniProtKB:Q9PHN0%2Cprotein+motif:CLUSTERS:PRK14054%2Cprotein+motif:TIGRFAMs:TIGR00401%2Cprotein+motif:Pfam:PF01625.1;eC_number=1.8.4.11;product=Peptide+methionine+sulfoxide+reductase+MsrA%2Cmethionine+sulfoxide+reductase+A%2Cpeptide-methionine+%28S%29-S-oxide+reductase%2CPeptide+methionine…
ERS1139592|SC|contig000002	Prodigal:2.60	CDS	720391	721359	.	-	0	ID=JUb129_00776;locus_tag=JUb129_00776;inference=ab+initio+prediction:Prodigal:2.60%2Csimilar+to+AA+sequence:UniProtKB:P54495%2Cprotein+motif:CLUSTERS:PRK05082%2Cprotein+motif:Cdd:COG2222%2Cprotein+motif:TIGRFAMs:TIGR00744%2Cprotein+motif:Pfam:PF00480.14;eC_number=2.7.1.2;product=Glucokinase%2CN-acetylmannosamine+kinase%2CPredicted+phosphosugar+isomerases%2CROK+family+protein+%28putative+glucokin…
ERS1139592|SC|contig000002	Prodigal:2.60	CDS	721444	722655	.	-	0	ID=JUb129_00777;locus_tag=JUb129_00777;inference=ab+initio+prediction:Prodigal:2.60%2Cprotein+motif:Cdd:COG3182%2Cprotein+motif:Pfam:PF03929.10;product=Uncharacterized+iron-regulated+membrane+protein%2CPepSY-associated+TM+helix;protein_id=gnl|SC|JUb129_00777
ERS1139592|SC|contig000002	Prodigal:2.60	CDS	722899	725037	.	-	0	ID=JUb129_00778;locus_tag=JUb129_00778;inference=ab+initio+prediction:Prodigal:2.60%2Csimilar+to+AA+sequence:UniProtKB:P06971%2Cprotein+motif:CLUSTERS:PRK14050%2Cprotein+motif:Cdd:COG4774%2Cprotein+motif:TIGRFAMs:TIGR01783%2Cprotein+motif:Pfam:PF00593.18;product=Ferric+hydroxamate+uptake%2Cferrichrome+receptor+precursor+protein%2COuter+membrane+receptor+for+monomeric+catechols%2CTonB-dependent+si…
ERS1139592|SC|contig000002	Prodigal:2.60	CDS	725355	728429	.	-	0	ID=JUb129_00779;locus_tag=JUb129_00779;inference=ab+initio+prediction:Prodigal:2.60%2Csimilar+to+AA+sequence:UniProtKB:Q3K7T9%2Cprotein+motif:CLUSTERS:PRK12901%2Cprotein+motif:Cdd:COG3318%2Cprotein+motif:TIGRFAMs:TIGR00963%2Cprotein+motif:Pfam:PF07517.8;product=hypothetical+protein%2Cpreprotein+translocase+subunit+SecA%2CPredicted+metal-binding+protein+related+to+the+C-terminal+domain+of+SecA%2Cp…
ERS1139592|SC|contig000002	Prodigal:2.60	CDS	728554	728775	.	-	0	ID=JUb129_00780;locus_tag=JUb129_00780;inference=ab+initio+prediction:Prodigal:2.60%2Cprotein+motif:Pfam:PF11387.2;product=Protein+of+unknown+function+%28DUF2795%29;protein_id=gnl|SC|JUb129_00780
ERS1139592|SC|contig000002	Prodigal:2.60	CDS	728919	729968	.	-	0	ID=JUb129_00781;locus_tag=JUb129_00781;inference=ab+initio+prediction:Prodigal:2.60%2Csimilar+to+AA+sequence:UniProtKB:P09147%2Cprotein+motif:CLUSTERS:PRK15181%2Cprotein+motif:Cdd:COG4276%2Cprotein+motif:TIGRFAMs:TIGR01179%2Cprotein+motif:Pfam:PF01370.15;eC_number=5.1.3.2;product=UDP-glucose+4-epimerase%2CVi+polysaccharide+biosynthesis+protein+TviC%2CUncharacterized+conserved+protein%2CUDP-glucos…
ERS1139592|SC|contig000002	Prodigal:2.60	CDS	730031	730828	.	+	0	ID=JUb129_00782;locus_tag=JUb129_00782;inference=ab+initio+prediction:Prodigal:2.60%2Cprotein+motif:Pfam:PF10977.2;product=Protein+of+unknown+function+%28DUF2797%29;protein_id=gnl|SC|JUb129_00782
ERS1139592|SC|contig000002	Prodigal:2.60	CDS	730855	733434	.	+	0	ID=JUb129_00783;locus_tag=JUb129_00783;inference=ab+initio+prediction:Prodigal:2.60;product=hypothetical+protein;protein_id=gnl|SC|JUb129_00783
ERS1139592|SC|contig000002	Prodigal:2.60	CDS	733483	734397	.	+	0	ID=JUb129_00784;locus_tag=JUb129_00784;inference=ab+initio+prediction:Prodigal:2.60%2Csimilar+to+AA+sequence:UniProtKB:P36553%2Cprotein+motif:CLUSTERS:PRK05330%2Cprotein+motif:Pfam:PF01218.12;eC_number=1.3.3.3;product=Coproporphyrinogen-III+oxidase%2C+aerobic%2Ccoproporphyrinogen+III+oxidase%2CCoproporphyrinogen+III+oxidase;protein_id=gnl|SC|JUb129_00784;gene=hemF
ERS1139592|SC|contig000002	Prodigal:2.60	CDS	734632	734982	.	-	0	ID=JUb129_00785;locus_tag=JUb129_00785;inference=ab+initio+prediction:Prodigal:2.60;product=hypothetical+protein;protein_id=gnl|SC|JUb129_00785
ERS1139592|SC|contig000002	Prodigal:2.60	CDS	735134	735328	.	+	0	ID=JUb129_00786;locus_tag=JUb129_00786;inference=ab+initio+prediction:Prodigal:2.60;product=hypothetical+protein;protein_id=gnl|SC|JUb129_00786
ERS1139592|SC|contig000002	Prodigal:2.60	CDS	735578	736228	.	+	0	ID=JUb129_00787;locus_tag=JUb129_00787;inference=ab+initio+prediction:Prodigal:2.60%2Csimilar+to+AA+sequence:UniProtKB:P0A9J8%2Cprotein+motif:CLUSTERS:PRK11898%2Cprotein+motif:Cdd:COG0287%2Cprotein+motif:Pfam:PF00800.12;product=P-protein%2Cprephenate+dehydratase%2CPrephenate+dehydrogenase%2CPrephenate+dehydratase;protein_id=gnl|SC|JUb129_00787;gene=pheA_1
ERS1139592|SC|contig000002	Prodigal:2.60	CDS	736392	737438	.	+	0	ID=JUb129_00788;locus_tag=JUb129_00788;inference=ab+initio+prediction:Prodigal:2.60%2Cprotein+motif:Pfam:PF04055.15;product=Radical+SAM+superfamily;protein_id=gnl|SC|JUb129_00788
ERS1139592|SC|contig000002	Prodigal:2.60	CDS	737495	738445	.	-	0	ID=JUb129_00789;locus_tag=JUb129_00789;inference=ab+initio+prediction:Prodigal:2.60%2Csimilar+to+AA+sequence:UniProtKB:P18548%2Cprotein+motif:Pfam:PF03171.14;eC_number=1.14.20.1;product=Deacetoxycephalosporin+C+synthase%2C2OG-Fe%28II%29+oxygenase+superfamily;protein_id=gnl|SC|JUb129_00789;gene=cefE
ERS1139592|SC|contig000002	Prodigal:2.60	CDS	738669	740345	.	+	0	ID=JUb129_00790;locus_tag=JUb129_00790;inference=ab+initio+prediction:Prodigal:2.60%2Csimilar+to+AA+sequence:UniProtKB:P23970%2Cprotein+motif:CLUSTERS:PRK07449%2Cprotein+motif:TIGRFAMs:TIGR00173%2Cprotein+motif:Pfam:PF02776.12;eC_number=2.2.1.9;product=2-succinyl-5-enolpyruvyl-6-hydroxy-3-cyclohexene-1-carboxylate+synthase%2C2-succinyl-5-enolpyruvyl-6-hydroxy-3-cyclohexene-1-carboxylate+synthase%…
ERS1139592|SC|contig000002	Prodigal:2.60	CDS	740342	740968	.	-	0	ID=JUb129_00791;locus_tag=JUb129_00791;inference=ab+initio+prediction:Prodigal:2.60%2Cprotein+motif:CLUSTERS:PRK07101%2Cprotein+motif:Cdd:COG0115%2Cprotein+motif:TIGRFAMs:TIGR03461%2Cprotein+motif:Pfam:PF01063.13;product=hypothetical+protein%2CBranched-chain+amino+acid+aminotransferase/4-amino-4-deoxychorismate+lyase%2Caminodeoxychorismate+lyase%2CAminotransferase+class+IV;protein_id=gnl|SC|JUb12…
ERS1139592|SC|contig000002	Prodigal:2.60	CDS	740952	741896	.	-	0	ID=JUb129_00792;locus_tag=JUb129_00792;inference=ab+initio+prediction:Prodigal:2.60%2Csimilar+to+AA+sequence:UniProtKB:P12679%2Cprotein+motif:CLUSTERS:PRK07093%2Cprotein+motif:Cdd:COG0147%2Cprotein+motif:TIGRFAMs:TIGR00553%2Cprotein+motif:Pfam:PF00425.12;eC_number=2.6.1.85;product=Para-aminobenzoate+synthase+component+1%2Cpara-aminobenzoate+synthase+component+I%2CAnthranilate/para-aminobenzoate+s…
ERS1139592|SC|contig000002	Prodigal:2.60	CDS	741978	742697	.	+	0	ID=JUb129_00793;locus_tag=JUb129_00793;inference=ab+initio+prediction:Prodigal:2.60;product=hypothetical+protein;protein_id=gnl|SC|JUb129_00793
ERS1139592|SC|contig000002	Prodigal:2.60	CDS	742771	743508	.	+	0	ID=JUb129_00794;locus_tag=JUb129_00794;inference=ab+initio+prediction:Prodigal:2.60%2Cprotein+motif:Cdd:COG5473;product=Predicted+integral+membrane+protein;protein_id=gnl|SC|JUb129_00794
ERS1139592|SC|contig000002	Prodigal:2.60	CDS	743511	744593	.	+	0	ID=JUb129_00795;locus_tag=JUb129_00795;inference=ab+initio+prediction:Prodigal:2.60%2Csimilar+to+AA+sequence:UniProtKB:P0AFS7%2Cprotein+motif:CLUSTERS:PRK10983%2Cprotein+motif:TIGRFAMs:TIGR02872%2Cprotein+motif:Pfam:PF01594.10;product=hypothetical+protein%2Cputative+inner+membrane+protein%2Csporulation+integral+membrane+protein+YtvI%2CDomain+of+unknown+function+DUF20;protein_id=gnl|SC|JUb129_0079…
ERS1139592|SC|contig000002	Prodigal:2.60	CDS	744600	744866	.	+	0	ID=JUb129_00796;locus_tag=JUb129_00796;inference=ab+initio+prediction:Prodigal:2.60%2Cprotein+motif:CLUSTERS:PRK06309%2Cprotein+motif:Cdd:COG3530%2Cprotein+motif:Pfam:PF12843.1;product=DNA+polymerase+III+subunit+epsilon%2CUncharacterized+protein+conserved+in+bacteria%2CProtein+of+unknown+function+%28DUF3820%29;protein_id=gnl|SC|JUb129_00796
ERS1139592|SC|contig000002	Prodigal:2.60	CDS	744918	746909	.	-	0	ID=JUb129_00797;locus_tag=JUb129_00797;inference=ab+initio+prediction:Prodigal:2.60%2Csimilar+to+AA+sequence:UniProtKB:P37954%2Cprotein+motif:CLUSTERS:PRK05298%2Cprotein+motif:Cdd:COG3886%2Cprotein+motif:TIGRFAMs:TIGR00631%2Cprotein+motif:Pfam:PF12344.2;product=hypothetical+protein%2Cexcinuclease+ABC+subunit+B%2CPredicted+HKD+family+nuclease%2Cexcinuclease+ABC+subunit+B%2CUltra-violet+resistance+…
ERS1139592|SC|contig000002	Prodigal:2.60	CDS	747107	748324	.	+	0	ID=JUb129_00798;locus_tag=JUb129_00798;inference=ab+initio+prediction:Prodigal:2.60%2Csimilar+to+AA+sequence:UniProtKB:P75804%2Cprotein+motif:TIGRFAMs:TIGR03606%2Cprotein+motif:Pfam:PF07995.5;eC_number=1.1.5.-;product=Soluble+aldose+sugar+dehydrogenase+yliI+precursor%2Cdehydrogenase%2C+PQQ-dependent%2C+s-GDH+family%2CGlucose+/+Sorbosone+dehydrogenase;protein_id=gnl|SC|JUb129_00798;gene=yliI
ERS1139592|SC|contig000002	Prodigal:2.60	CDS	748367	750802	.	-	0	ID=JUb129_00799;locus_tag=JUb129_00799;inference=ab+initio+prediction:Prodigal:2.60%2Csimilar+to+AA+sequence:UniProtKB:P06129%2Cprotein+motif:CLUSTERS:PRK13524%2Cprotein+motif:Cdd:COG4771%2Cprotein+motif:TIGRFAMs:TIGR01786%2Cprotein+motif:Pfam:PF07715.9;product=Outer+membrane+cobalamin+translocator%2Couter+membrane+receptor+FepA%2COuter+membrane+receptor+for+ferrienterochelin+and+colicins%2CTonB-…
ERS1139592|SC|contig000002	Prodigal:2.60	CDS	751081	752334	.	+	0	ID=JUb129_00800;locus_tag=JUb129_00800;inference=ab+initio+prediction:Prodigal:2.60%2Csimilar+to+AA+sequence:UniProtKB:P05034%2Cprotein+motif:CLUSTERS:PRK02769%2Cprotein+motif:TIGRFAMs:TIGR03812%2Cprotein+motif:Pfam:PF00282.13;eC_number=4.1.1.22;product=Histidine+decarboxylase%2Chistidine+decarboxylase%2Ctyrosine+decarboxylase+MnfA%2CPyridoxal-dependent+decarboxylase+conserved+domain;protein_id=g…
ERS1139592|SC|contig000002	Prodigal:2.60	CDS	752331	752957	.	-	0	ID=JUb129_00801;locus_tag=JUb129_00801;inference=ab+initio+prediction:Prodigal:2.60%2Cprotein+motif:Cdd:COG2928%2Cprotein+motif:Pfam:PF04367.7;product=Uncharacterized+conserved+protein%2CProtein+of+unknown+function+%28DUF502%29;protein_id=gnl|SC|JUb129_00801
ERS1139592|SC|contig000002	Prodigal:2.60	CDS	752978	753556	.	-	0	ID=JUb129_00802;locus_tag=JUb129_00802;inference=ab+initio+prediction:Prodigal:2.60%2Cprotein+motif:Pfam:PF06175.5;product=tRNA-%28MS[2]IO[6]A%29-hydroxylase+%28MiaE%29;protein_id=gnl|SC|JUb129_00802
ERS1139592|SC|contig000002	Prodigal:2.60	CDS	753649	754737	.	-	0	ID=JUb129_00803;locus_tag=JUb129_00803;inference=ab+initio+prediction:Prodigal:2.60%2Cprotein+motif:Pfam:PF01757.16;product=Acyltransferase+family;protein_id=gnl|SC|JUb129_00803
ERS1139592|SC|contig000002	Prodigal:2.60	CDS	754870	755757	.	-	0	ID=JUb129_00804;locus_tag=JUb129_00804;inference=ab+initio+prediction:Prodigal:2.60%2Cprotein+motif:Cdd:COG2321;product=Predicted+metalloprotease;protein_id=gnl|SC|JUb129_00804
ERS1139592|SC|contig000002	Prodigal:2.60	CDS	755942	756514	.	+	0	ID=JUb129_00805;locus_tag=JUb129_00805;inference=ab+initio+prediction:Prodigal:2.60%2Csimilar+to+AA+sequence:UniProtKB:P0AG48%2Cprotein+motif:CLUSTERS:PRK05573%2Cprotein+motif:TIGRFAMs:TIGR00061%2Cprotein+motif:Pfam:PF00829.15;product=50S+ribosomal+protein+L21%2C50S+ribosomal+protein+L21%2Cribosomal+protein+L21%2CRibosomal+prokaryotic+L21+protein;protein_id=gnl|SC|JUb129_00805;gene=rplU
ERS1139592|SC|contig000002	Prodigal:2.60	CDS	756530	756787	.	+	0	ID=JUb129_00806;locus_tag=JUb129_00806;inference=ab+initio+prediction:Prodigal:2.60%2Csimilar+to+AA+sequence:UniProtKB:Q6NDE9%2Cprotein+motif:CLUSTERS:PRK05435%2Cprotein+motif:Cdd:COG0211%2Cprotein+motif:TIGRFAMs:TIGR00062%2Cprotein+motif:Pfam:PF01016.13;product=RRP-L27%2C50S+ribosomal+protein+L27%2CRibosomal+protein+L27%2Cribosomal+protein+L27%2CRibosomal+L27+protein;protein_id=gnl|SC|JUb129_008…
ERS1139592|SC|contig000002	Prodigal:2.60	CDS	757166	757333	.	+	0	ID=JUb129_00807;locus_tag=JUb129_00807;inference=ab+initio+prediction:Prodigal:2.60;product=hypothetical+protein;protein_id=gnl|SC|JUb129_00807
ERS1139592|SC|contig000002	Prodigal:2.60	CDS	757406	759931	.	-	0	ID=JUb129_00808;locus_tag=JUb129_00808;inference=ab+initio+prediction:Prodigal:2.60;product=hypothetical+protein;protein_id=gnl|SC|JUb129_00808
ERS1139592|SC|contig000002	Aragorn:1.2.36	tRNA	760175	760249	.	-	0	ID=JUb129_00809;locus_tag=JUb129_00809;inference=COORDINATES:profile:Aragorn:1.2.36;product=tRNA-Asn%28gtt%29
ERS1139592|SC|contig000002	Prodigal:2.60	CDS	760657	760746	.	-	0	ID=JUb129_00810;locus_tag=JUb129_00810;inference=ab+initio+prediction:Prodigal:2.60;product=hypothetical+protein;protein_id=gnl|SC|JUb129_00810
ERS1139592|SC|contig000002	Prodigal:2.60	CDS	760978	762696	.	+	0	ID=JUb129_00811;locus_tag=JUb129_00811;inference=ab+initio+prediction:Prodigal:2.60%2Cprotein+motif:Cdd:COG3449%2Cprotein+motif:Pfam:PF12833.1;product=DNA+gyrase+inhibitor%2CHelix-turn-helix+domain;protein_id=gnl|SC|JUb129_00811
ERS1139592|SC|contig000002	Prodigal:2.60	CDS	762855	763754	.	+	0	ID=JUb129_00812;locus_tag=JUb129_00812;inference=ab+initio+prediction:Prodigal:2.60%2Cprotein+motif:Cdd:COG4206;product=Outer+membrane+cobalamin+receptor+protein;protein_id=gnl|SC|JUb129_00812
ERS1139592|SC|contig000002	Prodigal:2.60	CDS	763775	765025	.	+	0	ID=JUb129_00813;locus_tag=JUb129_00813;inference=ab+initio+prediction:Prodigal:2.60%2Cprotein+motif:Cdd:COG4771;product=Outer+membrane+receptor+for+ferrienterochelin+and+colicins;protein_id=gnl|SC|JUb129_00813
ERS1139592|SC|contig000002	Prodigal:2.60	CDS	765157	765279	.	+	0	ID=JUb129_00814;locus_tag=JUb129_00814;inference=ab+initio+prediction:Prodigal:2.60;product=hypothetical+protein;protein_id=gnl|SC|JUb129_00814
ERS1139592|SC|contig000002	Prodigal:2.60	CDS	765334	765966	.	+	0	ID=JUb129_00815;locus_tag=JUb129_00815;inference=ab+initio+prediction:Prodigal:2.60%2Csimilar+to+AA+sequence:UniProtKB:P55339%2Cprotein+motif:CLUSTERS:PRK13539%2Cprotein+motif:Cdd:COG4152%2Cprotein+motif:TIGRFAMs:TIGR03740;product=ABC-type+transporter+ATP-binding+protein+EcsA%2Ccytochrome+c+biogenesis+protein+CcmA%2CABC-type+uncharacterized+transport+system%2C+ATPase+component%2Clantibiotic+prote…
ERS1139592|SC|contig000002	Prodigal:2.60	CDS	765959	766921	.	+	0	ID=JUb129_00816;locus_tag=JUb129_00816;inference=ab+initio+prediction:Prodigal:2.60;product=hypothetical+protein;protein_id=gnl|SC|JUb129_00816
ERS1139592|SC|contig000002	Prodigal:2.60	CDS	766926	767201	.	+	0	ID=JUb129_00817;locus_tag=JUb129_00817;inference=ab+initio+prediction:Prodigal:2.60;product=hypothetical+protein;protein_id=gnl|SC|JUb129_00817
ERS1139592|SC|contig000002	Prodigal:2.60	CDS	767405	767695	.	+	0	ID=JUb129_00818;locus_tag=JUb129_00818;inference=ab+initio+prediction:Prodigal:2.60%2Cprotein+motif:TIGRFAMs:TIGR00999;product=membrane+fusion+protein+cluster+2+protein;protein_id=gnl|SC|JUb129_00818
ERS1139592|SC|contig000002	Prodigal:2.60	CDS	767976	768209	.	-	0	ID=JUb129_00819;locus_tag=JUb129_00819;inference=ab+initio+prediction:Prodigal:2.60;product=hypothetical+protein;protein_id=gnl|SC|JUb129_00819
ERS1139592|SC|contig000002	Aragorn:1.2.36	tRNA	768324	768398	.	-	0	ID=JUb129_00820;locus_tag=JUb129_00820;inference=COORDINATES:profile:Aragorn:1.2.36;product=tRNA-Asn%28gtt%29
ERS1139592|SC|contig000002	Prodigal:2.60	CDS	768481	769842	.	-	0	ID=JUb129_00821;locus_tag=JUb129_00821;inference=ab+initio+prediction:Prodigal:2.60%2Csimilar+to+AA+sequence:UniProtKB:P0AEH1%2Cprotein+motif:CLUSTERS:PRK10779%2Cprotein+motif:Cdd:COG0264%2Cprotein+motif:TIGRFAMs:TIGR00054%2Cprotein+motif:Pfam:PF02163.16;eC_number=3.4.24.-;product=Regulator+of+sigma+E+protease%2Czinc+metallopeptidase+RseP%2CTranslation+elongation+factor+Ts%2CRIP+metalloprotease+R…
ERS1139592|SC|contig000002	Prodigal:2.60	CDS	769953	770393	.	-	0	ID=JUb129_00822;locus_tag=JUb129_00822;inference=ab+initio+prediction:Prodigal:2.60;product=hypothetical+protein;protein_id=gnl|SC|JUb129_00822
ERS1139592|SC|contig000002	Prodigal:2.60	CDS	770497	771249	.	+	0	ID=JUb129_00823;locus_tag=JUb129_00823;inference=ab+initio+prediction:Prodigal:2.60%2Csimilar+to+AA+sequence:UniProtKB:Q75SP7%2Cprotein+motif:CLUSTERS:PRK10438%2Cprotein+motif:TIGRFAMs:TIGR03381%2Cprotein+motif:Pfam:PF00795.1;eC_number=3.5.1.100;product=%28R%29-stereoselective+amidase%2CC-N+hydrolase+family+amidase%2CN-carbamoylputrescine+amidase%2CCarbon-nitrogen+hydrolase;protein_id=gnl|SC|JUb1…
ERS1139592|SC|contig000002	Prodigal:2.60	CDS	771297	771596	.	-	0	ID=JUb129_00824;locus_tag=JUb129_00824;inference=ab+initio+prediction:Prodigal:2.60%2Csimilar+to+AA+sequence:UniProtKB:P0A4L2%2Cprotein+motif:CLUSTERS:PRK10996%2Cprotein+motif:Cdd:COG4232%2Cprotein+motif:TIGRFAMs:TIGR01068%2Cprotein+motif:Pfam:PF00085.14;product=Thioredoxin-M%2Cthioredoxin+2%2CThiol:disulfide+interchange+protein%2Cthioredoxin%2CThioredoxin;protein_id=gnl|SC|JUb129_00824;gene=trxA…
ERS1139592|SC|contig000002	Prodigal:2.60	CDS	771640	773049	.	-	0	ID=JUb129_00825;locus_tag=JUb129_00825;inference=ab+initio+prediction:Prodigal:2.60%2Csimilar+to+AA+sequence:UniProtKB:A7Z4X7%2Cprotein+motif:CLUSTERS:PRK08762%2Cprotein+motif:Cdd:COG2210%2Cprotein+motif:TIGRFAMs:TIGR03413%2Cprotein+motif:Pfam:PF00581.14;eC_number=3.-.-.-;product=Probable+polyketide+biosynthesis+zinc-dependent+hydrolase+BaeB%2Cmolybdopterin+biosynthesis+protein+MoeB%2CUncharacter…
ERS1139592|SC|contig000002	Prodigal:2.60	CDS	773293	774819	.	+	0	ID=JUb129_00826;locus_tag=JUb129_00826;inference=ab+initio+prediction:Prodigal:2.60%2Cprotein+motif:Cdd:COG4992%2Cprotein+motif:TIGRFAMs:TIGR03743%2Cprotein+motif:Pfam:PF05872.6;product=Ornithine/acetylornithine+aminotransferase%2Cconjugative+coupling+factor+TraD%2C+SXT/TOL+subfamily%2CBacterial+protein+of+unknown+function+%28DUF853%29;protein_id=gnl|SC|JUb129_00826
ERS1139592|SC|contig000002	Prodigal:2.60	CDS	775020	776243	.	+	0	ID=JUb129_00827;locus_tag=JUb129_00827;inference=ab+initio+prediction:Prodigal:2.60%2Csimilar+to+AA+sequence:UniProtKB:Q7A5K4%2Cprotein+motif:CLUSTERS:PRK08074%2Cprotein+motif:Cdd:COG5018%2Cprotein+motif:TIGRFAMs:TIGR01407%2Cprotein+motif:Pfam:PF00929.18;eC_number=3.6.4.12;product=Probable+ATP-dependent+helicase+dinG+homolog%2Cbifunctional+ATP-dependent+DNA+helicase/DNA+polymerase+III+subunit+eps…
ERS1139592|SC|contig000002	Prodigal:2.60	CDS	776303	777502	.	+	0	ID=JUb129_00828;locus_tag=JUb129_00828;inference=ab+initio+prediction:Prodigal:2.60%2Csimilar+to+AA+sequence:UniProtKB:E0IWI3%2Cprotein+motif:CLUSTERS:PRK08961%2Cprotein+motif:Cdd:COG0019%2Cprotein+motif:TIGRFAMs:TIGR01048%2Cprotein+motif:Pfam:PF02784.10;eC_number=4.1.1.20;product=Diaminopimelate+decarboxylase%2Cbifunctional+aspartate+kinase/diaminopimelate+decarboxylase+protein%2CDiaminopimelate…
ERS1139592|SC|contig000002	Prodigal:2.60	CDS	777717	778148	.	+	0	ID=JUb129_00829;locus_tag=JUb129_00829;inference=ab+initio+prediction:Prodigal:2.60;product=hypothetical+protein;protein_id=gnl|SC|JUb129_00829
ERS1139592|SC|contig000002	Prodigal:2.60	CDS	778946	779890	.	-	0	ID=JUb129_00830;locus_tag=JUb129_00830;inference=ab+initio+prediction:Prodigal:2.60%2Cprotein+motif:TIGRFAMs:TIGR04183;product=Por+secretion+system+C-terminal+sorting+domain;protein_id=gnl|SC|JUb129_00830
ERS1139592|SC|contig000002	Prodigal:2.60	CDS	779896	780483	.	-	0	ID=JUb129_00831;locus_tag=JUb129_00831;inference=ab+initio+prediction:Prodigal:2.60;product=hypothetical+protein;protein_id=gnl|SC|JUb129_00831
ERS1139592|SC|contig000002	Prodigal:2.60	CDS	781453	782883	.	+	0	ID=JUb129_00832;locus_tag=JUb129_00832;inference=ab+initio+prediction:Prodigal:2.60%2Csimilar+to+AA+sequence:UniProtKB:Q7A5W3%2Cprotein+motif:CLUSTERS:PRK14329%2Cprotein+motif:TIGRFAMs:TIGR01574%2Cprotein+motif:Pfam:PF04055.15;eC_number=2.-.-.-;product=%28Dimethylallyl%29adenosine+tRNA+methylthiotransferase+MiaB%2C%28dimethylallyl%29adenosine+tRNA+methylthiotransferase%2CtRNA-i%286%29A37+thiotran…
ERS1139592|SC|contig000002	Prodigal:2.60	CDS	782942	783397	.	+	0	ID=JUb129_00833;locus_tag=JUb129_00833;inference=ab+initio+prediction:Prodigal:2.60;product=hypothetical+protein;protein_id=gnl|SC|JUb129_00833
ERS1139592|SC|contig000002	Prodigal:2.60	CDS	783451	784731	.	+	0	ID=JUb129_00834;locus_tag=JUb129_00834;inference=ab+initio+prediction:Prodigal:2.60%2Csimilar+to+AA+sequence:UniProtKB:P05407%2Cprotein+motif:CLUSTERS:PRK05022%2Cprotein+motif:Cdd:COG3829%2Cprotein+motif:TIGRFAMs:TIGR01818%2Cprotein+motif:Pfam:PF00158.20;product=Nif-specific+regulatory+protein%2Canaerobic+nitric+oxide+reductase+transcription+regulator%2CTranscriptional+regulator+containing+PAS%2C…
ERS1139592|SC|contig000002	Prodigal:2.60	CDS	784736	785422	.	+	0	ID=JUb129_00835;locus_tag=JUb129_00835;inference=ab+initio+prediction:Prodigal:2.60%2Cprotein+motif:Cdd:COG5473;product=Predicted+integral+membrane+protein;protein_id=gnl|SC|JUb129_00835
ERS1139592|SC|contig000002	Prodigal:2.60	CDS	785415	785963	.	+	0	ID=JUb129_00836;locus_tag=JUb129_00836;inference=ab+initio+prediction:Prodigal:2.60;product=hypothetical+protein;protein_id=gnl|SC|JUb129_00836
ERS1139592|SC|contig000002	Prodigal:2.60	CDS	785966	787825	.	+	0	ID=JUb129_00837;locus_tag=JUb129_00837;inference=ab+initio+prediction:Prodigal:2.60;product=hypothetical+protein;protein_id=gnl|SC|JUb129_00837
ERS1139592|SC|contig000002	Prodigal:2.60	CDS	787901	788500	.	-	0	ID=JUb129_00838;locus_tag=JUb129_00838;inference=ab+initio+prediction:Prodigal:2.60;product=hypothetical+protein;protein_id=gnl|SC|JUb129_00838
ERS1139592|SC|contig000002	Prodigal:2.60	CDS	788577	788957	.	-	0	ID=JUb129_00839;locus_tag=JUb129_00839;inference=ab+initio+prediction:Prodigal:2.60%2Cprotein+motif:CLUSTERS:PRK01903%2Cprotein+motif:TIGRFAMs:TIGR00188%2Cprotein+motif:Pfam:PF00825.12;product=ribonuclease+P%2Cribonuclease+P+protein+component%2CRibonuclease+P;protein_id=gnl|SC|JUb129_00839
ERS1139592|SC|contig000002	Prodigal:2.60	CDS	788957	789682	.	-	0	ID=JUb129_00840;locus_tag=JUb129_00840;inference=ab+initio+prediction:Prodigal:2.60%2Csimilar+to+AA+sequence:UniProtKB:P12282%2Cprotein+motif:CLUSTERS:PRK15116%2Cprotein+motif:TIGRFAMs:TIGR02356%2Cprotein+motif:Pfam:PF00899.15;eC_number=2.7.7.80;product=Molybdopterin-synthase+adenylyltransferase%2Csulfur+acceptor+protein+CsdL%2Cthiazole+biosynthesis+adenylyltransferase+ThiF%2CThiF+family;protein_…
ERS1139592|SC|contig000002	Prodigal:2.60	CDS	789675	790301	.	-	0	ID=JUb129_00841;locus_tag=JUb129_00841;inference=ab+initio+prediction:Prodigal:2.60%2Csimilar+to+AA+sequence:UniProtKB:P0AFQ7%2Cprotein+motif:CLUSTERS:PRK10812%2Cprotein+motif:Cdd:COG0084%2Cprotein+motif:TIGRFAMs:TIGR00010%2Cprotein+motif:Pfam:PF01026.15;eC_number=3.1.21.-;product=Uncharacterized+deoxyribonuclease+YcfH%2Cputative+DNAse%2CMg-dependent+DNase%2Chydrolase%2C+TatD+family%2CTatD+relate…
ERS1139592|SC|contig000002	Prodigal:2.60	CDS	790398	791027	.	+	0	ID=JUb129_00842;locus_tag=JUb129_00842;inference=ab+initio+prediction:Prodigal:2.60%2Csimilar+to+AA+sequence:UniProtKB:P94548%2Cprotein+motif:CLUSTERS:PRK11552%2Cprotein+motif:TIGRFAMs:TIGR03384%2Cprotein+motif:Pfam:PF00440.17;product=Fatty+acid+metabolism+regulator+protein%2Cputative+DNA-binding+transcriptional+regulator%2Ctranscriptional+repressor+BetI%2CBacterial+regulatory+proteins%2C+tetR+fa…
ERS1139592|SC|contig000002	Prodigal:2.60	CDS	791129	792124	.	+	0	ID=JUb129_00843;locus_tag=JUb129_00843;inference=ab+initio+prediction:Prodigal:2.60%2Cprotein+motif:Cdd:COG4105%2Cprotein+motif:TIGRFAMs:TIGR03302;product=DNA+uptake+lipoprotein%2Couter+membrane+assembly+lipoprotein+YfiO;protein_id=gnl|SC|JUb129_00843
ERS1139592|SC|contig000002	Prodigal:2.60	CDS	792166	792489	.	+	0	ID=JUb129_00844;locus_tag=JUb129_00844;inference=ab+initio+prediction:Prodigal:2.60%2Cprotein+motif:Pfam:PF01192.16;product=RNA+polymerase+Rpb6;protein_id=gnl|SC|JUb129_00844
ERS1139592|SC|contig000002	Prodigal:2.60	CDS	792612	793811	.	+	0	ID=JUb129_00845;locus_tag=JUb129_00845;inference=ab+initio+prediction:Prodigal:2.60%2Csimilar+to+AA+sequence:UniProtKB:P0ABQ0%2Cprotein+motif:CLUSTERS:PRK05579%2Cprotein+motif:Cdd:COG0452%2Cprotein+motif:TIGRFAMs:TIGR00521%2Cprotein+motif:Pfam:PF04127.9;product=DNA/pantothenate+metabolism+flavoprotein%2Cbifunctional+phosphopantothenoylcysteine+decarboxylase/phosphopantothenate+synthase%2CPhosphop…
ERS1139592|SC|contig000002	Prodigal:2.60	CDS	793848	794750	.	+	0	ID=JUb129_00846;locus_tag=JUb129_00846;inference=ab+initio+prediction:Prodigal:2.60;product=hypothetical+protein;protein_id=gnl|SC|JUb129_00846
ERS1139592|SC|contig000002	Prodigal:2.60	CDS	794821	796470	.	+	0	ID=JUb129_00847;locus_tag=JUb129_00847;inference=ab+initio+prediction:Prodigal:2.60%2Csimilar+to+AA+sequence:UniProtKB:P05824%2Cprotein+motif:CLUSTERS:PRK10869%2Cprotein+motif:Cdd:COG4637%2Cprotein+motif:TIGRFAMs:TIGR00634%2Cprotein+motif:Pfam:PF02463.13;product=Recombination+protein+N%2Crecombination+and+repair+protein%2CPredicted+ATPase%2CDNA+repair+protein+RecN%2CRecF/RecN/SMC+N+terminal+domai…
ERS1139592|SC|contig000002	Prodigal:2.60	CDS	796523	797989	.	+	0	ID=JUb129_00848;locus_tag=JUb129_00848;inference=ab+initio+prediction:Prodigal:2.60;product=hypothetical+protein;protein_id=gnl|SC|JUb129_00848
ERS1139592|SC|contig000002	Prodigal:2.60	CDS	797992	798723	.	+	0	ID=JUb129_00849;locus_tag=JUb129_00849;inference=ab+initio+prediction:Prodigal:2.60%2Csimilar+to+AA+sequence:UniProtKB:P10346%2Cprotein+motif:CLUSTERS:PRK09452%2Cprotein+motif:Cdd:COG4152%2Cprotein+motif:TIGRFAMs:TIGR01188%2Cprotein+motif:Pfam:PF00005.21;product=Glutamine+transport+ATP-binding+protein+GlnQ%2Cputrescine/spermidine+ABC+transporter+ATPase+protein%2CABC-type+uncharacterized+transport…
ERS1139592|SC|contig000002	Prodigal:2.60	CDS	798851	800245	.	-	0	ID=JUb129_00850;locus_tag=JUb129_00850;inference=ab+initio+prediction:Prodigal:2.60%2Csimilar+to+AA+sequence:UniProtKB:P05042%2Cprotein+motif:CLUSTERS:PRK00485%2Cprotein+motif:Cdd:COG0114%2Cprotein+motif:TIGRFAMs:TIGR00979%2Cprotein+motif:Pfam:PF00206.1;eC_number=4.2.1.2;product=Fumarate+hydratase+class+II%2Cfumarate+hydratase%2CFumarase%2Cfumarate+hydratase%2C+class+II%2CLyase;protein_id=gnl|SC|…
ERS1139592|SC|contig000002	Prodigal:2.60	CDS	800381	801988	.	+	0	ID=JUb129_00851;locus_tag=JUb129_00851;inference=ab+initio+prediction:Prodigal:2.60%2Csimilar+to+AA+sequence:UniProtKB:P0AC33%2Cprotein+motif:CLUSTERS:PRK15389%2Cprotein+motif:Cdd:COG1838%2Cprotein+motif:TIGRFAMs:TIGR00723%2Cprotein+motif:Pfam:PF05681.8;eC_number=4.2.1.2;product=Fumarate+hydratase+class+I%2C+aerobic%2Cfumarate+hydratase%2CTartrate+dehydratase+beta+subunit/Fumarate+hydratase+class…
ERS1139592|SC|contig000002	Prodigal:2.60	CDS	802082	802366	.	+	0	ID=JUb129_00852;locus_tag=JUb129_00852;inference=ab+initio+prediction:Prodigal:2.60;product=hypothetical+protein;protein_id=gnl|SC|JUb129_00852
ERS1139592|SC|contig000002	Prodigal:2.60	CDS	802665	805505	.	+	0	ID=JUb129_00853;locus_tag=JUb129_00853;inference=ab+initio+prediction:Prodigal:2.60%2Csimilar+to+AA+sequence:UniProtKB:Q10769%2Cprotein+motif:CLUSTERS:PRK05402%2Cprotein+motif:Cdd:COG3280%2Cprotein+motif:TIGRFAMs:TIGR02402%2Cprotein+motif:Pfam:PF00128.18;eC_number=3.2.1.141;product=Malto-oligosyltrehalose+trehalohydrolase%2Cglycogen+branching+enzyme%2CMaltooligosyl+trehalose+synthase%2Cmalto-olig…
ERS1139592|SC|contig000002	Infernal:1.1	ncRNA	805615	805722	.	+	0	ID=JUb129_00854;locus_tag=JUb129_00854;inference=COORDINATES:profile:Infernal:1.1;product=SAM
ERS1139592|SC|contig000002	Prodigal:2.60	CDS	805817	808360	.	+	0	ID=JUb129_00855;locus_tag=JUb129_00855;inference=ab+initio+prediction:Prodigal:2.60%2Csimilar+to+AA+sequence:UniProtKB:P05825%2Cprotein+motif:CLUSTERS:PRK13524%2Cprotein+motif:Cdd:COG4771%2Cprotein+motif:TIGRFAMs:TIGR01779%2Cprotein+motif:Pfam:PF00593.18;product=Enterobactin+outer-membrane+receptor%2Couter+membrane+receptor+FepA%2COuter+membrane+receptor+for+ferrienterochelin+and+colicins%2CTonB-…
ERS1139592|SC|contig000002	Prodigal:2.60	CDS	808367	809668	.	+	0	ID=JUb129_00856;locus_tag=JUb129_00856;inference=ab+initio+prediction:Prodigal:2.60%2Csimilar+to+AA+sequence:UniProtKB:O34739%2Cprotein+motif:CLUSTERS:PRK11357%2Cprotein+motif:Cdd:COG0833%2Cprotein+motif:TIGRFAMs:TIGR00911%2Cprotein+motif:Pfam:PF00324.15;product=Serine/threonine+exchanger+SteT%2Cputative+fructoselysine+transporter%2CAmino+acid+transporters%2CL-type+amino+acid+transporter%2CAmino+…
ERS1139592|SC|contig000002	Prodigal:2.60	CDS	809724	810809	.	+	0	ID=JUb129_00857;locus_tag=JUb129_00857;inference=ab+initio+prediction:Prodigal:2.60%2Csimilar+to+AA+sequence:UniProtKB:P66018%2Cprotein+motif:CLUSTERS:PRK00591%2Cprotein+motif:TIGRFAMs:TIGR00019%2Cprotein+motif:Pfam:PF00472.14;product=Peptide+chain+release+factor+1%2Cpeptide+chain+release+factor+1%2Cpeptide+chain+release+factor+1%2CRF-1+domain;protein_id=gnl|SC|JUb129_00857;gene=prfA
ERS1139592|SC|contig000002	Prodigal:2.60	CDS	810906	813011	.	+	0	ID=JUb129_00858;locus_tag=JUb129_00858;inference=ab+initio+prediction:Prodigal:2.60%2Csimilar+to+AA+sequence:UniProtKB:P27028%2Cprotein+motif:CLUSTERS:PRK10115%2Cprotein+motif:Pfam:PF02897.9;eC_number=3.4.21.26;product=Prolyl+endopeptidase+precursor%2Cprotease+2%2CProlyl+oligopeptidase%2C+N-terminal+beta-propeller+domain;protein_id=gnl|SC|JUb129_00858;gene=f1pep1_2
ERS1139592|SC|contig000002	Prodigal:2.60	CDS	813219	815336	.	+	0	ID=JUb129_00859;locus_tag=JUb129_00859;inference=ab+initio+prediction:Prodigal:2.60%2Csimilar+to+AA+sequence:UniProtKB:P11653%2Cprotein+motif:CLUSTERS:PRK09426%2Cprotein+motif:Cdd:COG5012%2Cprotein+motif:TIGRFAMs:TIGR00641%2Cprotein+motif:Pfam:PF01642.16;eC_number=5.4.99.2;product=Methylmalonyl-CoA+mutase+large+subunit%2Cmethylmalonyl-CoA+mutase%2CPredicted+cobalamin+binding+protein%2Cmethylmalon…
ERS1139592|SC|contig000002	Infernal:1.1	ncRNA	815689	815756	.	-	0	ID=JUb129_00860;locus_tag=JUb129_00860;inference=COORDINATES:profile:Infernal:1.1;product=Flavo-1
ERS1139592|SC|contig000002	Prodigal:2.60	CDS	815895	817286	.	+	0	ID=JUb129_00861;locus_tag=JUb129_00861;inference=ab+initio+prediction:Prodigal:2.60%2Csimilar+to+AA+sequence:UniProtKB:P46850%2Cprotein+motif:CLUSTERS:PRK09588%2Cprotein+motif:TIGRFAMs:TIGR03073%2Cprotein+motif:Pfam:PF01139.11;eC_number=6.5.1.-;product=RNA-splicing+ligase+RtcB%2Chypothetical+protein%2Crelease+factor+H-coupled+RctB+family+protein%2CUncharacterized+protein+family+UPF0027;protein_id…
ERS1139592|SC|contig000002	Prodigal:2.60	CDS	817376	817921	.	+	0	ID=JUb129_00862;locus_tag=JUb129_00862;inference=ab+initio+prediction:Prodigal:2.60;product=hypothetical+protein;protein_id=gnl|SC|JUb129_00862
ERS1139592|SC|contig000002	Prodigal:2.60	CDS	817924	818622	.	+	0	ID=JUb129_00863;locus_tag=JUb129_00863;inference=ab+initio+prediction:Prodigal:2.60%2Csimilar+to+AA+sequence:UniProtKB:P07012%2Cprotein+motif:CLUSTERS:PRK08179%2Cprotein+motif:TIGRFAMs:TIGR03072%2Cprotein+motif:Pfam:PF00472.14;product=Peptide+chain+release+factor+2%2Cpeptide+chain+release+factor-like+protein%2Cputative+peptide+chain+release+factor+H%2CRF-1+domain;protein_id=gnl|SC|JUb129_00863;ge…
ERS1139592|SC|contig000002	Prodigal:2.60	CDS	818718	821285	.	+	0	ID=JUb129_00864;locus_tag=JUb129_00864;inference=ab+initio+prediction:Prodigal:2.60%2Cprotein+motif:TIGRFAMs:TIGR04183%2Cprotein+motif:Pfam:PF02128.9;product=Por+secretion+system+C-terminal+sorting+domain%2CFungalysin+metallopeptidase+%28M36%29;protein_id=gnl|SC|JUb129_00864
ERS1139592|SC|contig000002	Prodigal:2.60	CDS	821425	822420	.	+	0	ID=JUb129_00865;locus_tag=JUb129_00865;inference=ab+initio+prediction:Prodigal:2.60%2Csimilar+to+AA+sequence:UniProtKB:P51981%2Cprotein+motif:CLUSTERS:PRK15129%2Cprotein+motif:Cdd:COG4948%2Cprotein+motif:TIGRFAMs:TIGR01928;eC_number=5.1.1.-;product=L-Ala-D/L-Glu+epimerase%2CL-Ala-D/L-Glu+epimerase%2CL-alanine-DL-glutamate+epimerase+and+related+enzymes+of+enolase+superfamily%2Co-succinylbenzoate+s…
ERS1139592|SC|contig000002	Prodigal:2.60	CDS	822476	822763	.	-	0	ID=JUb129_00866;locus_tag=JUb129_00866;inference=ab+initio+prediction:Prodigal:2.60%2Cprotein+motif:TIGRFAMs:TIGR02162;product=trimethylamine-N-oxide+reductase+c-type+cytochrome+TorC;protein_id=gnl|SC|JUb129_00866
ERS1139592|SC|contig000002	Prodigal:2.60	CDS	822783	823079	.	-	0	ID=JUb129_00867;locus_tag=JUb129_00867;inference=ab+initio+prediction:Prodigal:2.60%2Cprotein+motif:TIGRFAMs:TIGR02162;product=trimethylamine-N-oxide+reductase+c-type+cytochrome+TorC;protein_id=gnl|SC|JUb129_00867
ERS1139592|SC|contig000002	Prodigal:2.60	CDS	823219	824202	.	+	0	ID=JUb129_00868;locus_tag=JUb129_00868;inference=ab+initio+prediction:Prodigal:2.60%2Csimilar+to+AA+sequence:UniProtKB:P27254%2Cprotein+motif:CLUSTERS:PRK09435%2Cprotein+motif:TIGRFAMs:TIGR00750%2Cprotein+motif:Pfam:PF03308.10;eC_number=3.6.-.-;product=Probable+GTPase+ArgK%2Cmembrane+ATPase/protein+kinase%2CLAO/AO+transport+system+ATPase%2CArgK+protein;protein_id=gnl|SC|JUb129_00868;gene=argK
ERS1139592|SC|contig000002	Prodigal:2.60	CDS	824199	824771	.	-	0	ID=JUb129_00869;locus_tag=JUb129_00869;inference=ab+initio+prediction:Prodigal:2.60;product=hypothetical+protein;protein_id=gnl|SC|JUb129_00869
ERS1139592|SC|contig000002	Prodigal:2.60	CDS	824847	825653	.	+	0	ID=JUb129_00870;locus_tag=JUb129_00870;inference=ab+initio+prediction:Prodigal:2.60%2Csimilar+to+AA+sequence:UniProtKB:P25894%2Cprotein+motif:Cdd:COG4783%2Cprotein+motif:Pfam:PF01435.12;eC_number=3.4.24.-;product=Uncharacterized+metalloprotease+yggG%2CPutative+Zn-dependent+protease%2C+contains+TPR+repeats%2CPeptidase+family+M48;protein_id=gnl|SC|JUb129_00870;gene=yggG
ERS1139592|SC|contig000002	Prodigal:2.60	CDS	825735	826049	.	+	0	ID=JUb129_00871;locus_tag=JUb129_00871;inference=ab+initio+prediction:Prodigal:2.60;product=hypothetical+protein;protein_id=gnl|SC|JUb129_00871
ERS1139592|SC|contig000002	Prodigal:2.60	CDS	826083	826700	.	-	0	ID=JUb129_00872;locus_tag=JUb129_00872;inference=ab+initio+prediction:Prodigal:2.60;product=hypothetical+protein;protein_id=gnl|SC|JUb129_00872
ERS1139592|SC|contig000002	Prodigal:2.60	CDS	826684	827505	.	-	0	ID=JUb129_00873;locus_tag=JUb129_00873;inference=ab+initio+prediction:Prodigal:2.60%2Csimilar+to+AA+sequence:UniProtKB:Q831K6%2Cprotein+motif:CLUSTERS:PRK11153%2Cprotein+motif:Cdd:COG3842%2Cprotein+motif:TIGRFAMs:TIGR02211%2Cprotein+motif:Pfam:PF00005.21;eC_number=3.6.3.-;product=Methionine+import+ATP-binding+protein+MetN+2%2CDL-methionine+transporter+ATP-binding+subunit%2CABC-type+spermidine/put…
ERS1139592|SC|contig000002	Prodigal:2.60	CDS	827505	828257	.	-	0	ID=JUb129_00874;locus_tag=JUb129_00874;inference=ab+initio+prediction:Prodigal:2.60%2Csimilar+to+AA+sequence:UniProtKB:P64606%2Cprotein+motif:TIGRFAMs:TIGR00056%2Cprotein+motif:Pfam:PF02405.10;product=Probable+phospholipid+ABC+transporter+permease+protein+mlaE%2Cconserved+hypothetical+protein%2CDomain+of+unknown+function+DUF140;protein_id=gnl|SC|JUb129_00874;gene=mlaE_1
ERS1139592|SC|contig000002	Prodigal:2.60	CDS	828292	829659	.	-	0	ID=JUb129_00875;locus_tag=JUb129_00875;inference=ab+initio+prediction:Prodigal:2.60%2Csimilar+to+AA+sequence:UniProtKB:P71241%2Cprotein+motif:CLUSTERS:PRK10124%2Cprotein+motif:TIGRFAMs:TIGR03023%2Cprotein+motif:Pfam:PF02397.10;product=Putative+colanic+biosynthesis+UDP-glucose+lipid+carrier+transferase%2Cputative+UDP-glucose+lipid+carrier+transferase%2Cundecaprenyl-phosphate+glucose+phosphotransfe…
ERS1139592|SC|contig000002	Prodigal:2.60	CDS	829705	830334	.	-	0	ID=JUb129_00876;locus_tag=JUb129_00876;inference=ab+initio+prediction:Prodigal:2.60%2Csimilar+to+AA+sequence:UniProtKB:P64554%2Cprotein+motif:Cdd:COG3759%2Cprotein+motif:TIGRFAMs:TIGR03365%2Cprotein+motif:Pfam:PF04055.15;eC_number=4.3.99.-;product=7-carboxy-7-deazaguanine+synthase%2CPredicted+membrane+protein%2C7-cyano-7-deazaguanosine+%28preQ0%29+biosynthesis+protein+QueE%2CRadical+SAM+superfami…
ERS1139592|SC|contig000002	Prodigal:2.60	CDS	830340	831224	.	-	0	ID=JUb129_00877;locus_tag=JUb129_00877;inference=ab+initio+prediction:Prodigal:2.60%2Csimilar+to+AA+sequence:UniProtKB:P51696%2Cprotein+motif:CLUSTERS:PRK14185%2Cprotein+motif:Pfam:PF02882.13;product=PPDC%2Cbifunctional+5%2C10-methylene-tetrahydrofolate+dehydrogenase/+5%2C10-methylene-tetrahydrofolate+cyclohydrolase%2CTetrahydrofolate+dehydrogenase/cyclohydrolase%2C+NAD%28P%29-binding+domain;prot…
ERS1139592|SC|contig000002	Prodigal:2.60	CDS	831241	832068	.	-	0	ID=JUb129_00878;locus_tag=JUb129_00878;inference=ab+initio+prediction:Prodigal:2.60%2Cprotein+motif:CLUSTERS:PRK08317%2Cprotein+motif:Pfam:PF08241.6;product=hypothetical+protein%2CMethyltransferase+domain;protein_id=gnl|SC|JUb129_00878
ERS1139592|SC|contig000002	Prodigal:2.60	CDS	832071	833711	.	-	0	ID=JUb129_00879;locus_tag=JUb129_00879;inference=ab+initio+prediction:Prodigal:2.60%2Csimilar+to+AA+sequence:UniProtKB:Q9KUY4%2Cprotein+motif:CLUSTERS:PRK00179%2Cprotein+motif:Pfam:PF00342.1;eC_number=5.3.1.9;product=Glucose-6-phosphate+isomerase%2Cglucose-6-phosphate+isomerase%2CPhosphoglucose+isomerase;protein_id=gnl|SC|JUb129_00879;gene=pgi
ERS1139592|SC|contig000002	Prodigal:2.60	CDS	833955	834860	.	-	0	ID=JUb129_00880;locus_tag=JUb129_00880;inference=ab+initio+prediction:Prodigal:2.60;product=hypothetical+protein;protein_id=gnl|SC|JUb129_00880
ERS1139592|SC|contig000002	Prodigal:2.60	CDS	835069	836427	.	+	0	ID=JUb129_00881;locus_tag=JUb129_00881;inference=ab+initio+prediction:Prodigal:2.60%2Csimilar+to+AA+sequence:UniProtKB:Q06319%2Cprotein+motif:CLUSTERS:PRK12341%2Cprotein+motif:Cdd:COG1773%2Cprotein+motif:TIGRFAMs:TIGR03207%2Cprotein+motif:Pfam:PF00441.1;eC_number=1.3.8.1;product=Acyl-CoA+dehydrogenase%2C+short-chain+specific%2Cputative+acyl-CoA+dehydrogenase%2CRubredoxin%2Ccyclohexanecarboxyl-CoA…
ERS1139592|SC|contig000002	Prodigal:2.60	CDS	836441	837592	.	-	0	ID=JUb129_00882;locus_tag=JUb129_00882;inference=ab+initio+prediction:Prodigal:2.60%2Csimilar+to+AA+sequence:UniProtKB:P0AFS5%2Cprotein+motif:CLUSTERS:PRK12287%2Cprotein+motif:TIGRFAMs:TIGR02872%2Cprotein+motif:Pfam:PF01594.10;product=Transport+of+quorum-sensing+signal+protein%2Cpheromone+autoinducer+2+transporter%2Csporulation+integral+membrane+protein+YtvI%2CDomain+of+unknown+function+DUF20;pro…
ERS1139592|SC|contig000002	Prodigal:2.60	CDS	837709	840114	.	-	0	ID=JUb129_00883;locus_tag=JUb129_00883;inference=ab+initio+prediction:Prodigal:2.60%2Csimilar+to+AA+sequence:UniProtKB:P36774%2Cprotein+motif:CLUSTERS:PRK10787%2Cprotein+motif:Cdd:COG1750%2Cprotein+motif:TIGRFAMs:TIGR00763%2Cprotein+motif:Pfam:PF05362.1;eC_number=3.4.21.53;product=Lon+protease+2%2CDNA-binding+ATP-dependent+protease+La%2CArchaeal+serine+proteases%2CATP-dependent+protease+La%2CLon+…
ERS1139592|SC|contig000002	Prodigal:2.60	CDS	840376	842526	.	+	0	ID=JUb129_00884;locus_tag=JUb129_00884;inference=ab+initio+prediction:Prodigal:2.60%2Csimilar+to+AA+sequence:UniProtKB:Q4K4X7%2Cprotein+motif:CLUSTERS:PRK10770%2Cprotein+motif:Pfam:PF00639.15;eC_number=5.2.1.8;product=Peptidyl-prolyl+cis-trans+isomerase+surA%2Cpeptidyl-prolyl+cis-trans+isomerase+SurA%2CPPIC-type+PPIASE+domain;protein_id=gnl|SC|JUb129_00884;gene=surA
ERS1139592|SC|contig000002	Prodigal:2.60	CDS	842657	843607	.	+	0	ID=JUb129_00885;locus_tag=JUb129_00885;inference=ab+initio+prediction:Prodigal:2.60%2Cprotein+motif:TIGRFAMs:TIGR00996%2Cprotein+motif:Pfam:PF02470.14;product=virulence+factor+Mce+family+protein%2Cmce+related+protein;protein_id=gnl|SC|JUb129_00885
ERS1139592|SC|contig000002	Prodigal:2.60	CDS	843617	844948	.	+	0	ID=JUb129_00886;locus_tag=JUb129_00886;inference=ab+initio+prediction:Prodigal:2.60%2Cprotein+motif:CLUSTERS:PRK05950%2Cprotein+motif:Cdd:COG0247%2Cprotein+motif:TIGRFAMs:TIGR03290%2Cprotein+motif:Pfam:PF12797.1;product=succinate+dehydrogenase+iron-sulfur+subunit%2CFe-S+oxidoreductase%2CCoB--CoM+heterodisulfide+reductase%2C+subunit+C%2C4Fe-4S+binding+domain;protein_id=gnl|SC|JUb129_00886
ERS1139592|SC|contig000002	Prodigal:2.60	CDS	845028	845813	.	+	0	ID=JUb129_00887;locus_tag=JUb129_00887;inference=ab+initio+prediction:Prodigal:2.60%2Cprotein+motif:CLUSTERS:PRK06259%2Cprotein+motif:Cdd:COG0247%2Cprotein+motif:TIGRFAMs:TIGR03379%2Cprotein+motif:Pfam:PF02754.10;product=succinate+dehydrogenase/fumarate+reductase+iron-sulfur+subunit%2CFe-S+oxidoreductase%2Cglycerol-3-phosphate+dehydrogenase%2C+anaerobic%2C+C+subunit%2CCysteine-rich+domain;protein…
ERS1139592|SC|contig000002	Prodigal:2.60	CDS	845931	846419	.	+	0	ID=JUb129_00888;locus_tag=JUb129_00888;inference=ab+initio+prediction:Prodigal:2.60;product=hypothetical+protein;protein_id=gnl|SC|JUb129_00888
ERS1139592|SC|contig000002	Prodigal:2.60	CDS	846438	847607	.	+	0	ID=JUb129_00889;locus_tag=JUb129_00889;inference=ab+initio+prediction:Prodigal:2.60%2Cprotein+motif:Pfam:PF00534.14;product=Glycosyl+transferases+group+1;protein_id=gnl|SC|JUb129_00889
ERS1139592|SC|contig000002	Prodigal:2.60	CDS	847604	848854	.	+	0	ID=JUb129_00890;locus_tag=JUb129_00890;inference=ab+initio+prediction:Prodigal:2.60%2Cprotein+motif:Pfam:PF01943.11;product=Polysaccharide+biosynthesis+protein;protein_id=gnl|SC|JUb129_00890
ERS1139592|SC|contig000002	Prodigal:2.60	CDS	848856	850463	.	+	0	ID=JUb129_00891;locus_tag=JUb129_00891;inference=ab+initio+prediction:Prodigal:2.60%2Cprotein+motif:Cdd:COG0367%2Cprotein+motif:TIGRFAMs:TIGR01536%2Cprotein+motif:Pfam:PF00733.15;product=Asparagine+synthase+%28glutamine-hydrolyzing%29%2Casparagine+synthase+%28glutamine-hydrolyzing%29%2CAsparagine+synthase;protein_id=gnl|SC|JUb129_00891
ERS1139592|SC|contig000002	Prodigal:2.60	CDS	850531	851031	.	+	0	ID=JUb129_00892;locus_tag=JUb129_00892;inference=ab+initio+prediction:Prodigal:2.60;product=hypothetical+protein;protein_id=gnl|SC|JUb129_00892
ERS1139592|SC|contig000002	Prodigal:2.60	CDS	851107	852378	.	+	0	ID=JUb129_00893;locus_tag=JUb129_00893;inference=ab+initio+prediction:Prodigal:2.60%2Csimilar+to+AA+sequence:UniProtKB:O66647%2Cprotein+motif:CLUSTERS:PRK05431%2Cprotein+motif:Cdd:COG0442%2Cprotein+motif:TIGRFAMs:TIGR00414%2Cprotein+motif:Pfam:PF00587.19;eC_number=6.1.1.11;product=Serine--tRNA+ligase%2Cseryl-tRNA+synthetase%2CProlyl-tRNA+synthetase%2Cserine--tRNA+ligase%2CtRNA+synthetase+class+II…
ERS1139592|SC|contig000002	Prodigal:2.60	CDS	852427	853176	.	-	0	ID=JUb129_00894;locus_tag=JUb129_00894;inference=ab+initio+prediction:Prodigal:2.60;product=hypothetical+protein;protein_id=gnl|SC|JUb129_00894
ERS1139592|SC|contig000002	Prodigal:2.60	CDS	853189	853959	.	-	0	ID=JUb129_00895;locus_tag=JUb129_00895;inference=ab+initio+prediction:Prodigal:2.60%2Cprotein+motif:Cdd:COG2836;product=Uncharacterized+conserved+protein;protein_id=gnl|SC|JUb129_00895
ERS1139592|SC|contig000002	Prodigal:2.60	CDS	853950	854402	.	-	0	ID=JUb129_00896;locus_tag=JUb129_00896;inference=ab+initio+prediction:Prodigal:2.60%2Cprotein+motif:Cdd:COG3198%2Cprotein+motif:Pfam:PF05751.5;product=Uncharacterized+protein+conserved+in+bacteria%2CFixH;protein_id=gnl|SC|JUb129_00896
ERS1139592|SC|contig000002	Prodigal:2.60	CDS	854412	855866	.	-	0	ID=JUb129_00897;locus_tag=JUb129_00897;inference=ab+initio+prediction:Prodigal:2.60%2Csimilar+to+AA+sequence:UniProtKB:P52636%2Cprotein+motif:CLUSTERS:PRK09477%2Cprotein+motif:TIGRFAMs:TIGR02745%2Cprotein+motif:Pfam:PF12801.1;product=Putative+electron+transport+protein+yccM%2Cquinol+dehydrogenase+membrane+component%2Ccytochrome+c+oxidase+accessory+protein+CcoG%2C4Fe-4S+binding+domain;protein_id=g…
ERS1139592|SC|contig000002	Prodigal:2.60	CDS	855961	856842	.	-	0	ID=JUb129_00898;locus_tag=JUb129_00898;inference=ab+initio+prediction:Prodigal:2.60%2Csimilar+to+AA+sequence:UniProtKB:Q5GCA5%2Cprotein+motif:CLUSTERS:PRK14486%2Cprotein+motif:Cdd:COG2010%2Cprotein+motif:TIGRFAMs:TIGR00782%2Cprotein+motif:Pfam:PF00034.15;product=Cytochrome+c+oxidase+subunit+III%2Cputative+bifunctional+cbb3-type+cytochrome+c+oxidase+subunit+II/cytochrome+c%2CCytochrome+c%2C+mono-+…
ERS1139592|SC|contig000002	Prodigal:2.60	CDS	856852	857049	.	-	0	ID=JUb129_00899;locus_tag=JUb129_00899;inference=ab+initio+prediction:Prodigal:2.60%2Cprotein+motif:Cdd:COG4736%2Cprotein+motif:Pfam:PF05545.5;product=Cbb3-type+cytochrome+oxidase%2C+subunit+3%2CCbb3-type+cytochrome+oxidase+component+FixQ;protein_id=gnl|SC|JUb129_00899
ERS1139592|SC|contig000002	Prodigal:2.60	CDS	857067	859328	.	-	0	ID=JUb129_00900;locus_tag=JUb129_00900;inference=ab+initio+prediction:Prodigal:2.60%2Cprotein+motif:CLUSTERS:PRK14485%2Cprotein+motif:Cdd:COG3278%2Cprotein+motif:TIGRFAMs:TIGR00780%2Cprotein+motif:Pfam:PF02433.9;product=putative+bifunctional+cbb3-type+cytochrome+c+oxidase+subunit+I/II%2CCbb3-type+cytochrome+oxidase%2C+subunit+1%2Ccytochrome+c+oxidase%2C+cbb3-type%2C+subunit+I%2CCytochrome+C+oxida…
ERS1139592|SC|contig000002	Prodigal:2.60	CDS	859334	859561	.	-	0	ID=JUb129_00901;locus_tag=JUb129_00901;inference=ab+initio+prediction:Prodigal:2.60%2Cprotein+motif:Cdd:COG3197%2Cprotein+motif:TIGRFAMs:TIGR00847%2Cprotein+motif:Pfam:PF03597.9;product=Uncharacterized+protein%2C+possibly+involved+in+nitrogen+fixation%2Ccytochrome+oxidase+maturation+protein%2C+cbb3-type%2CCytochrome+oxidase+maturation+protein+cbb3-type;protein_id=gnl|SC|JUb129_00901
ERS1139592|SC|contig000002	Prodigal:2.60	CDS	859671	862055	.	-	0	ID=JUb129_00902;locus_tag=JUb129_00902;inference=ab+initio+prediction:Prodigal:2.60%2Csimilar+to+AA+sequence:UniProtKB:P32113%2Cprotein+motif:CLUSTERS:PRK10671%2Cprotein+motif:Cdd:COG4633%2Cprotein+motif:TIGRFAMs:TIGR01525%2Cprotein+motif:Pfam:PF00122.14;eC_number=3.6.3.-;product=Probable+copper-importing+P-type+ATPase+A%2Ccopper+exporting+ATPase%2CUncharacterized+protein+conserved+in+bacteria%2C…
ERS1139592|SC|contig000002	Prodigal:2.60	CDS	862139	862852	.	+	0	ID=JUb129_00903;locus_tag=JUb129_00903;inference=ab+initio+prediction:Prodigal:2.60%2Csimilar+to+AA+sequence:UniProtKB:P29283%2Cprotein+motif:CLUSTERS:PRK11161%2Cprotein+motif:Cdd:COG2905%2Cprotein+motif:TIGRFAMs:TIGR03697%2Cprotein+motif:Pfam:PF00027.23;product=Global+nitrogen+regulator%2Cfumarate/nitrate+reduction+transcriptional+regulator%2CPredicted+signal-transduction+protein+containing+cAMP…
ERS1139592|SC|contig000002	Prodigal:2.60	CDS	862917	863732	.	+	0	ID=JUb129_00904;locus_tag=JUb129_00904;inference=ab+initio+prediction:Prodigal:2.60%2Csimilar+to+AA+sequence:UniProtKB:Q9X712%2Cprotein+motif:CLUSTERS:PRK00311%2Cprotein+motif:Cdd:COG0413%2Cprotein+motif:TIGRFAMs:TIGR00222%2Cprotein+motif:Pfam:PF02548.9;eC_number=2.1.2.11;product=3-methyl-2-oxobutanoate+hydroxymethyltransferase%2C3-methyl-2-oxobutanoate+hydroxymethyltransferase%2CKetopantoate+hyd…
ERS1139592|SC|contig000002	Prodigal:2.60	CDS	863736	864059	.	+	0	ID=JUb129_00905;locus_tag=JUb129_00905;inference=ab+initio+prediction:Prodigal:2.60;product=hypothetical+protein;protein_id=gnl|SC|JUb129_00905
ERS1139592|SC|contig000002	Prodigal:2.60	CDS	864063	864737	.	+	0	ID=JUb129_00906;locus_tag=JUb129_00906;inference=ab+initio+prediction:Prodigal:2.60%2Csimilar+to+AA+sequence:UniProtKB:P65836%2Cprotein+motif:CLUSTERS:PRK11112%2Cprotein+motif:TIGRFAMs:TIGR00005%2Cprotein+motif:Pfam:PF00849.16;eC_number=5.4.99.23;product=Ribosomal+large+subunit+pseudouridine+synthase+D%2CtRNA+pseudouridine+synthase+C%2Cpseudouridine+synthase%2C+RluA+family%2CRNA+pseudouridylate+s…
ERS1139592|SC|contig000002	Prodigal:2.60	CDS	864794	867010	.	-	0	ID=JUb129_00907;locus_tag=JUb129_00907;inference=ab+initio+prediction:Prodigal:2.60;product=hypothetical+protein;protein_id=gnl|SC|JUb129_00907
ERS1139592|SC|contig000002	Prodigal:2.60	CDS	867194	869464	.	-	0	ID=JUb129_00908;locus_tag=JUb129_00908;inference=ab+initio+prediction:Prodigal:2.60%2Csimilar+to+AA+sequence:UniProtKB:Q9RTN7%2Cprotein+motif:CLUSTERS:PRK07229%2Cprotein+motif:Cdd:COG0065%2Cprotein+motif:TIGRFAMs:TIGR01340%2Cprotein+motif:Pfam:PF00330.14;eC_number=4.2.1.3;product=Aconitate+hydratase+precursor%2Caconitate+hydratase%2C3-isopropylmalate+dehydratase+large+subunit%2Caconitate+hydratas…
ERS1139592|SC|contig000002	Prodigal:2.60	CDS	869524	872301	.	-	0	ID=JUb129_00909;locus_tag=JUb129_00909;inference=ab+initio+prediction:Prodigal:2.60%2Csimilar+to+AA+sequence:UniProtKB:P36683%2Cprotein+motif:CLUSTERS:PRK09238%2Cprotein+motif:Cdd:COG0065%2Cprotein+motif:TIGRFAMs:TIGR00117%2Cprotein+motif:Pfam:PF06434.7;eC_number=4.2.1.3;product=Aconitate+hydratase+2%2Cbifunctional+aconitate+hydratase+2/2-methylisocitrate+dehydratase%2C3-isopropylmalate+dehydrata…
ERS1139592|SC|contig000002	Prodigal:2.60	CDS	872700	873467	.	+	0	ID=JUb129_00910;locus_tag=JUb129_00910;inference=ab+initio+prediction:Prodigal:2.60;product=hypothetical+protein;protein_id=gnl|SC|JUb129_00910
ERS1139592|SC|contig000002	Prodigal:2.60	CDS	873649	875763	.	+	0	ID=JUb129_00911;locus_tag=JUb129_00911;inference=ab+initio+prediction:Prodigal:2.60%2Csimilar+to+AA+sequence:UniProtKB:P06971%2Cprotein+motif:Cdd:COG4206%2Cprotein+motif:TIGRFAMs:TIGR01783;product=Ferric+hydroxamate+uptake%2COuter+membrane+cobalamin+receptor+protein%2CTonB-dependent+siderophore+receptor;protein_id=gnl|SC|JUb129_00911;gene=fhuA_2
ERS1139592|SC|contig000002	Prodigal:2.60	CDS	875886	876614	.	+	0	ID=JUb129_00912;locus_tag=JUb129_00912;inference=ab+initio+prediction:Prodigal:2.60;product=hypothetical+protein;protein_id=gnl|SC|JUb129_00912
ERS1139592|SC|contig000002	Prodigal:2.60	CDS	876621	877142	.	+	0	ID=JUb129_00913;locus_tag=JUb129_00913;inference=ab+initio+prediction:Prodigal:2.60%2Csimilar+to+AA+sequence:UniProtKB:P44886%2Cprotein+motif:CLUSTERS:PRK10694%2Cprotein+motif:Pfam:PF03061.16;eC_number=3.1.2.-;product=Uncharacterized+acyl-CoA+thioester+hydrolase+HI_0827%2Cacyl-CoA+esterase%2CThioesterase+superfamily;protein_id=gnl|SC|JUb129_00913
ERS1139592|SC|contig000002	Prodigal:2.60	CDS	877247	878176	.	+	0	ID=JUb129_00914;locus_tag=JUb129_00914;inference=ab+initio+prediction:Prodigal:2.60%2Csimilar+to+AA+sequence:UniProtKB:P0A544%2Cprotein+motif:CLUSTERS:PRK13581%2Cprotein+motif:Cdd:COG1932%2Cprotein+motif:TIGRFAMs:TIGR01327%2Cprotein+motif:Pfam:PF02826.13;eC_number=1.1.1.95;product=D-3-phosphoglycerate+dehydrogenase%2CD-3-phosphoglycerate+dehydrogenase%2CPhosphoserine+aminotransferase%2Cphosphogly…
ERS1139592|SC|contig000002	Prodigal:2.60	CDS	878303	879565	.	+	0	ID=JUb129_00915;locus_tag=JUb129_00915;inference=ab+initio+prediction:Prodigal:2.60%2Csimilar+to+AA+sequence:UniProtKB:P32959%2Cprotein+motif:CLUSTERS:PRK10662%2Cprotein+motif:Cdd:COG3876%2Cprotein+motif:Pfam:PF00144.18;product=Penicillin-binding+protein+E%2Cbeta-lactam+binding+protein+AmpH%2CUncharacterized+protein+conserved+in+bacteria%2CBeta-lactamase;protein_id=gnl|SC|JUb129_00915;gene=pbpE_1
ERS1139592|SC|contig000002	Prodigal:2.60	CDS	879591	881384	.	+	0	ID=JUb129_00916;locus_tag=JUb129_00916;inference=ab+initio+prediction:Prodigal:2.60%2Cprotein+motif:Cdd:COG4704%2Cprotein+motif:Pfam:PF09912.3;product=Uncharacterized+protein+conserved+in+bacteria%2CUncharacterized+protein+conserved+in+bacteria+%28DUF2141%29;protein_id=gnl|SC|JUb129_00916
ERS1139592|SC|contig000002	Prodigal:2.60	CDS	881387	881845	.	+	0	ID=JUb129_00917;locus_tag=JUb129_00917;inference=ab+initio+prediction:Prodigal:2.60;product=hypothetical+protein;protein_id=gnl|SC|JUb129_00917
ERS1139592|SC|contig000002	Prodigal:2.60	CDS	881946	882500	.	-	0	ID=JUb129_00918;locus_tag=JUb129_00918;inference=ab+initio+prediction:Prodigal:2.60%2Csimilar+to+AA+sequence:UniProtKB:P32664%2Cprotein+motif:CLUSTERS:PRK00241%2Cprotein+motif:Cdd:COG2816%2Cprotein+motif:TIGRFAMs:TIGR00586%2Cprotein+motif:Pfam:PF00293.1;eC_number=3.6.1.22;product=NADH+pyrophosphatase%2CNADH+pyrophosphatase%2CNTP+pyrophosphohydrolases+containing+a+Zn-finger%2C+probably+nucleic-aci…
ERS1139592|SC|contig000002	Prodigal:2.60	CDS	882507	883418	.	-	0	ID=JUb129_00919;locus_tag=JUb129_00919;inference=ab+initio+prediction:Prodigal:2.60%2Csimilar+to+AA+sequence:UniProtKB:P0A0P0%2Cprotein+motif:CLUSTERS:PRK00283%2Cprotein+motif:Cdd:COG4974%2Cprotein+motif:TIGRFAMs:TIGR02225%2Cprotein+motif:Pfam:PF00589.16;product=Tyrosine+recombinase+XerD%2Csite-specific+tyrosine+recombinase+XerD%2CSite-specific+recombinase+XerD%2Ctyrosine+recombinase+XerD%2CPhage…
ERS1139592|SC|contig000002	Prodigal:2.60	CDS	883424	883846	.	-	0	ID=JUb129_00920;locus_tag=JUb129_00920;inference=ab+initio+prediction:Prodigal:2.60%2Csimilar+to+AA+sequence:UniProtKB:P17618%2Cprotein+motif:CLUSTERS:PRK10860%2Cprotein+motif:Cdd:COG0117%2Cprotein+motif:TIGRFAMs:TIGR02571%2Cprotein+motif:Pfam:PF00383.1;product=Riboflavin+biosynthesis+protein+RibD%2CtRNA-specific+adenosine+deaminase%2CPyrimidine+deaminase%2CComE+operon+protein+2%2CCytidine+and+de…
ERS1139592|SC|contig000002	Prodigal:2.60	CDS	883890	884657	.	-	0	ID=JUb129_00921;locus_tag=JUb129_00921;inference=ab+initio+prediction:Prodigal:2.60%2Csimilar+to+AA+sequence:UniProtKB:P64016%2Cprotein+motif:CLUSTERS:PRK05809%2Cprotein+motif:TIGRFAMs:TIGR02440%2Cprotein+motif:Pfam:PF00378.14;eC_number=4.2.1.17;product=Probable+enoyl-CoA+hydratase+echA8%2C3-hydroxybutyryl-CoA+dehydratase%2Cfatty+oxidation+complex%2C+alpha+subunit+FadJ%2CEnoyl-CoA+hydratase/isome…
ERS1139592|SC|contig000002	Prodigal:2.60	CDS	884748	886235	.	-	0	ID=JUb129_00922;locus_tag=JUb129_00922;inference=ab+initio+prediction:Prodigal:2.60%2Csimilar+to+AA+sequence:UniProtKB:P26901%2Cprotein+motif:CLUSTERS:PRK11249%2Cprotein+motif:Pfam:PF00199.13;eC_number=1.11.1.6;product=Vegetative+catalase%2Chydroperoxidase+II%2CCatalase;protein_id=gnl|SC|JUb129_00922;gene=katA
ERS1139592|SC|contig000002	Prodigal:2.60	CDS	886363	887313	.	+	0	ID=JUb129_00923;locus_tag=JUb129_00923;inference=ab+initio+prediction:Prodigal:2.60%2Csimilar+to+AA+sequence:UniProtKB:P0ACQ4%2Cprotein+motif:CLUSTERS:PRK11151%2Cprotein+motif:TIGRFAMs:TIGR03339%2Cprotein+motif:Pfam:PF03466.14;product=Morphology+and+auto-aggregation+control+protein%2CDNA-binding+transcriptional+regulator+OxyR%2Caminoethylphosphonate+catabolism+associated+LysR+family+transcription…
ERS1139592|SC|contig000002	Infernal:1.1	ncRNA	887384	887444	.	+	0	ID=JUb129_00924;locus_tag=JUb129_00924;inference=COORDINATES:profile:Infernal:1.1;product=SAM-II_long_loops
ERS1139592|SC|contig000002	Prodigal:2.60	CDS	887509	888789	.	+	0	ID=JUb129_00925;locus_tag=JUb129_00925;inference=ab+initio+prediction:Prodigal:2.60%2Csimilar+to+AA+sequence:UniProtKB:P66767%2Cprotein+motif:CLUSTERS:PRK05250%2Cprotein+motif:TIGRFAMs:TIGR01034%2Cprotein+motif:Pfam:PF02773.10;eC_number=2.5.1.6;product=S-adenosylmethionine+synthase%2CS-adenosylmethionine+synthetase%2Cmethionine+adenosyltransferase%2CS-adenosylmethionine+synthetase%2C+C-terminal+d…
ERS1139592|SC|contig000002	Prodigal:2.60	CDS	888870	889358	.	+	0	ID=JUb129_00926;locus_tag=JUb129_00926;inference=ab+initio+prediction:Prodigal:2.60;product=hypothetical+protein;protein_id=gnl|SC|JUb129_00926
ERS1139592|SC|contig000002	Prodigal:2.60	CDS	889551	890141	.	+	0	ID=JUb129_00927;locus_tag=JUb129_00927;inference=ab+initio+prediction:Prodigal:2.60%2Csimilar+to+AA+sequence:UniProtKB:P0AGB6%2Cprotein+motif:CLUSTERS:PRK12513%2Cprotein+motif:TIGRFAMs:TIGR02937%2Cprotein+motif:Pfam:PF08281.6;product=Sigma-24%2CRNA+polymerase+sigma+factor%2CRNA+polymerase+sigma+factor%2C+sigma-70+family%2CSigma-70%2C+region+4;protein_id=gnl|SC|JUb129_00927;gene=rpoE_2
ERS1139592|SC|contig000002	Prodigal:2.60	CDS	890189	890323	.	+	0	ID=JUb129_00928;locus_tag=JUb129_00928;inference=ab+initio+prediction:Prodigal:2.60;product=hypothetical+protein;protein_id=gnl|SC|JUb129_00928
ERS1139592|SC|contig000002	Prodigal:2.60	CDS	890344	891039	.	+	0	ID=JUb129_00929;locus_tag=JUb129_00929;inference=ab+initio+prediction:Prodigal:2.60%2Csimilar+to+AA+sequence:UniProtKB:P0A8Y1%2Cprotein+motif:CLUSTERS:PRK09449%2Cprotein+motif:TIGRFAMs:TIGR02254%2Cprotein+motif:Pfam:PF00702.1;eC_number=3.1.3.5;product=Pyrimidine+5'-nucleotidase+YjjG%2CdUMP+phosphatase%2CHAD+hydrolase%2Chaloacid+dehalogenase-like+hydrolase;protein_id=gnl|SC|JUb129_00929;gene=yjjG
ERS1139592|SC|contig000002	Prodigal:2.60	CDS	891199	892167	.	-	0	ID=JUb129_00930;locus_tag=JUb129_00930;inference=ab+initio+prediction:Prodigal:2.60%2Csimilar+to+AA+sequence:UniProtKB:Q9PIB4%2Cprotein+motif:CLUSTERS:PRK12556%2Cprotein+motif:Cdd:COG0180%2Cprotein+motif:TIGRFAMs:TIGR00233%2Cprotein+motif:Pfam:PF00579.19;eC_number=6.1.1.2;product=Tryptophan--tRNA+ligase%2Ctryptophanyl-tRNA+synthetase%2CTryptophanyl-tRNA+synthetase%2Ctryptophan--tRNA+ligase%2CtRNA…
ERS1139592|SC|contig000002	Prodigal:2.60	CDS	892326	892970	.	-	0	ID=JUb129_00931;locus_tag=JUb129_00931;inference=ab+initio+prediction:Prodigal:2.60%2Cprotein+motif:CLUSTERS:PRK10834%2Cprotein+motif:Pfam:PF02698.11;product=vancomycin+high+temperature+exclusion+protein%2CDUF218+domain;protein_id=gnl|SC|JUb129_00931
ERS1139592|SC|contig000002	Prodigal:2.60	CDS	892984	893622	.	-	0	ID=JUb129_00932;locus_tag=JUb129_00932;inference=ab+initio+prediction:Prodigal:2.60%2Csimilar+to+AA+sequence:UniProtKB:P00804%2Cprotein+motif:CLUSTERS:PRK14788%2Cprotein+motif:TIGRFAMs:TIGR00077%2Cprotein+motif:Pfam:PF01252.12;eC_number=3.4.23.36;product=Lipoprotein+signal+peptidase%2Clipoprotein+signal+peptidase%2Csignal+peptidase+II%2CSignal+peptidase+%28SPase%29+II;protein_id=gnl|SC|JUb129_009…
ERS1139592|SC|contig000002	Prodigal:2.60	CDS	893649	893894	.	-	0	ID=JUb129_00933;locus_tag=JUb129_00933;inference=ab+initio+prediction:Prodigal:2.60;product=hypothetical+protein;protein_id=gnl|SC|JUb129_00933
ERS1139592|SC|contig000002	Prodigal:2.60	CDS	893976	894356	.	-	0	ID=JUb129_00934;locus_tag=JUb129_00934;inference=ab+initio+prediction:Prodigal:2.60%2Csimilar+to+AA+sequence:UniProtKB:P80872%2Cprotein+motif:Cdd:COG1734%2Cprotein+motif:TIGRFAMs:TIGR02890;product=General+stress+protein+16O%2CDnaK+suppressor+protein%2Cregulatory+protein%2C+yteA+family;protein_id=gnl|SC|JUb129_00934;gene=yocK
ERS1139592|SC|contig000002	Prodigal:2.60	CDS	894415	897804	.	-	0	ID=JUb129_00935;locus_tag=JUb129_00935;inference=ab+initio+prediction:Prodigal:2.60%2Csimilar+to+AA+sequence:UniProtKB:P56690%2Cprotein+motif:CLUSTERS:PRK06039%2Cprotein+motif:Cdd:COG0060%2Cprotein+motif:TIGRFAMs:TIGR00392%2Cprotein+motif:Pfam:PF00133.16;eC_number=6.1.1.5;product=Isoleucine--tRNA+ligase%2Cisoleucyl-tRNA+synthetase%2CIsoleucyl-tRNA+synthetase%2Cisoleucine--tRNA+ligase%2CtRNA+synth…
ERS1139592|SC|contig000002	Prodigal:2.60	CDS	898084	899763	.	+	0	ID=JUb129_00936;locus_tag=JUb129_00936;inference=ab+initio+prediction:Prodigal:2.60%2Cprotein+motif:CLUSTERS:PRK11649%2Cprotein+motif:Cdd:COG4942%2Cprotein+motif:Pfam:PF01551.1;product=putative+peptidase%2CMembrane-bound+metallopeptidase%2CPeptidase+family+M23;protein_id=gnl|SC|JUb129_00936
ERS1139592|SC|contig000002	Prodigal:2.60	CDS	899842	901143	.	+	0	ID=JUb129_00937;locus_tag=JUb129_00937;inference=ab+initio+prediction:Prodigal:2.60%2Csimilar+to+AA+sequence:UniProtKB:P76085%2Cprotein+motif:CLUSTERS:PRK07788%2Cprotein+motif:TIGRFAMs:TIGR02155%2Cprotein+motif:Pfam:PF00501.22;eC_number=6.2.1.30;product=Phenylacetate-coenzyme+A+ligase%2Cacyl-CoA+synthetase%2Cphenylacetate-CoA+ligase%2CAMP-binding+enzyme;protein_id=gnl|SC|JUb129_00937;gene=paaK_2
ERS1139592|SC|contig000002	Prodigal:2.60	CDS	901182	902420	.	-	0	ID=JUb129_00938;locus_tag=JUb129_00938;inference=ab+initio+prediction:Prodigal:2.60%2Cprotein+motif:CLUSTERS:PRK06185%2Cprotein+motif:TIGRFAMs:TIGR02032%2Cprotein+motif:Pfam:PF04820.8;product=hypothetical+protein%2Cgeranylgeranyl+reductase+family%2CTryptophan+halogenase;protein_id=gnl|SC|JUb129_00938
ERS1139592|SC|contig000002	Prodigal:2.60	CDS	902521	904041	.	+	0	ID=JUb129_00939;locus_tag=JUb129_00939;inference=ab+initio+prediction:Prodigal:2.60%2Csimilar+to+AA+sequence:UniProtKB:Q0VZ68%2Cprotein+motif:CLUSTERS:PRK09367%2Cprotein+motif:TIGRFAMs:TIGR01225%2Cprotein+motif:Pfam:PF00221.13;eC_number=5.4.3.6;product=Tyrosine+2%2C3-aminomutase%2Chistidine+ammonia-lyase%2Chistidine+ammonia-lyase%2CPhenylalanine+and+histidine+ammonia-lyase;protein_id=gnl|SC|JUb12…
ERS1139592|SC|contig000002	Prodigal:2.60	CDS	904100	904831	.	+	0	ID=JUb129_00940;locus_tag=JUb129_00940;inference=ab+initio+prediction:Prodigal:2.60%2Csimilar+to+AA+sequence:UniProtKB:P99093%2Cprotein+motif:CLUSTERS:PRK05557%2Cprotein+motif:Cdd:COG3347%2Cprotein+motif:TIGRFAMs:TIGR01830%2Cprotein+motif:Pfam:PF00106.19;eC_number=1.1.1.100;product=3-oxoacyl-[acyl-carrier-protein]+reductase+FabG%2C3-ketoacyl-%28acyl-carrier-protein%29+reductase%2CUncharacterized+…
ERS1139592|SC|contig000002	Prodigal:2.60	CDS	904844	906067	.	+	0	ID=JUb129_00941;locus_tag=JUb129_00941;inference=ab+initio+prediction:Prodigal:2.60%2Csimilar+to+AA+sequence:UniProtKB:P0A953%2Cprotein+motif:CLUSTERS:PRK07967%2Cprotein+motif:Cdd:COG4981%2Cprotein+motif:TIGRFAMs:TIGR03150%2Cprotein+motif:Pfam:PF00109.20;eC_number=2.3.1.41;product=3-oxoacyl-[acyl-carrier-protein]+synthase+1%2C3-oxoacyl-%28acyl+carrier+protein%29+synthase+I%2CEnoyl+reductase+domai…
ERS1139592|SC|contig000002	Prodigal:2.60	CDS	906072	906326	.	+	0	ID=JUb129_00942;locus_tag=JUb129_00942;inference=ab+initio+prediction:Prodigal:2.60%2Csimilar+to+AA+sequence:UniProtKB:P11830%2Cprotein+motif:CLUSTERS:PRK05350%2Cprotein+motif:Cdd:COG0236%2Cprotein+motif:TIGRFAMs:TIGR00517%2Cprotein+motif:Pfam:PF00550.19;product=Acyl+carrier+protein%2Cacyl+carrier+protein%2CAcyl+carrier+protein%2Cacyl+carrier+protein%2CPhosphopantetheine+attachment+site;protein_i…
ERS1139592|SC|contig000002	Prodigal:2.60	CDS	906503	907387	.	+	0	ID=JUb129_00943;locus_tag=JUb129_00943;inference=ab+initio+prediction:Prodigal:2.60%2Cprotein+motif:CLUSTERS:PRK08419%2Cprotein+motif:Cdd:COG1560%2Cprotein+motif:TIGRFAMs:TIGR02207%2Cprotein+motif:Pfam:PF03279.7;product=lipid+A+biosynthesis+lauroyl+acyltransferase%2CLauroyl/myristoyl+acyltransferase%2Clipid+A+biosynthesis+lauroyl+%28or+palmitoleoyl%29+acyltransferase%2CBacterial+lipid+A+biosynthe…
ERS1139592|SC|contig000002	Prodigal:2.60	CDS	907481	909022	.	+	0	ID=JUb129_00944;locus_tag=JUb129_00944;inference=ab+initio+prediction:Prodigal:2.60%2Cprotein+motif:CLUSTERS:PRK07208%2Cprotein+motif:Cdd:COG3349%2Cprotein+motif:TIGRFAMs:TIGR02730%2Cprotein+motif:Pfam:PF00890.18;product=hypothetical+protein%2CUncharacterized+conserved+protein%2Ccarotene+isomerase%2CFAD+binding+domain;protein_id=gnl|SC|JUb129_00944
ERS1139592|SC|contig000002	Prodigal:2.60	CDS	909057	910721	.	+	0	ID=JUb129_00945;locus_tag=JUb129_00945;inference=ab+initio+prediction:Prodigal:2.60%2Cprotein+motif:Cdd:COG4927%2Cprotein+motif:Pfam:PF03417.10;product=Predicted+choloylglycine+hydrolase%2CAcyl-coenzyme+A:6-aminopenicillanic+acid+acyl-transferase;protein_id=gnl|SC|JUb129_00945
ERS1139592|SC|contig000002	Prodigal:2.60	CDS	911083	912255	.	-	0	ID=JUb129_00946;locus_tag=JUb129_00946;inference=ab+initio+prediction:Prodigal:2.60%2Csimilar+to+AA+sequence:UniProtKB:P77757%2Cprotein+motif:CLUSTERS:PRK11204%2Cprotein+motif:Cdd:COG3858%2Cprotein+motif:TIGRFAMs:TIGR04182%2Cprotein+motif:Pfam:PF00535.20;eC_number=2.7.8.30;product=Undecaprenyl-phosphate+4-deoxy-4-formamido-L-arabinose+transferase%2CN-glycosyltransferase%2CPredicted+glycosyl+hydro…
ERS1139592|SC|contig000002	Prodigal:2.60	CDS	912260	912736	.	-	0	ID=JUb129_00947;locus_tag=JUb129_00947;inference=ab+initio+prediction:Prodigal:2.60;product=hypothetical+protein;protein_id=gnl|SC|JUb129_00947
ERS1139592|SC|contig000002	Prodigal:2.60	CDS	912741	913112	.	-	0	ID=JUb129_00948;locus_tag=JUb129_00948;inference=ab+initio+prediction:Prodigal:2.60%2Cprotein+motif:TIGRFAMs:TIGR01750%2Cprotein+motif:Pfam:PF07977.7;product=beta-hydroxyacyl-%28acyl-carrier-protein%29+dehydratase+FabZ%2CFabA-like+domain;protein_id=gnl|SC|JUb129_00948
ERS1139592|SC|contig000002	Prodigal:2.60	CDS	913114	913749	.	-	0	ID=JUb129_00949;locus_tag=JUb129_00949;inference=ab+initio+prediction:Prodigal:2.60;product=hypothetical+protein;protein_id=gnl|SC|JUb129_00949
ERS1139592|SC|contig000002	Prodigal:2.60	CDS	913715	914341	.	-	0	ID=JUb129_00950;locus_tag=JUb129_00950;inference=ab+initio+prediction:Prodigal:2.60%2Cprotein+motif:CLUSTERS:PRK00031%2Cprotein+motif:Cdd:COG2834%2Cprotein+motif:Pfam:PF03548.9;product=lipoprotein+chaperone%2COuter+membrane+lipoprotein-sorting+protein%2COuter+membrane+lipoprotein+carrier+protein+LolA;protein_id=gnl|SC|JUb129_00950
ERS1139592|SC|contig000002	Prodigal:2.60	CDS	914334	915080	.	-	0	ID=JUb129_00951;locus_tag=JUb129_00951;inference=ab+initio+prediction:Prodigal:2.60%2Csimilar+to+AA+sequence:UniProtKB:O34928%2Cprotein+motif:TIGRFAMs:TIGR02764%2Cprotein+motif:Pfam:PF01522.15;eC_number=3.-.-.-;product=Probable+polysaccharide+deacetylase+pdaA+precursor%2Cpolysaccharide+deacetylase+family+sporulation+protein+PdaB%2CPolysaccharide+deacetylase;protein_id=gnl|SC|JUb129_00951;gene=pda…
ERS1139592|SC|contig000002	Prodigal:2.60	CDS	915133	916194	.	-	0	ID=JUb129_00952;locus_tag=JUb129_00952;inference=ab+initio+prediction:Prodigal:2.60%2Csimilar+to+AA+sequence:UniProtKB:Q7A6F8%2Cprotein+motif:CLUSTERS:PRK07314%2Cprotein+motif:TIGRFAMs:TIGR03150%2Cprotein+motif:Pfam:PF00109.20;eC_number=2.3.1.179;product=3-oxoacyl-[acyl-carrier-protein]+synthase+2%2C3-oxoacyl-%28acyl+carrier+protein%29+synthase+II%2Cbeta-ketoacyl-acyl-carrier-protein+synthase+II%…
ERS1139592|SC|contig000002	Prodigal:2.60	CDS	916191	917390	.	-	0	ID=JUb129_00953;locus_tag=JUb129_00953;inference=ab+initio+prediction:Prodigal:2.60%2Csimilar+to+AA+sequence:UniProtKB:P73283%2Cprotein+motif:CLUSTERS:PRK09185%2Cprotein+motif:Cdd:COG4982%2Cprotein+motif:TIGRFAMs:TIGR03150%2Cprotein+motif:Pfam:PF00109.20;eC_number=2.3.1.179;product=3-oxoacyl-[acyl-carrier-protein]+synthase+2%2C3-oxoacyl-%28acyl+carrier+protein%29+synthase+I%2C3-oxoacyl-[acyl-carr…
ERS1139592|SC|contig000002	Prodigal:2.60	CDS	917517	917774	.	-	0	ID=JUb129_00954;locus_tag=JUb129_00954;inference=ab+initio+prediction:Prodigal:2.60%2Cprotein+motif:CLUSTERS:PRK09184%2Cprotein+motif:Cdd:COG0236%2Cprotein+motif:TIGRFAMs:TIGR00517%2Cprotein+motif:Pfam:PF00550.19;product=acyl+carrier+protein%2CAcyl+carrier+protein%2Cacyl+carrier+protein%2CPhosphopantetheine+attachment+site;protein_id=gnl|SC|JUb129_00954
ERS1139592|SC|contig000002	Prodigal:2.60	CDS	917878	918417	.	-	0	ID=JUb129_00955;locus_tag=JUb129_00955;inference=ab+initio+prediction:Prodigal:2.60;product=hypothetical+protein;protein_id=gnl|SC|JUb129_00955
ERS1139592|SC|contig000002	Prodigal:2.60	CDS	918432	919565	.	-	0	ID=JUb129_00956;locus_tag=JUb129_00956;inference=ab+initio+prediction:Prodigal:2.60%2Csimilar+to+AA+sequence:UniProtKB:Q83E37%2Cprotein+motif:CLUSTERS:PRK09185%2Cprotein+motif:Cdd:COG0332%2Cprotein+motif:TIGRFAMs:TIGR03150%2Cprotein+motif:Pfam:PF02801.16;eC_number=2.3.1.179;product=3-oxoacyl-[acyl-carrier-protein]+synthase+2%2C3-oxoacyl-%28acyl+carrier+protein%29+synthase+I%2C3-oxoacyl-[acyl-carr…
ERS1139592|SC|contig000002	Prodigal:2.60	CDS	919565	919990	.	-	0	ID=JUb129_00957;locus_tag=JUb129_00957;inference=ab+initio+prediction:Prodigal:2.60%2Csimilar+to+AA+sequence:UniProtKB:P0A8Z3%2Cprotein+motif:CLUSTERS:PRK10800%2Cprotein+motif:TIGRFAMs:TIGR00051%2Cprotein+motif:Pfam:PF03061.16;eC_number=3.1.2.-;product=Acyl-CoA+thioester+hydrolase+YbgC%2Cacyl-CoA+thioesterase+YbgC%2Cacyl-CoA+thioester+hydrolase%2C+YbgC/YbaW+family%2CThioesterase+superfamily;prote…
ERS1139592|SC|contig000002	Prodigal:2.60	CDS	919980	921248	.	-	0	ID=JUb129_00958;locus_tag=JUb129_00958;inference=ab+initio+prediction:Prodigal:2.60%2Csimilar+to+AA+sequence:UniProtKB:P0AFP9%2Cprotein+motif:TIGRFAMs:TIGR00025%2Cprotein+motif:Pfam:PF12698.1;product=Inner+membrane+transport+permease+ybhR%2CABC+transporter+efflux+protein%2C+DrrB+family%2CABC-2+family+transporter+protein;protein_id=gnl|SC|JUb129_00958;gene=ybhR_1
ERS1139592|SC|contig000002	Prodigal:2.60	CDS	921235	921981	.	-	0	ID=JUb129_00959;locus_tag=JUb129_00959;inference=ab+initio+prediction:Prodigal:2.60%2Csimilar+to+AA+sequence:UniProtKB:P0A9U1%2Cprotein+motif:CLUSTERS:PRK13537%2Cprotein+motif:Cdd:COG4555%2Cprotein+motif:TIGRFAMs:TIGR01188%2Cprotein+motif:Pfam:PF00005.21;product=Uncharacterized+ABC+transporter+ATP-binding+protein+YbhF%2Cnodulation+ABC+transporter+NodI%2CABC-type+Na++transport+system%2C+ATPase+com…
ERS1139592|SC|contig000002	Prodigal:2.60	CDS	921978	922973	.	-	0	ID=JUb129_00960;locus_tag=JUb129_00960;inference=ab+initio+prediction:Prodigal:2.60;product=hypothetical+protein;protein_id=gnl|SC|JUb129_00960
ERS1139592|SC|contig000002	Prodigal:2.60	CDS	922970	923416	.	-	0	ID=JUb129_00961;locus_tag=JUb129_00961;inference=ab+initio+prediction:Prodigal:2.60;product=hypothetical+protein;protein_id=gnl|SC|JUb129_00961
ERS1139592|SC|contig000002	Prodigal:2.60	CDS	923683	926595	.	+	0	ID=JUb129_00962;locus_tag=JUb129_00962;inference=ab+initio+prediction:Prodigal:2.60%2Cprotein+motif:CLUSTERS:PRK15101%2Cprotein+motif:TIGRFAMs:TIGR02110%2Cprotein+motif:Pfam:PF05193.15;product=protease3%2Ccoenzyme+PQQ+biosynthesis+protein+PqqF%2CPeptidase+M16+inactive+domain;protein_id=gnl|SC|JUb129_00962
ERS1139592|SC|contig000002	Prodigal:2.60	CDS	926663	927106	.	-	0	ID=JUb129_00963;locus_tag=JUb129_00963;inference=ab+initio+prediction:Prodigal:2.60%2Csimilar+to+AA+sequence:UniProtKB:O25928%2Cprotein+motif:CLUSTERS:PRK00006%2Cprotein+motif:TIGRFAMs:TIGR01750;eC_number=4.2.1.-;product=%283R%29-hydroxymyristoyl-[acyl-carrier-protein]+dehydratase%2C%283R%29-hydroxymyristoyl-ACP+dehydratase%2Cbeta-hydroxyacyl-%28acyl-carrier-protein%29+dehydratase+FabZ;protein_id…
ERS1139592|SC|contig000002	Prodigal:2.60	CDS	927113	927544	.	-	0	ID=JUb129_00964;locus_tag=JUb129_00964;inference=ab+initio+prediction:Prodigal:2.60%2Cprotein+motif:CLUSTERS:PRK00006%2Cprotein+motif:TIGRFAMs:TIGR01750;product=%283R%29-hydroxymyristoyl-ACP+dehydratase%2Cbeta-hydroxyacyl-%28acyl-carrier-protein%29+dehydratase+FabZ;protein_id=gnl|SC|JUb129_00964
ERS1139592|SC|contig000002	Prodigal:2.60	CDS	927544	928683	.	-	0	ID=JUb129_00965;locus_tag=JUb129_00965;inference=ab+initio+prediction:Prodigal:2.60%2Csimilar+to+AA+sequence:UniProtKB:Q9HYR2%2Cprotein+motif:CLUSTERS:PRK06816%2Cprotein+motif:Cdd:COG0332%2Cprotein+motif:TIGRFAMs:TIGR00747%2Cprotein+motif:Pfam:PF08541.1;eC_number=2.3.1.180;product=3-oxoacyl-[acyl-carrier-protein]+synthase+3%2C3-oxoacyl-%28acyl+carrier+protein%29+synthase+III%2C3-oxoacyl-[acyl-car…
ERS1139592|SC|contig000002	Prodigal:2.60	CDS	928687	929598	.	-	0	ID=JUb129_00966;locus_tag=JUb129_00966;inference=ab+initio+prediction:Prodigal:2.60;product=hypothetical+protein;protein_id=gnl|SC|JUb129_00966
ERS1139592|SC|contig000002	Prodigal:2.60	CDS	929629	933231	.	-	0	ID=JUb129_00967;locus_tag=JUb129_00967;inference=ab+initio+prediction:Prodigal:2.60%2Cprotein+motif:CLUSTERS:PRK08633%2Cprotein+motif:Cdd:COG4258%2Cprotein+motif:TIGRFAMs:TIGR00921%2Cprotein+motif:Pfam:PF03176.9;product=2-acyl-glycerophospho-ethanolamine+acyltransferase%2CPredicted+exporter%2Cefflux+transporter%2C+putative%2C+hydrophobe/amphiphile+efflux-3+%28HAE3%29+family%2CMMPL+family;protein_…
ERS1139592|SC|contig000002	Prodigal:2.60	CDS	933455	934465	.	+	0	ID=JUb129_00968;locus_tag=JUb129_00968;inference=ab+initio+prediction:Prodigal:2.60;product=hypothetical+protein;protein_id=gnl|SC|JUb129_00968
ERS1139592|SC|contig000002	Prodigal:2.60	CDS	934462	935601	.	+	0	ID=JUb129_00969;locus_tag=JUb129_00969;inference=ab+initio+prediction:Prodigal:2.60;product=hypothetical+protein;protein_id=gnl|SC|JUb129_00969
ERS1139592|SC|contig000002	Prodigal:2.60	CDS	935598	935720	.	-	0	ID=JUb129_00970;locus_tag=JUb129_00970;inference=ab+initio+prediction:Prodigal:2.60;product=hypothetical+protein;protein_id=gnl|SC|JUb129_00970
ERS1139592|SC|contig000002	Prodigal:2.60	CDS	935929	939423	.	+	0	ID=JUb129_00971;locus_tag=JUb129_00971;inference=ab+initio+prediction:Prodigal:2.60%2Cprotein+motif:TIGRFAMs:TIGR04183;product=Por+secretion+system+C-terminal+sorting+domain;protein_id=gnl|SC|JUb129_00971
ERS1139592|SC|contig000002	Prodigal:2.60	CDS	939676	942237	.	+	0	ID=JUb129_00972;locus_tag=JUb129_00972;inference=ab+initio+prediction:Prodigal:2.60%2Csimilar+to+AA+sequence:UniProtKB:Q7A5Y5%2Cprotein+motif:CLUSTERS:PRK07561%2Cprotein+motif:Cdd:COG0551%2Cprotein+motif:TIGRFAMs:TIGR01051%2Cprotein+motif:Pfam:PF01131.14;eC_number=5.99.1.2;product=DNA+topoisomerase+1%2CDNA+topoisomerase+I+subunit+omega%2CZn-finger+domain+associated+with+topoisomerase+type+I%2CDNA…
ERS1139592|SC|contig000002	Prodigal:2.60	CDS	942340	943410	.	+	0	ID=JUb129_00973;locus_tag=JUb129_00973;inference=ab+initio+prediction:Prodigal:2.60%2Cprotein+motif:CLUSTERS:PRK01722%2Cprotein+motif:Cdd:COG0010%2Cprotein+motif:TIGRFAMs:TIGR01227%2Cprotein+motif:Pfam:PF00491.15;product=formimidoylglutamase%2CArginase/agmatinase/formimionoglutamate+hydrolase%2C+arginase+family%2Cformimidoylglutamase%2CArginase+family;protein_id=gnl|SC|JUb129_00973
ERS1139592|SC|contig000002	Prodigal:2.60	CDS	943414	944418	.	+	0	ID=JUb129_00974;locus_tag=JUb129_00974;inference=ab+initio+prediction:Prodigal:2.60%2Csimilar+to+AA+sequence:UniProtKB:Q7BLV3%2Cprotein+motif:CLUSTERS:PRK10073%2Cprotein+motif:Cdd:COG3858%2Cprotein+motif:TIGRFAMs:TIGR03937%2Cprotein+motif:Pfam:PF00535.20;eC_number=2.4.1.212;product=Hyaluronan+synthase%2Cputative+glycosyl+transferase%2CPredicted+glycosyl+hydrolase%2Cpoly-beta-1%2C6+N-acetyl-D-gluc…
ERS1139592|SC|contig000002	Prodigal:2.60	CDS	944503	945627	.	+	0	ID=JUb129_00975;locus_tag=JUb129_00975;inference=ab+initio+prediction:Prodigal:2.60%2Csimilar+to+AA+sequence:UniProtKB:P0AC78%2Cprotein+motif:CLUSTERS:PRK15119%2Cprotein+motif:TIGRFAMs:TIGR02380%2Cprotein+motif:Pfam:PF00953.15;eC_number=2.7.8.33;product=Undecaprenyl-phosphate+alpha-N-acetylglucosaminyl+1-phosphate+transferase%2Cundecaprenyl-phosphate+alpha-N-acetylglucosaminyl+1-phosphate+transfe…
ERS1139592|SC|contig000002	Prodigal:2.60	CDS	945657	946529	.	+	0	ID=JUb129_00976;locus_tag=JUb129_00976;inference=ab+initio+prediction:Prodigal:2.60%2Cprotein+motif:CLUSTERS:PRK15078%2Cprotein+motif:Pfam:PF02563.10;product=polysaccharide+export+protein+Wza%2CPolysaccharide+biosynthesis/export+protein;protein_id=gnl|SC|JUb129_00976
ERS1139592|SC|contig000002	Prodigal:2.60	CDS	946532	949027	.	+	0	ID=JUb129_00977;locus_tag=JUb129_00977;inference=ab+initio+prediction:Prodigal:2.60%2Csimilar+to+AA+sequence:UniProtKB:Q48452%2Cprotein+motif:CLUSTERS:PRK09841%2Cprotein+motif:Cdd:COG3944%2Cprotein+motif:TIGRFAMs:TIGR01007;eC_number=2.7.10.-;product=Putative+tyrosine-protein+kinase+in+cps+region%2Ccryptic+autophosphorylating+protein+tyrosine+kinase+Etk%2CCapsular+polysaccharide+biosynthesis+prote…
ERS1139592|SC|contig000002	Prodigal:2.60	CDS	949242	950135	.	+	0	ID=JUb129_00978;locus_tag=JUb129_00978;inference=ab+initio+prediction:Prodigal:2.60;product=hypothetical+protein;protein_id=gnl|SC|JUb129_00978
ERS1139592|SC|contig000002	Prodigal:2.60	CDS	950140	950889	.	+	0	ID=JUb129_00979;locus_tag=JUb129_00979;inference=ab+initio+prediction:Prodigal:2.60%2Csimilar+to+AA+sequence:UniProtKB:O82827%2Cprotein+motif:CLUSTERS:PRK14836%2Cprotein+motif:Cdd:COG0020%2Cprotein+motif:TIGRFAMs:TIGR00055%2Cprotein+motif:Pfam:PF01255.13;eC_number=2.5.1.31;product=Undecaprenyl+pyrophosphate+synthase%2Cundecaprenyl+pyrophosphate+synthase%2CUndecaprenyl+pyrophosphate+synthase%2Cdi-…
ERS1139592|SC|contig000002	Prodigal:2.60	CDS	950918	953458	.	+	0	ID=JUb129_00980;locus_tag=JUb129_00980;inference=ab+initio+prediction:Prodigal:2.60%2Csimilar+to+AA+sequence:UniProtKB:Q9K1H0%2Cprotein+motif:CLUSTERS:PRK11067%2Cprotein+motif:Cdd:COG4775%2Cprotein+motif:TIGRFAMs:TIGR03303%2Cprotein+motif:Pfam:PF07244.9;product=Outer+membrane+protein+omp85+precursor%2Couter+membrane+protein+assembly+factor+YaeT%2COuter+membrane+protein/protective+antigen+OMA87%2C…
ERS1139592|SC|contig000002	Prodigal:2.60	CDS	953467	954021	.	+	0	ID=JUb129_00981;locus_tag=JUb129_00981;inference=ab+initio+prediction:Prodigal:2.60%2Cprotein+motif:CLUSTERS:PRK10780%2Cprotein+motif:Cdd:COG2825%2Cprotein+motif:Pfam:PF03938.8;product=periplasmic+chaperone%2COuter+membrane+protein%2COuter+membrane+protein+%28OmpH-like%29;protein_id=gnl|SC|JUb129_00981
ERS1139592|SC|contig000002	Prodigal:2.60	CDS	954085	954585	.	+	0	ID=JUb129_00982;locus_tag=JUb129_00982;inference=ab+initio+prediction:Prodigal:2.60%2Cprotein+motif:CLUSTERS:PRK10780%2Cprotein+motif:Cdd:COG2825%2Cprotein+motif:Pfam:PF03938.8;product=periplasmic+chaperone%2COuter+membrane+protein%2COuter+membrane+protein+%28OmpH-like%29;protein_id=gnl|SC|JUb129_00982
ERS1139592|SC|contig000002	Prodigal:2.60	CDS	954751	955146	.	+	0	ID=JUb129_00983;locus_tag=JUb129_00983;inference=ab+initio+prediction:Prodigal:2.60;product=hypothetical+protein;protein_id=gnl|SC|JUb129_00983
ERS1139592|SC|contig000002	Prodigal:2.60	CDS	955146	956006	.	+	0	ID=JUb129_00984;locus_tag=JUb129_00984;inference=ab+initio+prediction:Prodigal:2.60%2Csimilar+to+AA+sequence:UniProtKB:A0QTF8%2Cprotein+motif:CLUSTERS:PRK09987%2Cprotein+motif:TIGRFAMs:TIGR01214%2Cprotein+motif:Pfam:PF04321.11;eC_number=1.1.1.133;product=dTDP-4-dehydrorhamnose+reductase%2CdTDP-4-dehydrorhamnose+reductase%2CdTDP-4-dehydrorhamnose+reductase%2CRmlD+substrate+binding+domain;protein_i…
ERS1139592|SC|contig000002	Prodigal:2.60	CDS	956020	956712	.	+	0	ID=JUb129_00985;locus_tag=JUb129_00985;inference=ab+initio+prediction:Prodigal:2.60;product=hypothetical+protein;protein_id=gnl|SC|JUb129_00985
ERS1139592|SC|contig000002	RNAmmer:1.2	rRNA	957272	958776	.	+	0	ID=JUb129_00986;locus_tag=JUb129_00986;inference=COORDINATES:profile:RNAmmer:1.2;product=16S+ribosomal+RNA
ERS1139592|SC|contig000002	Aragorn:1.2.36	tRNA	958994	959068	.	+	0	ID=JUb129_00987;locus_tag=JUb129_00987;inference=COORDINATES:profile:Aragorn:1.2.36;product=tRNA-Ile%28gat%29
ERS1139592|SC|contig000002	Aragorn:1.2.36	tRNA	959158	959232	.	+	0	ID=JUb129_00988;locus_tag=JUb129_00988;inference=COORDINATES:profile:Aragorn:1.2.36;product=tRNA-Ala%28tgc%29
ERS1139592|SC|contig000002	RNAmmer:1.2	rRNA	959392	962145	.	+	0	ID=JUb129_00989;locus_tag=JUb129_00989;inference=COORDINATES:profile:RNAmmer:1.2;product=23S+ribosomal+RNA
ERS1139592|SC|contig000002	RNAmmer:1.2	rRNA	962311	962417	.	+	0	ID=JUb129_00990;locus_tag=JUb129_00990;inference=COORDINATES:profile:RNAmmer:1.2;product=5S+ribosomal+RNA
ERS1139592|SC|contig000002	RNAmmer:1.2	rRNA	964293	965797	.	+	0	ID=JUb129_00991;locus_tag=JUb129_00991;inference=COORDINATES:profile:RNAmmer:1.2;product=16S+ribosomal+RNA
ERS1139592|SC|contig000002	Aragorn:1.2.36	tRNA	966015	966089	.	+	0	ID=JUb129_00992;locus_tag=JUb129_00992;inference=COORDINATES:profile:Aragorn:1.2.36;product=tRNA-Ile%28gat%29
ERS1139592|SC|contig000002	Aragorn:1.2.36	tRNA	966179	966253	.	+	0	ID=JUb129_00993;locus_tag=JUb129_00993;inference=COORDINATES:profile:Aragorn:1.2.36;product=tRNA-Ala%28tgc%29
ERS1139592|SC|contig000002	RNAmmer:1.2	rRNA	966413	969166	.	+	0	ID=JUb129_00994;locus_tag=JUb129_00994;inference=COORDINATES:profile:RNAmmer:1.2;product=23S+ribosomal+RNA
ERS1139592|SC|contig000002	RNAmmer:1.2	rRNA	969332	969438	.	+	0	ID=JUb129_00995;locus_tag=JUb129_00995;inference=COORDINATES:profile:RNAmmer:1.2;product=5S+ribosomal+RNA
ERS1139592|SC|contig000002	Prodigal:2.60	CDS	969491	969661	.	-	0	ID=JUb129_00996;locus_tag=JUb129_00996;inference=ab+initio+prediction:Prodigal:2.60;product=hypothetical+protein;protein_id=gnl|SC|JUb129_00996
ERS1139592|SC|contig000002	Prodigal:2.60	CDS	970302	970769	.	-	0	ID=JUb129_00997;locus_tag=JUb129_00997;inference=ab+initio+prediction:Prodigal:2.60%2Cprotein+motif:Pfam:PF04892.6;product=VanZ+like+family;protein_id=gnl|SC|JUb129_00997
ERS1139592|SC|contig000002	Prodigal:2.60	CDS	971046	972674	.	-	0	ID=JUb129_00998;locus_tag=JUb129_00998;inference=ab+initio+prediction:Prodigal:2.60%2Csimilar+to+AA+sequence:UniProtKB:P96885%2Cprotein+motif:CLUSTERS:PRK05724%2Cprotein+motif:Cdd:COG4799%2Cprotein+motif:TIGRFAMs:TIGR01117%2Cprotein+motif:Pfam:PF01039.16;eC_number=6.4.1.3;product=Probable+propionyl-CoA+carboxylase+beta+chain+5%2Cacetyl-CoA+carboxylase+carboxyltransferase+subunit+alpha%2CAcetyl-Co…
ERS1139592|SC|contig000002	Prodigal:2.60	CDS	973112	973978	.	+	0	ID=JUb129_00999;locus_tag=JUb129_00999;inference=ab+initio+prediction:Prodigal:2.60%2Cprotein+motif:Cdd:COG5006%2Cprotein+motif:TIGRFAMs:TIGR00950%2Cprotein+motif:Pfam:PF00892.14;product=Predicted+permease%2C+DMT+superfamily%2Ccarboxylate/amino+acid/amine+transporter%2CEamA-like+transporter+family;protein_id=gnl|SC|JUb129_00999
ERS1139592|SC|contig000002	Prodigal:2.60	CDS	973996	975078	.	+	0	ID=JUb129_01000;locus_tag=JUb129_01000;inference=ab+initio+prediction:Prodigal:2.60;product=hypothetical+protein;protein_id=gnl|SC|JUb129_01000
ERS1139592|SC|contig000002	Prodigal:2.60	CDS	975091	975855	.	+	0	ID=JUb129_01001;locus_tag=JUb129_01001;inference=ab+initio+prediction:Prodigal:2.60;product=hypothetical+protein;protein_id=gnl|SC|JUb129_01001
ERS1139592|SC|contig000002	Prodigal:2.60	CDS	975911	976432	.	-	0	ID=JUb129_01002;locus_tag=JUb129_01002;inference=ab+initio+prediction:Prodigal:2.60;product=hypothetical+protein;protein_id=gnl|SC|JUb129_01002
ERS1139592|SC|contig000002	Prodigal:2.60	CDS	976499	976990	.	-	0	ID=JUb129_01003;locus_tag=JUb129_01003;inference=ab+initio+prediction:Prodigal:2.60;product=hypothetical+protein;protein_id=gnl|SC|JUb129_01003
ERS1139592|SC|contig000002	Prodigal:2.60	CDS	977063	982756	.	-	0	ID=JUb129_01004;locus_tag=JUb129_01004;inference=ab+initio+prediction:Prodigal:2.60;product=hypothetical+protein;protein_id=gnl|SC|JUb129_01004
ERS1139592|SC|contig000002	Prodigal:2.60	CDS	982834	983409	.	-	0	ID=JUb129_01005;locus_tag=JUb129_01005;inference=ab+initio+prediction:Prodigal:2.60;product=hypothetical+protein;protein_id=gnl|SC|JUb129_01005
ERS1139592|SC|contig000002	Prodigal:2.60	CDS	984021	986441	.	+	0	ID=JUb129_01006;locus_tag=JUb129_01006;inference=ab+initio+prediction:Prodigal:2.60%2Cprotein+motif:TIGRFAMs:TIGR04183;product=Por+secretion+system+C-terminal+sorting+domain;protein_id=gnl|SC|JUb129_01006
ERS1139592|SC|contig000002	Prodigal:2.60	CDS	986454	986648	.	+	0	ID=JUb129_01007;locus_tag=JUb129_01007;inference=ab+initio+prediction:Prodigal:2.60;product=hypothetical+protein;protein_id=gnl|SC|JUb129_01007
ERS1139592|SC|contig000002	Prodigal:2.60	CDS	986681	988471	.	-	0	ID=JUb129_01008;locus_tag=JUb129_01008;inference=ab+initio+prediction:Prodigal:2.60%2Csimilar+to+AA+sequence:UniProtKB:Q5KWH6%2Cprotein+motif:CLUSTERS:PRK00558%2Cprotein+motif:Cdd:COG0322%2Cprotein+motif:TIGRFAMs:TIGR00194%2Cprotein+motif:Pfam:PF08459.5;product=Excinuclease+ABC+subunit+C%2Cexcinuclease+ABC+subunit+C%2CNuclease+subunit+of+the+excinuclease+complex%2Cexcinuclease+ABC+subunit+C%2CUvr…
ERS1139592|SC|contig000002	Prodigal:2.60	CDS	988710	990197	.	+	0	ID=JUb129_01009;locus_tag=JUb129_01009;inference=ab+initio+prediction:Prodigal:2.60%2Csimilar+to+AA+sequence:UniProtKB:P21310%2Cprotein+motif:CLUSTERS:PRK09367%2Cprotein+motif:TIGRFAMs:TIGR01225%2Cprotein+motif:Pfam:PF00221.13;eC_number=4.3.1.3;product=Histidine+ammonia-lyase%2Chistidine+ammonia-lyase%2Chistidine+ammonia-lyase%2CPhenylalanine+and+histidine+ammonia-lyase;protein_id=gnl|SC|JUb129_0…
ERS1139592|SC|contig000002	Prodigal:2.60	CDS	990309	990758	.	+	0	ID=JUb129_01010;locus_tag=JUb129_01010;inference=ab+initio+prediction:Prodigal:2.60%2Cprotein+motif:Cdd:COG3393%2Cprotein+motif:Pfam:PF00583.18;product=Predicted+acetyltransferase%2CAcetyltransferase+%28GNAT%29+family;protein_id=gnl|SC|JUb129_01010
ERS1139592|SC|contig000002	Prodigal:2.60	CDS	990869	992365	.	+	0	ID=JUb129_01011;locus_tag=JUb129_01011;inference=ab+initio+prediction:Prodigal:2.60%2Csimilar+to+AA+sequence:UniProtKB:P29599%2Cprotein+motif:Cdd:COG4935%2Cprotein+motif:TIGRFAMs:TIGR03921%2Cprotein+motif:Pfam:PF00082.16;eC_number=3.4.21.62;product=Subtilisin+BL%2CRegulatory+P+domain+of+the+subtilisin-like+proprotein+convertases+and+other+proteases%2Ctype+VII+secretion-associated+serine+protease+…
ERS1139592|SC|contig000002	Prodigal:2.60	CDS	992539	993366	.	-	0	ID=JUb129_01012;locus_tag=JUb129_01012;inference=ab+initio+prediction:Prodigal:2.60%2Csimilar+to+AA+sequence:UniProtKB:P24197%2Cprotein+motif:CLUSTERS:PRK10628%2Cprotein+motif:Pfam:PF02900.1;eC_number=1.13.-.-;product=hypothetical+protein%2CLigB+family+dioxygenase%2CCatalytic+LigB+subunit+of+aromatic+ring-opening+dioxygenase;protein_id=gnl|SC|JUb129_01012;gene=ygiD
ERS1139592|SC|contig000002	Prodigal:2.60	CDS	993442	993954	.	-	0	ID=JUb129_01013;locus_tag=JUb129_01013;inference=ab+initio+prediction:Prodigal:2.60%2Csimilar+to+AA+sequence:UniProtKB:Q7A339%2Cprotein+motif:CLUSTERS:PRK03757%2Cprotein+motif:Cdd:COG2353%2Cprotein+motif:Pfam:PF04264.7;product=hypothetical+protein%2Chypothetical+protein%2CUncharacterized+conserved+protein%2CYceI-like+domain;protein_id=gnl|SC|JUb129_01013
ERS1139592|SC|contig000002	Prodigal:2.60	CDS	994239	996377	.	+	0	ID=JUb129_01014;locus_tag=JUb129_01014;inference=ab+initio+prediction:Prodigal:2.60%2Csimilar+to+AA+sequence:UniProtKB:Q7MUW6%2Cprotein+motif:Pfam:PF00930.15;eC_number=3.4.14.12;product=Prolyl+tripeptidyl+peptidase+precursor%2CDipeptidyl+peptidase+IV+%28DPP+IV%29+N-terminal+region;protein_id=gnl|SC|JUb129_01014;gene=ptpA_1
ERS1139592|SC|contig000002	Prodigal:2.60	CDS	996546	997571	.	+	0	ID=JUb129_01015;locus_tag=JUb129_01015;inference=ab+initio+prediction:Prodigal:2.60%2Csimilar+to+AA+sequence:UniProtKB:Q9EUT9%2Cprotein+motif:CLUSTERS:PRK02271%2Cprotein+motif:TIGRFAMs:TIGR03858%2Cprotein+motif:Pfam:PF00296.14;eC_number=1.14.13.107;product=Limonene+1%2C2-monooxygenase%2Cmethylenetetrahydromethanopterin+reductase%2Cprobable+oxidoreductase%2C+LLM+family%2CLuciferase-like+monooxygen…
ERS1139592|SC|contig000002	Prodigal:2.60	CDS	998101	1000128	.	+	0	ID=JUb129_01016;locus_tag=JUb129_01016;inference=ab+initio+prediction:Prodigal:2.60;product=hypothetical+protein;protein_id=gnl|SC|JUb129_01016
ERS1139592|SC|contig000002	Prodigal:2.60	CDS	1000128	1001171	.	+	0	ID=JUb129_01017;locus_tag=JUb129_01017;inference=ab+initio+prediction:Prodigal:2.60%2Cprotein+motif:TIGRFAMs:TIGR00998;product=efflux+pump+membrane+protein;protein_id=gnl|SC|JUb129_01017
ERS1139592|SC|contig000002	Prodigal:2.60	CDS	1001175	1002146	.	+	0	ID=JUb129_01018;locus_tag=JUb129_01018;inference=ab+initio+prediction:Prodigal:2.60;product=hypothetical+protein;protein_id=gnl|SC|JUb129_01018
ERS1139592|SC|contig000002	Prodigal:2.60	CDS	1002146	1003453	.	+	0	ID=JUb129_01019;locus_tag=JUb129_01019;inference=ab+initio+prediction:Prodigal:2.60%2Csimilar+to+AA+sequence:UniProtKB:P75905%2Cprotein+motif:CLUSTERS:PRK11204%2Cprotein+motif:Cdd:COG3858%2Cprotein+motif:TIGRFAMs:TIGR03937%2Cprotein+motif:Pfam:PF00535.20;eC_number=2.4.1.-;product=Poly-beta-1%2C6-N-acetyl-D-glucosamine+synthase%2CN-glycosyltransferase%2CPredicted+glycosyl+hydrolase%2Cpoly-beta-1%2…
ERS1139592|SC|contig000002	Prodigal:2.60	CDS	1003443	1005572	.	+	0	ID=JUb129_01020;locus_tag=JUb129_01020;inference=ab+initio+prediction:Prodigal:2.60;product=hypothetical+protein;protein_id=gnl|SC|JUb129_01020
ERS1139592|SC|contig000002	Prodigal:2.60	CDS	1005750	1007888	.	-	0	ID=JUb129_01021;locus_tag=JUb129_01021;inference=ab+initio+prediction:Prodigal:2.60%2Csimilar+to+AA+sequence:UniProtKB:P24171%2Cprotein+motif:CLUSTERS:PRK10280%2Cprotein+motif:Cdd:COG0339%2Cprotein+motif:TIGRFAMs:TIGR00181%2Cprotein+motif:Pfam:PF01432.14;eC_number=3.4.15.5;product=Peptidyl-dipeptidase+dcp%2Cdipeptidyl+carboxypeptidase+II%2CZn-dependent+oligopeptidases%2Coligoendopeptidase+F%2CPep…
ERS1139592|SC|contig000002	Prodigal:2.60	CDS	1007948	1008763	.	+	0	ID=JUb129_01022;locus_tag=JUb129_01022;inference=ab+initio+prediction:Prodigal:2.60%2Cprotein+motif:Pfam:PF10988.2;product=Protein+of+unknown+function+%28DUF2807%29;protein_id=gnl|SC|JUb129_01022
ERS1139592|SC|contig000002	Prodigal:2.60	CDS	1008793	1009533	.	-	0	ID=JUb129_01023;locus_tag=JUb129_01023;inference=ab+initio+prediction:Prodigal:2.60%2Csimilar+to+AA+sequence:UniProtKB:Q50940%2Cprotein+motif:Pfam:PF00194.1;eC_number=4.2.1.1;product=Carbonic+anhydrase+precursor%2CEukaryotic-type+carbonic+anhydrase;protein_id=gnl|SC|JUb129_01023;gene=cah_2
ERS1139592|SC|contig000002	Prodigal:2.60	CDS	1009672	1011564	.	-	0	ID=JUb129_01024;locus_tag=JUb129_01024;inference=ab+initio+prediction:Prodigal:2.60%2Csimilar+to+AA+sequence:UniProtKB:P45522%2Cprotein+motif:CLUSTERS:PRK03562%2Cprotein+motif:Cdd:COG4651%2Cprotein+motif:TIGRFAMs:TIGR00932%2Cprotein+motif:Pfam:PF00999.15;product=NEM-activable+K%28+%29/H%28+%29+antiporter%2Cglutathione-regulated+potassium-efflux+system+protein+KefC%2CKef-type+K++transport+system%2…
ERS1139592|SC|contig000002	Prodigal:2.60	CDS	1011568	1012089	.	-	0	ID=JUb129_01025;locus_tag=JUb129_01025;inference=ab+initio+prediction:Prodigal:2.60%2Csimilar+to+AA+sequence:UniProtKB:P80871%2Cprotein+motif:CLUSTERS:PRK04930%2Cprotein+motif:Cdd:COG2249%2Cprotein+motif:Pfam:PF02525.11;eC_number=1.6.99.-;product=General+stress+protein+14%2Cglutathione-regulated+potassium-efflux+system+ancillary+protein+KefG%2CPutative+NADPH-quinone+reductase+%28modulator+of+drug…
ERS1139592|SC|contig000002	Prodigal:2.60	CDS	1012282	1013097	.	-	0	ID=JUb129_01026;locus_tag=JUb129_01026;inference=ab+initio+prediction:Prodigal:2.60%2Cprotein+motif:Pfam:PF04536.8;product=Domain+of+unknown+function+%28DUF477%29;protein_id=gnl|SC|JUb129_01026
ERS1139592|SC|contig000002	Prodigal:2.60	CDS	1013066	1013494	.	-	0	ID=JUb129_01027;locus_tag=JUb129_01027;inference=ab+initio+prediction:Prodigal:2.60%2Cprotein+motif:Pfam:PF04536.8;product=Domain+of+unknown+function+%28DUF477%29;protein_id=gnl|SC|JUb129_01027
ERS1139592|SC|contig000002	Prodigal:2.60	CDS	1013494	1014102	.	-	0	ID=JUb129_01028;locus_tag=JUb129_01028;inference=ab+initio+prediction:Prodigal:2.60%2Cprotein+motif:Pfam:PF04011.6;product=LemA+family;protein_id=gnl|SC|JUb129_01028
ERS1139592|SC|contig000002	Prodigal:2.60	CDS	1014176	1014670	.	+	0	ID=JUb129_01029;locus_tag=JUb129_01029;inference=ab+initio+prediction:Prodigal:2.60%2Csimilar+to+AA+sequence:UniProtKB:P12833%2Cprotein+motif:CLUSTERS:PRK10769%2Cprotein+motif:Pfam:PF00186.13;eC_number=1.5.1.3;product=Dihydrofolate+reductase+type+3%2Cdihydrofolate+reductase%2CDihydrofolate+reductase;protein_id=gnl|SC|JUb129_01029;gene=dhfrIII
ERS1139592|SC|contig000002	Prodigal:2.60	CDS	1014732	1015301	.	+	0	ID=JUb129_01030;locus_tag=JUb129_01030;inference=ab+initio+prediction:Prodigal:2.60;product=hypothetical+protein;protein_id=gnl|SC|JUb129_01030
ERS1139592|SC|contig000002	Prodigal:2.60	CDS	1015366	1015998	.	-	0	ID=JUb129_01031;locus_tag=JUb129_01031;inference=ab+initio+prediction:Prodigal:2.60%2Csimilar+to+AA+sequence:UniProtKB:P0AFP0%2Cprotein+motif:CLUSTERS:PRK10578%2Cprotein+motif:Cdd:COG2860%2Cprotein+motif:Pfam:PF03458.7;product=hypothetical+protein%2Chypothetical+protein%2CPredicted+membrane+protein%2CUPF0126+domain;protein_id=gnl|SC|JUb129_01031;gene=yadS
ERS1139592|SC|contig000002	Prodigal:2.60	CDS	1016088	1016552	.	-	0	ID=JUb129_01032;locus_tag=JUb129_01032;inference=ab+initio+prediction:Prodigal:2.60%2Csimilar+to+AA+sequence:UniProtKB:P63820%2Cprotein+motif:CLUSTERS:PRK00168%2Cprotein+motif:Cdd:COG3172%2Cprotein+motif:TIGRFAMs:TIGR01510%2Cprotein+motif:Pfam:PF01467.1;eC_number=2.7.7.3;product=Phosphopantetheine+adenylyltransferase%2Cphosphopantetheine+adenylyltransferase%2CPredicted+ATPase/kinase+involved+in+N…
ERS1139592|SC|contig000002	Prodigal:2.60	CDS	1016609	1017604	.	-	0	ID=JUb129_01033;locus_tag=JUb129_01033;inference=ab+initio+prediction:Prodigal:2.60%2Csimilar+to+AA+sequence:UniProtKB:Q81Q29%2Cprotein+motif:CLUSTERS:PRK01966%2Cprotein+motif:Cdd:COG0027%2Cprotein+motif:TIGRFAMs:TIGR01205%2Cprotein+motif:Pfam:PF07478.7;eC_number=6.3.2.4;product=D-alanine--D-alanine+ligase%2CD-alanyl-alanine+synthetase+A%2CFormate-dependent+phosphoribosylglycinamide+formyltransfe…
ERS1139592|SC|contig000002	Prodigal:2.60	CDS	1017756	1018832	.	+	0	ID=JUb129_01034;locus_tag=JUb129_01034;inference=ab+initio+prediction:Prodigal:2.60%2Csimilar+to+AA+sequence:UniProtKB:A6QGC0%2Cprotein+motif:Pfam:PF03793.13;eC_number=2.7.11.1;product=Serine/threonine-protein+kinase+PrkC%2CPASTA+domain;protein_id=gnl|SC|JUb129_01034;gene=prkC
ERS1139592|SC|contig000002	Prodigal:2.60	CDS	1018907	1019971	.	+	0	ID=JUb129_01035;locus_tag=JUb129_01035;inference=ab+initio+prediction:Prodigal:2.60%2Csimilar+to+AA+sequence:UniProtKB:P33643%2Cprotein+motif:CLUSTERS:PRK11180%2Cprotein+motif:TIGRFAMs:TIGR00005%2Cprotein+motif:Pfam:PF00849.16;eC_number=5.4.99.23;product=Ribosomal+large+subunit+pseudouridine+synthase+D%2C23S+rRNA+pseudouridine+synthase+D%2Cpseudouridine+synthase%2C+RluA+family%2CRNA+pseudouridyla…
ERS1139592|SC|contig000002	Prodigal:2.60	CDS	1020023	1020970	.	+	0	ID=JUb129_01036;locus_tag=JUb129_01036;inference=ab+initio+prediction:Prodigal:2.60%2Cprotein+motif:TIGRFAMs:TIGR03519%2Cprotein+motif:Pfam:PF11751.2;product=Bacteroidetes-specific+putative+membrane+protein%2CProtein+of+unknown+function+%28DUF3308%29;protein_id=gnl|SC|JUb129_01036
ERS1139592|SC|contig000002	Prodigal:2.60	CDS	1021109	1022146	.	+	0	ID=JUb129_01037;locus_tag=JUb129_01037;inference=ab+initio+prediction:Prodigal:2.60%2Csimilar+to+AA+sequence:UniProtKB:P32131%2Cprotein+motif:CLUSTERS:PRK08599%2Cprotein+motif:Cdd:COG3721%2Cprotein+motif:TIGRFAMs:TIGR00539%2Cprotein+motif:Pfam:PF06969.10;eC_number=1.3.99.22;product=Oxygen-independent+coproporphyrinogen-III+oxidase%2Ccoproporphyrinogen+III+oxidase%2CPutative+heme+iron+utilization+…
ERS1139592|SC|contig000002	Prodigal:2.60	CDS	1022190	1023041	.	+	0	ID=JUb129_01038;locus_tag=JUb129_01038;inference=ab+initio+prediction:Prodigal:2.60%2Csimilar+to+AA+sequence:UniProtKB:P94556%2Cprotein+motif:CLUSTERS:PRK00865%2Cprotein+motif:Cdd:COG0127%2Cprotein+motif:TIGRFAMs:TIGR00067%2Cprotein+motif:Pfam:PF01177.16;eC_number=5.1.1.3;product=Glutamate+racemase+1%2Cglutamate+racemase%2CXanthosine+triphosphate+pyrophosphatase%2Cglutamate+racemase%2CAsp/Glu/Hyd…
ERS1139592|SC|contig000002	Prodigal:2.60	CDS	1023077	1023676	.	-	0	ID=JUb129_01039;locus_tag=JUb129_01039;inference=ab+initio+prediction:Prodigal:2.60%2Csimilar+to+AA+sequence:UniProtKB:P15888%2Cprotein+motif:CLUSTERS:PRK11053%2Cprotein+motif:Pfam:PF00881.18;eC_number=1.-.-.-;product=Oxygen-insensitive+NAD%28P%29H+nitroreductase%2Cdihydropteridine+reductase%2CNitroreductase+family;protein_id=gnl|SC|JUb129_01039;gene=nfnB
ERS1139592|SC|contig000002	Prodigal:2.60	CDS	1023758	1024114	.	+	0	ID=JUb129_01040;locus_tag=JUb129_01040;inference=ab+initio+prediction:Prodigal:2.60%2Csimilar+to+AA+sequence:UniProtKB:P37486%2Cprotein+motif:Pfam:PF01638.11;product=Uncharacterized+HTH-type+transcriptional+regulator+yybR%2CHxlR-like+helix-turn-helix;protein_id=gnl|SC|JUb129_01040;gene=yybR_1
ERS1139592|SC|contig000002	Prodigal:2.60	CDS	1024115	1024690	.	-	0	ID=JUb129_01041;locus_tag=JUb129_01041;inference=ab+initio+prediction:Prodigal:2.60%2Csimilar+to+AA+sequence:UniProtKB:P44869%2Cprotein+motif:CLUSTERS:PRK10909%2Cprotein+motif:Cdd:COG4123%2Cprotein+motif:TIGRFAMs:TIGR00095%2Cprotein+motif:Pfam:PF03602.9;eC_number=2.1.1.171;product=Ribosomal+RNA+small+subunit+methyltransferase+D%2C16S+rRNA+m%282%29G966-methyltransferase%2CPredicted+O-methyltransfe…
ERS1139592|SC|contig000002	Prodigal:2.60	CDS	1024753	1025469	.	-	0	ID=JUb129_01042;locus_tag=JUb129_01042;inference=ab+initio+prediction:Prodigal:2.60%2Cprotein+motif:Pfam:PF12864.1;product=Protein+of+unknown+function+%28DUF3822%29;protein_id=gnl|SC|JUb129_01042
ERS1139592|SC|contig000002	Prodigal:2.60	CDS	1025487	1025981	.	-	0	ID=JUb129_01043;locus_tag=JUb129_01043;inference=ab+initio+prediction:Prodigal:2.60%2Cprotein+motif:Pfam:PF01713.15;product=Smr+domain;protein_id=gnl|SC|JUb129_01043
ERS1139592|SC|contig000002	Prodigal:2.60	CDS	1026005	1026502	.	-	0	ID=JUb129_01044;locus_tag=JUb129_01044;inference=ab+initio+prediction:Prodigal:2.60%2Cprotein+motif:TIGRFAMs:TIGR00040%2Cprotein+motif:Pfam:PF12850.1;product=phosphodiesterase%2C+MJ0936+family%2CCalcineurin-like+phosphoesterase+superfamily+domain;protein_id=gnl|SC|JUb129_01044
ERS1139592|SC|contig000002	Prodigal:2.60	CDS	1026712	1028256	.	+	0	ID=JUb129_01045;locus_tag=JUb129_01045;inference=ab+initio+prediction:Prodigal:2.60%2Csimilar+to+AA+sequence:UniProtKB:P32959%2Cprotein+motif:CLUSTERS:PRK11289%2Cprotein+motif:Cdd:COG3876%2Cprotein+motif:Pfam:PF00144.18;product=Penicillin-binding+protein+E%2Cbeta-lactamase/D-alanine+carboxypeptidase%2CUncharacterized+protein+conserved+in+bacteria%2CBeta-lactamase;protein_id=gnl|SC|JUb129_01045;ge…
ERS1139592|SC|contig000002	Prodigal:2.60	CDS	1028395	1028883	.	-	0	ID=JUb129_01046;locus_tag=JUb129_01046;inference=ab+initio+prediction:Prodigal:2.60%2Cprotein+motif:CLUSTERS:PRK01112%2Cprotein+motif:TIGRFAMs:TIGR00249%2Cprotein+motif:Pfam:PF00300.1;product=phosphoglyceromutase%2Cphosphohistidine+phosphatase+SixA%2CHistidine+phosphatase+superfamily+%28branch+1%29;protein_id=gnl|SC|JUb129_01046
ERS1139592|SC|contig000002	Prodigal:2.60	CDS	1028997	1029413	.	+	0	ID=JUb129_01047;locus_tag=JUb129_01047;inference=ab+initio+prediction:Prodigal:2.60%2Csimilar+to+AA+sequence:UniProtKB:O34634%2Cprotein+motif:CLUSTERS:PRK00109%2Cprotein+motif:TIGRFAMs:TIGR00250%2Cprotein+motif:Pfam:PF03652.9;eC_number=3.1.-.-;product=Putative+Holliday+junction+resolvase%2CHolliday+junction+resolvase-like+protein%2CRNAse+H+domain+protein%2C+YqgF+family%2CUncharacterised+protein+f…
ERS1139592|SC|contig000002	Prodigal:2.60	CDS	1029410	1029982	.	+	0	ID=JUb129_01048;locus_tag=JUb129_01048;inference=ab+initio+prediction:Prodigal:2.60%2Csimilar+to+AA+sequence:UniProtKB:Q9KVU3%2Cprotein+motif:CLUSTERS:PRK00150%2Cprotein+motif:Cdd:COG0242%2Cprotein+motif:TIGRFAMs:TIGR00079%2Cprotein+motif:Pfam:PF01327.15;eC_number=3.5.1.88;product=Peptide+deformylase+1%2Cpeptide+deformylase%2CN-formylmethionyl-tRNA+deformylase%2Cpeptide+deformylase%2CPolypeptide+…
ERS1139592|SC|contig000002	Prodigal:2.60	CDS	1030061	1030618	.	+	0	ID=JUb129_01049;locus_tag=JUb129_01049;inference=ab+initio+prediction:Prodigal:2.60;product=hypothetical+protein;protein_id=gnl|SC|JUb129_01049
ERS1139592|SC|contig000002	Prodigal:2.60	CDS	1030736	1031503	.	+	0	ID=JUb129_01050;locus_tag=JUb129_01050;inference=ab+initio+prediction:Prodigal:2.60%2Csimilar+to+AA+sequence:UniProtKB:P0AEY3%2Cprotein+motif:CLUSTERS:PRK09562%2Cprotein+motif:TIGRFAMs:TIGR00444%2Cprotein+motif:Pfam:PF03819.11;eC_number=3.6.1.8;product=Nucleoside+triphosphate+pyrophosphohydrolase%2Cnucleoside+triphosphate+pyrophosphohydrolase%2CMazG+family+protein%2CMazG+nucleotide+pyrophosphohyd…
ERS1139592|SC|contig000002	Prodigal:2.60	CDS	1031507	1032586	.	+	0	ID=JUb129_01051;locus_tag=JUb129_01051;inference=ab+initio+prediction:Prodigal:2.60%2Cprotein+motif:TIGRFAMs:TIGR01667;product=integral+membrane+protein%2C+YccS/YhfK+family;protein_id=gnl|SC|JUb129_01051
ERS1139592|SC|contig000002	Prodigal:2.60	CDS	1032589	1033458	.	+	0	ID=JUb129_01052;locus_tag=JUb129_01052;inference=ab+initio+prediction:Prodigal:2.60;product=hypothetical+protein;protein_id=gnl|SC|JUb129_01052
ERS1139592|SC|contig000002	Prodigal:2.60	CDS	1033528	1037238	.	-	0	ID=JUb129_01053;locus_tag=JUb129_01053;inference=ab+initio+prediction:Prodigal:2.60%2Cprotein+motif:Cdd:COG4775%2Cprotein+motif:Pfam:PF01103.17;product=Outer+membrane+protein/protective+antigen+OMA87%2CSurface+antigen;protein_id=gnl|SC|JUb129_01053
ERS1139592|SC|contig000002	Prodigal:2.60	CDS	1037264	1038421	.	+	0	ID=JUb129_01054;locus_tag=JUb129_01054;inference=ab+initio+prediction:Prodigal:2.60%2Cprotein+motif:Cdd:COG4339;product=Uncharacterized+protein+conserved+in+bacteria;protein_id=gnl|SC|JUb129_01054
ERS1139592|SC|contig000002	Prodigal:2.60	CDS	1038491	1040794	.	-	0	ID=JUb129_01055;locus_tag=JUb129_01055;inference=ab+initio+prediction:Prodigal:2.60;product=hypothetical+protein;protein_id=gnl|SC|JUb129_01055
ERS1139592|SC|contig000002	Prodigal:2.60	CDS	1041187	1042860	.	+	0	ID=JUb129_01056;locus_tag=JUb129_01056;inference=ab+initio+prediction:Prodigal:2.60;product=hypothetical+protein;protein_id=gnl|SC|JUb129_01056
ERS1139592|SC|contig000002	Prodigal:2.60	CDS	1043117	1044496	.	-	0	ID=JUb129_01057;locus_tag=JUb129_01057;inference=ab+initio+prediction:Prodigal:2.60%2Csimilar+to+AA+sequence:UniProtKB:P0AFF0%2Cprotein+motif:CLUSTERS:PRK05777%2Cprotein+motif:Cdd:COG2111%2Cprotein+motif:TIGRFAMs:TIGR01770%2Cprotein+motif:Pfam:PF00361.14;eC_number=1.6.99.5;product=NADH-quinone+oxidoreductase+subunit+N%2CNADH:ubiquinone+oxidoreductase+subunit+N%2CMultisubunit+Na+/H++antiporter%2C+…
ERS1139592|SC|contig000002	Prodigal:2.60	CDS	1044513	1046006	.	-	0	ID=JUb129_01058;locus_tag=JUb129_01058;inference=ab+initio+prediction:Prodigal:2.60%2Csimilar+to+AA+sequence:UniProtKB:P0AFE8%2Cprotein+motif:CLUSTERS:PRK05846%2Cprotein+motif:Cdd:COG2111%2Cprotein+motif:TIGRFAMs:TIGR01972%2Cprotein+motif:Pfam:PF00361.14;eC_number=1.6.99.5;product=NADH-quinone+oxidoreductase+subunit+M%2CNADH:ubiquinone+oxidoreductase+subunit+M%2CMultisubunit+Na+/H++antiporter%2C+…
ERS1139592|SC|contig000002	Prodigal:2.60	CDS	1046010	1047923	.	-	0	ID=JUb129_01059;locus_tag=JUb129_01059;inference=ab+initio+prediction:Prodigal:2.60%2Csimilar+to+AA+sequence:UniProtKB:P33607%2Cprotein+motif:CLUSTERS:PRK06590%2Cprotein+motif:Cdd:COG2111%2Cprotein+motif:TIGRFAMs:TIGR01974%2Cprotein+motif:Pfam:PF00361.14;eC_number=1.6.99.5;product=NADH-quinone+oxidoreductase+subunit+L%2CNADH:ubiquinone+oxidoreductase+subunit+L%2CMultisubunit+Na+/H++antiporter%2C+…
ERS1139592|SC|contig000002	Prodigal:2.60	CDS	1047927	1048256	.	-	0	ID=JUb129_01060;locus_tag=JUb129_01060;inference=ab+initio+prediction:Prodigal:2.60%2Csimilar+to+AA+sequence:UniProtKB:P0AFE4%2Cprotein+motif:CLUSTERS:PRK05715%2Cprotein+motif:Pfam:PF00420.18;eC_number=1.6.99.5;product=NADH-quinone+oxidoreductase+subunit+K%2CNADH:ubiquinone+oxidoreductase+subunit+K%2CNADH-ubiquinone/plastoquinone+oxidoreductase+chain+4L;protein_id=gnl|SC|JUb129_01060;gene=nuoK
ERS1139592|SC|contig000002	Prodigal:2.60	CDS	1048263	1048760	.	-	0	ID=JUb129_01061;locus_tag=JUb129_01061;inference=ab+initio+prediction:Prodigal:2.60%2Csimilar+to+AA+sequence:UniProtKB:P0AFE0%2Cprotein+motif:CLUSTERS:PRK06638%2Cprotein+motif:Pfam:PF00499.14;eC_number=1.6.99.5;product=NADH-quinone+oxidoreductase+subunit+J%2CNADH:ubiquinone+oxidoreductase+subunit+J%2CNADH-ubiquinone/plastoquinone+oxidoreductase+chain+6;protein_id=gnl|SC|JUb129_01061;gene=nuoJ
ERS1139592|SC|contig000002	Prodigal:2.60	CDS	1048760	1049314	.	-	0	ID=JUb129_01062;locus_tag=JUb129_01062;inference=ab+initio+prediction:Prodigal:2.60%2Csimilar+to+AA+sequence:UniProtKB:Q56224%2Cprotein+motif:CLUSTERS:PRK05888%2Cprotein+motif:Cdd:COG4656%2Cprotein+motif:TIGRFAMs:TIGR01971%2Cprotein+motif:Pfam:PF12838.1;eC_number=1.6.99.5;product=NADH-quinone+oxidoreductase+subunit+9%2CNADH+dehydrogenase+subunit+I%2CPredicted+NADH:ubiquinone+oxidoreductase%2C+sub…
ERS1139592|SC|contig000002	Prodigal:2.60	CDS	1049389	1050450	.	-	0	ID=JUb129_01063;locus_tag=JUb129_01063;inference=ab+initio+prediction:Prodigal:2.60%2Csimilar+to+AA+sequence:UniProtKB:P0AFD4%2Cprotein+motif:CLUSTERS:PRK06076%2Cprotein+motif:Pfam:PF00146.15;eC_number=1.6.99.5;product=NADH-quinone+oxidoreductase+subunit+H%2CNADH:ubiquinone+oxidoreductase+subunit+H%2CNADH+dehydrogenase;protein_id=gnl|SC|JUb129_01063;gene=nuoH
ERS1139592|SC|contig000002	Prodigal:2.60	CDS	1050535	1051530	.	-	0	ID=JUb129_01064;locus_tag=JUb129_01064;inference=ab+initio+prediction:Prodigal:2.60%2Csimilar+to+AA+sequence:UniProtKB:P29915%2Cprotein+motif:CLUSTERS:PRK09129%2Cprotein+motif:Cdd:COG3383%2Cprotein+motif:TIGRFAMs:TIGR01973%2Cprotein+motif:Pfam:PF10588.3;eC_number=1.6.99.5;product=NADH-quinone+oxidoreductase+chain+3%2CNADH+dehydrogenase+subunit+G%2CUncharacterized+anaerobic+dehydrogenase%2CNADH+de…
ERS1139592|SC|contig000002	Prodigal:2.60	CDS	1051577	1052443	.	-	0	ID=JUb129_01065;locus_tag=JUb129_01065;inference=ab+initio+prediction:Prodigal:2.60;product=hypothetical+protein;protein_id=gnl|SC|JUb129_01065
ERS1139592|SC|contig000002	Prodigal:2.60	CDS	1052460	1053818	.	-	0	ID=JUb129_01066;locus_tag=JUb129_01066;inference=ab+initio+prediction:Prodigal:2.60%2Csimilar+to+AA+sequence:UniProtKB:Q56222%2Cprotein+motif:CLUSTERS:PRK13596%2Cprotein+motif:Cdd:COG1905%2Cprotein+motif:TIGRFAMs:TIGR01959%2Cprotein+motif:Pfam:PF01512.11;eC_number=1.6.99.5;product=NADH-quinone+oxidoreductase+subunit+1%2CNADH+dehydrogenase+I+subunit+F%2CNADH:ubiquinone+oxidoreductase+24+kD+subunit…
ERS1139592|SC|contig000002	Prodigal:2.60	CDS	1053831	1054340	.	-	0	ID=JUb129_01067;locus_tag=JUb129_01067;inference=ab+initio+prediction:Prodigal:2.60%2Csimilar+to+AA+sequence:UniProtKB:P29914%2Cprotein+motif:CLUSTERS:PRK07539%2Cprotein+motif:Cdd:COG1905%2Cprotein+motif:TIGRFAMs:TIGR01958%2Cprotein+motif:Pfam:PF01257.13;eC_number=1.6.99.5;product=NADH-quinone+oxidoreductase+chain+2%2CNADH+dehydrogenase+subunit+E%2CNADH:ubiquinone+oxidoreductase+24+kD+subunit%2CN…
ERS1139592|SC|contig000002	Prodigal:2.60	CDS	1054445	1055668	.	-	0	ID=JUb129_01068;locus_tag=JUb129_01068;inference=ab+initio+prediction:Prodigal:2.60%2Csimilar+to+AA+sequence:UniProtKB:Q56220%2Cprotein+motif:CLUSTERS:PRK06075%2Cprotein+motif:Cdd:COG0649%2Cprotein+motif:TIGRFAMs:TIGR01962%2Cprotein+motif:Pfam:PF00346.13;eC_number=1.6.99.5;product=NADH-quinone+oxidoreductase+subunit+4%2CNADH+dehydrogenase+subunit+D%2CNADH:ubiquinone+oxidoreductase+49+kD+subunit+7…
ERS1139592|SC|contig000002	Prodigal:2.60	CDS	1055716	1056210	.	-	0	ID=JUb129_01069;locus_tag=JUb129_01069;inference=ab+initio+prediction:Prodigal:2.60%2Csimilar+to+AA+sequence:UniProtKB:P29917%2Cprotein+motif:CLUSTERS:PRK06074%2Cprotein+motif:Cdd:COG3262%2Cprotein+motif:TIGRFAMs:TIGR01961%2Cprotein+motif:Pfam:PF00329.13;eC_number=1.6.99.5;product=NADH-quinone+oxidoreductase+chain+5%2CNADH+dehydrogenase+subunit+C%2CNi%2CFe-hydrogenase+III+component+G%2CNADH+%28or…
ERS1139592|SC|contig000002	Prodigal:2.60	CDS	1056217	1056777	.	-	0	ID=JUb129_01070;locus_tag=JUb129_01070;inference=ab+initio+prediction:Prodigal:2.60%2Csimilar+to+AA+sequence:UniProtKB:Q56218%2Cprotein+motif:CLUSTERS:PRK14820%2Cprotein+motif:Cdd:COG0649%2Cprotein+motif:TIGRFAMs:TIGR01957%2Cprotein+motif:Pfam:PF01058.16;eC_number=1.6.99.5;product=NADH-quinone+oxidoreductase+subunit+6%2CNADH+dehydrogenase+subunit+B%2CNADH:ubiquinone+oxidoreductase+49+kD+subunit+7…
ERS1139592|SC|contig000002	Prodigal:2.60	CDS	1056800	1057171	.	-	0	ID=JUb129_01071;locus_tag=JUb129_01071;inference=ab+initio+prediction:Prodigal:2.60%2Csimilar+to+AA+sequence:UniProtKB:P19045%2Cprotein+motif:CLUSTERS:PRK06602%2Cprotein+motif:Cdd:COG0838%2Cprotein+motif:Pfam:PF00507.13;eC_number=1.6.5.-;product=NAD%28P%29H-quinone+oxidoreductase+subunit+3%2CNADH:ubiquinone+oxidoreductase+subunit+A%2CNADH:ubiquinone+oxidoreductase+subunit+3+%28chain+A%29%2CNADH-u…
ERS1139592|SC|contig000002	Prodigal:2.60	CDS	1057390	1057563	.	-	0	ID=JUb129_01072;locus_tag=JUb129_01072;inference=ab+initio+prediction:Prodigal:2.60;product=hypothetical+protein;protein_id=gnl|SC|JUb129_01072
ERS1139592|SC|contig000002	Prodigal:2.60	CDS	1057617	1058744	.	-	0	ID=JUb129_01073;locus_tag=JUb129_01073;inference=ab+initio+prediction:Prodigal:2.60;product=hypothetical+protein;protein_id=gnl|SC|JUb129_01073
ERS1139592|SC|contig000002	Prodigal:2.60	CDS	1058851	1059561	.	+	0	ID=JUb129_01074;locus_tag=JUb129_01074;inference=ab+initio+prediction:Prodigal:2.60%2Cprotein+motif:Pfam:PF04298.6;product=Putative+neutral+zinc+metallopeptidase;protein_id=gnl|SC|JUb129_01074
ERS1139592|SC|contig000002	Prodigal:2.60	CDS	1059558	1060163	.	-	0	ID=JUb129_01075;locus_tag=JUb129_01075;inference=ab+initio+prediction:Prodigal:2.60%2Csimilar+to+AA+sequence:UniProtKB:P27862%2Cprotein+motif:CLUSTERS:PRK11568%2Cprotein+motif:TIGRFAMs:TIGR00257%2Cprotein+motif:Pfam:PF01205.13;product=IMPACT+family+member+yigZ%2Chypothetical+protein%2Cuncharacterized+protein%2C+YigZ+family%2CUncharacterized+protein+family+UPF0029;protein_id=gnl|SC|JUb129_01075;ge…
ERS1139592|SC|contig000002	Prodigal:2.60	CDS	1060306	1061325	.	-	0	ID=JUb129_01076;locus_tag=JUb129_01076;inference=ab+initio+prediction:Prodigal:2.60%2Csimilar+to+AA+sequence:UniProtKB:P25539%2Cprotein+motif:CLUSTERS:PRK10786%2Cprotein+motif:Cdd:COG0117%2Cprotein+motif:TIGRFAMs:TIGR00326%2Cprotein+motif:Pfam:PF01872.11;product=Riboflavin+biosynthesis+protein+RibD%2Cbifunctional+diaminohydroxyphosphoribosylaminopyrimidine+deaminase/5-amino-6-%285-phosphoribosyla…
ERS1139592|SC|contig000002	Prodigal:2.60	CDS	1061387	1063219	.	-	0	ID=JUb129_01077;locus_tag=JUb129_01077;inference=ab+initio+prediction:Prodigal:2.60%2Cprotein+motif:Pfam:PF03993.6;product=Domain+of+Unknown+Function+%28DUF349%29;protein_id=gnl|SC|JUb129_01077
ERS1139592|SC|contig000002	Prodigal:2.60	CDS	1063271	1063918	.	-	0	ID=JUb129_01078;locus_tag=JUb129_01078;inference=ab+initio+prediction:Prodigal:2.60%2Csimilar+to+AA+sequence:UniProtKB:Q5HNV1%2Cprotein+motif:CLUSTERS:PRK00258%2Cprotein+motif:Cdd:COG0128%2Cprotein+motif:TIGRFAMs:TIGR00507%2Cprotein+motif:Pfam:PF08501.5;eC_number=1.1.1.25;product=Shikimate+dehydrogenase%2Cshikimate+5-dehydrogenase%2C5-enolpyruvylshikimate-3-phosphate+synthase%2Cshikimate+5-dehydr…
ERS1139592|SC|contig000002	Prodigal:2.60	CDS	1064069	1065850	.	-	0	ID=JUb129_01079;locus_tag=JUb129_01079;inference=ab+initio+prediction:Prodigal:2.60%2Csimilar+to+AA+sequence:UniProtKB:Q03091%2Cprotein+motif:CLUSTERS:PRK15137%2Cprotein+motif:TIGRFAMs:TIGR04183%2Cprotein+motif:Pfam:PF04231.7;eC_number=3.1.-.-;product=Extracellular+ribonuclease+precursor%2CDNA-specific+endonuclease+I%2CPor+secretion+system+C-terminal+sorting+domain%2CEndonuclease+I;protein_id=gnl…
ERS1139592|SC|contig000002	Prodigal:2.60	CDS	1065899	1067104	.	-	0	ID=JUb129_01080;locus_tag=JUb129_01080;inference=ab+initio+prediction:Prodigal:2.60%2Csimilar+to+AA+sequence:UniProtKB:P0ADC3%2Cprotein+motif:CLUSTERS:PRK11146%2Cprotein+motif:TIGRFAMs:TIGR02212%2Cprotein+motif:Pfam:PF12704.1;product=Lipoprotein-releasing+system+transmembrane+protein+lolC%2Couter+membrane-specific+lipoprotein+transporter+subunit+LolE%2Clipoprotein+releasing+system%2C+transmembran…
ERS1139592|SC|contig000002	Prodigal:2.60	CDS	1067110	1067469	.	-	0	ID=JUb129_01081;locus_tag=JUb129_01081;inference=ab+initio+prediction:Prodigal:2.60%2Csimilar+to+AA+sequence:UniProtKB:P0A7G2%2Cprotein+motif:CLUSTERS:PRK00521%2Cprotein+motif:TIGRFAMs:TIGR00082%2Cprotein+motif:Pfam:PF02033.12;product=hypothetical+protein%2Cribosome-binding+factor+A%2Cribosome-binding+factor+A%2CRibosome-binding+factor+A;protein_id=gnl|SC|JUb129_01081;gene=rbfA
ERS1139592|SC|contig000002	Prodigal:2.60	CDS	1067556	1067954	.	+	0	ID=JUb129_01082;locus_tag=JUb129_01082;inference=ab+initio+prediction:Prodigal:2.60%2Cprotein+motif:Cdd:COG3185%2Cprotein+motif:TIGRFAMs:TIGR03081%2Cprotein+motif:Pfam:PF00903.19;product=4-hydroxyphenylpyruvate+dioxygenase+and+related+hemolysins%2Cmethylmalonyl-CoA+epimerase%2CGlyoxalase/Bleomycin+resistance+protein/Dioxygenase+superfamily;protein_id=gnl|SC|JUb129_01082
ERS1139592|SC|contig000002	Aragorn:1.2.36	tRNA	1068018	1068092	.	+	0	ID=JUb129_01083;locus_tag=JUb129_01083;inference=COORDINATES:profile:Aragorn:1.2.36;product=tRNA-Met%28cat%29
ERS1139592|SC|contig000002	Prodigal:2.60	CDS	1068192	1069139	.	+	0	ID=JUb129_01084;locus_tag=JUb129_01084;inference=ab+initio+prediction:Prodigal:2.60%2Cprotein+motif:Cdd:COG4973;product=Site-specific+recombinase+XerC;protein_id=gnl|SC|JUb129_01084
ERS1139592|SC|contig000002	Prodigal:2.60	CDS	1069216	1069452	.	+	0	ID=JUb129_01085;locus_tag=JUb129_01085;inference=ab+initio+prediction:Prodigal:2.60;product=hypothetical+protein;protein_id=gnl|SC|JUb129_01085
ERS1139592|SC|contig000002	Prodigal:2.60	CDS	1070389	1070742	.	+	0	ID=JUb129_01086;locus_tag=JUb129_01086;inference=ab+initio+prediction:Prodigal:2.60;product=hypothetical+protein;protein_id=gnl|SC|JUb129_01086
ERS1139592|SC|contig000002	Prodigal:2.60	CDS	1070754	1072205	.	+	0	ID=JUb129_01087;locus_tag=JUb129_01087;inference=ab+initio+prediction:Prodigal:2.60%2Cprotein+motif:CLUSTERS:PRK13878%2Cprotein+motif:Pfam:PF03432.8;product=conjugal+transfer+relaxase+TraI%2CRelaxase/Mobilisation+nuclease+domain;protein_id=gnl|SC|JUb129_01087
ERS1139592|SC|contig000002	Prodigal:2.60	CDS	1072210	1072860	.	+	0	ID=JUb129_01088;locus_tag=JUb129_01088;inference=ab+initio+prediction:Prodigal:2.60%2Cprotein+motif:CLUSTERS:PRK13849%2Cprotein+motif:Pfam:PF01656.17;product=putative+crown+gall+tumor+protein+VirC1%2CCobQ/CobB/MinD/ParA+nucleotide+binding+domain;protein_id=gnl|SC|JUb129_01088
ERS1139592|SC|contig000002	Prodigal:2.60	CDS	1072835	1073125	.	+	0	ID=JUb129_01089;locus_tag=JUb129_01089;inference=ab+initio+prediction:Prodigal:2.60;product=hypothetical+protein;protein_id=gnl|SC|JUb129_01089
ERS1139592|SC|contig000002	Prodigal:2.60	CDS	1073122	1073616	.	+	0	ID=JUb129_01090;locus_tag=JUb129_01090;inference=ab+initio+prediction:Prodigal:2.60;product=hypothetical+protein;protein_id=gnl|SC|JUb129_01090
ERS1139592|SC|contig000002	Prodigal:2.60	CDS	1073655	1073975	.	+	0	ID=JUb129_01091;locus_tag=JUb129_01091;inference=ab+initio+prediction:Prodigal:2.60%2Cprotein+motif:Cdd:COG3451;product=Type+IV+secretory+pathway%2C+VirB4+components;protein_id=gnl|SC|JUb129_01091
ERS1139592|SC|contig000002	Prodigal:2.60	CDS	1073977	1074291	.	+	0	ID=JUb129_01092;locus_tag=JUb129_01092;inference=ab+initio+prediction:Prodigal:2.60;product=hypothetical+protein;protein_id=gnl|SC|JUb129_01092
ERS1139592|SC|contig000002	Prodigal:2.60	CDS	1074263	1077337	.	+	0	ID=JUb129_01093;locus_tag=JUb129_01093;inference=ab+initio+prediction:Prodigal:2.60%2Csimilar+to+AA+sequence:UniProtKB:P63971%2Cprotein+motif:CLUSTERS:PRK13721%2Cprotein+motif:Cdd:COG3451%2Cprotein+motif:TIGRFAMs:TIGR03783%2Cprotein+motif:Pfam:PF12846.1;product=Chaperone+protein+DnaJ%2Cconjugal+transfer+ATP-binding+protein+TraC%2CType+IV+secretory+pathway%2C+VirB4+components%2CBacteroides+conjuga…
ERS1139592|SC|contig000002	Prodigal:2.60	CDS	1077324	1077977	.	+	0	ID=JUb129_01094;locus_tag=JUb129_01094;inference=ab+initio+prediction:Prodigal:2.60;product=hypothetical+protein;protein_id=gnl|SC|JUb129_01094
ERS1139592|SC|contig000002	Prodigal:2.60	CDS	1077988	1078674	.	+	0	ID=JUb129_01095;locus_tag=JUb129_01095;inference=ab+initio+prediction:Prodigal:2.60;product=hypothetical+protein;protein_id=gnl|SC|JUb129_01095
ERS1139592|SC|contig000002	Prodigal:2.60	CDS	1078677	1079339	.	+	0	ID=JUb129_01096;locus_tag=JUb129_01096;inference=ab+initio+prediction:Prodigal:2.60;product=hypothetical+protein;protein_id=gnl|SC|JUb129_01096
ERS1139592|SC|contig000002	Prodigal:2.60	CDS	1079345	1080175	.	+	0	ID=JUb129_01097;locus_tag=JUb129_01097;inference=ab+initio+prediction:Prodigal:2.60;product=hypothetical+protein;protein_id=gnl|SC|JUb129_01097
ERS1139592|SC|contig000002	Prodigal:2.60	CDS	1080177	1081430	.	+	0	ID=JUb129_01098;locus_tag=JUb129_01098;inference=ab+initio+prediction:Prodigal:2.60%2Cprotein+motif:Cdd:COG3846%2Cprotein+motif:TIGRFAMs:TIGR03782;product=Type+IV+secretory+pathway%2C+TrbL+components%2CBacteroides+conjugative+transposon+TraJ+protein;protein_id=gnl|SC|JUb129_01098
ERS1139592|SC|contig000002	Prodigal:2.60	CDS	1081432	1082046	.	+	0	ID=JUb129_01099;locus_tag=JUb129_01099;inference=ab+initio+prediction:Prodigal:2.60%2Cprotein+motif:TIGRFAMs:TIGR03781;product=Bacteroides+conjugative+transposon+TraK+protein;protein_id=gnl|SC|JUb129_01099
ERS1139592|SC|contig000002	Prodigal:2.60	CDS	1082047	1082415	.	+	0	ID=JUb129_01100;locus_tag=JUb129_01100;inference=ab+initio+prediction:Prodigal:2.60;product=hypothetical+protein;protein_id=gnl|SC|JUb129_01100
ERS1139592|SC|contig000002	Prodigal:2.60	CDS	1082390	1083595	.	+	0	ID=JUb129_01101;locus_tag=JUb129_01101;inference=ab+initio+prediction:Prodigal:2.60%2Cprotein+motif:TIGRFAMs:TIGR03779%2Cprotein+motif:Pfam:PF12508.2;product=Bacteroides+conjugative+transposon+TraM+protein%2CProtein+of+unknown+function+%28DUF3714%29;protein_id=gnl|SC|JUb129_01101
ERS1139592|SC|contig000002	Prodigal:2.60	CDS	1083600	1084469	.	+	0	ID=JUb129_01102;locus_tag=JUb129_01102;inference=ab+initio+prediction:Prodigal:2.60%2Cprotein+motif:TIGRFAMs:TIGR03780;product=Bacteroides+conjugative+transposon+TraN+protein;protein_id=gnl|SC|JUb129_01102
ERS1139592|SC|contig000002	Prodigal:2.60	CDS	1084480	1086468	.	+	0	ID=JUb129_01103;locus_tag=JUb129_01103;inference=ab+initio+prediction:Prodigal:2.60%2Cprotein+motif:Cdd:COG3505%2Cprotein+motif:Pfam:PF10412.3;product=Type+IV+secretory+pathway%2C+VirD4+components%2CType+IV+secretion-system+coupling+protein+DNA-binding+domain;protein_id=gnl|SC|JUb129_01103
ERS1139592|SC|contig000002	Prodigal:2.60	CDS	1086473	1087282	.	+	0	ID=JUb129_01104;locus_tag=JUb129_01104;inference=ab+initio+prediction:Prodigal:2.60%2Csimilar+to+AA+sequence:UniProtKB:O05156%2Cprotein+motif:CLUSTERS:PRK11649%2Cprotein+motif:Cdd:COG4942%2Cprotein+motif:Pfam:PF01551.1;eC_number=3.4.24.75;product=Glycyl-glycine+endopeptidase+ALE-1+precursor%2Cputative+peptidase%2CMembrane-bound+metallopeptidase%2CPeptidase+family+M23;protein_id=gnl|SC|JUb129_01104
ERS1139592|SC|contig000002	Prodigal:2.60	CDS	1087275	1087970	.	+	0	ID=JUb129_01105;locus_tag=JUb129_01105;inference=ab+initio+prediction:Prodigal:2.60;product=hypothetical+protein;protein_id=gnl|SC|JUb129_01105
ERS1139592|SC|contig000002	Prodigal:2.60	CDS	1088173	1089246	.	+	0	ID=JUb129_01106;locus_tag=JUb129_01106;inference=ab+initio+prediction:Prodigal:2.60;product=hypothetical+protein;protein_id=gnl|SC|JUb129_01106
ERS1139592|SC|contig000002	Prodigal:2.60	CDS	1089285	1090001	.	+	0	ID=JUb129_01107;locus_tag=JUb129_01107;inference=ab+initio+prediction:Prodigal:2.60;product=hypothetical+protein;protein_id=gnl|SC|JUb129_01107
ERS1139592|SC|contig000002	Prodigal:2.60	CDS	1090014	1090886	.	+	0	ID=JUb129_01108;locus_tag=JUb129_01108;inference=ab+initio+prediction:Prodigal:2.60%2Cprotein+motif:TIGRFAMs:TIGR01391;product=DNA+primase;protein_id=gnl|SC|JUb129_01108
ERS1139592|SC|contig000002	Prodigal:2.60	CDS	1090883	1091080	.	+	0	ID=JUb129_01109;locus_tag=JUb129_01109;inference=ab+initio+prediction:Prodigal:2.60;product=hypothetical+protein;protein_id=gnl|SC|JUb129_01109
ERS1139592|SC|contig000002	Prodigal:2.60	CDS	1091316	1091873	.	+	0	ID=JUb129_01110;locus_tag=JUb129_01110;inference=ab+initio+prediction:Prodigal:2.60%2Cprotein+motif:CLUSTERS:PRK06217%2Cprotein+motif:TIGRFAMs:TIGR02173;product=hypothetical+protein%2Cputative+cytidylate+kinase;protein_id=gnl|SC|JUb129_01110
ERS1139592|SC|contig000002	Prodigal:2.60	CDS	1092316	1092912	.	-	0	ID=JUb129_01111;locus_tag=JUb129_01111;inference=ab+initio+prediction:Prodigal:2.60;product=hypothetical+protein;protein_id=gnl|SC|JUb129_01111
ERS1139592|SC|contig000002	Prodigal:2.60	CDS	1093181	1094578	.	-	0	ID=JUb129_01112;locus_tag=JUb129_01112;inference=ab+initio+prediction:Prodigal:2.60%2Cprotein+motif:TIGRFAMs:TIGR04183%2Cprotein+motif:Pfam:PF12044.2;product=Por+secretion+system+C-terminal+sorting+domain%2CPutative+peptidase+family;protein_id=gnl|SC|JUb129_01112
ERS1139592|SC|contig000002	Prodigal:2.60	CDS	1095987	1096577	.	+	0	ID=JUb129_01113;locus_tag=JUb129_01113;inference=ab+initio+prediction:Prodigal:2.60%2Cprotein+motif:CLUSTERS:PRK09685%2Cprotein+motif:Cdd:COG3449%2Cprotein+motif:Pfam:PF12833.1;product=DNA-binding+transcriptional+activator+FeaR%2CDNA+gyrase+inhibitor%2CHelix-turn-helix+domain;protein_id=gnl|SC|JUb129_01113
ERS1139592|SC|contig000002	Prodigal:2.60	CDS	1096661	1097707	.	+	0	ID=JUb129_01114;locus_tag=JUb129_01114;inference=ab+initio+prediction:Prodigal:2.60%2Csimilar+to+AA+sequence:UniProtKB:P76008%2Cprotein+motif:CLUSTERS:PRK11253%2Cprotein+motif:Pfam:PF02016.9;eC_number=3.4.17.13;product=Murein+tetrapeptide+carboxypeptidase%2CL%2CD-carboxypeptidase+A%2CLD-carboxypeptidase;protein_id=gnl|SC|JUb129_01114;gene=ldcA
ERS1139592|SC|contig000002	Prodigal:2.60	CDS	1097958	1099214	.	-	0	ID=JUb129_01115;locus_tag=JUb129_01115;inference=ab+initio+prediction:Prodigal:2.60%2Cprotein+motif:CLUSTERS:PRK00283%2Cprotein+motif:Cdd:COG4974%2Cprotein+motif:TIGRFAMs:TIGR02225%2Cprotein+motif:Pfam:PF00589.16;product=site-specific+tyrosine+recombinase+XerD%2CSite-specific+recombinase+XerD%2Ctyrosine+recombinase+XerD%2CPhage+integrase+family;protein_id=gnl|SC|JUb129_01115
ERS1139592|SC|contig000002	Prodigal:2.60	CDS	1099285	1099470	.	+	0	ID=JUb129_01116;locus_tag=JUb129_01116;inference=ab+initio+prediction:Prodigal:2.60;product=hypothetical+protein;protein_id=gnl|SC|JUb129_01116
ERS1139592|SC|contig000002	Prodigal:2.60	CDS	1099742	1100005	.	+	0	ID=JUb129_01117;locus_tag=JUb129_01117;inference=ab+initio+prediction:Prodigal:2.60;product=hypothetical+protein;protein_id=gnl|SC|JUb129_01117
ERS1139592|SC|contig000002	Prodigal:2.60	CDS	1100624	1101061	.	+	0	ID=JUb129_01118;locus_tag=JUb129_01118;inference=ab+initio+prediction:Prodigal:2.60;product=hypothetical+protein;protein_id=gnl|SC|JUb129_01118
ERS1139592|SC|contig000002	Prodigal:2.60	CDS	1101019	1101519	.	+	0	ID=JUb129_01119;locus_tag=JUb129_01119;inference=ab+initio+prediction:Prodigal:2.60;product=hypothetical+protein;protein_id=gnl|SC|JUb129_01119
ERS1139592|SC|contig000002	Prodigal:2.60	CDS	1101520	1101855	.	+	0	ID=JUb129_01120;locus_tag=JUb129_01120;inference=ab+initio+prediction:Prodigal:2.60;product=hypothetical+protein;protein_id=gnl|SC|JUb129_01120
ERS1139592|SC|contig000002	Prodigal:2.60	CDS	1102106	1102729	.	+	0	ID=JUb129_01121;locus_tag=JUb129_01121;inference=ab+initio+prediction:Prodigal:2.60;product=hypothetical+protein;protein_id=gnl|SC|JUb129_01121
ERS1139592|SC|contig000002	Prodigal:2.60	CDS	1102763	1104502	.	+	0	ID=JUb129_01122;locus_tag=JUb129_01122;inference=ab+initio+prediction:Prodigal:2.60;product=hypothetical+protein;protein_id=gnl|SC|JUb129_01122
ERS1139592|SC|contig000002	Prodigal:2.60	CDS	1104640	1107537	.	+	0	ID=JUb129_01123;locus_tag=JUb129_01123;inference=ab+initio+prediction:Prodigal:2.60%2Cprotein+motif:TIGRFAMs:TIGR04183%2Cprotein+motif:Pfam:PF00041.15;product=Por+secretion+system+C-terminal+sorting+domain%2CFibronectin+type+III+domain;protein_id=gnl|SC|JUb129_01123
ERS1139592|SC|contig000002	Prodigal:2.60	CDS	1107803	1108426	.	+	0	ID=JUb129_01124;locus_tag=JUb129_01124;inference=ab+initio+prediction:Prodigal:2.60;product=hypothetical+protein;protein_id=gnl|SC|JUb129_01124
ERS1139592|SC|contig000002	Prodigal:2.60	CDS	1108460	1109788	.	+	0	ID=JUb129_01125;locus_tag=JUb129_01125;inference=ab+initio+prediction:Prodigal:2.60%2Cprotein+motif:Pfam:PF09603.4;product=Fibrobacter+succinogenes+major+domain+%28Fib_succ_major%29;protein_id=gnl|SC|JUb129_01125
ERS1139592|SC|contig000002	Prodigal:2.60	CDS	1110379	1110663	.	+	0	ID=JUb129_01126;locus_tag=JUb129_01126;inference=ab+initio+prediction:Prodigal:2.60;product=hypothetical+protein;protein_id=gnl|SC|JUb129_01126
ERS1139592|SC|contig000002	Prodigal:2.60	CDS	1110749	1112368	.	+	0	ID=JUb129_01127;locus_tag=JUb129_01127;inference=ab+initio+prediction:Prodigal:2.60;product=hypothetical+protein;protein_id=gnl|SC|JUb129_01127
ERS1139592|SC|contig000002	Prodigal:2.60	CDS	1112704	1113606	.	+	0	ID=JUb129_01128;locus_tag=JUb129_01128;inference=ab+initio+prediction:Prodigal:2.60%2Csimilar+to+AA+sequence:UniProtKB:O07190%2Cprotein+motif:CLUSTERS:PRK13636%2Cprotein+motif:Cdd:COG4555%2Cprotein+motif:TIGRFAMs:TIGR03740%2Cprotein+motif:Pfam:PF00005.21;eC_number=3.6.3.-;product=Fluoroquinolones+export+ATP-binding+protein+Rv2688c/MT2762%2Ccobalt+transporter+ATP-binding+subunit%2CABC-type+Na++tra…
ERS1139592|SC|contig000002	Prodigal:2.60	CDS	1113617	1115806	.	+	0	ID=JUb129_01129;locus_tag=JUb129_01129;inference=ab+initio+prediction:Prodigal:2.60%2Csimilar+to+AA+sequence:UniProtKB:P35160%2Cprotein+motif:CLUSTERS:PRK03147%2Cprotein+motif:Cdd:COG4200%2Cprotein+motif:TIGRFAMs:TIGR01068%2Cprotein+motif:Pfam:PF12730.1;product=Thiol-disulfide+oxidoreductase+resA%2Cthiol-disulfide+oxidoreductase%2CUncharacterized+protein+conserved+in+bacteria%2Cthioredoxin%2CABC-…
ERS1139592|SC|contig000002	Prodigal:2.60	CDS	1116233	1116679	.	+	0	ID=JUb129_01130;locus_tag=JUb129_01130;inference=ab+initio+prediction:Prodigal:2.60;product=hypothetical+protein;protein_id=gnl|SC|JUb129_01130
ERS1139592|SC|contig000002	Prodigal:2.60	CDS	1116732	1117058	.	+	0	ID=JUb129_01131;locus_tag=JUb129_01131;inference=ab+initio+prediction:Prodigal:2.60;product=hypothetical+protein;protein_id=gnl|SC|JUb129_01131
ERS1139592|SC|contig000002	Prodigal:2.60	CDS	1117178	1117282	.	+	0	ID=JUb129_01132;locus_tag=JUb129_01132;inference=ab+initio+prediction:Prodigal:2.60;product=hypothetical+protein;protein_id=gnl|SC|JUb129_01132
ERS1139592|SC|contig000002	Prodigal:2.60	CDS	1117557	1117730	.	+	0	ID=JUb129_01133;locus_tag=JUb129_01133;inference=ab+initio+prediction:Prodigal:2.60;product=hypothetical+protein;protein_id=gnl|SC|JUb129_01133
ERS1139592|SC|contig000002	Prodigal:2.60	CDS	1118213	1119199	.	+	0	ID=JUb129_01134;locus_tag=JUb129_01134;inference=ab+initio+prediction:Prodigal:2.60%2Cprotein+motif:TIGRFAMs:TIGR04183;product=Por+secretion+system+C-terminal+sorting+domain;protein_id=gnl|SC|JUb129_01134
ERS1139592|SC|contig000002	Prodigal:2.60	CDS	1119377	1120633	.	-	0	ID=JUb129_01135;locus_tag=JUb129_01135;inference=ab+initio+prediction:Prodigal:2.60%2Cprotein+motif:CLUSTERS:PRK00283%2Cprotein+motif:Cdd:COG4974%2Cprotein+motif:TIGRFAMs:TIGR02225%2Cprotein+motif:Pfam:PF00589.16;product=site-specific+tyrosine+recombinase+XerD%2CSite-specific+recombinase+XerD%2Ctyrosine+recombinase+XerD%2CPhage+integrase+family;protein_id=gnl|SC|JUb129_01135
ERS1139592|SC|contig000002	Prodigal:2.60	CDS	1121385	1123262	.	+	0	ID=JUb129_01136;locus_tag=JUb129_01136;inference=ab+initio+prediction:Prodigal:2.60;product=hypothetical+protein;protein_id=gnl|SC|JUb129_01136
ERS1139592|SC|contig000002	Prodigal:2.60	CDS	1124064	1125944	.	+	0	ID=JUb129_01137;locus_tag=JUb129_01137;inference=ab+initio+prediction:Prodigal:2.60%2Cprotein+motif:TIGRFAMs:TIGR02145%2Cprotein+motif:Pfam:PF09603.4;product=fibrobacter+succinogenes+major+paralogous+domain%2CFibrobacter+succinogenes+major+domain+%28Fib_succ_major%29;protein_id=gnl|SC|JUb129_01137
ERS1139592|SC|contig000002	Prodigal:2.60	CDS	1126299	1126628	.	+	0	ID=JUb129_01138;locus_tag=JUb129_01138;inference=ab+initio+prediction:Prodigal:2.60;product=hypothetical+protein;protein_id=gnl|SC|JUb129_01138
ERS1139592|SC|contig000002	Prodigal:2.60	CDS	1127051	1127890	.	+	0	ID=JUb129_01139;locus_tag=JUb129_01139;inference=ab+initio+prediction:Prodigal:2.60%2Csimilar+to+AA+sequence:UniProtKB:Q7BLV3%2Cprotein+motif:CLUSTERS:PRK10073%2Cprotein+motif:Cdd:COG3858%2Cprotein+motif:TIGRFAMs:TIGR03937%2Cprotein+motif:Pfam:PF00535.20;eC_number=2.4.1.212;product=Hyaluronan+synthase%2Cputative+glycosyl+transferase%2CPredicted+glycosyl+hydrolase%2Cpoly-beta-1%2C6+N-acetyl-D-gluc…
ERS1139592|SC|contig000002	Prodigal:2.60	CDS	1128152	1128310	.	+	0	ID=JUb129_01140;locus_tag=JUb129_01140;inference=ab+initio+prediction:Prodigal:2.60;product=hypothetical+protein;protein_id=gnl|SC|JUb129_01140
ERS1139592|SC|contig000002	Prodigal:2.60	CDS	1128842	1129693	.	+	0	ID=JUb129_01141;locus_tag=JUb129_01141;inference=ab+initio+prediction:Prodigal:2.60%2Csimilar+to+AA+sequence:UniProtKB:P19219%2Cprotein+motif:CLUSTERS:PRK10572%2Cprotein+motif:Cdd:COG2169%2Cprotein+motif:TIGRFAMs:TIGR04094%2Cprotein+motif:Pfam:PF12833.1;eC_number=2.1.1.-;product=Methylphosphotriester-DNA--protein-cysteine+S-methyltransferase%2CDNA-binding+transcriptional+regulator+AraC%2CAdenosin…
ERS1139592|SC|contig000002	Prodigal:2.60	CDS	1130290	1130835	.	-	0	ID=JUb129_01142;locus_tag=JUb129_01142;inference=ab+initio+prediction:Prodigal:2.60%2Cprotein+motif:CLUSTERS:PRK07324%2Cprotein+motif:TIGRFAMs:TIGR03947%2Cprotein+motif:Pfam:PF00155.15;product=transaminase%2Ccapreomycidine+synthase%2CAminotransferase+class+I+and+II;protein_id=gnl|SC|JUb129_01142
ERS1139592|SC|contig000002	Prodigal:2.60	CDS	1130858	1131403	.	-	0	ID=JUb129_01143;locus_tag=JUb129_01143;inference=ab+initio+prediction:Prodigal:2.60%2Csimilar+to+AA+sequence:UniProtKB:P23034%2Cprotein+motif:CLUSTERS:PRK07324%2Cprotein+motif:TIGRFAMs:TIGR03947%2Cprotein+motif:Pfam:PF00155.15;eC_number=2.6.1.1;product=Aspartate+aminotransferase%2Ctransaminase%2Ccapreomycidine+synthase%2CAminotransferase+class+I+and+II;protein_id=gnl|SC|JUb129_01143
ERS1139592|SC|contig000002	Prodigal:2.60	CDS	1132257	1132829	.	+	0	ID=JUb129_01144;locus_tag=JUb129_01144;inference=ab+initio+prediction:Prodigal:2.60;product=hypothetical+protein;protein_id=gnl|SC|JUb129_01144
ERS1139592|SC|contig000002	Prodigal:2.60	CDS	1133356	1134609	.	+	0	ID=JUb129_01145;locus_tag=JUb129_01145;inference=ab+initio+prediction:Prodigal:2.60%2Cprotein+motif:Pfam:PF00077.1;product=Retroviral+aspartyl+protease;protein_id=gnl|SC|JUb129_01145
ERS1139592|SC|contig000002	Prodigal:2.60	CDS	1134804	1135343	.	+	0	ID=JUb129_01146;locus_tag=JUb129_01146;inference=ab+initio+prediction:Prodigal:2.60;product=hypothetical+protein;protein_id=gnl|SC|JUb129_01146
ERS1139592|SC|contig000002	Prodigal:2.60	CDS	1135504	1136094	.	+	0	ID=JUb129_01147;locus_tag=JUb129_01147;inference=ab+initio+prediction:Prodigal:2.60%2Csimilar+to+AA+sequence:UniProtKB:P0ACJ8%2Cprotein+motif:CLUSTERS:PRK11753%2Cprotein+motif:Cdd:COG2905%2Cprotein+motif:TIGRFAMs:TIGR03697%2Cprotein+motif:Pfam:PF00027.23;product=cAMP+regulatory+protein%2CDNA-binding+transcriptional+dual+regulator+Crp%2CPredicted+signal-transduction+protein+containing+cAMP-binding…
ERS1139592|SC|contig000002	Prodigal:2.60	CDS	1136675	1137187	.	+	0	ID=JUb129_01148;locus_tag=JUb129_01148;inference=ab+initio+prediction:Prodigal:2.60%2Cprotein+motif:TIGRFAMs:TIGR02246;product=conserved+hypothetical+protein;protein_id=gnl|SC|JUb129_01148
ERS1139592|SC|contig000002	Prodigal:2.60	CDS	1137531	1138823	.	+	0	ID=JUb129_01149;locus_tag=JUb129_01149;inference=ab+initio+prediction:Prodigal:2.60%2Cprotein+motif:Pfam:PF00150.12;product=Cellulase+%28glycosyl+hydrolase+family+5%29;protein_id=gnl|SC|JUb129_01149
ERS1139592|SC|contig000002	Prodigal:2.60	CDS	1138881	1139072	.	+	0	ID=JUb129_01150;locus_tag=JUb129_01150;inference=ab+initio+prediction:Prodigal:2.60;product=hypothetical+protein;protein_id=gnl|SC|JUb129_01150
ERS1139592|SC|contig000002	Prodigal:2.60	CDS	1139092	1139577	.	-	0	ID=JUb129_01151;locus_tag=JUb129_01151;inference=ab+initio+prediction:Prodigal:2.60%2Cprotein+motif:TIGRFAMs:TIGR02246;product=conserved+hypothetical+protein;protein_id=gnl|SC|JUb129_01151
ERS1139592|SC|contig000002	Prodigal:2.60	CDS	1139906	1140469	.	-	0	ID=JUb129_01152;locus_tag=JUb129_01152;inference=ab+initio+prediction:Prodigal:2.60;product=hypothetical+protein;protein_id=gnl|SC|JUb129_01152
ERS1139592|SC|contig000002	Prodigal:2.60	CDS	1140490	1141779	.	-	0	ID=JUb129_01153;locus_tag=JUb129_01153;inference=ab+initio+prediction:Prodigal:2.60;product=hypothetical+protein;protein_id=gnl|SC|JUb129_01153
ERS1139592|SC|contig000002	Prodigal:2.60	CDS	1141974	1143287	.	-	0	ID=JUb129_01154;locus_tag=JUb129_01154;inference=ab+initio+prediction:Prodigal:2.60%2Csimilar+to+AA+sequence:UniProtKB:P37469%2Cprotein+motif:CLUSTERS:PRK05748%2Cprotein+motif:Cdd:COG0305%2Cprotein+motif:TIGRFAMs:TIGR00665%2Cprotein+motif:Pfam:PF03796.9;eC_number=3.6.4.12;product=Replicative+DNA+helicase%2Creplicative+DNA+helicase%2CReplicative+DNA+helicase%2Creplicative+DNA+helicase%2CDnaB-like+…
ERS1139592|SC|contig000002	Prodigal:2.60	CDS	1143431	1144135	.	-	0	ID=JUb129_01155;locus_tag=JUb129_01155;inference=ab+initio+prediction:Prodigal:2.60;product=hypothetical+protein;protein_id=gnl|SC|JUb129_01155
ERS1139592|SC|contig000002	Prodigal:2.60	CDS	1144132	1144380	.	-	0	ID=JUb129_01156;locus_tag=JUb129_01156;inference=ab+initio+prediction:Prodigal:2.60%2Cprotein+motif:Pfam:PF12964.1;product=Protein+of+unknown+function+%28DUF3853%29;protein_id=gnl|SC|JUb129_01156
ERS1139592|SC|contig000002	Prodigal:2.60	CDS	1144395	1144601	.	-	0	ID=JUb129_01157;locus_tag=JUb129_01157;inference=ab+initio+prediction:Prodigal:2.60;product=hypothetical+protein;protein_id=gnl|SC|JUb129_01157
ERS1139592|SC|contig000002	Prodigal:2.60	CDS	1144643	1144918	.	-	0	ID=JUb129_01158;locus_tag=JUb129_01158;inference=ab+initio+prediction:Prodigal:2.60;product=hypothetical+protein;protein_id=gnl|SC|JUb129_01158
ERS1139592|SC|contig000002	Prodigal:2.60	CDS	1145042	1145548	.	+	0	ID=JUb129_01159;locus_tag=JUb129_01159;inference=ab+initio+prediction:Prodigal:2.60;product=hypothetical+protein;protein_id=gnl|SC|JUb129_01159
ERS1139592|SC|contig000002	Prodigal:2.60	CDS	1145545	1145802	.	-	0	ID=JUb129_01160;locus_tag=JUb129_01160;inference=ab+initio+prediction:Prodigal:2.60;product=hypothetical+protein;protein_id=gnl|SC|JUb129_01160
ERS1139592|SC|contig000002	Prodigal:2.60	CDS	1145799	1146302	.	-	0	ID=JUb129_01161;locus_tag=JUb129_01161;inference=ab+initio+prediction:Prodigal:2.60;product=hypothetical+protein;protein_id=gnl|SC|JUb129_01161
ERS1139592|SC|contig000002	Prodigal:2.60	CDS	1146259	1146522	.	-	0	ID=JUb129_01162;locus_tag=JUb129_01162;inference=ab+initio+prediction:Prodigal:2.60;product=hypothetical+protein;protein_id=gnl|SC|JUb129_01162
ERS1139592|SC|contig000002	Prodigal:2.60	CDS	1147223	1147477	.	+	0	ID=JUb129_01163;locus_tag=JUb129_01163;inference=ab+initio+prediction:Prodigal:2.60;product=hypothetical+protein;protein_id=gnl|SC|JUb129_01163
ERS1139592|SC|contig000002	Prodigal:2.60	CDS	1147477	1147743	.	+	0	ID=JUb129_01164;locus_tag=JUb129_01164;inference=ab+initio+prediction:Prodigal:2.60;product=hypothetical+protein;protein_id=gnl|SC|JUb129_01164
ERS1139592|SC|contig000002	Prodigal:2.60	CDS	1148393	1148986	.	+	0	ID=JUb129_01165;locus_tag=JUb129_01165;inference=ab+initio+prediction:Prodigal:2.60%2Cprotein+motif:TIGRFAMs:TIGR00361%2Cprotein+motif:Pfam:PF00753.21;product=DNA+internalization-related+competence+protein+ComEC/Rec2%2CMetallo-beta-lactamase+superfamily;protein_id=gnl|SC|JUb129_01165
ERS1139592|SC|contig000002	Prodigal:2.60	CDS	1149300	1149824	.	-	0	ID=JUb129_01166;locus_tag=JUb129_01166;inference=ab+initio+prediction:Prodigal:2.60;product=hypothetical+protein;protein_id=gnl|SC|JUb129_01166
ERS1139592|SC|contig000002	Prodigal:2.60	CDS	1151302	1174722	.	+	0	ID=JUb129_01167;locus_tag=JUb129_01167;inference=ab+initio+prediction:Prodigal:2.60%2Csimilar+to+AA+sequence:UniProtKB:O30409%2Cprotein+motif:CLUSTERS:PRK12467%2Cprotein+motif:Cdd:COG0001%2Cprotein+motif:TIGRFAMs:TIGR01733%2Cprotein+motif:Pfam:PF00501.22;product=Tyrocidine+synthase+III%2Cpeptide+synthase%2CGlutamate-1-semialdehyde+aminotransferase%2Camino+acid+adenylation+domain%2CAMP-binding+enz…
ERS1139592|SC|contig000002	Prodigal:2.60	CDS	1174879	1176678	.	+	0	ID=JUb129_01168;locus_tag=JUb129_01168;inference=ab+initio+prediction:Prodigal:2.60%2Csimilar+to+AA+sequence:UniProtKB:O07550%2Cprotein+motif:CLUSTERS:PRK13657%2Cprotein+motif:Cdd:COG2274%2Cprotein+motif:TIGRFAMs:TIGR02203%2Cprotein+motif:Pfam:PF00005.21;eC_number=3.6.3.-;product=Probable+multidrug+resistance+ABC+transporter+ATP-binding/permease+protein+YheI%2Ccyclic+beta-1%2C2-glucan+ABC+transpo…
ERS1139592|SC|contig000002	Prodigal:2.60	CDS	1177162	1177398	.	+	0	ID=JUb129_01169;locus_tag=JUb129_01169;inference=ab+initio+prediction:Prodigal:2.60;product=hypothetical+protein;protein_id=gnl|SC|JUb129_01169
ERS1139592|SC|contig000002	Prodigal:2.60	CDS	1177424	1177711	.	+	0	ID=JUb129_01170;locus_tag=JUb129_01170;inference=ab+initio+prediction:Prodigal:2.60%2Csimilar+to+AA+sequence:UniProtKB:P0AEZ7%2Cprotein+motif:CLUSTERS:PRK10783%2Cprotein+motif:Pfam:PF01464.14;eC_number=4.2.2.-;product=Membrane-bound+lytic+murein+transglycosylase+D+precursor%2Cmembrane-bound+lytic+murein+transglycosylase+D%2CTransglycosylase+SLT+domain;protein_id=gnl|SC|JUb129_01170;gene=mltD_2
ERS1139592|SC|contig000002	Prodigal:2.60	CDS	1178089	1178238	.	+	0	ID=JUb129_01171;locus_tag=JUb129_01171;inference=ab+initio+prediction:Prodigal:2.60;product=hypothetical+protein;protein_id=gnl|SC|JUb129_01171
ERS1139592|SC|contig000002	Prodigal:2.60	CDS	1178462	1178653	.	+	0	ID=JUb129_01172;locus_tag=JUb129_01172;inference=ab+initio+prediction:Prodigal:2.60;product=hypothetical+protein;protein_id=gnl|SC|JUb129_01172
ERS1139592|SC|contig000002	Prodigal:2.60	CDS	1179104	1179310	.	+	0	ID=JUb129_01173;locus_tag=JUb129_01173;inference=ab+initio+prediction:Prodigal:2.60%2Cprotein+motif:Cdd:COG4804%2Cprotein+motif:Pfam:PF06250.5;product=Uncharacterized+conserved+protein%2CProtein+of+unknown+function+%28DUF1016%29;protein_id=gnl|SC|JUb129_01173
ERS1139592|SC|contig000002	Prodigal:2.60	CDS	1179938	1180732	.	+	0	ID=JUb129_01174;locus_tag=JUb129_01174;inference=ab+initio+prediction:Prodigal:2.60%2Csimilar+to+AA+sequence:UniProtKB:P04977%2Cprotein+motif:CLUSTERS:PRK15272%2Cprotein+motif:Pfam:PF02917.8;eC_number=2.4.2.-;product=NAD-dependent+ADP-ribosyltransferase%2Cpertussis+toxin-like+subunit+ArtA%2CPertussis+toxin%2C+subunit+1;protein_id=gnl|SC|JUb129_01174;gene=ptxA_1
ERS1139592|SC|contig000002	Prodigal:2.60	CDS	1181320	1183425	.	+	0	ID=JUb129_01175;locus_tag=JUb129_01175;inference=ab+initio+prediction:Prodigal:2.60%2Csimilar+to+AA+sequence:UniProtKB:P15926%2Cprotein+motif:TIGRFAMs:TIGR04183%2Cprotein+motif:Pfam:PF00082.16;eC_number=3.4.21.110;product=C5a+peptidase+precursor%2CPor+secretion+system+C-terminal+sorting+domain%2CSubtilase+family;protein_id=gnl|SC|JUb129_01175;gene=scpA_1
ERS1139592|SC|contig000002	Prodigal:2.60	CDS	1183946	1184140	.	-	0	ID=JUb129_01176;locus_tag=JUb129_01176;inference=ab+initio+prediction:Prodigal:2.60;product=hypothetical+protein;protein_id=gnl|SC|JUb129_01176
ERS1139592|SC|contig000002	Prodigal:2.60	CDS	1184674	1185330	.	-	0	ID=JUb129_01177;locus_tag=JUb129_01177;inference=ab+initio+prediction:Prodigal:2.60%2Csimilar+to+AA+sequence:UniProtKB:P0AED5%2Cprotein+motif:CLUSTERS:PRK09483%2Cprotein+motif:Cdd:COG4566%2Cprotein+motif:Pfam:PF00196.13;product=Response+regulator+uvrY%2Cresponse+regulator%2CResponse+regulator%2CBacterial+regulatory+proteins%2C+luxR+family;protein_id=gnl|SC|JUb129_01177;gene=uvrY_3
ERS1139592|SC|contig000002	Prodigal:2.60	CDS	1185540	1185674	.	+	0	ID=JUb129_01178;locus_tag=JUb129_01178;inference=ab+initio+prediction:Prodigal:2.60;product=hypothetical+protein;protein_id=gnl|SC|JUb129_01178
ERS1139592|SC|contig000002	Prodigal:2.60	CDS	1186162	1186938	.	-	0	ID=JUb129_01179;locus_tag=JUb129_01179;inference=ab+initio+prediction:Prodigal:2.60;product=hypothetical+protein;protein_id=gnl|SC|JUb129_01179
[truncated: 77,545 more rows]
