# Supplementary material for: The golden death bacillus Chryseobacterium nematophagum is a novel matrix digesting pathogen of nematodes
Source: BMC Biol. 2019 Feb 28;17:10. doi: 10.1186/s12915-019-0632-x (PMC6394051; doi:10.1186/s12915-019-0632-x)
Supplement: Supplementary file 9 — Annotated Chryseobacterium nematophagum isolate JUb275 genome sequence. (GFF 5585 kb) [file 12915_2019_632_MOESM9_ESM.gff]

##gff-version 3
##sequence-region |SC|contig000001 1 12739
##sequence-region |SC|contig000002 1 12069
##sequence-region |SC|contig000003 1 63554
##sequence-region |SC|contig000004 1 14343
##sequence-region |SC|contig000005 1 830967
##sequence-region |SC|contig000006 1 120749
##sequence-region |SC|contig000007 1 12045
##sequence-region |SC|contig000008 1 216283
##sequence-region |SC|contig000009 1 12991
##sequence-region |SC|contig000010 1 8497
##sequence-region |SC|contig000011 1 5776
##sequence-region |SC|contig000012 1 9474
##sequence-region |SC|contig000013 1 1255059
##sequence-region |SC|contig000014 1 1294719
##sequence-region |SC|contig000015 1 476268
|SC|contig000001	Prodigal:2.60	CDS	20	115	.	+	0	ID=JUb275_00001;inference=ab initio prediction:Prodigal:2.60,protein motif:CLUSTERS:PRK09490,protein motif:TIGRFAMs:TIGR02082;locus_tag=JUb275_00001;product=B12-dependent methionine synthase,methionine synthase;protein_id=gnl|SC|JUb275_00001
|SC|contig000001	Prodigal:2.60	CDS	115	1443	.	+	0	ID=JUb275_00002;eC_number=2.1.1.13;gene=metH_1;inference=ab initio prediction:Prodigal:2.60,similar to AA sequence:UniProtKB:P13009,protein motif:CLUSTERS:PRK09490,protein motif:Cdd:COG5012,protein motif:TIGRFAMs:TIGR02082,protein motif:Pfam:PF02965.11;locus_tag=JUb275_00002;product=Methionine synthase,B12-dependent methionine synthase,Predicted cobalamin binding protein,methionine synthase,Vitamin B12 dependent methionine synthase%2C activation domain;protein_id=gnl|SC|JUb275_00002
|SC|contig000001	Prodigal:2.60	CDS	1505	2152	.	+	0	ID=JUb275_00003;eC_number=1.5.1.20;gene=metF_1;inference=ab initio prediction:Prodigal:2.60,similar to AA sequence:UniProtKB:P0AEZ1,protein motif:CLUSTERS:PRK09432,protein motif:TIGRFAMs:TIGR00676,protein motif:Pfam:PF02219.11;locus_tag=JUb275_00003;product=5%2C10-methylenetetrahydrofolate reductase,5%2C10-methylenetetrahydrofolate reductase,5%2C10-methylenetetrahydrofolate reductase,Methylenetetrahydrofolate reductase;protein_id=gnl|SC|JUb275_00003
|SC|contig000001	Prodigal:2.60	CDS	2142	2465	.	+	0	ID=JUb275_00004;eC_number=1.5.1.20;gene=metF_2;inference=ab initio prediction:Prodigal:2.60,similar to AA sequence:UniProtKB:Q9JZQ3,protein motif:CLUSTERS:PRK09432,protein motif:TIGRFAMs:TIGR00676,protein motif:Pfam:PF02219.11;locus_tag=JUb275_00004;product=5%2C10-methylenetetrahydrofolate reductase,5%2C10-methylenetetrahydrofolate reductase,5%2C10-methylenetetrahydrofolate reductase,Methylenetetrahydrofolate reductase;protein_id=gnl|SC|JUb275_00004
|SC|contig000001	Prodigal:2.60	CDS	2595	3287	.	-	0	ID=JUb275_00005;inference=ab initio prediction:Prodigal:2.60;locus_tag=JUb275_00005;product=hypothetical protein;protein_id=gnl|SC|JUb275_00005
|SC|contig000001	Prodigal:2.60	CDS	3619	4284	.	+	0	ID=JUb275_00006;eC_number=3.5.4.16;gene=folE_1;inference=ab initio prediction:Prodigal:2.60,similar to AA sequence:UniProtKB:P0A6T5,protein motif:CLUSTERS:PRK09347,protein motif:Cdd:COG0302,protein motif:TIGRFAMs:TIGR00063,protein motif:Pfam:PF01227.16;locus_tag=JUb275_00006;product=GTP cyclohydrolase 1,GTP cyclohydrolase I,GTP cyclohydrolase I,GTP cyclohydrolase I,GTP cyclohydrolase I;protein_id=gnl|SC|JUb275_00006
|SC|contig000001	Prodigal:2.60	CDS	4424	5890	.	+	0	ID=JUb275_00007;eC_number=6.1.1.16;gene=cysS_1;inference=ab initio prediction:Prodigal:2.60,similar to AA sequence:UniProtKB:Q83BL7,protein motif:CLUSTERS:PRK00260,protein motif:Cdd:COG0215,protein motif:TIGRFAMs:TIGR00435,protein motif:Pfam:PF01406.13;locus_tag=JUb275_00007;product=Cysteine--tRNA ligase,cysteinyl-tRNA synthetase,Cysteinyl-tRNA synthetase,cysteine--tRNA ligase,tRNA synthetases class I (C) catalytic domain;protein_id=gnl|SC|JUb275_00007
|SC|contig000001	Prodigal:2.60	CDS	6120	7286	.	+	0	ID=JUb275_00008;inference=ab initio prediction:Prodigal:2.60;locus_tag=JUb275_00008;product=hypothetical protein;protein_id=gnl|SC|JUb275_00008
|SC|contig000001	Prodigal:2.60	CDS	7419	9305	.	+	0	ID=JUb275_00009;eC_number=2.4.1.25;gene=malQ_1;inference=ab initio prediction:Prodigal:2.60,similar to AA sequence:UniProtKB:Q59266,protein motif:CLUSTERS:PRK14508,protein motif:TIGRFAMs:TIGR00217,protein motif:Pfam:PF02446.11;locus_tag=JUb275_00009;product=4-alpha-glucanotransferase,4-alpha-glucanotransferase,4-alpha-glucanotransferase,4-alpha-glucanotransferase;protein_id=gnl|SC|JUb275_00009
|SC|contig000001	Prodigal:2.60	CDS	9337	9870	.	+	0	ID=JUb275_00010;inference=ab initio prediction:Prodigal:2.60,protein motif:CLUSTERS:PRK14508,protein motif:TIGRFAMs:TIGR00217,protein motif:Pfam:PF02446.11;locus_tag=JUb275_00010;product=4-alpha-glucanotransferase,4-alpha-glucanotransferase,4-alpha-glucanotransferase;protein_id=gnl|SC|JUb275_00010
|SC|contig000001	Prodigal:2.60	CDS	9843	10160	.	-	0	ID=JUb275_00011;inference=ab initio prediction:Prodigal:2.60,protein motif:CLUSTERS:PRK10030,protein motif:Pfam:PF05708.6;locus_tag=JUb275_00011;product=hypothetical protein,Orthopoxvirus protein of unknown function (DUF830);protein_id=gnl|SC|JUb275_00011
|SC|contig000001	Prodigal:2.60	CDS	10251	10706	.	-	0	ID=JUb275_00012;inference=ab initio prediction:Prodigal:2.60,protein motif:Cdd:COG5646,protein motif:Pfam:PF08818.5;locus_tag=JUb275_00012;product=Uncharacterized conserved protein,Domain of unknown function (DU1801);protein_id=gnl|SC|JUb275_00012
|SC|contig000001	Prodigal:2.60	CDS	11043	11243	.	+	0	ID=JUb275_00013;inference=ab initio prediction:Prodigal:2.60,protein motif:CLUSTERS:PRK07568;locus_tag=JUb275_00013;product=aspartate aminotransferase;protein_id=gnl|SC|JUb275_00013
|SC|contig000001	Prodigal:2.60	CDS	11457	11741	.	+	0	ID=JUb275_00014;eC_number=2.6.1.1;inference=ab initio prediction:Prodigal:2.60,similar to AA sequence:UniProtKB:P23034,protein motif:CLUSTERS:PRK07568,protein motif:Cdd:COG3977,protein motif:TIGRFAMs:TIGR01265,protein motif:Pfam:PF00155.15;locus_tag=JUb275_00014;product=Aspartate aminotransferase,aspartate aminotransferase,Alanine-alpha-ketoisovalerate (or valine-pyruvate) aminotransferase,tyrosine/nicotianamine family aminotransferase,Aminotransferase class I and II;protein_id=gnl|SC|JUb275_00014
|SC|contig000001	Prodigal:2.60	CDS	11765	12139	.	+	0	ID=JUb275_00015;inference=ab initio prediction:Prodigal:2.60,protein motif:CLUSTERS:PRK07568,protein motif:TIGRFAMs:TIGR03540,protein motif:Pfam:PF00155.15;locus_tag=JUb275_00015;product=aspartate aminotransferase,LL-diaminopimelate aminotransferase,Aminotransferase class I and II;protein_id=gnl|SC|JUb275_00015
|SC|contig000002	Prodigal:2.60	CDS	756	1052	.	+	0	ID=JUb275_00016;eC_number=2.7.7.7;gene=dnaE_1;inference=ab initio prediction:Prodigal:2.60,similar to AA sequence:UniProtKB:P63979,protein motif:CLUSTERS:PRK07279,protein motif:TIGRFAMs:TIGR00594,protein motif:Pfam:PF07733.6;locus_tag=JUb275_00016;product=DNA polymerase III subunit alpha,DNA polymerase III DnaE,DNA polymerase III%2C alpha subunit,Bacterial DNA polymerase III alpha subunit;protein_id=gnl|SC|JUb275_00016
|SC|contig000002	Prodigal:2.60	CDS	1554	2126	.	+	0	ID=JUb275_00017;inference=ab initio prediction:Prodigal:2.60;locus_tag=JUb275_00017;product=hypothetical protein;protein_id=gnl|SC|JUb275_00017
|SC|contig000002	Prodigal:2.60	CDS	2834	2959	.	-	0	ID=JUb275_00018;inference=ab initio prediction:Prodigal:2.60;locus_tag=JUb275_00018;product=hypothetical protein;protein_id=gnl|SC|JUb275_00018
|SC|contig000002	Prodigal:2.60	CDS	3262	3471	.	+	0	ID=JUb275_00019;inference=ab initio prediction:Prodigal:2.60;locus_tag=JUb275_00019;product=hypothetical protein;protein_id=gnl|SC|JUb275_00019
|SC|contig000002	Prodigal:2.60	CDS	3709	4095	.	+	0	ID=JUb275_00020;inference=ab initio prediction:Prodigal:2.60;locus_tag=JUb275_00020;product=hypothetical protein;protein_id=gnl|SC|JUb275_00020
|SC|contig000002	Prodigal:2.60	CDS	4191	5288	.	+	0	ID=JUb275_00021;inference=ab initio prediction:Prodigal:2.60;locus_tag=JUb275_00021;product=hypothetical protein;protein_id=gnl|SC|JUb275_00021
|SC|contig000002	Prodigal:2.60	CDS	5291	5473	.	+	0	ID=JUb275_00022;inference=ab initio prediction:Prodigal:2.60;locus_tag=JUb275_00022;product=hypothetical protein;protein_id=gnl|SC|JUb275_00022
|SC|contig000002	Prodigal:2.60	CDS	5440	5793	.	+	0	ID=JUb275_00023;inference=ab initio prediction:Prodigal:2.60;locus_tag=JUb275_00023;product=hypothetical protein;protein_id=gnl|SC|JUb275_00023
|SC|contig000002	Prodigal:2.60	CDS	6149	6808	.	+	0	ID=JUb275_00024;inference=ab initio prediction:Prodigal:2.60,protein motif:Pfam:PF07463.5;locus_tag=JUb275_00024;product=NUMOD4 motif;protein_id=gnl|SC|JUb275_00024
|SC|contig000002	Prodigal:2.60	CDS	7364	7708	.	+	0	ID=JUb275_00025;inference=ab initio prediction:Prodigal:2.60;locus_tag=JUb275_00025;product=hypothetical protein;protein_id=gnl|SC|JUb275_00025
|SC|contig000002	Prodigal:2.60	CDS	7888	8202	.	+	0	ID=JUb275_00026;inference=ab initio prediction:Prodigal:2.60;locus_tag=JUb275_00026;product=hypothetical protein;protein_id=gnl|SC|JUb275_00026
|SC|contig000002	Prodigal:2.60	CDS	10374	10637	.	-	0	ID=JUb275_00027;inference=ab initio prediction:Prodigal:2.60;locus_tag=JUb275_00027;product=hypothetical protein;protein_id=gnl|SC|JUb275_00027
|SC|contig000002	Prodigal:2.60	CDS	10812	11000	.	-	0	ID=JUb275_00028;inference=ab initio prediction:Prodigal:2.60;locus_tag=JUb275_00028;product=hypothetical protein;protein_id=gnl|SC|JUb275_00028
|SC|contig000002	Prodigal:2.60	CDS	11343	11555	.	-	0	ID=JUb275_00029;inference=ab initio prediction:Prodigal:2.60;locus_tag=JUb275_00029;product=hypothetical protein;protein_id=gnl|SC|JUb275_00029
|SC|contig000003	Prodigal:2.60	CDS	637	2073	.	+	0	ID=JUb275_00030;eC_number=2.7.7.7;gene=dnaE_2;inference=ab initio prediction:Prodigal:2.60,similar to AA sequence:UniProtKB:P63979,protein motif:CLUSTERS:PRK05673,protein motif:TIGRFAMs:TIGR00594,protein motif:Pfam:PF07733.6;locus_tag=JUb275_00030;product=DNA polymerase III subunit alpha,DNA polymerase III subunit alpha,DNA polymerase III%2C alpha subunit,Bacterial DNA polymerase III alpha subunit;protein_id=gnl|SC|JUb275_00030
|SC|contig000003	Prodigal:2.60	CDS	2601	2810	.	+	0	ID=JUb275_00031;inference=ab initio prediction:Prodigal:2.60;locus_tag=JUb275_00031;product=hypothetical protein;protein_id=gnl|SC|JUb275_00031
|SC|contig000003	Prodigal:2.60	CDS	2807	2932	.	-	0	ID=JUb275_00032;inference=ab initio prediction:Prodigal:2.60;locus_tag=JUb275_00032;product=hypothetical protein;protein_id=gnl|SC|JUb275_00032
|SC|contig000003	Prodigal:2.60	CDS	3235	5259	.	+	0	ID=JUb275_00033;inference=ab initio prediction:Prodigal:2.60;locus_tag=JUb275_00033;product=hypothetical protein;protein_id=gnl|SC|JUb275_00033
|SC|contig000003	Prodigal:2.60	CDS	5262	5981	.	+	0	ID=JUb275_00034;inference=ab initio prediction:Prodigal:2.60;locus_tag=JUb275_00034;product=hypothetical protein;protein_id=gnl|SC|JUb275_00034
|SC|contig000003	Prodigal:2.60	CDS	6122	7309	.	+	0	ID=JUb275_00035;inference=ab initio prediction:Prodigal:2.60,protein motif:Pfam:PF07463.5;locus_tag=JUb275_00035;product=NUMOD4 motif;protein_id=gnl|SC|JUb275_00035
|SC|contig000003	Prodigal:2.60	CDS	7337	7681	.	+	0	ID=JUb275_00036;inference=ab initio prediction:Prodigal:2.60;locus_tag=JUb275_00036;product=hypothetical protein;protein_id=gnl|SC|JUb275_00036
|SC|contig000003	Prodigal:2.60	CDS	7861	8175	.	+	0	ID=JUb275_00037;inference=ab initio prediction:Prodigal:2.60;locus_tag=JUb275_00037;product=hypothetical protein;protein_id=gnl|SC|JUb275_00037
|SC|contig000003	Prodigal:2.60	CDS	8343	9602	.	+	0	ID=JUb275_00038;inference=ab initio prediction:Prodigal:2.60;locus_tag=JUb275_00038;product=hypothetical protein;protein_id=gnl|SC|JUb275_00038
|SC|contig000003	Prodigal:2.60	CDS	9770	10309	.	-	0	ID=JUb275_00039;inference=ab initio prediction:Prodigal:2.60,protein motif:Pfam:PF01850.15;locus_tag=JUb275_00039;product=PIN domain;protein_id=gnl|SC|JUb275_00039
|SC|contig000003	Prodigal:2.60	CDS	10311	10664	.	-	0	ID=JUb275_00040;inference=ab initio prediction:Prodigal:2.60;locus_tag=JUb275_00040;product=hypothetical protein;protein_id=gnl|SC|JUb275_00040
|SC|contig000003	Prodigal:2.60	CDS	10702	11577	.	-	0	ID=JUb275_00041;inference=ab initio prediction:Prodigal:2.60;locus_tag=JUb275_00041;product=hypothetical protein;protein_id=gnl|SC|JUb275_00041
|SC|contig000003	Prodigal:2.60	CDS	11898	12113	.	+	0	ID=JUb275_00042;inference=ab initio prediction:Prodigal:2.60;locus_tag=JUb275_00042;product=hypothetical protein;protein_id=gnl|SC|JUb275_00042
|SC|contig000003	Prodigal:2.60	CDS	12373	12984	.	+	0	ID=JUb275_00043;gene=hin_1;inference=ab initio prediction:Prodigal:2.60,similar to AA sequence:UniProtKB:P03013,protein motif:CLUSTERS:PRK13413,protein motif:Pfam:PF00239.15;locus_tag=JUb275_00043;product=DNA-invertase hin,multiple promoter invertase,Resolvase%2C N terminal domain;protein_id=gnl|SC|JUb275_00043
|SC|contig000003	Prodigal:2.60	CDS	13704	14840	.	-	0	ID=JUb275_00044;inference=ab initio prediction:Prodigal:2.60;locus_tag=JUb275_00044;product=hypothetical protein;protein_id=gnl|SC|JUb275_00044
|SC|contig000003	Prodigal:2.60	CDS	14824	15054	.	-	0	ID=JUb275_00045;inference=ab initio prediction:Prodigal:2.60;locus_tag=JUb275_00045;product=hypothetical protein;protein_id=gnl|SC|JUb275_00045
|SC|contig000003	Prodigal:2.60	CDS	15133	15654	.	-	0	ID=JUb275_00046;inference=ab initio prediction:Prodigal:2.60;locus_tag=JUb275_00046;product=hypothetical protein;protein_id=gnl|SC|JUb275_00046
|SC|contig000003	Prodigal:2.60	CDS	15654	16415	.	-	0	ID=JUb275_00047;gene=soj_1;inference=ab initio prediction:Prodigal:2.60,similar to AA sequence:UniProtKB:P37522,protein motif:CLUSTERS:PRK13869,protein motif:Cdd:COG2894,protein motif:TIGRFAMs:TIGR01969,protein motif:Pfam:PF01656.17;locus_tag=JUb275_00047;product=Sporulation initiation inhibitor protein soj,plasmid-partitioning protein RepA,Septum formation inhibitor-activating ATPase,cell division ATPase MinD,CobQ/CobB/MinD/ParA nucleotide binding domain;protein_id=gnl|SC|JUb275_00047
|SC|contig000003	Prodigal:2.60	CDS	16548	16790	.	-	0	ID=JUb275_00048;inference=ab initio prediction:Prodigal:2.60;locus_tag=JUb275_00048;product=hypothetical protein;protein_id=gnl|SC|JUb275_00048
|SC|contig000003	Prodigal:2.60	CDS	16982	17929	.	-	0	ID=JUb275_00049;eC_number=2.7.7.-;gene=traC;inference=ab initio prediction:Prodigal:2.60,similar to AA sequence:UniProtKB:P27189,protein motif:Cdd:COG4227,protein motif:Pfam:PF08401.5;locus_tag=JUb275_00049;product=DNA primase TraC,Antirestriction protein,Domain of unknown function (DUF1738);protein_id=gnl|SC|JUb275_00049
|SC|contig000003	Prodigal:2.60	CDS	18881	20617	.	-	0	ID=JUb275_00050;gene=parB_1;inference=ab initio prediction:Prodigal:2.60,similar to AA sequence:UniProtKB:P0CAV8,protein motif:CLUSTERS:PRK13866,protein motif:TIGRFAMs:TIGR03734,protein motif:Pfam:PF02195.12;locus_tag=JUb275_00050;product=Chromosome-partitioning protein parB,plasmid partitioning protein RepB,PRTRC system ParB family protein,ParB-like nuclease domain;protein_id=gnl|SC|JUb275_00050
|SC|contig000003	Prodigal:2.60	CDS	20674	21228	.	-	0	ID=JUb275_00051;inference=ab initio prediction:Prodigal:2.60;locus_tag=JUb275_00051;product=hypothetical protein;protein_id=gnl|SC|JUb275_00051
|SC|contig000003	Prodigal:2.60	CDS	22192	22326	.	+	0	ID=JUb275_00052;inference=ab initio prediction:Prodigal:2.60;locus_tag=JUb275_00052;product=hypothetical protein;protein_id=gnl|SC|JUb275_00052
|SC|contig000003	Prodigal:2.60	CDS	22356	22826	.	-	0	ID=JUb275_00053;inference=ab initio prediction:Prodigal:2.60;locus_tag=JUb275_00053;product=hypothetical protein;protein_id=gnl|SC|JUb275_00053
|SC|contig000003	Prodigal:2.60	CDS	22823	23554	.	-	0	ID=JUb275_00054;inference=ab initio prediction:Prodigal:2.60;locus_tag=JUb275_00054;product=hypothetical protein;protein_id=gnl|SC|JUb275_00054
|SC|contig000003	Prodigal:2.60	CDS	23595	23864	.	-	0	ID=JUb275_00055;inference=ab initio prediction:Prodigal:2.60;locus_tag=JUb275_00055;product=hypothetical protein;protein_id=gnl|SC|JUb275_00055
|SC|contig000003	Prodigal:2.60	CDS	23972	24223	.	-	0	ID=JUb275_00056;inference=ab initio prediction:Prodigal:2.60;locus_tag=JUb275_00056;product=hypothetical protein;protein_id=gnl|SC|JUb275_00056
|SC|contig000003	Prodigal:2.60	CDS	24597	24812	.	-	0	ID=JUb275_00057;inference=ab initio prediction:Prodigal:2.60;locus_tag=JUb275_00057;product=hypothetical protein;protein_id=gnl|SC|JUb275_00057
|SC|contig000003	Prodigal:2.60	CDS	24831	25001	.	-	0	ID=JUb275_00058;inference=ab initio prediction:Prodigal:2.60;locus_tag=JUb275_00058;product=hypothetical protein;protein_id=gnl|SC|JUb275_00058
|SC|contig000003	Prodigal:2.60	CDS	24994	25662	.	-	0	ID=JUb275_00059;inference=ab initio prediction:Prodigal:2.60,protein motif:CLUSTERS:PRK13882,protein motif:TIGRFAMs:TIGR02755,protein motif:Pfam:PF05857.5;locus_tag=JUb275_00059;product=conjugal transfer protein TrbP,type-F conjugative transfer system pilin acetylase TraX,TraX protein;protein_id=gnl|SC|JUb275_00059
|SC|contig000003	Prodigal:2.60	CDS	25682	26134	.	-	0	ID=JUb275_00060;inference=ab initio prediction:Prodigal:2.60;locus_tag=JUb275_00060;product=hypothetical protein;protein_id=gnl|SC|JUb275_00060
|SC|contig000003	Prodigal:2.60	CDS	26104	26589	.	-	0	ID=JUb275_00061;inference=ab initio prediction:Prodigal:2.60;locus_tag=JUb275_00061;product=hypothetical protein;protein_id=gnl|SC|JUb275_00061
|SC|contig000003	Prodigal:2.60	CDS	26704	26916	.	+	0	ID=JUb275_00062;inference=ab initio prediction:Prodigal:2.60;locus_tag=JUb275_00062;product=hypothetical protein;protein_id=gnl|SC|JUb275_00062
|SC|contig000003	Prodigal:2.60	CDS	26972	27508	.	-	0	ID=JUb275_00063;inference=ab initio prediction:Prodigal:2.60;locus_tag=JUb275_00063;product=hypothetical protein;protein_id=gnl|SC|JUb275_00063
|SC|contig000003	Prodigal:2.60	CDS	27511	28209	.	-	0	ID=JUb275_00064;inference=ab initio prediction:Prodigal:2.60;locus_tag=JUb275_00064;product=hypothetical protein;protein_id=gnl|SC|JUb275_00064
|SC|contig000003	Prodigal:2.60	CDS	28206	29888	.	-	0	ID=JUb275_00065;inference=ab initio prediction:Prodigal:2.60;locus_tag=JUb275_00065;product=hypothetical protein;protein_id=gnl|SC|JUb275_00065
|SC|contig000003	Prodigal:2.60	CDS	29906	30511	.	-	0	ID=JUb275_00066;inference=ab initio prediction:Prodigal:2.60;locus_tag=JUb275_00066;product=hypothetical protein;protein_id=gnl|SC|JUb275_00066
|SC|contig000003	Prodigal:2.60	CDS	30570	31922	.	-	0	ID=JUb275_00067;inference=ab initio prediction:Prodigal:2.60;locus_tag=JUb275_00067;product=hypothetical protein;protein_id=gnl|SC|JUb275_00067
|SC|contig000003	Prodigal:2.60	CDS	31891	32769	.	-	0	ID=JUb275_00068;eC_number=3.4.24.75;inference=ab initio prediction:Prodigal:2.60,similar to AA sequence:UniProtKB:O05156,protein motif:CLUSTERS:PRK11649,protein motif:Cdd:COG4942,protein motif:Pfam:PF01551.1;locus_tag=JUb275_00068;product=Glycyl-glycine endopeptidase ALE-1 precursor,putative peptidase,Membrane-bound metallopeptidase,Peptidase family M23;protein_id=gnl|SC|JUb275_00068
|SC|contig000003	Prodigal:2.60	CDS	32759	34774	.	-	0	ID=JUb275_00069;inference=ab initio prediction:Prodigal:2.60,protein motif:Cdd:COG3505,protein motif:TIGRFAMs:TIGR03743,protein motif:Pfam:PF10412.3;locus_tag=JUb275_00069;product=Type IV secretory pathway%2C VirD4 components,conjugative coupling factor TraD%2C SXT/TOL subfamily,Type IV secretion-system coupling protein DNA-binding domain;protein_id=gnl|SC|JUb275_00069
|SC|contig000003	Prodigal:2.60	CDS	34852	35838	.	-	0	ID=JUb275_00070;inference=ab initio prediction:Prodigal:2.60,protein motif:TIGRFAMs:TIGR03780;locus_tag=JUb275_00070;product=Bacteroides conjugative transposon TraN protein;protein_id=gnl|SC|JUb275_00070
|SC|contig000003	Prodigal:2.60	CDS	35789	37060	.	-	0	ID=JUb275_00071;inference=ab initio prediction:Prodigal:2.60,protein motif:TIGRFAMs:TIGR03779,protein motif:Pfam:PF12508.2;locus_tag=JUb275_00071;product=Bacteroides conjugative transposon TraM protein,Protein of unknown function (DUF3714);protein_id=gnl|SC|JUb275_00071
|SC|contig000003	Prodigal:2.60	CDS	37072	37476	.	-	0	ID=JUb275_00072;inference=ab initio prediction:Prodigal:2.60;locus_tag=JUb275_00072;product=hypothetical protein;protein_id=gnl|SC|JUb275_00072
|SC|contig000003	Prodigal:2.60	CDS	37479	38087	.	-	0	ID=JUb275_00073;inference=ab initio prediction:Prodigal:2.60,protein motif:TIGRFAMs:TIGR03781;locus_tag=JUb275_00073;product=Bacteroides conjugative transposon TraK protein;protein_id=gnl|SC|JUb275_00073
|SC|contig000003	Prodigal:2.60	CDS	38101	39267	.	-	0	ID=JUb275_00074;inference=ab initio prediction:Prodigal:2.60,protein motif:TIGRFAMs:TIGR03782;locus_tag=JUb275_00074;product=Bacteroides conjugative transposon TraJ protein;protein_id=gnl|SC|JUb275_00074
|SC|contig000003	Prodigal:2.60	CDS	39310	40116	.	-	0	ID=JUb275_00075;inference=ab initio prediction:Prodigal:2.60;locus_tag=JUb275_00075;product=hypothetical protein;protein_id=gnl|SC|JUb275_00075
|SC|contig000003	Prodigal:2.60	CDS	40113	40778	.	-	0	ID=JUb275_00076;inference=ab initio prediction:Prodigal:2.60;locus_tag=JUb275_00076;product=hypothetical protein;protein_id=gnl|SC|JUb275_00076
|SC|contig000003	Prodigal:2.60	CDS	40781	41443	.	-	0	ID=JUb275_00077;inference=ab initio prediction:Prodigal:2.60;locus_tag=JUb275_00077;product=hypothetical protein;protein_id=gnl|SC|JUb275_00077
|SC|contig000003	Prodigal:2.60	CDS	41457	42110	.	-	0	ID=JUb275_00078;inference=ab initio prediction:Prodigal:2.60;locus_tag=JUb275_00078;product=hypothetical protein;protein_id=gnl|SC|JUb275_00078
|SC|contig000003	Prodigal:2.60	CDS	42121	45174	.	-	0	ID=JUb275_00079;gene=dnaJ_1;inference=ab initio prediction:Prodigal:2.60,similar to AA sequence:UniProtKB:P63971,protein motif:CLUSTERS:PRK13721,protein motif:Cdd:COG3451,protein motif:TIGRFAMs:TIGR03783,protein motif:Pfam:PF12846.1;locus_tag=JUb275_00079;product=Chaperone protein DnaJ,conjugal transfer ATP-binding protein TraC,Type IV secretory pathway%2C VirB4 components,Bacteroides conjugation system ATPase%2C TraG family,AAA-like domain;protein_id=gnl|SC|JUb275_00079
|SC|contig000003	Prodigal:2.60	CDS	45171	45476	.	-	0	ID=JUb275_00080;inference=ab initio prediction:Prodigal:2.60;locus_tag=JUb275_00080;product=hypothetical protein;protein_id=gnl|SC|JUb275_00080
|SC|contig000003	Prodigal:2.60	CDS	45490	45819	.	-	0	ID=JUb275_00081;inference=ab initio prediction:Prodigal:2.60,protein motif:Cdd:COG3451;locus_tag=JUb275_00081;product=Type IV secretory pathway%2C VirB4 components;protein_id=gnl|SC|JUb275_00081
|SC|contig000003	Prodigal:2.60	CDS	46003	46515	.	-	0	ID=JUb275_00082;inference=ab initio prediction:Prodigal:2.60;locus_tag=JUb275_00082;product=hypothetical protein;protein_id=gnl|SC|JUb275_00082
|SC|contig000003	Prodigal:2.60	CDS	46528	47145	.	-	0	ID=JUb275_00083;inference=ab initio prediction:Prodigal:2.60;locus_tag=JUb275_00083;product=hypothetical protein;protein_id=gnl|SC|JUb275_00083
|SC|contig000003	Prodigal:2.60	CDS	47142	48599	.	-	0	ID=JUb275_00084;inference=ab initio prediction:Prodigal:2.60,protein motif:CLUSTERS:PRK13878,protein motif:Pfam:PF03432.8;locus_tag=JUb275_00084;product=conjugal transfer relaxase TraI,Relaxase/Mobilisation nuclease domain;protein_id=gnl|SC|JUb275_00084
|SC|contig000003	Prodigal:2.60	CDS	48596	48946	.	-	0	ID=JUb275_00085;inference=ab initio prediction:Prodigal:2.60;locus_tag=JUb275_00085;product=hypothetical protein;protein_id=gnl|SC|JUb275_00085
|SC|contig000003	Prodigal:2.60	CDS	49124	49474	.	+	0	ID=JUb275_00086;inference=ab initio prediction:Prodigal:2.60;locus_tag=JUb275_00086;product=hypothetical protein;protein_id=gnl|SC|JUb275_00086
|SC|contig000003	Prodigal:2.60	CDS	49913	50059	.	-	0	ID=JUb275_00087;inference=ab initio prediction:Prodigal:2.60;locus_tag=JUb275_00087;product=hypothetical protein;protein_id=gnl|SC|JUb275_00087
|SC|contig000003	Prodigal:2.60	CDS	50232	50678	.	-	0	ID=JUb275_00088;inference=ab initio prediction:Prodigal:2.60;locus_tag=JUb275_00088;product=hypothetical protein;protein_id=gnl|SC|JUb275_00088
|SC|contig000003	Prodigal:2.60	CDS	50814	51713	.	-	0	ID=JUb275_00089;inference=ab initio prediction:Prodigal:2.60,protein motif:TIGRFAMs:TIGR03541,protein motif:Pfam:PF00196.13;locus_tag=JUb275_00089;product=LuxR family transcriptional regulatory%2C chaperone HchA-associated,Bacterial regulatory proteins%2C luxR family;protein_id=gnl|SC|JUb275_00089
|SC|contig000003	Prodigal:2.60	CDS	51706	52275	.	-	0	ID=JUb275_00090;inference=ab initio prediction:Prodigal:2.60,protein motif:Pfam:PF00583.18;locus_tag=JUb275_00090;product=Acetyltransferase (GNAT) family;protein_id=gnl|SC|JUb275_00090
|SC|contig000003	Prodigal:2.60	CDS	52482	52934	.	+	0	ID=JUb275_00091;inference=ab initio prediction:Prodigal:2.60;locus_tag=JUb275_00091;product=hypothetical protein;protein_id=gnl|SC|JUb275_00091
|SC|contig000003	Prodigal:2.60	CDS	52940	53197	.	-	0	ID=JUb275_00092;inference=ab initio prediction:Prodigal:2.60;locus_tag=JUb275_00092;product=hypothetical protein;protein_id=gnl|SC|JUb275_00092
|SC|contig000003	Prodigal:2.60	CDS	53190	53753	.	-	0	ID=JUb275_00093;inference=ab initio prediction:Prodigal:2.60;locus_tag=JUb275_00093;product=hypothetical protein;protein_id=gnl|SC|JUb275_00093
|SC|contig000003	Prodigal:2.60	CDS	54172	54921	.	-	0	ID=JUb275_00094;inference=ab initio prediction:Prodigal:2.60,protein motif:Pfam:PF12844.1;locus_tag=JUb275_00094;product=Helix-turn-helix domain;protein_id=gnl|SC|JUb275_00094
|SC|contig000003	Prodigal:2.60	CDS	54954	56132	.	+	0	ID=JUb275_00095;eC_number=2.7.7.7;gene=dinB_1;inference=ab initio prediction:Prodigal:2.60,similar to AA sequence:UniProtKB:Q47155,protein motif:CLUSTERS:PRK03348,protein motif:Cdd:COG0389,protein motif:Pfam:PF00817.14;locus_tag=JUb275_00095;product=DNA polymerase IV,DNA polymerase IV,Nucleotidyltransferase/DNA polymerase involved in DNA repair,impB/mucB/samB family;protein_id=gnl|SC|JUb275_00095
|SC|contig000003	Prodigal:2.60	CDS	56150	59200	.	+	0	ID=JUb275_00096;eC_number=2.7.7.7;gene=dnaE_3;inference=ab initio prediction:Prodigal:2.60,similar to AA sequence:UniProtKB:P63979,protein motif:CLUSTERS:PRK05673,protein motif:TIGRFAMs:TIGR00594,protein motif:Pfam:PF07733.6;locus_tag=JUb275_00096;product=DNA polymerase III subunit alpha,DNA polymerase III subunit alpha,DNA polymerase III%2C alpha subunit,Bacterial DNA polymerase III alpha subunit;protein_id=gnl|SC|JUb275_00096
|SC|contig000003	Prodigal:2.60	CDS	59728	59937	.	+	0	ID=JUb275_00097;inference=ab initio prediction:Prodigal:2.60;locus_tag=JUb275_00097;product=hypothetical protein;protein_id=gnl|SC|JUb275_00097
|SC|contig000003	Prodigal:2.60	CDS	59934	60059	.	-	0	ID=JUb275_00098;inference=ab initio prediction:Prodigal:2.60;locus_tag=JUb275_00098;product=hypothetical protein;protein_id=gnl|SC|JUb275_00098
|SC|contig000003	Prodigal:2.60	CDS	60362	62386	.	+	0	ID=JUb275_00099;inference=ab initio prediction:Prodigal:2.60;locus_tag=JUb275_00099;product=hypothetical protein;protein_id=gnl|SC|JUb275_00099
|SC|contig000003	Prodigal:2.60	CDS	63247	63465	.	+	0	ID=JUb275_00100;inference=ab initio prediction:Prodigal:2.60,protein motif:Pfam:PF07463.5;locus_tag=JUb275_00100;product=NUMOD4 motif;protein_id=gnl|SC|JUb275_00100
|SC|contig000004	Prodigal:2.60	CDS	66	347	.	-	0	ID=JUb275_00101;inference=ab initio prediction:Prodigal:2.60;locus_tag=JUb275_00101;product=hypothetical protein;protein_id=gnl|SC|JUb275_00101
|SC|contig000004	Prodigal:2.60	CDS	340	579	.	-	0	ID=JUb275_00102;inference=ab initio prediction:Prodigal:2.60,protein motif:Pfam:PF00583.18;locus_tag=JUb275_00102;product=Acetyltransferase (GNAT) family;protein_id=gnl|SC|JUb275_00102
|SC|contig000004	Prodigal:2.60	CDS	654	908	.	-	0	ID=JUb275_00103;inference=ab initio prediction:Prodigal:2.60;locus_tag=JUb275_00103;product=hypothetical protein;protein_id=gnl|SC|JUb275_00103
|SC|contig000004	Prodigal:2.60	CDS	1116	1568	.	+	0	ID=JUb275_00104;inference=ab initio prediction:Prodigal:2.60;locus_tag=JUb275_00104;product=hypothetical protein;protein_id=gnl|SC|JUb275_00104
|SC|contig000004	Prodigal:2.60	CDS	1648	1830	.	-	0	ID=JUb275_00105;inference=ab initio prediction:Prodigal:2.60;locus_tag=JUb275_00105;product=hypothetical protein;protein_id=gnl|SC|JUb275_00105
|SC|contig000004	Prodigal:2.60	CDS	1823	2386	.	-	0	ID=JUb275_00106;inference=ab initio prediction:Prodigal:2.60;locus_tag=JUb275_00106;product=hypothetical protein;protein_id=gnl|SC|JUb275_00106
|SC|contig000004	Prodigal:2.60	CDS	2805	3554	.	-	0	ID=JUb275_00107;inference=ab initio prediction:Prodigal:2.60,protein motif:Pfam:PF12844.1;locus_tag=JUb275_00107;product=Helix-turn-helix domain;protein_id=gnl|SC|JUb275_00107
|SC|contig000004	Prodigal:2.60	CDS	3587	4765	.	+	0	ID=JUb275_00108;eC_number=2.7.7.7;gene=dinB_2;inference=ab initio prediction:Prodigal:2.60,similar to AA sequence:UniProtKB:Q47155,protein motif:CLUSTERS:PRK03348,protein motif:Cdd:COG0389,protein motif:Pfam:PF00817.14;locus_tag=JUb275_00108;product=DNA polymerase IV,DNA polymerase IV,Nucleotidyltransferase/DNA polymerase involved in DNA repair,impB/mucB/samB family;protein_id=gnl|SC|JUb275_00108
|SC|contig000004	Prodigal:2.60	CDS	4783	7110	.	+	0	ID=JUb275_00109;eC_number=2.7.7.7;gene=dnaE_4;inference=ab initio prediction:Prodigal:2.60,similar to AA sequence:UniProtKB:P63979,protein motif:CLUSTERS:PRK05673,protein motif:TIGRFAMs:TIGR00594,protein motif:Pfam:PF07733.6;locus_tag=JUb275_00109;product=DNA polymerase III subunit alpha,DNA polymerase III subunit alpha,DNA polymerase III%2C alpha subunit,Bacterial DNA polymerase III alpha subunit;protein_id=gnl|SC|JUb275_00109
|SC|contig000004	Prodigal:2.60	CDS	7281	7823	.	+	0	ID=JUb275_00110;inference=ab initio prediction:Prodigal:2.60;locus_tag=JUb275_00110;product=hypothetical protein;protein_id=gnl|SC|JUb275_00110
|SC|contig000004	Prodigal:2.60	CDS	8351	8560	.	+	0	ID=JUb275_00111;inference=ab initio prediction:Prodigal:2.60;locus_tag=JUb275_00111;product=hypothetical protein;protein_id=gnl|SC|JUb275_00111
|SC|contig000004	Prodigal:2.60	CDS	8557	8682	.	-	0	ID=JUb275_00112;inference=ab initio prediction:Prodigal:2.60;locus_tag=JUb275_00112;product=hypothetical protein;protein_id=gnl|SC|JUb275_00112
|SC|contig000004	Prodigal:2.60	CDS	8985	10199	.	+	0	ID=JUb275_00113;inference=ab initio prediction:Prodigal:2.60;locus_tag=JUb275_00113;product=hypothetical protein;protein_id=gnl|SC|JUb275_00113
|SC|contig000004	Prodigal:2.60	CDS	10240	11010	.	+	0	ID=JUb275_00114;inference=ab initio prediction:Prodigal:2.60;locus_tag=JUb275_00114;product=hypothetical protein;protein_id=gnl|SC|JUb275_00114
|SC|contig000004	Prodigal:2.60	CDS	11231	11731	.	+	0	ID=JUb275_00115;inference=ab initio prediction:Prodigal:2.60;locus_tag=JUb275_00115;product=hypothetical protein;protein_id=gnl|SC|JUb275_00115
|SC|contig000004	Prodigal:2.60	CDS	11872	12531	.	+	0	ID=JUb275_00116;inference=ab initio prediction:Prodigal:2.60,protein motif:Pfam:PF07463.5;locus_tag=JUb275_00116;product=NUMOD4 motif;protein_id=gnl|SC|JUb275_00116
|SC|contig000004	Prodigal:2.60	CDS	12641	13060	.	+	0	ID=JUb275_00117;inference=ab initio prediction:Prodigal:2.60;locus_tag=JUb275_00117;product=hypothetical protein;protein_id=gnl|SC|JUb275_00117
|SC|contig000004	Prodigal:2.60	CDS	13088	13432	.	+	0	ID=JUb275_00118;inference=ab initio prediction:Prodigal:2.60;locus_tag=JUb275_00118;product=hypothetical protein;protein_id=gnl|SC|JUb275_00118
|SC|contig000004	Prodigal:2.60	CDS	13612	13926	.	+	0	ID=JUb275_00119;inference=ab initio prediction:Prodigal:2.60;locus_tag=JUb275_00119;product=hypothetical protein;protein_id=gnl|SC|JUb275_00119
|SC|contig000005	RNAmmer:1.2	rRNA	757	863	.	-	0	ID=JUb275_00120;inference=COORDINATES:profile:RNAmmer:1.2;locus_tag=JUb275_00120;product=5S ribosomal RNA
|SC|contig000005	RNAmmer:1.2	rRNA	1065	3818	.	-	0	ID=JUb275_00121;inference=COORDINATES:profile:RNAmmer:1.2;locus_tag=JUb275_00121;product=23S ribosomal RNA
|SC|contig000005	Aragorn:1.2.36	tRNA	3979	4053	.	-	0	ID=JUb275_00122;inference=COORDINATES:profile:Aragorn:1.2.36;locus_tag=JUb275_00122;product=tRNA-Ala(tgc)
|SC|contig000005	Aragorn:1.2.36	tRNA	4142	4216	.	-	0	ID=JUb275_00123;inference=COORDINATES:profile:Aragorn:1.2.36;locus_tag=JUb275_00123;product=tRNA-Ile(gat)
|SC|contig000005	RNAmmer:1.2	rRNA	4435	5939	.	-	0	ID=JUb275_00124;inference=COORDINATES:profile:RNAmmer:1.2;locus_tag=JUb275_00124;product=16S ribosomal RNA
|SC|contig000005	Prodigal:2.60	CDS	6500	7192	.	-	0	ID=JUb275_00125;inference=ab initio prediction:Prodigal:2.60;locus_tag=JUb275_00125;product=hypothetical protein;protein_id=gnl|SC|JUb275_00125
|SC|contig000005	Prodigal:2.60	CDS	7206	8066	.	-	0	ID=JUb275_00126;eC_number=1.1.1.133;gene=rmlD;inference=ab initio prediction:Prodigal:2.60,similar to AA sequence:UniProtKB:A0QTF8,protein motif:CLUSTERS:PRK09987,protein motif:TIGRFAMs:TIGR01214,protein motif:Pfam:PF04321.11;locus_tag=JUb275_00126;product=dTDP-4-dehydrorhamnose reductase,dTDP-4-dehydrorhamnose reductase,dTDP-4-dehydrorhamnose reductase,RmlD substrate binding domain;protein_id=gnl|SC|JUb275_00126
|SC|contig000005	Prodigal:2.60	CDS	8066	8461	.	-	0	ID=JUb275_00127;inference=ab initio prediction:Prodigal:2.60;locus_tag=JUb275_00127;product=hypothetical protein;protein_id=gnl|SC|JUb275_00127
|SC|contig000005	Prodigal:2.60	CDS	8627	9127	.	-	0	ID=JUb275_00128;inference=ab initio prediction:Prodigal:2.60,protein motif:CLUSTERS:PRK10780,protein motif:Cdd:COG2825,protein motif:Pfam:PF03938.8;locus_tag=JUb275_00128;product=periplasmic chaperone,Outer membrane protein,Outer membrane protein (OmpH-like);protein_id=gnl|SC|JUb275_00128
|SC|contig000005	Prodigal:2.60	CDS	9191	9745	.	-	0	ID=JUb275_00129;inference=ab initio prediction:Prodigal:2.60,protein motif:CLUSTERS:PRK10780,protein motif:Cdd:COG2825,protein motif:Pfam:PF03938.8;locus_tag=JUb275_00129;product=periplasmic chaperone,Outer membrane protein,Outer membrane protein (OmpH-like);protein_id=gnl|SC|JUb275_00129
|SC|contig000005	Prodigal:2.60	CDS	9754	12294	.	-	0	ID=JUb275_00130;inference=ab initio prediction:Prodigal:2.60,similar to AA sequence:UniProtKB:Q9K1H0,protein motif:CLUSTERS:PRK11067,protein motif:Cdd:COG4775,protein motif:TIGRFAMs:TIGR03303,protein motif:Pfam:PF07244.9;locus_tag=JUb275_00130;product=Outer membrane protein omp85 precursor,outer membrane protein assembly factor YaeT,Outer membrane protein/protective antigen OMA87,outer membrane protein assembly complex%2C YaeT protein,Surface antigen variable number repeat;protein_id=gnl|SC|JUb275_00130
|SC|contig000005	Prodigal:2.60	CDS	12323	13072	.	-	0	ID=JUb275_00131;eC_number=2.5.1.31;gene=uppS;inference=ab initio prediction:Prodigal:2.60,similar to AA sequence:UniProtKB:O82827,protein motif:CLUSTERS:PRK14836,protein motif:Cdd:COG0020,protein motif:TIGRFAMs:TIGR00055,protein motif:Pfam:PF01255.13;locus_tag=JUb275_00131;product=Undecaprenyl pyrophosphate synthase,undecaprenyl pyrophosphate synthase,Undecaprenyl pyrophosphate synthase,di-trans%2Cpoly-cis-decaprenylcistransferase,Putative undecaprenyl diphosphate synthase;protein_id=gnl|SC|JUb275_00131
|SC|contig000005	Prodigal:2.60	CDS	13077	13970	.	-	0	ID=JUb275_00132;inference=ab initio prediction:Prodigal:2.60;locus_tag=JUb275_00132;product=hypothetical protein;protein_id=gnl|SC|JUb275_00132
|SC|contig000005	Prodigal:2.60	CDS	14185	16680	.	-	0	ID=JUb275_00133;eC_number=2.7.10.-;inference=ab initio prediction:Prodigal:2.60,similar to AA sequence:UniProtKB:Q48452,protein motif:CLUSTERS:PRK09841,protein motif:Cdd:COG3944,protein motif:TIGRFAMs:TIGR01007,protein motif:Pfam:PF01656.17;locus_tag=JUb275_00133;product=Putative tyrosine-protein kinase in cps region,cryptic autophosphorylating protein tyrosine kinase Etk,Capsular polysaccharide biosynthesis protein,capsular exopolysaccharide family,CobQ/CobB/MinD/ParA nucleotide binding domain;protein_id=gnl|SC|JUb275_00133
|SC|contig000005	Prodigal:2.60	CDS	16683	17555	.	-	0	ID=JUb275_00134;inference=ab initio prediction:Prodigal:2.60,protein motif:CLUSTERS:PRK15078,protein motif:Pfam:PF02563.10;locus_tag=JUb275_00134;product=polysaccharide export protein Wza,Polysaccharide biosynthesis/export protein;protein_id=gnl|SC|JUb275_00134
|SC|contig000005	Prodigal:2.60	CDS	17585	18709	.	-	0	ID=JUb275_00135;eC_number=2.7.8.33;gene=wecA_1;inference=ab initio prediction:Prodigal:2.60,similar to AA sequence:UniProtKB:P0AC78,protein motif:CLUSTERS:PRK15119,protein motif:TIGRFAMs:TIGR02380,protein motif:Pfam:PF00953.15;locus_tag=JUb275_00135;product=Undecaprenyl-phosphate alpha-N-acetylglucosaminyl 1-phosphate transferase,undecaprenyl-phosphate alpha-N-acetylglucosaminyl 1-phosphate transferase,undecaprenyl-phosphate alpha-N-acetylglucosaminyl 1-phosphatetransferase,Glycosyl transferase family 4;protein_id=gnl|SC|JUb275_00135
|SC|contig000005	Prodigal:2.60	CDS	18795	19799	.	-	0	ID=JUb275_00136;eC_number=2.4.1.212;gene=hyaD_1;inference=ab initio prediction:Prodigal:2.60,similar to AA sequence:UniProtKB:Q7BLV3,protein motif:CLUSTERS:PRK10073,protein motif:Cdd:COG3858,protein motif:TIGRFAMs:TIGR03937,protein motif:Pfam:PF00535.20;locus_tag=JUb275_00136;product=Hyaluronan synthase,putative glycosyl transferase,Predicted glycosyl hydrolase,poly-beta-1%2C6 N-acetyl-D-glucosamine synthase,Glycosyl transferase family 2;protein_id=gnl|SC|JUb275_00136
|SC|contig000005	Prodigal:2.60	CDS	19803	20873	.	-	0	ID=JUb275_00137;inference=ab initio prediction:Prodigal:2.60,protein motif:CLUSTERS:PRK01722,protein motif:Cdd:COG0010,protein motif:TIGRFAMs:TIGR01227,protein motif:Pfam:PF00491.15;locus_tag=JUb275_00137;product=formimidoylglutamase,Arginase/agmatinase/formimionoglutamate hydrolase%2C arginase family,formimidoylglutamase,Arginase family;protein_id=gnl|SC|JUb275_00137
|SC|contig000005	Prodigal:2.60	CDS	20976	23537	.	-	0	ID=JUb275_00138;eC_number=5.99.1.2;gene=topA;inference=ab initio prediction:Prodigal:2.60,similar to AA sequence:UniProtKB:Q7A5Y5,protein motif:CLUSTERS:PRK07561,protein motif:Cdd:COG0551,protein motif:TIGRFAMs:TIGR01051,protein motif:Pfam:PF01131.14;locus_tag=JUb275_00138;product=DNA topoisomerase 1,DNA topoisomerase I subunit omega,Zn-finger domain associated with topoisomerase type I,DNA topoisomerase I,DNA topoisomerase;protein_id=gnl|SC|JUb275_00138
|SC|contig000005	Prodigal:2.60	CDS	23789	27283	.	-	0	ID=JUb275_00139;inference=ab initio prediction:Prodigal:2.60,protein motif:TIGRFAMs:TIGR04183;locus_tag=JUb275_00139;product=Por secretion system C-terminal sorting domain;protein_id=gnl|SC|JUb275_00139
|SC|contig000005	Prodigal:2.60	CDS	27612	28751	.	-	0	ID=JUb275_00140;inference=ab initio prediction:Prodigal:2.60;locus_tag=JUb275_00140;product=hypothetical protein;protein_id=gnl|SC|JUb275_00140
|SC|contig000005	Prodigal:2.60	CDS	28748	29758	.	-	0	ID=JUb275_00141;inference=ab initio prediction:Prodigal:2.60;locus_tag=JUb275_00141;product=hypothetical protein;protein_id=gnl|SC|JUb275_00141
|SC|contig000005	Prodigal:2.60	CDS	29982	33584	.	+	0	ID=JUb275_00142;inference=ab initio prediction:Prodigal:2.60,protein motif:CLUSTERS:PRK08633,protein motif:Cdd:COG4258,protein motif:TIGRFAMs:TIGR00921,protein motif:Pfam:PF03176.9;locus_tag=JUb275_00142;product=2-acyl-glycerophospho-ethanolamine acyltransferase,Predicted exporter,efflux transporter%2C putative%2C hydrophobe/amphiphile efflux-3 (HAE3) family,MMPL family;protein_id=gnl|SC|JUb275_00142
|SC|contig000005	Prodigal:2.60	CDS	33615	34526	.	+	0	ID=JUb275_00143;inference=ab initio prediction:Prodigal:2.60;locus_tag=JUb275_00143;product=hypothetical protein;protein_id=gnl|SC|JUb275_00143
|SC|contig000005	Prodigal:2.60	CDS	34530	35669	.	+	0	ID=JUb275_00144;eC_number=2.3.1.180;gene=fabH_1;inference=ab initio prediction:Prodigal:2.60,similar to AA sequence:UniProtKB:Q9HYR2,protein motif:CLUSTERS:PRK06816,protein motif:Cdd:COG0332,protein motif:TIGRFAMs:TIGR00747,protein motif:Pfam:PF08541.1;locus_tag=JUb275_00144;product=3-oxoacyl-[acyl-carrier-protein] synthase 3,3-oxoacyl-(acyl carrier protein) synthase III,3-oxoacyl-[acyl-carrier-protein] synthase III,3-oxoacyl-[acyl-carrier-protein] synthase III,3-Oxoacyl-[acyl-carrier-protein (ACP)] synthase III C terminal;protein_id=gnl|SC|JUb275_00144
|SC|contig000005	Prodigal:2.60	CDS	35669	36100	.	+	0	ID=JUb275_00145;inference=ab initio prediction:Prodigal:2.60,protein motif:CLUSTERS:PRK00006,protein motif:TIGRFAMs:TIGR01750;locus_tag=JUb275_00145;product=(3R)-hydroxymyristoyl-ACP dehydratase,beta-hydroxyacyl-(acyl-carrier-protein) dehydratase FabZ;protein_id=gnl|SC|JUb275_00145
|SC|contig000005	Prodigal:2.60	CDS	36107	36550	.	+	0	ID=JUb275_00146;eC_number=4.2.1.-;gene=fabZ_1;inference=ab initio prediction:Prodigal:2.60,similar to AA sequence:UniProtKB:O25928,protein motif:CLUSTERS:PRK00006,protein motif:TIGRFAMs:TIGR01750;locus_tag=JUb275_00146;product=(3R)-hydroxymyristoyl-[acyl-carrier-protein] dehydratase,(3R)-hydroxymyristoyl-ACP dehydratase,beta-hydroxyacyl-(acyl-carrier-protein) dehydratase FabZ;protein_id=gnl|SC|JUb275_00146
|SC|contig000005	Prodigal:2.60	CDS	36612	39524	.	-	0	ID=JUb275_00147;inference=ab initio prediction:Prodigal:2.60,protein motif:CLUSTERS:PRK15101,protein motif:TIGRFAMs:TIGR02110,protein motif:Pfam:PF05193.15;locus_tag=JUb275_00147;product=protease3,coenzyme PQQ biosynthesis protein PqqF,Peptidase M16 inactive domain;protein_id=gnl|SC|JUb275_00147
|SC|contig000005	Prodigal:2.60	CDS	39828	40235	.	+	0	ID=JUb275_00148;inference=ab initio prediction:Prodigal:2.60;locus_tag=JUb275_00148;product=hypothetical protein;protein_id=gnl|SC|JUb275_00148
|SC|contig000005	Prodigal:2.60	CDS	40232	41227	.	+	0	ID=JUb275_00149;inference=ab initio prediction:Prodigal:2.60;locus_tag=JUb275_00149;product=hypothetical protein;protein_id=gnl|SC|JUb275_00149
|SC|contig000005	Prodigal:2.60	CDS	41224	41970	.	+	0	ID=JUb275_00150;gene=ybhF_1;inference=ab initio prediction:Prodigal:2.60,similar to AA sequence:UniProtKB:P0A9U1,protein motif:CLUSTERS:PRK13537,protein motif:Cdd:COG4555,protein motif:TIGRFAMs:TIGR01188,protein motif:Pfam:PF00005.21;locus_tag=JUb275_00150;product=Uncharacterized ABC transporter ATP-binding protein YbhF,nodulation ABC transporter NodI,ABC-type Na+ transport system%2C ATPase component,daunorubicin resistance ABC transporter%2C ATP-binding protein,ABC transporter;protein_id=gnl|SC|JUb275_00150
|SC|contig000005	Prodigal:2.60	CDS	41957	43225	.	+	0	ID=JUb275_00151;gene=ybhR_1;inference=ab initio prediction:Prodigal:2.60,similar to AA sequence:UniProtKB:P0AFP9,protein motif:TIGRFAMs:TIGR00025,protein motif:Pfam:PF12698.1;locus_tag=JUb275_00151;product=Inner membrane transport permease ybhR,ABC transporter efflux protein%2C DrrB family,ABC-2 family transporter protein;protein_id=gnl|SC|JUb275_00151
|SC|contig000005	Prodigal:2.60	CDS	43215	43640	.	+	0	ID=JUb275_00152;eC_number=3.1.2.-;gene=ybgC;inference=ab initio prediction:Prodigal:2.60,similar to AA sequence:UniProtKB:P0A8Z3,protein motif:CLUSTERS:PRK10800,protein motif:TIGRFAMs:TIGR00051,protein motif:Pfam:PF03061.16;locus_tag=JUb275_00152;product=Acyl-CoA thioester hydrolase YbgC,acyl-CoA thioesterase YbgC,acyl-CoA thioester hydrolase%2C YbgC/YbaW family,Thioesterase superfamily;protein_id=gnl|SC|JUb275_00152
|SC|contig000005	Prodigal:2.60	CDS	43640	44773	.	+	0	ID=JUb275_00153;eC_number=2.3.1.179;gene=fabF_1;inference=ab initio prediction:Prodigal:2.60,similar to AA sequence:UniProtKB:Q83E37,protein motif:CLUSTERS:PRK09185,protein motif:Cdd:COG0332,protein motif:TIGRFAMs:TIGR03150,protein motif:Pfam:PF02801.16;locus_tag=JUb275_00153;product=3-oxoacyl-[acyl-carrier-protein] synthase 2,3-oxoacyl-(acyl carrier protein) synthase I,3-oxoacyl-[acyl-carrier-protein] synthase III,beta-ketoacyl-acyl-carrier-protein synthase II,Beta-ketoacyl synthase%2C C-terminal domain;protein_id=gnl|SC|JUb275_00153
|SC|contig000005	Prodigal:2.60	CDS	44786	45328	.	+	0	ID=JUb275_00154;inference=ab initio prediction:Prodigal:2.60;locus_tag=JUb275_00154;product=hypothetical protein;protein_id=gnl|SC|JUb275_00154
|SC|contig000005	Prodigal:2.60	CDS	45432	45689	.	+	0	ID=JUb275_00155;inference=ab initio prediction:Prodigal:2.60,protein motif:CLUSTERS:PRK09184,protein motif:Cdd:COG0236,protein motif:TIGRFAMs:TIGR00517,protein motif:Pfam:PF00550.19;locus_tag=JUb275_00155;product=acyl carrier protein,Acyl carrier protein,acyl carrier protein,Phosphopantetheine attachment site;protein_id=gnl|SC|JUb275_00155
|SC|contig000005	Prodigal:2.60	CDS	45809	47008	.	+	0	ID=JUb275_00156;eC_number=2.3.1.179;gene=fabF_2;inference=ab initio prediction:Prodigal:2.60,similar to AA sequence:UniProtKB:P73283,protein motif:CLUSTERS:PRK09185,protein motif:Cdd:COG4981,protein motif:TIGRFAMs:TIGR03150,protein motif:Pfam:PF00109.20;locus_tag=JUb275_00156;product=3-oxoacyl-[acyl-carrier-protein] synthase 2,3-oxoacyl-(acyl carrier protein) synthase I,Enoyl reductase domain of yeast-type FAS1,beta-ketoacyl-acyl-carrier-protein synthase II,Beta-ketoacyl synthase%2C N-terminal domain;protein_id=gnl|SC|JUb275_00156
|SC|contig000005	Prodigal:2.60	CDS	47005	48066	.	+	0	ID=JUb275_00157;eC_number=2.3.1.179;gene=fabF_3;inference=ab initio prediction:Prodigal:2.60,similar to AA sequence:UniProtKB:Q7A6F8,protein motif:CLUSTERS:PRK07314,protein motif:TIGRFAMs:TIGR03150,protein motif:Pfam:PF00109.20;locus_tag=JUb275_00157;product=3-oxoacyl-[acyl-carrier-protein] synthase 2,3-oxoacyl-(acyl carrier protein) synthase II,beta-ketoacyl-acyl-carrier-protein synthase II,Beta-ketoacyl synthase%2C N-terminal domain;protein_id=gnl|SC|JUb275_00157
|SC|contig000005	Prodigal:2.60	CDS	48118	48864	.	+	0	ID=JUb275_00158;eC_number=3.-.-.-;gene=pdaA_1;inference=ab initio prediction:Prodigal:2.60,similar to AA sequence:UniProtKB:O34928,protein motif:TIGRFAMs:TIGR02764,protein motif:Pfam:PF01522.15;locus_tag=JUb275_00158;product=Probable polysaccharide deacetylase pdaA precursor,polysaccharide deacetylase family sporulation protein PdaB,Polysaccharide deacetylase;protein_id=gnl|SC|JUb275_00158
|SC|contig000005	Prodigal:2.60	CDS	48857	49483	.	+	0	ID=JUb275_00159;inference=ab initio prediction:Prodigal:2.60,protein motif:CLUSTERS:PRK00031,protein motif:Cdd:COG2834,protein motif:Pfam:PF03548.9;locus_tag=JUb275_00159;product=lipoprotein chaperone,Outer membrane lipoprotein-sorting protein,Outer membrane lipoprotein carrier protein LolA;protein_id=gnl|SC|JUb275_00159
|SC|contig000005	Prodigal:2.60	CDS	49449	50084	.	+	0	ID=JUb275_00160;inference=ab initio prediction:Prodigal:2.60;locus_tag=JUb275_00160;product=hypothetical protein;protein_id=gnl|SC|JUb275_00160
|SC|contig000005	Prodigal:2.60	CDS	50086	50457	.	+	0	ID=JUb275_00161;inference=ab initio prediction:Prodigal:2.60,protein motif:CLUSTERS:PRK00006,protein motif:TIGRFAMs:TIGR01750,protein motif:Pfam:PF07977.7;locus_tag=JUb275_00161;product=(3R)-hydroxymyristoyl-ACP dehydratase,beta-hydroxyacyl-(acyl-carrier-protein) dehydratase FabZ,FabA-like domain;protein_id=gnl|SC|JUb275_00161
|SC|contig000005	Prodigal:2.60	CDS	50462	50938	.	+	0	ID=JUb275_00162;inference=ab initio prediction:Prodigal:2.60;locus_tag=JUb275_00162;product=hypothetical protein;protein_id=gnl|SC|JUb275_00162
|SC|contig000005	Prodigal:2.60	CDS	50943	51716	.	+	0	ID=JUb275_00163;eC_number=2.7.8.30;gene=arnC_1;inference=ab initio prediction:Prodigal:2.60,similar to AA sequence:UniProtKB:P77757,protein motif:CLUSTERS:PRK11204,protein motif:Cdd:COG3858,protein motif:TIGRFAMs:TIGR04182,protein motif:Pfam:PF00535.20;locus_tag=JUb275_00163;product=Undecaprenyl-phosphate 4-deoxy-4-formamido-L-arabinose transferase,N-glycosyltransferase,Predicted glycosyl hydrolase,glycosyltransferase,Glycosyl transferase family 2;protein_id=gnl|SC|JUb275_00163
|SC|contig000005	Prodigal:2.60	CDS	52119	52475	.	-	0	ID=JUb275_00164;inference=ab initio prediction:Prodigal:2.60;locus_tag=JUb275_00164;product=hypothetical protein;protein_id=gnl|SC|JUb275_00164
|SC|contig000005	Prodigal:2.60	CDS	52475	54187	.	-	0	ID=JUb275_00165;inference=ab initio prediction:Prodigal:2.60,protein motif:Cdd:COG4927,protein motif:Pfam:PF03417.10;locus_tag=JUb275_00165;product=Predicted choloylglycine hydrolase,Acyl-coenzyme A:6-aminopenicillanic acid acyl-transferase;protein_id=gnl|SC|JUb275_00165
|SC|contig000005	Prodigal:2.60	CDS	54174	54362	.	-	0	ID=JUb275_00166;inference=ab initio prediction:Prodigal:2.60;locus_tag=JUb275_00166;product=hypothetical protein;protein_id=gnl|SC|JUb275_00166
|SC|contig000005	Prodigal:2.60	CDS	54359	55714	.	-	0	ID=JUb275_00167;inference=ab initio prediction:Prodigal:2.60,protein motif:CLUSTERS:PRK07208,protein motif:Cdd:COG1232,protein motif:TIGRFAMs:TIGR02730,protein motif:Pfam:PF00890.18;locus_tag=JUb275_00167;product=hypothetical protein,Protoporphyrinogen oxidase,carotene isomerase,FAD binding domain;protein_id=gnl|SC|JUb275_00167
|SC|contig000005	Prodigal:2.60	CDS	55808	56692	.	-	0	ID=JUb275_00168;inference=ab initio prediction:Prodigal:2.60,protein motif:CLUSTERS:PRK08419,protein motif:Cdd:COG1560,protein motif:TIGRFAMs:TIGR02207,protein motif:Pfam:PF03279.7;locus_tag=JUb275_00168;product=lipid A biosynthesis lauroyl acyltransferase,Lauroyl/myristoyl acyltransferase,lipid A biosynthesis lauroyl (or palmitoleoyl) acyltransferase,Bacterial lipid A biosynthesis acyltransferase;protein_id=gnl|SC|JUb275_00168
|SC|contig000005	Prodigal:2.60	CDS	56871	57125	.	-	0	ID=JUb275_00169;gene=acpP_1;inference=ab initio prediction:Prodigal:2.60,similar to AA sequence:UniProtKB:P11830,protein motif:CLUSTERS:PRK05350,protein motif:Cdd:COG0236,protein motif:TIGRFAMs:TIGR00517,protein motif:Pfam:PF00550.19;locus_tag=JUb275_00169;product=Acyl carrier protein,acyl carrier protein,Acyl carrier protein,acyl carrier protein,Phosphopantetheine attachment site;protein_id=gnl|SC|JUb275_00169
|SC|contig000005	Prodigal:2.60	CDS	57130	58353	.	-	0	ID=JUb275_00170;eC_number=2.3.1.41;gene=fabB;inference=ab initio prediction:Prodigal:2.60,similar to AA sequence:UniProtKB:P0A953,protein motif:CLUSTERS:PRK07967,protein motif:Cdd:COG4981,protein motif:TIGRFAMs:TIGR03150,protein motif:Pfam:PF00109.20;locus_tag=JUb275_00170;product=3-oxoacyl-[acyl-carrier-protein] synthase 1,3-oxoacyl-(acyl carrier protein) synthase I,Enoyl reductase domain of yeast-type FAS1,beta-ketoacyl-acyl-carrier-protein synthase II,Beta-ketoacyl synthase%2C N-terminal domain;protein_id=gnl|SC|JUb275_00170
|SC|contig000005	Prodigal:2.60	CDS	58366	59097	.	-	0	ID=JUb275_00171;eC_number=1.1.1.100;gene=fabG_1;inference=ab initio prediction:Prodigal:2.60,similar to AA sequence:UniProtKB:P99093,protein motif:CLUSTERS:PRK05557,protein motif:Cdd:COG3347,protein motif:TIGRFAMs:TIGR01830,protein motif:Pfam:PF00106.19;locus_tag=JUb275_00171;product=3-oxoacyl-[acyl-carrier-protein] reductase FabG,3-ketoacyl-(acyl-carrier-protein) reductase,Uncharacterized conserved protein,3-oxoacyl-[acyl-carrier-protein] reductase,short chain dehydrogenase;protein_id=gnl|SC|JUb275_00171
|SC|contig000005	Prodigal:2.60	CDS	59156	60676	.	-	0	ID=JUb275_00172;eC_number=5.4.3.6;gene=cmdF;inference=ab initio prediction:Prodigal:2.60,similar to AA sequence:UniProtKB:Q0VZ68,protein motif:CLUSTERS:PRK09367,protein motif:TIGRFAMs:TIGR01225,protein motif:Pfam:PF00221.13;locus_tag=JUb275_00172;product=Tyrosine 2%2C3-aminomutase,histidine ammonia-lyase,histidine ammonia-lyase,Phenylalanine and histidine ammonia-lyase;protein_id=gnl|SC|JUb275_00172
|SC|contig000005	Prodigal:2.60	CDS	60777	62015	.	+	0	ID=JUb275_00173;inference=ab initio prediction:Prodigal:2.60,protein motif:CLUSTERS:PRK06185,protein motif:TIGRFAMs:TIGR02032,protein motif:Pfam:PF04820.8;locus_tag=JUb275_00173;product=hypothetical protein,geranylgeranyl reductase family,Tryptophan halogenase;protein_id=gnl|SC|JUb275_00173
|SC|contig000005	Prodigal:2.60	CDS	62054	63355	.	-	0	ID=JUb275_00174;eC_number=6.2.1.30;gene=paaK_1;inference=ab initio prediction:Prodigal:2.60,similar to AA sequence:UniProtKB:P76085,protein motif:CLUSTERS:PRK07788,protein motif:TIGRFAMs:TIGR02155,protein motif:Pfam:PF00501.22;locus_tag=JUb275_00174;product=Phenylacetate-coenzyme A ligase,acyl-CoA synthetase,phenylacetate-CoA ligase,AMP-binding enzyme;protein_id=gnl|SC|JUb275_00174
|SC|contig000005	Prodigal:2.60	CDS	63433	65112	.	-	0	ID=JUb275_00175;inference=ab initio prediction:Prodigal:2.60,protein motif:CLUSTERS:PRK11649,protein motif:Cdd:COG4942,protein motif:Pfam:PF01551.1;locus_tag=JUb275_00175;product=putative peptidase,Membrane-bound metallopeptidase,Peptidase family M23;protein_id=gnl|SC|JUb275_00175
|SC|contig000005	Prodigal:2.60	CDS	65393	68782	.	+	0	ID=JUb275_00176;eC_number=6.1.1.5;gene=ileS;inference=ab initio prediction:Prodigal:2.60,similar to AA sequence:UniProtKB:P56690,protein motif:CLUSTERS:PRK06039,protein motif:Cdd:COG0060,protein motif:TIGRFAMs:TIGR00392,protein motif:Pfam:PF00133.16;locus_tag=JUb275_00176;product=Isoleucine--tRNA ligase,isoleucyl-tRNA synthetase,Isoleucyl-tRNA synthetase,isoleucine--tRNA ligase,tRNA synthetases class I (I%2C L%2C M and V);protein_id=gnl|SC|JUb275_00176
|SC|contig000005	Prodigal:2.60	CDS	68841	69221	.	+	0	ID=JUb275_00177;gene=yocK;inference=ab initio prediction:Prodigal:2.60,similar to AA sequence:UniProtKB:P80872,protein motif:Cdd:COG1734,protein motif:TIGRFAMs:TIGR02890;locus_tag=JUb275_00177;product=General stress protein 16O,DnaK suppressor protein,regulatory protein%2C yteA family;protein_id=gnl|SC|JUb275_00177
|SC|contig000005	Prodigal:2.60	CDS	69303	69548	.	+	0	ID=JUb275_00178;inference=ab initio prediction:Prodigal:2.60;locus_tag=JUb275_00178;product=hypothetical protein;protein_id=gnl|SC|JUb275_00178
|SC|contig000005	Prodigal:2.60	CDS	69575	70213	.	+	0	ID=JUb275_00179;eC_number=3.4.23.36;gene=lspA;inference=ab initio prediction:Prodigal:2.60,similar to AA sequence:UniProtKB:P00804,protein motif:CLUSTERS:PRK14788,protein motif:TIGRFAMs:TIGR00077,protein motif:Pfam:PF01252.12;locus_tag=JUb275_00179;product=Lipoprotein signal peptidase,lipoprotein signal peptidase,signal peptidase II,Signal peptidase (SPase) II;protein_id=gnl|SC|JUb275_00179
|SC|contig000005	Prodigal:2.60	CDS	70228	70872	.	+	0	ID=JUb275_00180;inference=ab initio prediction:Prodigal:2.60,protein motif:CLUSTERS:PRK10834,protein motif:Pfam:PF02698.11;locus_tag=JUb275_00180;product=vancomycin high temperature exclusion protein,DUF218 domain;protein_id=gnl|SC|JUb275_00180
|SC|contig000005	Prodigal:2.60	CDS	71032	72000	.	+	0	ID=JUb275_00181;eC_number=6.1.1.2;gene=trpS;inference=ab initio prediction:Prodigal:2.60,similar to AA sequence:UniProtKB:Q9PIB4,protein motif:CLUSTERS:PRK12556,protein motif:Cdd:COG0180,protein motif:TIGRFAMs:TIGR00233,protein motif:Pfam:PF00579.19;locus_tag=JUb275_00181;product=Tryptophan--tRNA ligase,tryptophanyl-tRNA synthetase,Tryptophanyl-tRNA synthetase,tryptophan--tRNA ligase,tRNA synthetases class I (W and Y);protein_id=gnl|SC|JUb275_00181
|SC|contig000005	Prodigal:2.60	CDS	72180	72875	.	-	0	ID=JUb275_00182;eC_number=3.1.3.5;gene=yjjG;inference=ab initio prediction:Prodigal:2.60,similar to AA sequence:UniProtKB:P0A8Y1,protein motif:CLUSTERS:PRK09449,protein motif:TIGRFAMs:TIGR02254,protein motif:Pfam:PF00702.1;locus_tag=JUb275_00182;product=Pyrimidine 5'-nucleotidase YjjG,dUMP phosphatase,HAD hydrolase,haloacid dehalogenase-like hydrolase;protein_id=gnl|SC|JUb275_00182
|SC|contig000005	Prodigal:2.60	CDS	72896	73030	.	-	0	ID=JUb275_00183;inference=ab initio prediction:Prodigal:2.60;locus_tag=JUb275_00183;product=hypothetical protein;protein_id=gnl|SC|JUb275_00183
|SC|contig000005	Prodigal:2.60	CDS	73078	73668	.	-	0	ID=JUb275_00184;gene=rpoE_1;inference=ab initio prediction:Prodigal:2.60,similar to AA sequence:UniProtKB:P0AGB6,protein motif:CLUSTERS:PRK12513,protein motif:TIGRFAMs:TIGR02937,protein motif:Pfam:PF08281.6;locus_tag=JUb275_00184;product=Sigma-24,RNA polymerase sigma factor,RNA polymerase sigma factor%2C sigma-70 family,Sigma-70%2C region 4;protein_id=gnl|SC|JUb275_00184
|SC|contig000005	Prodigal:2.60	CDS	73860	74348	.	-	0	ID=JUb275_00185;inference=ab initio prediction:Prodigal:2.60;locus_tag=JUb275_00185;product=hypothetical protein;protein_id=gnl|SC|JUb275_00185
|SC|contig000005	Prodigal:2.60	CDS	74429	75709	.	-	0	ID=JUb275_00186;eC_number=2.5.1.6;gene=metK;inference=ab initio prediction:Prodigal:2.60,similar to AA sequence:UniProtKB:P66767,protein motif:CLUSTERS:PRK05250,protein motif:TIGRFAMs:TIGR01034,protein motif:Pfam:PF02773.10;locus_tag=JUb275_00186;product=S-adenosylmethionine synthase,S-adenosylmethionine synthetase,methionine adenosyltransferase,S-adenosylmethionine synthetase%2C C-terminal domain;protein_id=gnl|SC|JUb275_00186
|SC|contig000005	Infernal:1.1	ncRNA	75774	75834	.	-	0	ID=JUb275_00187;inference=COORDINATES:profile:Infernal:1.1;locus_tag=JUb275_00187;product=SAM-II_long_loops
|SC|contig000005	Prodigal:2.60	CDS	75905	76855	.	-	0	ID=JUb275_00188;gene=oxyR;inference=ab initio prediction:Prodigal:2.60,similar to AA sequence:UniProtKB:P0ACQ4,protein motif:CLUSTERS:PRK11151,protein motif:TIGRFAMs:TIGR03339,protein motif:Pfam:PF03466.14;locus_tag=JUb275_00188;product=Morphology and auto-aggregation control protein,DNA-binding transcriptional regulator OxyR,aminoethylphosphonate catabolism associated LysR family transcriptional regulator,LysR substrate binding domain;protein_id=gnl|SC|JUb275_00188
|SC|contig000005	Prodigal:2.60	CDS	76982	78469	.	+	0	ID=JUb275_00189;eC_number=1.11.1.6;gene=katA;inference=ab initio prediction:Prodigal:2.60,similar to AA sequence:UniProtKB:P26901,protein motif:CLUSTERS:PRK11249,protein motif:Pfam:PF00199.13;locus_tag=JUb275_00189;product=Vegetative catalase,hydroperoxidase II,Catalase;protein_id=gnl|SC|JUb275_00189
|SC|contig000005	Prodigal:2.60	CDS	78560	79327	.	+	0	ID=JUb275_00190;eC_number=4.2.1.17;gene=echA8_1;inference=ab initio prediction:Prodigal:2.60,similar to AA sequence:UniProtKB:P64016,protein motif:CLUSTERS:PRK05809,protein motif:TIGRFAMs:TIGR02440,protein motif:Pfam:PF00378.14;locus_tag=JUb275_00190;product=Probable enoyl-CoA hydratase echA8,3-hydroxybutyryl-CoA dehydratase,fatty oxidation complex%2C alpha subunit FadJ,Enoyl-CoA hydratase/isomerase family;protein_id=gnl|SC|JUb275_00190
|SC|contig000005	Prodigal:2.60	CDS	79371	79793	.	+	0	ID=JUb275_00191;gene=ribD_1;inference=ab initio prediction:Prodigal:2.60,similar to AA sequence:UniProtKB:P17618,protein motif:CLUSTERS:PRK10860,protein motif:Cdd:COG0117,protein motif:TIGRFAMs:TIGR02571,protein motif:Pfam:PF00383.1;locus_tag=JUb275_00191;product=Riboflavin biosynthesis protein RibD,tRNA-specific adenosine deaminase,Pyrimidine deaminase,ComE operon protein 2,Cytidine and deoxycytidylate deaminase zinc-binding region;protein_id=gnl|SC|JUb275_00191
|SC|contig000005	Prodigal:2.60	CDS	79799	80710	.	+	0	ID=JUb275_00192;gene=xerD;inference=ab initio prediction:Prodigal:2.60,similar to AA sequence:UniProtKB:P0A0P0,protein motif:CLUSTERS:PRK00283,protein motif:Cdd:COG4974,protein motif:TIGRFAMs:TIGR02225,protein motif:Pfam:PF00589.16;locus_tag=JUb275_00192;product=Tyrosine recombinase XerD,site-specific tyrosine recombinase XerD,Site-specific recombinase XerD,tyrosine recombinase XerD,Phage integrase family;protein_id=gnl|SC|JUb275_00192
|SC|contig000005	Prodigal:2.60	CDS	80717	81271	.	+	0	ID=JUb275_00193;eC_number=3.6.1.22;gene=nudC;inference=ab initio prediction:Prodigal:2.60,similar to AA sequence:UniProtKB:P32664,protein motif:CLUSTERS:PRK00241,protein motif:Cdd:COG2816,protein motif:TIGRFAMs:TIGR00586,protein motif:Pfam:PF00293.1;locus_tag=JUb275_00193;product=NADH pyrophosphatase,NADH pyrophosphatase,NTP pyrophosphohydrolases containing a Zn-finger%2C probably nucleic-acid-binding,mutator mutT protein,NUDIX domain;protein_id=gnl|SC|JUb275_00193
|SC|contig000005	Prodigal:2.60	CDS	81368	81826	.	-	0	ID=JUb275_00194;inference=ab initio prediction:Prodigal:2.60;locus_tag=JUb275_00194;product=hypothetical protein;protein_id=gnl|SC|JUb275_00194
|SC|contig000005	Prodigal:2.60	CDS	81829	83625	.	-	0	ID=JUb275_00195;inference=ab initio prediction:Prodigal:2.60,protein motif:Cdd:COG4704,protein motif:Pfam:PF09912.3;locus_tag=JUb275_00195;product=Uncharacterized protein conserved in bacteria,Uncharacterized protein conserved in bacteria (DUF2141);protein_id=gnl|SC|JUb275_00195
|SC|contig000005	Prodigal:2.60	CDS	83651	84913	.	-	0	ID=JUb275_00196;gene=pbpE_1;inference=ab initio prediction:Prodigal:2.60,similar to AA sequence:UniProtKB:P32959,protein motif:CLUSTERS:PRK10662,protein motif:Cdd:COG3876,protein motif:Pfam:PF00144.18;locus_tag=JUb275_00196;product=Penicillin-binding protein E,beta-lactam binding protein AmpH,Uncharacterized protein conserved in bacteria,Beta-lactamase;protein_id=gnl|SC|JUb275_00196
|SC|contig000005	Prodigal:2.60	CDS	85040	85969	.	-	0	ID=JUb275_00197;eC_number=1.1.1.-;gene=vanH;inference=ab initio prediction:Prodigal:2.60,similar to AA sequence:UniProtKB:Q05709,protein motif:CLUSTERS:PRK13581,protein motif:Cdd:COG1932,protein motif:TIGRFAMs:TIGR01327,protein motif:Pfam:PF02826.13;locus_tag=JUb275_00197;product=D-specific alpha-keto acid dehydrogenase,D-3-phosphoglycerate dehydrogenase,Phosphoserine aminotransferase,phosphoglycerate dehydrogenase,D-isomer specific 2-hydroxyacid dehydrogenase%2C NAD binding domain;protein_id=gnl|SC|JUb275_00197
|SC|contig000005	Prodigal:2.60	CDS	86075	86596	.	-	0	ID=JUb275_00198;eC_number=3.1.2.-;inference=ab initio prediction:Prodigal:2.60,similar to AA sequence:UniProtKB:P44886,protein motif:CLUSTERS:PRK10694,protein motif:Pfam:PF03061.16;locus_tag=JUb275_00198;product=Uncharacterized acyl-CoA thioester hydrolase HI_0827,acyl-CoA esterase,Thioesterase superfamily;protein_id=gnl|SC|JUb275_00198
|SC|contig000005	Prodigal:2.60	CDS	86603	87331	.	-	0	ID=JUb275_00199;inference=ab initio prediction:Prodigal:2.60;locus_tag=JUb275_00199;product=hypothetical protein;protein_id=gnl|SC|JUb275_00199
|SC|contig000005	Prodigal:2.60	CDS	87454	89568	.	-	0	ID=JUb275_00200;inference=ab initio prediction:Prodigal:2.60,protein motif:Cdd:COG4206,protein motif:Pfam:PF00593.18;locus_tag=JUb275_00200;product=Outer membrane cobalamin receptor protein,TonB dependent receptor;protein_id=gnl|SC|JUb275_00200
|SC|contig000005	Prodigal:2.60	CDS	89750	90517	.	-	0	ID=JUb275_00201;inference=ab initio prediction:Prodigal:2.60;locus_tag=JUb275_00201;product=hypothetical protein;protein_id=gnl|SC|JUb275_00201
|SC|contig000005	Prodigal:2.60	CDS	90916	93693	.	+	0	ID=JUb275_00202;eC_number=4.2.1.3;gene=acnB;inference=ab initio prediction:Prodigal:2.60,similar to AA sequence:UniProtKB:P36683,protein motif:CLUSTERS:PRK09238,protein motif:Cdd:COG0065,protein motif:TIGRFAMs:TIGR00117,protein motif:Pfam:PF06434.7;locus_tag=JUb275_00202;product=Aconitate hydratase 2,bifunctional aconitate hydratase 2/2-methylisocitrate dehydratase,3-isopropylmalate dehydratase large subunit,aconitate hydratase 2,Aconitate hydratase 2 N-terminus;protein_id=gnl|SC|JUb275_00202
|SC|contig000005	Prodigal:2.60	CDS	93753	96023	.	+	0	ID=JUb275_00203;eC_number=4.2.1.3;gene=acn;inference=ab initio prediction:Prodigal:2.60,similar to AA sequence:UniProtKB:Q9RTN7,protein motif:CLUSTERS:PRK07229,protein motif:Cdd:COG0065,protein motif:TIGRFAMs:TIGR01340,protein motif:Pfam:PF00330.14;locus_tag=JUb275_00203;product=Aconitate hydratase precursor,aconitate hydratase,3-isopropylmalate dehydratase large subunit,aconitate hydratase%2C mitochondrial,Aconitase family (aconitate hydratase);protein_id=gnl|SC|JUb275_00203
|SC|contig000005	Prodigal:2.60	CDS	96207	98423	.	+	0	ID=JUb275_00204;inference=ab initio prediction:Prodigal:2.60;locus_tag=JUb275_00204;product=hypothetical protein;protein_id=gnl|SC|JUb275_00204
|SC|contig000005	Prodigal:2.60	CDS	98480	99154	.	-	0	ID=JUb275_00205;eC_number=5.4.99.26;gene=truC;inference=ab initio prediction:Prodigal:2.60,similar to AA sequence:UniProtKB:P0AA41,protein motif:CLUSTERS:PRK11112,protein motif:TIGRFAMs:TIGR00005,protein motif:Pfam:PF00849.16;locus_tag=JUb275_00205;product=tRNA pseudouridine synthase C,tRNA pseudouridine synthase C,pseudouridine synthase%2C RluA family,RNA pseudouridylate synthase;protein_id=gnl|SC|JUb275_00205
|SC|contig000005	Prodigal:2.60	CDS	99158	99481	.	-	0	ID=JUb275_00206;inference=ab initio prediction:Prodigal:2.60;locus_tag=JUb275_00206;product=hypothetical protein;protein_id=gnl|SC|JUb275_00206
|SC|contig000005	Prodigal:2.60	CDS	99485	100300	.	-	0	ID=JUb275_00207;eC_number=2.1.2.11;gene=panB;inference=ab initio prediction:Prodigal:2.60,similar to AA sequence:UniProtKB:Q9X712,protein motif:CLUSTERS:PRK00311,protein motif:Cdd:COG0413,protein motif:TIGRFAMs:TIGR00222,protein motif:Pfam:PF02548.9;locus_tag=JUb275_00207;product=3-methyl-2-oxobutanoate hydroxymethyltransferase,3-methyl-2-oxobutanoate hydroxymethyltransferase,Ketopantoate hydroxymethyltransferase,3-methyl-2-oxobutanoate hydroxymethyltransferase,Ketopantoate hydroxymethyltransferase;protein_id=gnl|SC|JUb275_00207
|SC|contig000005	Prodigal:2.60	CDS	100366	101079	.	-	0	ID=JUb275_00208;gene=ntcA_1;inference=ab initio prediction:Prodigal:2.60,similar to AA sequence:UniProtKB:P29283,protein motif:CLUSTERS:PRK11161,protein motif:Cdd:COG2905,protein motif:TIGRFAMs:TIGR03697,protein motif:Pfam:PF00027.23;locus_tag=JUb275_00208;product=Global nitrogen regulator,fumarate/nitrate reduction transcriptional regulator,Predicted signal-transduction protein containing cAMP-binding and CBS domains,global nitrogen regulator NtcA,Cyclic nucleotide-binding domain;protein_id=gnl|SC|JUb275_00208
|SC|contig000005	Prodigal:2.60	CDS	101163	103547	.	+	0	ID=JUb275_00209;eC_number=3.6.3.-;gene=copA;inference=ab initio prediction:Prodigal:2.60,similar to AA sequence:UniProtKB:P32113,protein motif:CLUSTERS:PRK10671,protein motif:Cdd:COG4633,protein motif:TIGRFAMs:TIGR01525,protein motif:Pfam:PF00122.14;locus_tag=JUb275_00209;product=Probable copper-importing P-type ATPase A,copper exporting ATPase,Uncharacterized protein conserved in bacteria,heavy metal translocating P-type ATPase,E1-E2 ATPase;protein_id=gnl|SC|JUb275_00209
|SC|contig000005	Prodigal:2.60	CDS	103657	103884	.	+	0	ID=JUb275_00210;inference=ab initio prediction:Prodigal:2.60,protein motif:Cdd:COG3197,protein motif:TIGRFAMs:TIGR00847,protein motif:Pfam:PF03597.9;locus_tag=JUb275_00210;product=Uncharacterized protein%2C possibly involved in nitrogen fixation,cytochrome oxidase maturation protein%2C cbb3-type,Cytochrome oxidase maturation protein cbb3-type;protein_id=gnl|SC|JUb275_00210
|SC|contig000005	Prodigal:2.60	CDS	103890	106151	.	+	0	ID=JUb275_00211;inference=ab initio prediction:Prodigal:2.60,protein motif:CLUSTERS:PRK14485,protein motif:Cdd:COG3278,protein motif:TIGRFAMs:TIGR00780,protein motif:Pfam:PF02433.9;locus_tag=JUb275_00211;product=putative bifunctional cbb3-type cytochrome c oxidase subunit I/II,Cbb3-type cytochrome oxidase%2C subunit 1,cytochrome c oxidase%2C cbb3-type%2C subunit I,Cytochrome C oxidase%2C mono-heme subunit/FixO;protein_id=gnl|SC|JUb275_00211
|SC|contig000005	Prodigal:2.60	CDS	106169	106366	.	+	0	ID=JUb275_00212;inference=ab initio prediction:Prodigal:2.60,protein motif:Cdd:COG4736,protein motif:Pfam:PF05545.5;locus_tag=JUb275_00212;product=Cbb3-type cytochrome oxidase%2C subunit 3,Cbb3-type cytochrome oxidase component FixQ;protein_id=gnl|SC|JUb275_00212
|SC|contig000005	Prodigal:2.60	CDS	106376	107257	.	+	0	ID=JUb275_00213;gene=ccoP;inference=ab initio prediction:Prodigal:2.60,similar to AA sequence:UniProtKB:Q5GCA5,protein motif:CLUSTERS:PRK14486,protein motif:Cdd:COG2010,protein motif:TIGRFAMs:TIGR00782,protein motif:Pfam:PF00034.15;locus_tag=JUb275_00213;product=Cytochrome c oxidase subunit III,putative bifunctional cbb3-type cytochrome c oxidase subunit II/cytochrome c,Cytochrome c%2C mono- and diheme variants,cytochrome c oxidase%2C cbb3-type%2C subunit III,Cytochrome c;protein_id=gnl|SC|JUb275_00213
|SC|contig000005	Prodigal:2.60	CDS	107351	108805	.	+	0	ID=JUb275_00214;gene=yccM;inference=ab initio prediction:Prodigal:2.60,similar to AA sequence:UniProtKB:P52636,protein motif:TIGRFAMs:TIGR02745,protein motif:Pfam:PF12801.1;locus_tag=JUb275_00214;product=Putative electron transport protein yccM,cytochrome c oxidase accessory protein CcoG,4Fe-4S binding domain;protein_id=gnl|SC|JUb275_00214
|SC|contig000005	Prodigal:2.60	CDS	108815	109267	.	+	0	ID=JUb275_00215;inference=ab initio prediction:Prodigal:2.60,protein motif:Cdd:COG3198,protein motif:Pfam:PF05751.5;locus_tag=JUb275_00215;product=Uncharacterized protein conserved in bacteria,FixH;protein_id=gnl|SC|JUb275_00215
|SC|contig000005	Prodigal:2.60	CDS	109258	110025	.	+	0	ID=JUb275_00216;inference=ab initio prediction:Prodigal:2.60,protein motif:Cdd:COG2836;locus_tag=JUb275_00216;product=Uncharacterized conserved protein;protein_id=gnl|SC|JUb275_00216
|SC|contig000005	Prodigal:2.60	CDS	110038	110787	.	+	0	ID=JUb275_00217;inference=ab initio prediction:Prodigal:2.60;locus_tag=JUb275_00217;product=hypothetical protein;protein_id=gnl|SC|JUb275_00217
|SC|contig000005	Prodigal:2.60	CDS	110838	112109	.	-	0	ID=JUb275_00218;eC_number=6.1.1.11;gene=serS;inference=ab initio prediction:Prodigal:2.60,similar to AA sequence:UniProtKB:O66647,protein motif:CLUSTERS:PRK05431,protein motif:Cdd:COG0442,protein motif:TIGRFAMs:TIGR00414,protein motif:Pfam:PF00587.19;locus_tag=JUb275_00218;product=Serine--tRNA ligase,seryl-tRNA synthetase,Prolyl-tRNA synthetase,serine--tRNA ligase,tRNA synthetase class II core domain (G%2C H%2C P%2C S and T);protein_id=gnl|SC|JUb275_00218
|SC|contig000005	Prodigal:2.60	CDS	112185	112685	.	-	0	ID=JUb275_00219;inference=ab initio prediction:Prodigal:2.60;locus_tag=JUb275_00219;product=hypothetical protein;protein_id=gnl|SC|JUb275_00219
|SC|contig000005	Prodigal:2.60	CDS	112753	114360	.	-	0	ID=JUb275_00220;eC_number=6.3.5.4;gene=asnB_1;inference=ab initio prediction:Prodigal:2.60,similar to AA sequence:UniProtKB:P54420,protein motif:Cdd:COG0367,protein motif:TIGRFAMs:TIGR01536,protein motif:Pfam:PF00733.15;locus_tag=JUb275_00220;product=Asparagine synthetase [glutamine-hydrolyzing] 1,Asparagine synthase (glutamine-hydrolyzing),asparagine synthase (glutamine-hydrolyzing),Asparagine synthase;protein_id=gnl|SC|JUb275_00220
|SC|contig000005	Prodigal:2.60	CDS	114362	115612	.	-	0	ID=JUb275_00221;inference=ab initio prediction:Prodigal:2.60,protein motif:Pfam:PF01943.11;locus_tag=JUb275_00221;product=Polysaccharide biosynthesis protein;protein_id=gnl|SC|JUb275_00221
|SC|contig000005	Prodigal:2.60	CDS	115609	116778	.	-	0	ID=JUb275_00222;inference=ab initio prediction:Prodigal:2.60,protein motif:CLUSTERS:PRK10307,protein motif:TIGRFAMs:TIGR04063,protein motif:Pfam:PF00534.14;locus_tag=JUb275_00222;product=putative glycosyl transferase,PEP-CTERM/exosortase A-associated glycosyltransferase%2C Daro_2409 family,Glycosyl transferases group 1;protein_id=gnl|SC|JUb275_00222
|SC|contig000005	Prodigal:2.60	CDS	116796	117284	.	-	0	ID=JUb275_00223;inference=ab initio prediction:Prodigal:2.60;locus_tag=JUb275_00223;product=hypothetical protein;protein_id=gnl|SC|JUb275_00223
|SC|contig000005	Prodigal:2.60	CDS	117402	118187	.	-	0	ID=JUb275_00224;inference=ab initio prediction:Prodigal:2.60,protein motif:CLUSTERS:PRK06259,protein motif:Cdd:COG0247,protein motif:TIGRFAMs:TIGR03379,protein motif:Pfam:PF02754.10;locus_tag=JUb275_00224;product=succinate dehydrogenase/fumarate reductase iron-sulfur subunit,Fe-S oxidoreductase,glycerol-3-phosphate dehydrogenase%2C anaerobic%2C C subunit,Cysteine-rich domain;protein_id=gnl|SC|JUb275_00224
|SC|contig000005	Prodigal:2.60	CDS	118267	119598	.	-	0	ID=JUb275_00225;inference=ab initio prediction:Prodigal:2.60,protein motif:CLUSTERS:PRK05950,protein motif:Cdd:COG0247,protein motif:TIGRFAMs:TIGR03290,protein motif:Pfam:PF12797.1;locus_tag=JUb275_00225;product=succinate dehydrogenase iron-sulfur subunit,Fe-S oxidoreductase,CoB--CoM heterodisulfide reductase%2C subunit C,4Fe-4S binding domain;protein_id=gnl|SC|JUb275_00225
|SC|contig000005	Prodigal:2.60	CDS	119608	120558	.	-	0	ID=JUb275_00226;inference=ab initio prediction:Prodigal:2.60,protein motif:TIGRFAMs:TIGR00996,protein motif:Pfam:PF02470.14;locus_tag=JUb275_00226;product=virulence factor Mce family protein,mce related protein;protein_id=gnl|SC|JUb275_00226
|SC|contig000005	Prodigal:2.60	CDS	120688	122838	.	-	0	ID=JUb275_00227;eC_number=5.2.1.8;gene=surA;inference=ab initio prediction:Prodigal:2.60,similar to AA sequence:UniProtKB:Q4K4X7,protein motif:CLUSTERS:PRK10770,protein motif:Pfam:PF00639.15;locus_tag=JUb275_00227;product=Peptidyl-prolyl cis-trans isomerase surA,peptidyl-prolyl cis-trans isomerase SurA,PPIC-type PPIASE domain;protein_id=gnl|SC|JUb275_00227
|SC|contig000005	Prodigal:2.60	CDS	123113	125518	.	+	0	ID=JUb275_00228;eC_number=3.4.21.53;gene=lon2;inference=ab initio prediction:Prodigal:2.60,similar to AA sequence:UniProtKB:P36774,protein motif:CLUSTERS:PRK10787,protein motif:Cdd:COG1750,protein motif:TIGRFAMs:TIGR00763,protein motif:Pfam:PF05362.1;locus_tag=JUb275_00228;product=Lon protease 2,DNA-binding ATP-dependent protease La,Archaeal serine proteases,ATP-dependent protease La,Lon protease (S16) C-terminal proteolytic domain;protein_id=gnl|SC|JUb275_00228
|SC|contig000005	Prodigal:2.60	CDS	125676	126788	.	+	0	ID=JUb275_00229;gene=tqsA;inference=ab initio prediction:Prodigal:2.60,similar to AA sequence:UniProtKB:P0AFS5,protein motif:CLUSTERS:PRK12287,protein motif:TIGRFAMs:TIGR02872,protein motif:Pfam:PF01594.10;locus_tag=JUb275_00229;product=Transport of quorum-sensing signal protein,pheromone autoinducer 2 transporter,sporulation integral membrane protein YtvI,Domain of unknown function DUF20;protein_id=gnl|SC|JUb275_00229
|SC|contig000005	Prodigal:2.60	CDS	126802	128160	.	-	0	ID=JUb275_00230;eC_number=1.3.8.1;inference=ab initio prediction:Prodigal:2.60,similar to AA sequence:UniProtKB:Q06319,protein motif:CLUSTERS:PRK12341,protein motif:Cdd:COG1773,protein motif:TIGRFAMs:TIGR03207,protein motif:Pfam:PF00441.1;locus_tag=JUb275_00230;product=Acyl-CoA dehydrogenase%2C short-chain specific,putative acyl-CoA dehydrogenase,Rubredoxin,cyclohexanecarboxyl-CoA dehydrogenase,Acyl-CoA dehydrogenase%2C C-terminal domain;protein_id=gnl|SC|JUb275_00230
|SC|contig000005	Prodigal:2.60	CDS	128369	129271	.	+	0	ID=JUb275_00231;inference=ab initio prediction:Prodigal:2.60;locus_tag=JUb275_00231;product=hypothetical protein;protein_id=gnl|SC|JUb275_00231
|SC|contig000005	Prodigal:2.60	CDS	129603	131243	.	+	0	ID=JUb275_00232;eC_number=5.3.1.9;gene=pgi;inference=ab initio prediction:Prodigal:2.60,similar to AA sequence:UniProtKB:Q9KUY4,protein motif:CLUSTERS:PRK00179,protein motif:Pfam:PF00342.1;locus_tag=JUb275_00232;product=Glucose-6-phosphate isomerase,glucose-6-phosphate isomerase,Phosphoglucose isomerase;protein_id=gnl|SC|JUb275_00232
|SC|contig000005	Prodigal:2.60	CDS	131246	132073	.	+	0	ID=JUb275_00233;inference=ab initio prediction:Prodigal:2.60,protein motif:CLUSTERS:PRK08317,protein motif:Pfam:PF08241.6;locus_tag=JUb275_00233;product=hypothetical protein,Methyltransferase domain;protein_id=gnl|SC|JUb275_00233
|SC|contig000005	Prodigal:2.60	CDS	132090	132974	.	+	0	ID=JUb275_00234;gene=folD;inference=ab initio prediction:Prodigal:2.60,similar to AA sequence:UniProtKB:P51696,protein motif:CLUSTERS:PRK14185,protein motif:Pfam:PF02882.13;locus_tag=JUb275_00234;product=PPDC,bifunctional 5%2C10-methylene-tetrahydrofolate dehydrogenase/ 5%2C10-methylene-tetrahydrofolate cyclohydrolase,Tetrahydrofolate dehydrogenase/cyclohydrolase%2C NAD(P)-binding domain;protein_id=gnl|SC|JUb275_00234
|SC|contig000005	Prodigal:2.60	CDS	132980	133609	.	+	0	ID=JUb275_00235;eC_number=4.3.99.-;gene=queE;inference=ab initio prediction:Prodigal:2.60,similar to AA sequence:UniProtKB:P64554,protein motif:Cdd:COG3759,protein motif:TIGRFAMs:TIGR03365,protein motif:Pfam:PF04055.15;locus_tag=JUb275_00235;product=7-carboxy-7-deazaguanine synthase,Predicted membrane protein,7-cyano-7-deazaguanosine (preQ0) biosynthesis protein QueE,Radical SAM superfamily;protein_id=gnl|SC|JUb275_00235
|SC|contig000005	Prodigal:2.60	CDS	133655	135025	.	+	0	ID=JUb275_00236;gene=wcaJ_1;inference=ab initio prediction:Prodigal:2.60,similar to AA sequence:UniProtKB:P71241,protein motif:CLUSTERS:PRK10124,protein motif:TIGRFAMs:TIGR03023,protein motif:Pfam:PF02397.10;locus_tag=JUb275_00236;product=Putative colanic biosynthesis UDP-glucose lipid carrier transferase,putative UDP-glucose lipid carrier transferase,undecaprenyl-phosphate glucose phosphotransferase,Bacterial sugar transferase;protein_id=gnl|SC|JUb275_00236
|SC|contig000005	Prodigal:2.60	CDS	135060	135812	.	+	0	ID=JUb275_00237;gene=mlaE;inference=ab initio prediction:Prodigal:2.60,similar to AA sequence:UniProtKB:P64606,protein motif:TIGRFAMs:TIGR00056,protein motif:Pfam:PF02405.10;locus_tag=JUb275_00237;product=Probable phospholipid ABC transporter permease protein mlaE,conserved hypothetical protein,Domain of unknown function DUF140;protein_id=gnl|SC|JUb275_00237
|SC|contig000005	Prodigal:2.60	CDS	135812	136633	.	+	0	ID=JUb275_00238;eC_number=3.6.3.-;gene=metN2;inference=ab initio prediction:Prodigal:2.60,similar to AA sequence:UniProtKB:Q831K6,protein motif:CLUSTERS:PRK11153,protein motif:Cdd:COG3842,protein motif:TIGRFAMs:TIGR02211,protein motif:Pfam:PF00005.21;locus_tag=JUb275_00238;product=Methionine import ATP-binding protein MetN 2,DL-methionine transporter ATP-binding subunit,ABC-type spermidine/putrescine transport systems%2C ATPase components,lipoprotein releasing system%2C ATP-binding protein,ABC transporter;protein_id=gnl|SC|JUb275_00238
|SC|contig000005	Prodigal:2.60	CDS	136617	137234	.	+	0	ID=JUb275_00239;inference=ab initio prediction:Prodigal:2.60;locus_tag=JUb275_00239;product=hypothetical protein;protein_id=gnl|SC|JUb275_00239
|SC|contig000005	Prodigal:2.60	CDS	137268	137582	.	-	0	ID=JUb275_00240;inference=ab initio prediction:Prodigal:2.60;locus_tag=JUb275_00240;product=hypothetical protein;protein_id=gnl|SC|JUb275_00240
|SC|contig000005	Prodigal:2.60	CDS	137664	138470	.	-	0	ID=JUb275_00241;eC_number=3.4.24.-;gene=yggG;inference=ab initio prediction:Prodigal:2.60,similar to AA sequence:UniProtKB:P25894,protein motif:Cdd:COG4783,protein motif:Pfam:PF01435.12;locus_tag=JUb275_00241;product=Uncharacterized metalloprotease yggG,Putative Zn-dependent protease%2C contains TPR repeats,Peptidase family M48;protein_id=gnl|SC|JUb275_00241
|SC|contig000005	Prodigal:2.60	CDS	138546	139118	.	+	0	ID=JUb275_00242;inference=ab initio prediction:Prodigal:2.60;locus_tag=JUb275_00242;product=hypothetical protein;protein_id=gnl|SC|JUb275_00242
|SC|contig000005	Prodigal:2.60	CDS	139115	140098	.	-	0	ID=JUb275_00243;eC_number=3.6.-.-;gene=argK;inference=ab initio prediction:Prodigal:2.60,similar to AA sequence:UniProtKB:P27254,protein motif:CLUSTERS:PRK09435,protein motif:TIGRFAMs:TIGR00750,protein motif:Pfam:PF03308.10;locus_tag=JUb275_00243;product=Probable GTPase ArgK,membrane ATPase/protein kinase,LAO/AO transport system ATPase,ArgK protein;protein_id=gnl|SC|JUb275_00243
|SC|contig000005	Prodigal:2.60	CDS	140238	140534	.	+	0	ID=JUb275_00244;inference=ab initio prediction:Prodigal:2.60,protein motif:TIGRFAMs:TIGR02162;locus_tag=JUb275_00244;product=trimethylamine-N-oxide reductase c-type cytochrome TorC;protein_id=gnl|SC|JUb275_00244
|SC|contig000005	Prodigal:2.60	CDS	140554	140841	.	+	0	ID=JUb275_00245;inference=ab initio prediction:Prodigal:2.60,protein motif:TIGRFAMs:TIGR02162;locus_tag=JUb275_00245;product=trimethylamine-N-oxide reductase c-type cytochrome TorC;protein_id=gnl|SC|JUb275_00245
|SC|contig000005	Prodigal:2.60	CDS	140898	141893	.	-	0	ID=JUb275_00246;eC_number=5.1.1.-;gene=ycjG;inference=ab initio prediction:Prodigal:2.60,similar to AA sequence:UniProtKB:P51981,protein motif:CLUSTERS:PRK15129,protein motif:Cdd:COG4948,protein motif:TIGRFAMs:TIGR01928;locus_tag=JUb275_00246;product=L-Ala-D/L-Glu epimerase,L-Ala-D/L-Glu epimerase,L-alanine-DL-glutamate epimerase and related enzymes of enolase superfamily,o-succinylbenzoate synthase;protein_id=gnl|SC|JUb275_00246
|SC|contig000005	Prodigal:2.60	CDS	142081	144648	.	-	0	ID=JUb275_00247;inference=ab initio prediction:Prodigal:2.60,protein motif:TIGRFAMs:TIGR04183,protein motif:Pfam:PF02128.9;locus_tag=JUb275_00247;product=Por secretion system C-terminal sorting domain,Fungalysin metallopeptidase (M36);protein_id=gnl|SC|JUb275_00247
|SC|contig000005	Prodigal:2.60	CDS	144741	145439	.	-	0	ID=JUb275_00248;gene=prfB_1;inference=ab initio prediction:Prodigal:2.60,similar to AA sequence:UniProtKB:P07012,protein motif:CLUSTERS:PRK08179,protein motif:TIGRFAMs:TIGR03072,protein motif:Pfam:PF00472.14;locus_tag=JUb275_00248;product=Peptide chain release factor 2,peptide chain release factor-like protein,putative peptide chain release factor H,RF-1 domain;protein_id=gnl|SC|JUb275_00248
|SC|contig000005	Prodigal:2.60	CDS	145439	145984	.	-	0	ID=JUb275_00249;inference=ab initio prediction:Prodigal:2.60;locus_tag=JUb275_00249;product=hypothetical protein;protein_id=gnl|SC|JUb275_00249
|SC|contig000005	Prodigal:2.60	CDS	146075	147466	.	-	0	ID=JUb275_00250;eC_number=6.5.1.-;gene=rtcB_1;inference=ab initio prediction:Prodigal:2.60,similar to AA sequence:UniProtKB:P46850,protein motif:CLUSTERS:PRK09588,protein motif:TIGRFAMs:TIGR03073,protein motif:Pfam:PF01139.11;locus_tag=JUb275_00250;product=RNA-splicing ligase RtcB,hypothetical protein,release factor H-coupled RctB family protein,Uncharacterized protein family UPF0027;protein_id=gnl|SC|JUb275_00250
|SC|contig000005	Infernal:1.1	ncRNA	147601	147668	.	+	0	ID=JUb275_00251;inference=COORDINATES:profile:Infernal:1.1;locus_tag=JUb275_00251;product=Flavo-1
|SC|contig000005	Prodigal:2.60	CDS	148019	150136	.	-	0	ID=JUb275_00252;eC_number=5.4.99.2;gene=mutB;inference=ab initio prediction:Prodigal:2.60,similar to AA sequence:UniProtKB:P11653,protein motif:CLUSTERS:PRK09426,protein motif:Cdd:COG5012,protein motif:TIGRFAMs:TIGR00641,protein motif:Pfam:PF01642.16;locus_tag=JUb275_00252;product=Methylmalonyl-CoA mutase large subunit,methylmalonyl-CoA mutase,Predicted cobalamin binding protein,methylmalonyl-CoA mutase N-terminal domain,Methylmalonyl-CoA mutase;protein_id=gnl|SC|JUb275_00252
|SC|contig000005	Prodigal:2.60	CDS	150345	152450	.	-	0	ID=JUb275_00253;eC_number=3.4.21.26;gene=f1pep1_1;inference=ab initio prediction:Prodigal:2.60,similar to AA sequence:UniProtKB:P27028,protein motif:CLUSTERS:PRK10115,protein motif:Pfam:PF02897.9;locus_tag=JUb275_00253;product=Prolyl endopeptidase precursor,protease 2,Prolyl oligopeptidase%2C N-terminal beta-propeller domain;protein_id=gnl|SC|JUb275_00253
|SC|contig000005	Prodigal:2.60	CDS	152550	153635	.	-	0	ID=JUb275_00254;gene=prfA;inference=ab initio prediction:Prodigal:2.60,similar to AA sequence:UniProtKB:P66018,protein motif:CLUSTERS:PRK00591,protein motif:TIGRFAMs:TIGR00019,protein motif:Pfam:PF00472.14;locus_tag=JUb275_00254;product=Peptide chain release factor 1,peptide chain release factor 1,peptide chain release factor 1,RF-1 domain;protein_id=gnl|SC|JUb275_00254
|SC|contig000005	Prodigal:2.60	CDS	153691	154992	.	-	0	ID=JUb275_00255;gene=steT_1;inference=ab initio prediction:Prodigal:2.60,similar to AA sequence:UniProtKB:O34739,protein motif:CLUSTERS:PRK11357,protein motif:Cdd:COG0833,protein motif:TIGRFAMs:TIGR00911,protein motif:Pfam:PF00324.15;locus_tag=JUb275_00255;product=Serine/threonine exchanger SteT,putative fructoselysine transporter,Amino acid transporters,L-type amino acid transporter,Amino acid permease;protein_id=gnl|SC|JUb275_00255
|SC|contig000005	Prodigal:2.60	CDS	154999	157542	.	-	0	ID=JUb275_00256;gene=fepA_1;inference=ab initio prediction:Prodigal:2.60,similar to AA sequence:UniProtKB:P05825,protein motif:CLUSTERS:PRK13524,protein motif:Cdd:COG4771,protein motif:TIGRFAMs:TIGR01779,protein motif:Pfam:PF00593.18;locus_tag=JUb275_00256;product=Enterobactin outer-membrane receptor,outer membrane receptor FepA,Outer membrane receptor for ferrienterochelin and colicins,TonB-dependent vitamin B12 receptor,TonB dependent receptor;protein_id=gnl|SC|JUb275_00256
|SC|contig000005	Infernal:1.1	ncRNA	157638	157745	.	-	0	ID=JUb275_00257;inference=COORDINATES:profile:Infernal:1.1;locus_tag=JUb275_00257;product=SAM
|SC|contig000005	Prodigal:2.60	CDS	157855	160695	.	-	0	ID=JUb275_00258;eC_number=3.2.1.141;gene=treZ;inference=ab initio prediction:Prodigal:2.60,similar to AA sequence:UniProtKB:Q10769,protein motif:CLUSTERS:PRK05402,protein motif:Cdd:COG3280,protein motif:TIGRFAMs:TIGR02402,protein motif:Pfam:PF00128.18;locus_tag=JUb275_00258;product=Malto-oligosyltrehalose trehalohydrolase,glycogen branching enzyme,Maltooligosyl trehalose synthase,malto-oligosyltrehalose trehalohydrolase,Alpha amylase%2C catalytic domain;protein_id=gnl|SC|JUb275_00258
|SC|contig000005	Prodigal:2.60	CDS	160928	161212	.	-	0	ID=JUb275_00259;inference=ab initio prediction:Prodigal:2.60;locus_tag=JUb275_00259;product=hypothetical protein;protein_id=gnl|SC|JUb275_00259
|SC|contig000005	Prodigal:2.60	CDS	161307	162914	.	-	0	ID=JUb275_00260;eC_number=4.2.1.2;gene=fumA;inference=ab initio prediction:Prodigal:2.60,similar to AA sequence:UniProtKB:P0AC33,protein motif:CLUSTERS:PRK15389,protein motif:Cdd:COG1838,protein motif:TIGRFAMs:TIGR00723,protein motif:Pfam:PF05681.8;locus_tag=JUb275_00260;product=Fumarate hydratase class I%2C aerobic,fumarate hydratase,Tartrate dehydratase beta subunit/Fumarate hydratase class I%2C C-terminal domain,hydrolyase%2C tartrate beta subunit/fumarate domain protein%2C Fe-S type,Fumarate hydratase (Fumerase);protein_id=gnl|SC|JUb275_00260
|SC|contig000005	Prodigal:2.60	CDS	163050	164444	.	+	0	ID=JUb275_00261;eC_number=4.2.1.2;gene=fumC;inference=ab initio prediction:Prodigal:2.60,similar to AA sequence:UniProtKB:P05042,protein motif:CLUSTERS:PRK00485,protein motif:Cdd:COG0114,protein motif:TIGRFAMs:TIGR00979,protein motif:Pfam:PF00206.1;locus_tag=JUb275_00261;product=Fumarate hydratase class II,fumarate hydratase,Fumarase,fumarate hydratase%2C class II,Lyase;protein_id=gnl|SC|JUb275_00261
|SC|contig000005	Prodigal:2.60	CDS	164572	165303	.	-	0	ID=JUb275_00262;gene=glnQ;inference=ab initio prediction:Prodigal:2.60,similar to AA sequence:UniProtKB:P10346,protein motif:CLUSTERS:PRK09452,protein motif:Cdd:COG4152,protein motif:TIGRFAMs:TIGR01188,protein motif:Pfam:PF00005.21;locus_tag=JUb275_00262;product=Glutamine transport ATP-binding protein GlnQ,putrescine/spermidine ABC transporter ATPase protein,ABC-type uncharacterized transport system%2C ATPase component,daunorubicin resistance ABC transporter%2C ATP-binding protein,ABC transporter;protein_id=gnl|SC|JUb275_00262
|SC|contig000005	Prodigal:2.60	CDS	165306	166772	.	-	0	ID=JUb275_00263;inference=ab initio prediction:Prodigal:2.60;locus_tag=JUb275_00263;product=hypothetical protein;protein_id=gnl|SC|JUb275_00263
|SC|contig000005	Prodigal:2.60	CDS	166825	168474	.	-	0	ID=JUb275_00264;gene=recN;inference=ab initio prediction:Prodigal:2.60,similar to AA sequence:UniProtKB:P05824,protein motif:CLUSTERS:PRK10869,protein motif:Cdd:COG4637,protein motif:TIGRFAMs:TIGR00634,protein motif:Pfam:PF02463.13;locus_tag=JUb275_00264;product=Recombination protein N,recombination and repair protein,Predicted ATPase,DNA repair protein RecN,RecF/RecN/SMC N terminal domain;protein_id=gnl|SC|JUb275_00264
|SC|contig000005	Prodigal:2.60	CDS	168545	169447	.	-	0	ID=JUb275_00265;inference=ab initio prediction:Prodigal:2.60;locus_tag=JUb275_00265;product=hypothetical protein;protein_id=gnl|SC|JUb275_00265
|SC|contig000005	Prodigal:2.60	CDS	169484	170683	.	-	0	ID=JUb275_00266;gene=coaBC;inference=ab initio prediction:Prodigal:2.60,similar to AA sequence:UniProtKB:P0ABQ0,protein motif:CLUSTERS:PRK05579,protein motif:Cdd:COG0452,protein motif:TIGRFAMs:TIGR00521,protein motif:Pfam:PF04127.9;locus_tag=JUb275_00266;product=DNA/pantothenate metabolism flavoprotein,bifunctional phosphopantothenoylcysteine decarboxylase/phosphopantothenate synthase,Phosphopantothenoylcysteine synthetase/decarboxylase,phosphopantothenoylcysteine decarboxylase / phosphopantothenate--cysteine ligase,DNA / pantothenate metabolism flavoprotein;protein_id=gnl|SC|JUb275_00266
|SC|contig000005	Prodigal:2.60	CDS	170805	171128	.	-	0	ID=JUb275_00267;inference=ab initio prediction:Prodigal:2.60,protein motif:Pfam:PF01192.16;locus_tag=JUb275_00267;product=RNA polymerase Rpb6;protein_id=gnl|SC|JUb275_00267
|SC|contig000005	Prodigal:2.60	CDS	171170	172165	.	-	0	ID=JUb275_00268;inference=ab initio prediction:Prodigal:2.60,protein motif:Cdd:COG4105,protein motif:TIGRFAMs:TIGR03302;locus_tag=JUb275_00268;product=DNA uptake lipoprotein,outer membrane assembly lipoprotein YfiO;protein_id=gnl|SC|JUb275_00268
|SC|contig000005	Prodigal:2.60	CDS	172267	172896	.	-	0	ID=JUb275_00269;gene=fadR;inference=ab initio prediction:Prodigal:2.60,similar to AA sequence:UniProtKB:P94548,protein motif:CLUSTERS:PRK11552,protein motif:TIGRFAMs:TIGR03384,protein motif:Pfam:PF00440.17;locus_tag=JUb275_00269;product=Fatty acid metabolism regulator protein,putative DNA-binding transcriptional regulator,transcriptional repressor BetI,Bacterial regulatory proteins%2C tetR family;protein_id=gnl|SC|JUb275_00269
|SC|contig000005	Prodigal:2.60	CDS	172994	173620	.	+	0	ID=JUb275_00270;eC_number=3.1.21.-;gene=ycfH_1;inference=ab initio prediction:Prodigal:2.60,similar to AA sequence:UniProtKB:P0AFQ7,protein motif:CLUSTERS:PRK10812,protein motif:Cdd:COG0084,protein motif:TIGRFAMs:TIGR00010,protein motif:Pfam:PF01026.15;locus_tag=JUb275_00270;product=Uncharacterized deoxyribonuclease YcfH,putative DNAse,Mg-dependent DNase,hydrolase%2C TatD family,TatD related DNase;protein_id=gnl|SC|JUb275_00270
|SC|contig000005	Prodigal:2.60	CDS	173613	174338	.	+	0	ID=JUb275_00271;eC_number=2.7.7.80;gene=moeB;inference=ab initio prediction:Prodigal:2.60,similar to AA sequence:UniProtKB:P12282,protein motif:CLUSTERS:PRK15116,protein motif:TIGRFAMs:TIGR02356,protein motif:Pfam:PF00899.15;locus_tag=JUb275_00271;product=Molybdopterin-synthase adenylyltransferase,sulfur acceptor protein CsdL,thiazole biosynthesis adenylyltransferase ThiF,ThiF family;protein_id=gnl|SC|JUb275_00271
|SC|contig000005	Prodigal:2.60	CDS	174338	174718	.	+	0	ID=JUb275_00272;eC_number=3.1.26.5;gene=rnpA;inference=ab initio prediction:Prodigal:2.60,similar to AA sequence:UniProtKB:P0A0H5,protein motif:CLUSTERS:PRK01903,protein motif:TIGRFAMs:TIGR00188,protein motif:Pfam:PF00825.12;locus_tag=JUb275_00272;product=Ribonuclease P protein component,ribonuclease P,ribonuclease P protein component,Ribonuclease P;protein_id=gnl|SC|JUb275_00272
|SC|contig000005	Prodigal:2.60	CDS	174794	175393	.	+	0	ID=JUb275_00273;inference=ab initio prediction:Prodigal:2.60;locus_tag=JUb275_00273;product=hypothetical protein;protein_id=gnl|SC|JUb275_00273
|SC|contig000005	Prodigal:2.60	CDS	175470	177374	.	-	0	ID=JUb275_00274;inference=ab initio prediction:Prodigal:2.60;locus_tag=JUb275_00274;product=hypothetical protein;protein_id=gnl|SC|JUb275_00274
|SC|contig000005	Prodigal:2.60	CDS	177377	177925	.	-	0	ID=JUb275_00275;inference=ab initio prediction:Prodigal:2.60;locus_tag=JUb275_00275;product=hypothetical protein;protein_id=gnl|SC|JUb275_00275
|SC|contig000005	Prodigal:2.60	CDS	177918	178604	.	-	0	ID=JUb275_00276;inference=ab initio prediction:Prodigal:2.60,protein motif:Cdd:COG5473;locus_tag=JUb275_00276;product=Predicted integral membrane protein;protein_id=gnl|SC|JUb275_00276
|SC|contig000005	Prodigal:2.60	CDS	178609	179889	.	-	0	ID=JUb275_00277;gene=nifA;inference=ab initio prediction:Prodigal:2.60,similar to AA sequence:UniProtKB:P05407,protein motif:CLUSTERS:PRK05022,protein motif:Cdd:COG3829,protein motif:TIGRFAMs:TIGR01818,protein motif:Pfam:PF00158.20;locus_tag=JUb275_00277;product=Nif-specific regulatory protein,anaerobic nitric oxide reductase transcription regulator,Transcriptional regulator containing PAS%2C AAA-type ATPase%2C and DNA-binding domains,nitrogen regulation protein NR(I),Sigma-54 interaction domain;protein_id=gnl|SC|JUb275_00277
|SC|contig000005	Prodigal:2.60	CDS	179965	180399	.	-	0	ID=JUb275_00278;inference=ab initio prediction:Prodigal:2.60;locus_tag=JUb275_00278;product=hypothetical protein;protein_id=gnl|SC|JUb275_00278
|SC|contig000005	Prodigal:2.60	CDS	180458	181888	.	-	0	ID=JUb275_00279;eC_number=2.-.-.-;gene=miaB_1;inference=ab initio prediction:Prodigal:2.60,similar to AA sequence:UniProtKB:Q7A5W3,protein motif:CLUSTERS:PRK14329,protein motif:TIGRFAMs:TIGR01574,protein motif:Pfam:PF04055.15;locus_tag=JUb275_00279;product=(Dimethylallyl)adenosine tRNA methylthiotransferase MiaB,(dimethylallyl)adenosine tRNA methylthiotransferase,tRNA-i(6)A37 thiotransferase enzyme MiaB,Radical SAM superfamily;protein_id=gnl|SC|JUb275_00279
|SC|contig000005	Prodigal:2.60	CDS	182845	183432	.	+	0	ID=JUb275_00280;inference=ab initio prediction:Prodigal:2.60;locus_tag=JUb275_00280;product=hypothetical protein;protein_id=gnl|SC|JUb275_00280
|SC|contig000005	Prodigal:2.60	CDS	183438	184382	.	+	0	ID=JUb275_00281;inference=ab initio prediction:Prodigal:2.60,protein motif:TIGRFAMs:TIGR04183;locus_tag=JUb275_00281;product=Por secretion system C-terminal sorting domain;protein_id=gnl|SC|JUb275_00281
|SC|contig000005	Prodigal:2.60	CDS	185147	185578	.	-	0	ID=JUb275_00282;inference=ab initio prediction:Prodigal:2.60;locus_tag=JUb275_00282;product=hypothetical protein;protein_id=gnl|SC|JUb275_00282
|SC|contig000005	Prodigal:2.60	CDS	185793	186992	.	-	0	ID=JUb275_00283;eC_number=4.1.1.20;gene=lysA;inference=ab initio prediction:Prodigal:2.60,similar to AA sequence:UniProtKB:E0IWI3,protein motif:CLUSTERS:PRK08961,protein motif:Cdd:COG0019,protein motif:TIGRFAMs:TIGR01048,protein motif:Pfam:PF02784.10;locus_tag=JUb275_00283;product=Diaminopimelate decarboxylase,bifunctional aspartate kinase/diaminopimelate decarboxylase protein,Diaminopimelate decarboxylase,diaminopimelate decarboxylase,Pyridoxal-dependent decarboxylase%2C pyridoxal binding domain;protein_id=gnl|SC|JUb275_00283
|SC|contig000005	Prodigal:2.60	CDS	187052	188275	.	-	0	ID=JUb275_00284;eC_number=3.6.4.12;gene=dinG_1;inference=ab initio prediction:Prodigal:2.60,similar to AA sequence:UniProtKB:Q7A5K4,protein motif:CLUSTERS:PRK08074,protein motif:Cdd:COG5018,protein motif:TIGRFAMs:TIGR01407,protein motif:Pfam:PF00929.18;locus_tag=JUb275_00284;product=Probable ATP-dependent helicase dinG homolog,bifunctional ATP-dependent DNA helicase/DNA polymerase III subunit epsilon,Inhibitor of the KinA pathway to sporulation%2C predicted exonuclease,putative DnaQ family exonuclease/DinG family helicase,Exonuclease;protein_id=gnl|SC|JUb275_00284
|SC|contig000005	Prodigal:2.60	CDS	188474	190000	.	-	0	ID=JUb275_00285;inference=ab initio prediction:Prodigal:2.60,protein motif:Cdd:COG4992,protein motif:TIGRFAMs:TIGR03743,protein motif:Pfam:PF05872.6;locus_tag=JUb275_00285;product=Ornithine/acetylornithine aminotransferase,conjugative coupling factor TraD%2C SXT/TOL subfamily,Bacterial protein of unknown function (DUF853);protein_id=gnl|SC|JUb275_00285
|SC|contig000005	Prodigal:2.60	CDS	190244	191653	.	+	0	ID=JUb275_00286;eC_number=3.-.-.-;gene=baeB;inference=ab initio prediction:Prodigal:2.60,similar to AA sequence:UniProtKB:A7Z4X7,protein motif:CLUSTERS:PRK08762,protein motif:Cdd:COG2210,protein motif:TIGRFAMs:TIGR03413,protein motif:Pfam:PF00581.14;locus_tag=JUb275_00286;product=Probable polyketide biosynthesis zinc-dependent hydrolase BaeB,molybdopterin biosynthesis protein MoeB,Uncharacterized conserved protein,hydroxyacylglutathione hydrolase,Rhodanese-like domain;protein_id=gnl|SC|JUb275_00286
|SC|contig000005	Prodigal:2.60	CDS	191696	191995	.	+	0	ID=JUb275_00287;gene=trxA_1;inference=ab initio prediction:Prodigal:2.60,similar to AA sequence:UniProtKB:P0A4L2,protein motif:CLUSTERS:PRK10996,protein motif:Cdd:COG4232,protein motif:TIGRFAMs:TIGR01068,protein motif:Pfam:PF00085.14;locus_tag=JUb275_00287;product=Thioredoxin-M,thioredoxin 2,Thiol:disulfide interchange protein,thioredoxin,Thioredoxin;protein_id=gnl|SC|JUb275_00287
|SC|contig000005	Prodigal:2.60	CDS	192043	192795	.	-	0	ID=JUb275_00288;eC_number=3.5.1.100;gene=ramA_1;inference=ab initio prediction:Prodigal:2.60,similar to AA sequence:UniProtKB:Q75SP7,protein motif:CLUSTERS:PRK10438,protein motif:TIGRFAMs:TIGR03381,protein motif:Pfam:PF00795.1;locus_tag=JUb275_00288;product=(R)-stereoselective amidase,C-N hydrolase family amidase,N-carbamoylputrescine amidase,Carbon-nitrogen hydrolase;protein_id=gnl|SC|JUb275_00288
|SC|contig000005	Prodigal:2.60	CDS	192899	193339	.	+	0	ID=JUb275_00289;inference=ab initio prediction:Prodigal:2.60;locus_tag=JUb275_00289;product=hypothetical protein;protein_id=gnl|SC|JUb275_00289
|SC|contig000005	Prodigal:2.60	CDS	193449	194810	.	+	0	ID=JUb275_00290;eC_number=3.4.24.-;gene=rseP;inference=ab initio prediction:Prodigal:2.60,similar to AA sequence:UniProtKB:P0AEH1,protein motif:CLUSTERS:PRK10779,protein motif:Cdd:COG0264,protein motif:TIGRFAMs:TIGR00054,protein motif:Pfam:PF02163.16;locus_tag=JUb275_00290;product=Regulator of sigma E protease,zinc metallopeptidase RseP,Translation elongation factor Ts,RIP metalloprotease RseP,Peptidase family M50;protein_id=gnl|SC|JUb275_00290
|SC|contig000005	Aragorn:1.2.36	tRNA	194892	194966	.	+	0	ID=JUb275_00291;inference=COORDINATES:profile:Aragorn:1.2.36;locus_tag=JUb275_00291;product=tRNA-Asn(gtt)
|SC|contig000005	Prodigal:2.60	CDS	195043	195201	.	-	0	ID=JUb275_00292;inference=ab initio prediction:Prodigal:2.60;locus_tag=JUb275_00292;product=hypothetical protein;protein_id=gnl|SC|JUb275_00292
|SC|contig000005	Prodigal:2.60	CDS	196006	198195	.	-	0	ID=JUb275_00293;gene=hlyB;inference=ab initio prediction:Prodigal:2.60,similar to AA sequence:UniProtKB:P08716,protein motif:CLUSTERS:PRK13657,protein motif:Cdd:COG2274,protein motif:TIGRFAMs:TIGR03796,protein motif:Pfam:PF03412.1;locus_tag=JUb275_00293;product=Alpha-hemolysin translocation ATP-binding protein HlyB,cyclic beta-1%2C2-glucan ABC transporter,ABC-type bacteriocin/lantibiotic exporters%2C contain an N-terminal double-glycine peptidase domain,NHLM bacteriocin system ABC transporter%2C peptidase/ATP-binding protein,Peptidase C39 family;protein_id=gnl|SC|JUb275_00293
|SC|contig000005	Prodigal:2.60	CDS	198203	199162	.	-	0	ID=JUb275_00294;inference=ab initio prediction:Prodigal:2.60,protein motif:TIGRFAMs:TIGR04193;locus_tag=JUb275_00294;product=SPASM domain peptide maturase%2C grasp-with-spasm system;protein_id=gnl|SC|JUb275_00294
|SC|contig000005	Prodigal:2.60	CDS	199303	200334	.	-	0	ID=JUb275_00295;inference=ab initio prediction:Prodigal:2.60,protein motif:Cdd:COG0189,protein motif:TIGRFAMs:TIGR04192;locus_tag=JUb275_00295;product=Glutathione synthase/Ribosomal protein S6 modification enzyme (glutaminyl transferase),ATP-GRASP peptide maturase%2C grasp-with-spasm system;protein_id=gnl|SC|JUb275_00295
|SC|contig000005	Prodigal:2.60	CDS	200467	200718	.	-	0	ID=JUb275_00296;inference=ab initio prediction:Prodigal:2.60;locus_tag=JUb275_00296;product=hypothetical protein;protein_id=gnl|SC|JUb275_00296
|SC|contig000005	Prodigal:2.60	CDS	200733	200888	.	-	0	ID=JUb275_00297;inference=ab initio prediction:Prodigal:2.60;locus_tag=JUb275_00297;product=hypothetical protein;protein_id=gnl|SC|JUb275_00297
|SC|contig000005	Prodigal:2.60	CDS	201023	203194	.	-	0	ID=JUb275_00298;inference=ab initio prediction:Prodigal:2.60,protein motif:Cdd:COG4772;locus_tag=JUb275_00298;product=Outer membrane receptor for Fe3+-dicitrate;protein_id=gnl|SC|JUb275_00298
|SC|contig000005	Prodigal:2.60	CDS	203425	205164	.	+	0	ID=JUb275_00299;inference=ab initio prediction:Prodigal:2.60,protein motif:Cdd:COG3449,protein motif:Pfam:PF12833.1;locus_tag=JUb275_00299;product=DNA gyrase inhibitor,Helix-turn-helix domain;protein_id=gnl|SC|JUb275_00299
|SC|contig000005	Prodigal:2.60	CDS	205584	205802	.	+	0	ID=JUb275_00300;inference=ab initio prediction:Prodigal:2.60;locus_tag=JUb275_00300;product=hypothetical protein;protein_id=gnl|SC|JUb275_00300
|SC|contig000005	Aragorn:1.2.36	tRNA	205943	206017	.	+	0	ID=JUb275_00301;inference=COORDINATES:profile:Aragorn:1.2.36;locus_tag=JUb275_00301;product=tRNA-Asn(gtt)
|SC|contig000005	Prodigal:2.60	CDS	206261	208786	.	+	0	ID=JUb275_00302;inference=ab initio prediction:Prodigal:2.60;locus_tag=JUb275_00302;product=hypothetical protein;protein_id=gnl|SC|JUb275_00302
|SC|contig000005	Prodigal:2.60	CDS	208853	209020	.	-	0	ID=JUb275_00303;inference=ab initio prediction:Prodigal:2.60;locus_tag=JUb275_00303;product=hypothetical protein;protein_id=gnl|SC|JUb275_00303
|SC|contig000005	Prodigal:2.60	CDS	209268	209405	.	+	0	ID=JUb275_00304;inference=ab initio prediction:Prodigal:2.60;locus_tag=JUb275_00304;product=hypothetical protein;protein_id=gnl|SC|JUb275_00304
|SC|contig000005	Prodigal:2.60	CDS	209356	209613	.	-	0	ID=JUb275_00305;gene=rpmA;inference=ab initio prediction:Prodigal:2.60,similar to AA sequence:UniProtKB:Q6NDE9,protein motif:CLUSTERS:PRK05435,protein motif:Cdd:COG0211,protein motif:TIGRFAMs:TIGR00062,protein motif:Pfam:PF01016.13;locus_tag=JUb275_00305;product=RRP-L27,50S ribosomal protein L27,Ribosomal protein L27,ribosomal protein L27,Ribosomal L27 protein;protein_id=gnl|SC|JUb275_00305
|SC|contig000005	Prodigal:2.60	CDS	209629	210201	.	-	0	ID=JUb275_00306;gene=rplU;inference=ab initio prediction:Prodigal:2.60,similar to AA sequence:UniProtKB:P0AG48,protein motif:CLUSTERS:PRK05573,protein motif:TIGRFAMs:TIGR00061,protein motif:Pfam:PF00829.15;locus_tag=JUb275_00306;product=50S ribosomal protein L21,50S ribosomal protein L21,ribosomal protein L21,Ribosomal prokaryotic L21 protein;protein_id=gnl|SC|JUb275_00306
|SC|contig000005	Prodigal:2.60	CDS	210385	211272	.	+	0	ID=JUb275_00307;inference=ab initio prediction:Prodigal:2.60,protein motif:Cdd:COG2321;locus_tag=JUb275_00307;product=Predicted metalloprotease;protein_id=gnl|SC|JUb275_00307
|SC|contig000005	Prodigal:2.60	CDS	211405	212493	.	+	0	ID=JUb275_00308;inference=ab initio prediction:Prodigal:2.60,protein motif:Pfam:PF01757.16;locus_tag=JUb275_00308;product=Acyltransferase family;protein_id=gnl|SC|JUb275_00308
|SC|contig000005	Prodigal:2.60	CDS	212586	213164	.	+	0	ID=JUb275_00309;inference=ab initio prediction:Prodigal:2.60,protein motif:Pfam:PF06175.5;locus_tag=JUb275_00309;product=tRNA-(MS[2]IO[6]A)-hydroxylase (MiaE);protein_id=gnl|SC|JUb275_00309
|SC|contig000005	Prodigal:2.60	CDS	213185	213811	.	+	0	ID=JUb275_00310;inference=ab initio prediction:Prodigal:2.60,protein motif:Cdd:COG2928,protein motif:Pfam:PF04367.7;locus_tag=JUb275_00310;product=Uncharacterized conserved protein,Protein of unknown function (DUF502);protein_id=gnl|SC|JUb275_00310
|SC|contig000005	Prodigal:2.60	CDS	213808	215061	.	-	0	ID=JUb275_00311;eC_number=4.1.1.22;gene=hdc_1;inference=ab initio prediction:Prodigal:2.60,similar to AA sequence:UniProtKB:P05034,protein motif:CLUSTERS:PRK02769,protein motif:TIGRFAMs:TIGR03812,protein motif:Pfam:PF00282.13;locus_tag=JUb275_00311;product=Histidine decarboxylase,histidine decarboxylase,tyrosine decarboxylase MnfA,Pyridoxal-dependent decarboxylase conserved domain;protein_id=gnl|SC|JUb275_00311
|SC|contig000005	Prodigal:2.60	CDS	215340	217775	.	+	0	ID=JUb275_00312;gene=btuB_1;inference=ab initio prediction:Prodigal:2.60,similar to AA sequence:UniProtKB:P06129,protein motif:CLUSTERS:PRK13524,protein motif:Cdd:COG4771,protein motif:TIGRFAMs:TIGR01786,protein motif:Pfam:PF07715.9;locus_tag=JUb275_00312;product=Outer membrane cobalamin translocator,outer membrane receptor FepA,Outer membrane receptor for ferrienterochelin and colicins,TonB-dependent hemoglobin/transferrin/lactoferrin receptor family protein,TonB-dependent Receptor Plug Domain;protein_id=gnl|SC|JUb275_00312
|SC|contig000005	Prodigal:2.60	CDS	217818	219035	.	-	0	ID=JUb275_00313;eC_number=1.1.5.-;gene=yliI;inference=ab initio prediction:Prodigal:2.60,similar to AA sequence:UniProtKB:P75804,protein motif:TIGRFAMs:TIGR03606,protein motif:Pfam:PF07995.5;locus_tag=JUb275_00313;product=Soluble aldose sugar dehydrogenase yliI precursor,dehydrogenase%2C PQQ-dependent%2C s-GDH family,Glucose / Sorbosone dehydrogenase;protein_id=gnl|SC|JUb275_00313
|SC|contig000005	Prodigal:2.60	CDS	219233	221224	.	+	0	ID=JUb275_00314;gene=uvrB;inference=ab initio prediction:Prodigal:2.60,similar to AA sequence:UniProtKB:P37954,protein motif:CLUSTERS:PRK05298,protein motif:Cdd:COG3886,protein motif:TIGRFAMs:TIGR00631,protein motif:Pfam:PF12344.2;locus_tag=JUb275_00314;product=hypothetical protein,excinuclease ABC subunit B,Predicted HKD family nuclease,excinuclease ABC subunit B,Ultra-violet resistance protein B;protein_id=gnl|SC|JUb275_00314
|SC|contig000005	Prodigal:2.60	CDS	221276	221542	.	-	0	ID=JUb275_00315;inference=ab initio prediction:Prodigal:2.60,protein motif:Cdd:COG3530,protein motif:Pfam:PF12843.1;locus_tag=JUb275_00315;product=Uncharacterized protein conserved in bacteria,Protein of unknown function (DUF3820);protein_id=gnl|SC|JUb275_00315
|SC|contig000005	Prodigal:2.60	CDS	221549	222631	.	-	0	ID=JUb275_00316;gene=ydiK;inference=ab initio prediction:Prodigal:2.60,similar to AA sequence:UniProtKB:P0AFS7,protein motif:CLUSTERS:PRK10983,protein motif:TIGRFAMs:TIGR02872,protein motif:Pfam:PF01594.10;locus_tag=JUb275_00316;product=hypothetical protein,putative inner membrane protein,sporulation integral membrane protein YtvI,Domain of unknown function DUF20;protein_id=gnl|SC|JUb275_00316
|SC|contig000005	Prodigal:2.60	CDS	222634	223371	.	-	0	ID=JUb275_00317;inference=ab initio prediction:Prodigal:2.60,protein motif:Cdd:COG5473;locus_tag=JUb275_00317;product=Predicted integral membrane protein;protein_id=gnl|SC|JUb275_00317
|SC|contig000005	Prodigal:2.60	CDS	223445	224164	.	-	0	ID=JUb275_00318;inference=ab initio prediction:Prodigal:2.60;locus_tag=JUb275_00318;product=hypothetical protein;protein_id=gnl|SC|JUb275_00318
|SC|contig000005	Prodigal:2.60	CDS	224213	225190	.	+	0	ID=JUb275_00319;eC_number=2.6.1.85;gene=pabB;inference=ab initio prediction:Prodigal:2.60,similar to AA sequence:UniProtKB:P12679,protein motif:CLUSTERS:PRK07093,protein motif:Cdd:COG0147,protein motif:TIGRFAMs:TIGR00553,protein motif:Pfam:PF00425.12;locus_tag=JUb275_00319;product=Para-aminobenzoate synthase component 1,para-aminobenzoate synthase component I,Anthranilate/para-aminobenzoate synthases component I,aminodeoxychorismate synthase%2C component I,chorismate binding enzyme;protein_id=gnl|SC|JUb275_00319
|SC|contig000005	Prodigal:2.60	CDS	225174	225800	.	+	0	ID=JUb275_00320;inference=ab initio prediction:Prodigal:2.60,protein motif:CLUSTERS:PRK07101,protein motif:Cdd:COG0115,protein motif:TIGRFAMs:TIGR03461,protein motif:Pfam:PF01063.13;locus_tag=JUb275_00320;product=hypothetical protein,Branched-chain amino acid aminotransferase/4-amino-4-deoxychorismate lyase,aminodeoxychorismate lyase,Aminotransferase class IV;protein_id=gnl|SC|JUb275_00320
|SC|contig000005	Prodigal:2.60	CDS	225797	227473	.	-	0	ID=JUb275_00321;eC_number=2.2.1.9;gene=menD;inference=ab initio prediction:Prodigal:2.60,similar to AA sequence:UniProtKB:P23970,protein motif:CLUSTERS:PRK07449,protein motif:TIGRFAMs:TIGR00173,protein motif:Pfam:PF02776.12;locus_tag=JUb275_00321;product=2-succinyl-5-enolpyruvyl-6-hydroxy-3-cyclohexene-1-carboxylate synthase,2-succinyl-5-enolpyruvyl-6-hydroxy-3-cyclohexene-1-carboxylate synthase,2-succinyl-5-enolpyruvyl-6-hydroxy-3-cyclohexene-1-carboxylic-acid synthase,Thiamine pyrophosphate enzyme%2C N-terminal TPP binding domain;protein_id=gnl|SC|JUb275_00321
|SC|contig000005	Prodigal:2.60	CDS	227697	228647	.	+	0	ID=JUb275_00322;eC_number=1.14.20.1;gene=cefE;inference=ab initio prediction:Prodigal:2.60,similar to AA sequence:UniProtKB:P18548,protein motif:Pfam:PF03171.14;locus_tag=JUb275_00322;product=Deacetoxycephalosporin C synthase,2OG-Fe(II) oxygenase superfamily;protein_id=gnl|SC|JUb275_00322
|SC|contig000005	Prodigal:2.60	CDS	228702	229760	.	-	0	ID=JUb275_00323;inference=ab initio prediction:Prodigal:2.60,protein motif:Pfam:PF04055.15;locus_tag=JUb275_00323;product=Radical SAM superfamily;protein_id=gnl|SC|JUb275_00323
|SC|contig000005	Prodigal:2.60	CDS	229921	230571	.	-	0	ID=JUb275_00324;gene=pheA_1;inference=ab initio prediction:Prodigal:2.60,similar to AA sequence:UniProtKB:P0A9J8,protein motif:CLUSTERS:PRK11898,protein motif:Cdd:COG0287,protein motif:Pfam:PF00800.12;locus_tag=JUb275_00324;product=P-protein,prephenate dehydratase,Prephenate dehydrogenase,Prephenate dehydratase;protein_id=gnl|SC|JUb275_00324
|SC|contig000005	Prodigal:2.60	CDS	230802	230996	.	-	0	ID=JUb275_00325;inference=ab initio prediction:Prodigal:2.60;locus_tag=JUb275_00325;product=hypothetical protein;protein_id=gnl|SC|JUb275_00325
|SC|contig000005	Prodigal:2.60	CDS	231148	231498	.	+	0	ID=JUb275_00326;inference=ab initio prediction:Prodigal:2.60;locus_tag=JUb275_00326;product=hypothetical protein;protein_id=gnl|SC|JUb275_00326
|SC|contig000005	Prodigal:2.60	CDS	231692	232606	.	-	0	ID=JUb275_00327;eC_number=1.3.3.3;gene=hemF;inference=ab initio prediction:Prodigal:2.60,similar to AA sequence:UniProtKB:P36553,protein motif:CLUSTERS:PRK05330,protein motif:Pfam:PF01218.12;locus_tag=JUb275_00327;product=Coproporphyrinogen-III oxidase%2C aerobic,coproporphyrinogen III oxidase,Coproporphyrinogen III oxidase;protein_id=gnl|SC|JUb275_00327
|SC|contig000005	Prodigal:2.60	CDS	232655	235237	.	-	0	ID=JUb275_00328;inference=ab initio prediction:Prodigal:2.60;locus_tag=JUb275_00328;product=hypothetical protein;protein_id=gnl|SC|JUb275_00328
|SC|contig000005	Prodigal:2.60	CDS	235264	236061	.	-	0	ID=JUb275_00329;inference=ab initio prediction:Prodigal:2.60,protein motif:Pfam:PF10977.2;locus_tag=JUb275_00329;product=Protein of unknown function (DUF2797);protein_id=gnl|SC|JUb275_00329
|SC|contig000005	Prodigal:2.60	CDS	236124	237173	.	+	0	ID=JUb275_00330;eC_number=5.1.3.2;gene=galE_1;inference=ab initio prediction:Prodigal:2.60,similar to AA sequence:UniProtKB:P09147,protein motif:CLUSTERS:PRK15181,protein motif:Cdd:COG4276,protein motif:TIGRFAMs:TIGR01179,protein motif:Pfam:PF01370.15;locus_tag=JUb275_00330;product=UDP-glucose 4-epimerase,Vi polysaccharide biosynthesis protein TviC,Uncharacterized conserved protein,UDP-glucose 4-epimerase,NAD dependent epimerase/dehydratase family;protein_id=gnl|SC|JUb275_00330
|SC|contig000005	Prodigal:2.60	CDS	237317	237538	.	+	0	ID=JUb275_00331;inference=ab initio prediction:Prodigal:2.60,protein motif:Pfam:PF11387.2;locus_tag=JUb275_00331;product=Protein of unknown function (DUF2795);protein_id=gnl|SC|JUb275_00331
|SC|contig000005	Prodigal:2.60	CDS	237663	240737	.	+	0	ID=JUb275_00332;gene=secA;inference=ab initio prediction:Prodigal:2.60,similar to AA sequence:UniProtKB:Q3K7T9,protein motif:CLUSTERS:PRK12901,protein motif:Cdd:COG3318,protein motif:TIGRFAMs:TIGR00963,protein motif:Pfam:PF07517.8;locus_tag=JUb275_00332;product=hypothetical protein,preprotein translocase subunit SecA,Predicted metal-binding protein related to the C-terminal domain of SecA,preprotein translocase%2C SecA subunit,SecA DEAD-like domain;protein_id=gnl|SC|JUb275_00332
|SC|contig000005	Prodigal:2.60	CDS	241056	243194	.	+	0	ID=JUb275_00333;gene=fhuE;inference=ab initio prediction:Prodigal:2.60,similar to AA sequence:UniProtKB:P16869,protein motif:CLUSTERS:PRK14050,protein motif:Cdd:COG4774,protein motif:TIGRFAMs:TIGR01783,protein motif:Pfam:PF00593.18;locus_tag=JUb275_00333;product=Outer-membrane receptor for Fe(III)-coprogen%2C Fe(III)-ferrioxamine B and Fe(III)-rhodotrulic acid,ferrichrome receptor precursor protein,Outer membrane receptor for monomeric catechols,TonB-dependent siderophore receptor,TonB dependent receptor;protein_id=gnl|SC|JUb275_00333
|SC|contig000005	Prodigal:2.60	CDS	243437	244648	.	+	0	ID=JUb275_00334;inference=ab initio prediction:Prodigal:2.60,protein motif:Cdd:COG3182,protein motif:Pfam:PF03929.10;locus_tag=JUb275_00334;product=Uncharacterized iron-regulated membrane protein,PepSY-associated TM helix;protein_id=gnl|SC|JUb275_00334
|SC|contig000005	Prodigal:2.60	CDS	244733	245701	.	+	0	ID=JUb275_00335;eC_number=2.7.1.2;gene=glcK;inference=ab initio prediction:Prodigal:2.60,similar to AA sequence:UniProtKB:P54495,protein motif:CLUSTERS:PRK05082,protein motif:Cdd:COG2222,protein motif:TIGRFAMs:TIGR00744,protein motif:Pfam:PF00480.14;locus_tag=JUb275_00335;product=Glucokinase,N-acetylmannosamine kinase,Predicted phosphosugar isomerases,ROK family protein (putative glucokinase),ROK family;protein_id=gnl|SC|JUb275_00335
|SC|contig000005	Prodigal:2.60	CDS	245832	246389	.	+	0	ID=JUb275_00336;eC_number=1.8.4.11;gene=mrsA;inference=ab initio prediction:Prodigal:2.60,similar to AA sequence:UniProtKB:Q9PHN0,protein motif:CLUSTERS:PRK14054,protein motif:TIGRFAMs:TIGR00401,protein motif:Pfam:PF01625.1;locus_tag=JUb275_00336;product=Peptide methionine sulfoxide reductase MsrA,methionine sulfoxide reductase A,peptide-methionine (S)-S-oxide reductase,Peptide methionine sulfoxide reductase;protein_id=gnl|SC|JUb275_00336
|SC|contig000005	Prodigal:2.60	CDS	246422	246871	.	-	0	ID=JUb275_00337;inference=ab initio prediction:Prodigal:2.60,similar to AA sequence:UniProtKB:P0A0M6,protein motif:CLUSTERS:PRK10314;locus_tag=JUb275_00337;product=hypothetical protein,putative acyltransferase;protein_id=gnl|SC|JUb275_00337
|SC|contig000005	Prodigal:2.60	CDS	246864	247487	.	-	0	ID=JUb275_00338;gene=engB;inference=ab initio prediction:Prodigal:2.60,similar to AA sequence:UniProtKB:Q9X1H7,protein motif:CLUSTERS:PRK00454,protein motif:Cdd:COG3596,protein motif:TIGRFAMs:TIGR03598,protein motif:Pfam:PF01926.17;locus_tag=JUb275_00338;product=Probable GTP-binding protein EngB,GTP-binding protein YsxC,Predicted GTPase,ribosome biogenesis GTP-binding protein YsxC,GTPase of unknown function;protein_id=gnl|SC|JUb275_00338
|SC|contig000005	Prodigal:2.60	CDS	247546	248307	.	-	0	ID=JUb275_00339;eC_number=3.7.1.8;gene=bphD;inference=ab initio prediction:Prodigal:2.60,similar to AA sequence:UniProtKB:P47229,protein motif:CLUSTERS:PRK14875,protein motif:Cdd:COG1647,protein motif:TIGRFAMs:TIGR03343,protein motif:Pfam:PF12697.1;locus_tag=JUb275_00339;product=2-hydroxy-6-oxo-6-phenylhexa-2%2C4-dienoate hydrolase,acetoin dehydrogenase E2 subunit dihydrolipoyllysine-residue acetyltransferase,Esterase/lipase,2-hydroxy-6-oxo-6-phenylhexa-2%2C4-dienoate hydrolase,Alpha/beta hydrolase family;protein_id=gnl|SC|JUb275_00339
|SC|contig000005	Prodigal:2.60	CDS	248539	249048	.	+	0	ID=JUb275_00340;gene=mraZ;inference=ab initio prediction:Prodigal:2.60,similar to AA sequence:UniProtKB:P65439,protein motif:CLUSTERS:PRK00326,protein motif:TIGRFAMs:TIGR00242,protein motif:Pfam:PF02381.12;locus_tag=JUb275_00340;product=hypothetical protein,cell division protein MraZ,protein MraZ,MraZ protein;protein_id=gnl|SC|JUb275_00340
|SC|contig000005	Prodigal:2.60	CDS	249073	249966	.	+	0	ID=JUb275_00341;eC_number=2.1.1.199;gene=rsmH;inference=ab initio prediction:Prodigal:2.60,similar to AA sequence:UniProtKB:Q5SJD8,protein motif:CLUSTERS:PRK00050,protein motif:TIGRFAMs:TIGR00006,protein motif:Pfam:PF01795.13;locus_tag=JUb275_00341;product=Ribosomal RNA small subunit methyltransferase H,16S rRNA m(4)C1402 methyltranserfase,S-adenosyl-methyltransferase MraW,MraW methylase family;protein_id=gnl|SC|JUb275_00341
|SC|contig000005	Prodigal:2.60	CDS	250027	250392	.	+	0	ID=JUb275_00342;inference=ab initio prediction:Prodigal:2.60;locus_tag=JUb275_00342;product=hypothetical protein;protein_id=gnl|SC|JUb275_00342
|SC|contig000005	Prodigal:2.60	CDS	250376	252367	.	+	0	ID=JUb275_00343;gene=penA;inference=ab initio prediction:Prodigal:2.60,similar to AA sequence:UniProtKB:P08149,protein motif:CLUSTERS:PRK15105,protein motif:Cdd:COG5009,protein motif:TIGRFAMs:TIGR02214,protein motif:Pfam:PF00905.16;locus_tag=JUb275_00343;product=Penicillin-binding protein 2,peptidoglycan synthase FtsI,Membrane carboxypeptidase/penicillin-binding protein,stage V sporulation protein D,Penicillin binding protein transpeptidase domain;protein_id=gnl|SC|JUb275_00343
|SC|contig000005	Prodigal:2.60	CDS	252392	253852	.	+	0	ID=JUb275_00344;eC_number=6.3.2.13;gene=murE;inference=ab initio prediction:Prodigal:2.60,similar to AA sequence:UniProtKB:P65477,protein motif:CLUSTERS:PRK00139,protein motif:Cdd:COG0285,protein motif:TIGRFAMs:TIGR01085,protein motif:Pfam:PF08245.6;locus_tag=JUb275_00344;product=UDP-N-acetylmuramoyl-L-alanyl-D-glutamate--2%2C6-diaminopimelate ligase,UDP-N-acetylmuramoylalanyl-D-glutamate--2%2C6-diaminopimelate ligase,Folylpolyglutamate synthase,UDP-N-acetylmuramyl-tripeptide synthetase,Mur ligase middle domain;protein_id=gnl|SC|JUb275_00344
|SC|contig000005	Prodigal:2.60	CDS	253879	255120	.	+	0	ID=JUb275_00345;eC_number=2.7.8.13;gene=mraY;inference=ab initio prediction:Prodigal:2.60,similar to AA sequence:UniProtKB:P0A6W3,protein motif:CLUSTERS:PRK00108,protein motif:TIGRFAMs:TIGR00445,protein motif:Pfam:PF00953.15;locus_tag=JUb275_00345;product=Phospho-N-acetylmuramoyl-pentapeptide-transferase,phospho-N-acetylmuramoyl-pentapeptide-transferase,phospho-N-acetylmuramoyl-pentapeptide-transferase,Glycosyl transferase family 4;protein_id=gnl|SC|JUb275_00345
|SC|contig000005	Prodigal:2.60	CDS	255156	256484	.	+	0	ID=JUb275_00346;eC_number=6.3.2.9;gene=murD;inference=ab initio prediction:Prodigal:2.60,similar to AA sequence:UniProtKB:P0A090,protein motif:CLUSTERS:PRK02472,protein motif:Cdd:COG0285,protein motif:TIGRFAMs:TIGR01087,protein motif:Pfam:PF08245.6;locus_tag=JUb275_00346;product=UDP-N-acetylmuramoylalanine--D-glutamate ligase,UDP-N-acetylmuramoyl-L-alanyl-D-glutamate synthetase,Folylpolyglutamate synthase,UDP-N-acetylmuramoylalanine--D-glutamate ligase,Mur ligase middle domain;protein_id=gnl|SC|JUb275_00346
|SC|contig000005	Prodigal:2.60	CDS	256550	257788	.	+	0	ID=JUb275_00347;gene=ftsW;inference=ab initio prediction:Prodigal:2.60,similar to AA sequence:UniProtKB:O07639,protein motif:CLUSTERS:PRK10794,protein motif:TIGRFAMs:TIGR02614,protein motif:Pfam:PF01098.13;locus_tag=JUb275_00347;product=Cell division protein FtsW,cell wall shape-determining protein,cell division protein FtsW,Cell cycle protein;protein_id=gnl|SC|JUb275_00347
|SC|contig000005	Prodigal:2.60	CDS	257804	258913	.	+	0	ID=JUb275_00348;eC_number=2.4.1.227;gene=murG;inference=ab initio prediction:Prodigal:2.60,similar to AA sequence:UniProtKB:P17443,protein motif:CLUSTERS:PRK00726,protein motif:Cdd:COG4671,protein motif:TIGRFAMs:TIGR01133,protein motif:Pfam:PF04101.10;locus_tag=JUb275_00348;product=UDP-N-acetylglucosamine--N-acetylmuramyl-(pentapeptide) pyrophosphoryl-undecaprenol N-acetylglucosamine transferase,undecaprenyldiphospho-muramoylpentapeptide beta-N- acetylglucosaminyltransferase,Predicted glycosyl transferase,undecaprenyldiphospho-muramoylpentapeptide beta-N-acetylglucosaminyltransferase,Glycosyltransferase family 28 C-terminal domain;protein_id=gnl|SC|JUb275_00348
|SC|contig000005	Prodigal:2.60	CDS	258975	260345	.	+	0	ID=JUb275_00349;eC_number=6.3.2.8;gene=murC;inference=ab initio prediction:Prodigal:2.60,similar to AA sequence:UniProtKB:P45066,protein motif:CLUSTERS:PRK00421,protein motif:Cdd:COG0285,protein motif:TIGRFAMs:TIGR01082,protein motif:Pfam:PF08245.6;locus_tag=JUb275_00349;product=UDP-N-acetylmuramate--L-alanine ligase,UDP-N-acetylmuramate--L-alanine ligase,Folylpolyglutamate synthase,UDP-N-acetylmuramate--alanine ligase,Mur ligase middle domain;protein_id=gnl|SC|JUb275_00349
|SC|contig000005	Prodigal:2.60	CDS	260403	261365	.	+	0	ID=JUb275_00350;inference=ab initio prediction:Prodigal:2.60;locus_tag=JUb275_00350;product=hypothetical protein;protein_id=gnl|SC|JUb275_00350
|SC|contig000005	Prodigal:2.60	CDS	261387	262769	.	+	0	ID=JUb275_00351;gene=ftsA;inference=ab initio prediction:Prodigal:2.60,similar to AA sequence:UniProtKB:Q9K0X8,protein motif:CLUSTERS:PRK09472,protein motif:Cdd:COG4820,protein motif:TIGRFAMs:TIGR01174,protein motif:Pfam:PF02491.14;locus_tag=JUb275_00351;product=Cell division protein FtsA,cell division protein FtsA,Ethanolamine utilization protein%2C possible chaperonin,cell division protein FtsA,Cell division protein FtsA;protein_id=gnl|SC|JUb275_00351
|SC|contig000005	Prodigal:2.60	CDS	262851	264734	.	+	0	ID=JUb275_00352;gene=ftsZ;inference=ab initio prediction:Prodigal:2.60,similar to AA sequence:UniProtKB:O08398,protein motif:CLUSTERS:PRK09330,protein motif:Cdd:COG0206,protein motif:TIGRFAMs:TIGR00065,protein motif:Pfam:PF00091.19;locus_tag=JUb275_00352;product=Cell division protein FtsZ,cell division protein FtsZ,Cell division GTPase,cell division protein FtsZ,Tubulin/FtsZ family%2C GTPase domain;protein_id=gnl|SC|JUb275_00352
|SC|contig000005	Prodigal:2.60	CDS	264771	265217	.	+	0	ID=JUb275_00353;gene=yqeY;inference=ab initio prediction:Prodigal:2.60,similar to AA sequence:UniProtKB:P54464,protein motif:Cdd:COG1610,protein motif:Pfam:PF09424.4;locus_tag=JUb275_00353;product=hypothetical protein,Uncharacterized conserved protein,Yqey-like protein;protein_id=gnl|SC|JUb275_00353
|SC|contig000005	Prodigal:2.60	CDS	265605	266015	.	+	0	ID=JUb275_00354;gene=yphP;inference=ab initio prediction:Prodigal:2.60,similar to AA sequence:UniProtKB:P54170,protein motif:TIGRFAMs:TIGR04191,protein motif:Pfam:PF06491.5;locus_tag=JUb275_00354;product=hypothetical protein,bacillithiol system oxidoreductase%2C YphP/YqiW family,Protein of unknown function (DUF1094);protein_id=gnl|SC|JUb275_00354
|SC|contig000005	Prodigal:2.60	CDS	266117	267631	.	+	0	ID=JUb275_00355;inference=ab initio prediction:Prodigal:2.60,protein motif:Pfam:PF03321.7;locus_tag=JUb275_00355;product=GH3 auxin-responsive promoter;protein_id=gnl|SC|JUb275_00355
|SC|contig000005	Prodigal:2.60	CDS	267664	268044	.	-	0	ID=JUb275_00356;inference=ab initio prediction:Prodigal:2.60;locus_tag=JUb275_00356;product=hypothetical protein;protein_id=gnl|SC|JUb275_00356
|SC|contig000005	Prodigal:2.60	CDS	268066	268425	.	-	0	ID=JUb275_00357;inference=ab initio prediction:Prodigal:2.60;locus_tag=JUb275_00357;product=hypothetical protein;protein_id=gnl|SC|JUb275_00357
|SC|contig000005	Prodigal:2.60	CDS	268430	269413	.	-	0	ID=JUb275_00358;inference=ab initio prediction:Prodigal:2.60,protein motif:CLUSTERS:PRK05421,protein motif:Cdd:COG3021,protein motif:Pfam:PF03372.17;locus_tag=JUb275_00358;product=hypothetical protein,Uncharacterized protein conserved in bacteria,Endonuclease/Exonuclease/phosphatase family;protein_id=gnl|SC|JUb275_00358
|SC|contig000005	Prodigal:2.60	CDS	269480	270472	.	-	0	ID=JUb275_00359;inference=ab initio prediction:Prodigal:2.60,protein motif:CLUSTERS:PRK05421,protein motif:Cdd:COG3021,protein motif:Pfam:PF03372.17;locus_tag=JUb275_00359;product=hypothetical protein,Uncharacterized protein conserved in bacteria,Endonuclease/Exonuclease/phosphatase family;protein_id=gnl|SC|JUb275_00359
|SC|contig000005	Prodigal:2.60	CDS	270481	271212	.	-	0	ID=JUb275_00360;eC_number=3.4.21.105;gene=glpG;inference=ab initio prediction:Prodigal:2.60,similar to AA sequence:UniProtKB:P09391,protein motif:CLUSTERS:PRK10907,protein motif:TIGRFAMs:TIGR04239,protein motif:Pfam:PF01694.16;locus_tag=JUb275_00360;product=Rhomboid protease glpG,intramembrane serine protease GlpG,rhomboid family protease GlpG,Rhomboid family;protein_id=gnl|SC|JUb275_00360
|SC|contig000005	Prodigal:2.60	CDS	271216	273117	.	-	0	ID=JUb275_00361;gene=mutL;inference=ab initio prediction:Prodigal:2.60,similar to AA sequence:UniProtKB:Q5F8M6,protein motif:CLUSTERS:PRK00095,protein motif:Cdd:COG0323,protein motif:TIGRFAMs:TIGR00585,protein motif:Pfam:PF01119.13;locus_tag=JUb275_00361;product=DNA mismatch repair protein mutL,DNA mismatch repair protein,DNA mismatch repair enzyme (predicted ATPase),DNA mismatch repair protein MutL,DNA mismatch repair protein%2C C-terminal domain;protein_id=gnl|SC|JUb275_00361
|SC|contig000005	Prodigal:2.60	CDS	273246	274085	.	-	0	ID=JUb275_00362;inference=ab initio prediction:Prodigal:2.60,protein motif:Cdd:COG3619,protein motif:Pfam:PF06912.5;locus_tag=JUb275_00362;product=Predicted membrane protein,Protein of unknown function (DUF1275);protein_id=gnl|SC|JUb275_00362
|SC|contig000005	Prodigal:2.60	CDS	274106	274600	.	-	0	ID=JUb275_00363;inference=ab initio prediction:Prodigal:2.60;locus_tag=JUb275_00363;product=hypothetical protein;protein_id=gnl|SC|JUb275_00363
|SC|contig000005	Prodigal:2.60	CDS	274803	276212	.	-	0	ID=JUb275_00364;eC_number=2.7.13.3;gene=cusS;inference=ab initio prediction:Prodigal:2.60,similar to AA sequence:UniProtKB:P77485,protein motif:CLUSTERS:PRK09470,protein motif:Cdd:COG5278,protein motif:TIGRFAMs:TIGR01386,protein motif:Pfam:PF02518.20;locus_tag=JUb275_00364;product=Sensor kinase CusS,two-component sensor protein,Predicted periplasmic ligand-binding sensor domain,heavy metal sensor kinase,Histidine kinase-%2C DNA gyrase B-%2C and HSP90-like ATPase;protein_id=gnl|SC|JUb275_00364
|SC|contig000005	Prodigal:2.60	CDS	276216	276926	.	-	0	ID=JUb275_00365;gene=cusR_1;inference=ab initio prediction:Prodigal:2.60,similar to AA sequence:UniProtKB:P0ACZ8,protein motif:CLUSTERS:PRK09836,protein motif:Cdd:COG4565,protein motif:TIGRFAMs:TIGR01387,protein motif:Pfam:PF00072.18;locus_tag=JUb275_00365;product=Transcriptional regulatory protein CusR,DNA-binding transcriptional activator CusR,Response regulator of citrate/malate metabolism,heavy metal response regulator,Response regulator receiver domain;protein_id=gnl|SC|JUb275_00365
|SC|contig000005	Prodigal:2.60	CDS	277078	277422	.	-	0	ID=JUb275_00366;inference=ab initio prediction:Prodigal:2.60;locus_tag=JUb275_00366;product=hypothetical protein;protein_id=gnl|SC|JUb275_00366
|SC|contig000005	Prodigal:2.60	CDS	278045	278644	.	-	0	ID=JUb275_00367;eC_number=2.3.1.79;gene=maa_1;inference=ab initio prediction:Prodigal:2.60,similar to AA sequence:UniProtKB:P77791,protein motif:CLUSTERS:PRK09677,protein motif:Cdd:COG0110,protein motif:TIGRFAMs:TIGR03570,protein motif:Pfam:PF00132.18;locus_tag=JUb275_00367;product=Maltose O-acetyltransferase,putative lipopolysaccharide biosynthesis O-acetyl transferase WbbJ,Acetyltransferase (isoleucine patch superfamily),sugar O-acyltransferase%2C sialic acid O-acetyltransferase NeuD family,Bacterial transferase hexapeptide (six repeats);protein_id=gnl|SC|JUb275_00367
|SC|contig000005	Prodigal:2.60	CDS	278663	279997	.	-	0	ID=JUb275_00368;eC_number=6.2.1.-;gene=fadK_1;inference=ab initio prediction:Prodigal:2.60,similar to AA sequence:UniProtKB:P38135,protein motif:CLUSTERS:PRK07656,protein motif:Cdd:COG4340,protein motif:TIGRFAMs:TIGR01923,protein motif:Pfam:PF00501.22;locus_tag=JUb275_00368;product=Short-chain-fatty-acid--CoA ligase,long-chain-fatty-acid--CoA ligase,Uncharacterized protein conserved in bacteria,O-succinylbenzoate-CoA ligase,AMP-binding enzyme;protein_id=gnl|SC|JUb275_00368
|SC|contig000005	Prodigal:2.60	CDS	279994	280689	.	-	0	ID=JUb275_00369;eC_number=1.1.1.100;gene=fabG_2;inference=ab initio prediction:Prodigal:2.60,similar to AA sequence:UniProtKB:Q9KQH7,protein motif:CLUSTERS:PRK05557,protein motif:Cdd:COG3347,protein motif:TIGRFAMs:TIGR01830,protein motif:Pfam:PF00106.19;locus_tag=JUb275_00369;product=3-oxoacyl-[acyl-carrier-protein] reductase FabG,3-ketoacyl-(acyl-carrier-protein) reductase,Uncharacterized conserved protein,3-oxoacyl-[acyl-carrier-protein] reductase,short chain dehydrogenase;protein_id=gnl|SC|JUb275_00369
|SC|contig000005	Prodigal:2.60	CDS	280679	280969	.	-	0	ID=JUb275_00370;inference=ab initio prediction:Prodigal:2.60;locus_tag=JUb275_00370;product=hypothetical protein;protein_id=gnl|SC|JUb275_00370
|SC|contig000005	Prodigal:2.60	CDS	281408	281551	.	+	0	ID=JUb275_00371;inference=ab initio prediction:Prodigal:2.60;locus_tag=JUb275_00371;product=hypothetical protein;protein_id=gnl|SC|JUb275_00371
|SC|contig000005	Prodigal:2.60	CDS	281703	282422	.	-	0	ID=JUb275_00372;inference=ab initio prediction:Prodigal:2.60;locus_tag=JUb275_00372;product=hypothetical protein;protein_id=gnl|SC|JUb275_00372
|SC|contig000005	Prodigal:2.60	CDS	283202	285529	.	+	0	ID=JUb275_00373;inference=ab initio prediction:Prodigal:2.60,protein motif:Cdd:COG4771,protein motif:Pfam:PF07715.9;locus_tag=JUb275_00373;product=Outer membrane receptor for ferrienterochelin and colicins,TonB-dependent Receptor Plug Domain;protein_id=gnl|SC|JUb275_00373
|SC|contig000005	Prodigal:2.60	CDS	285533	286327	.	+	0	ID=JUb275_00374;inference=ab initio prediction:Prodigal:2.60;locus_tag=JUb275_00374;product=hypothetical protein;protein_id=gnl|SC|JUb275_00374
|SC|contig000005	Prodigal:2.60	CDS	286669	287565	.	-	0	ID=JUb275_00375;inference=ab initio prediction:Prodigal:2.60;locus_tag=JUb275_00375;product=hypothetical protein;protein_id=gnl|SC|JUb275_00375
|SC|contig000005	Prodigal:2.60	CDS	287638	289074	.	-	0	ID=JUb275_00376;gene=dltB_1;inference=ab initio prediction:Prodigal:2.60,similar to AA sequence:UniProtKB:P39580,protein motif:TIGRFAMs:TIGR04091,protein motif:Pfam:PF03062.13;locus_tag=JUb275_00376;product=hypothetical protein,D-alanyl-lipoteichoic acid biosynthesis protein DltB,MBOAT family;protein_id=gnl|SC|JUb275_00376
|SC|contig000005	Prodigal:2.60	CDS	289337	289489	.	-	0	ID=JUb275_00377;inference=ab initio prediction:Prodigal:2.60;locus_tag=JUb275_00377;product=hypothetical protein;protein_id=gnl|SC|JUb275_00377
|SC|contig000005	Prodigal:2.60	CDS	289856	290515	.	-	0	ID=JUb275_00378;gene=nreC_1;inference=ab initio prediction:Prodigal:2.60,similar to AA sequence:UniProtKB:Q7WZY4,protein motif:CLUSTERS:PRK09935,protein motif:Cdd:COG4566,protein motif:Pfam:PF00196.13;locus_tag=JUb275_00378;product=Nitrogen regulation protein C,transcriptional regulator FimZ,Response regulator,Bacterial regulatory proteins%2C luxR family;protein_id=gnl|SC|JUb275_00378
|SC|contig000005	Prodigal:2.60	CDS	290545	291687	.	-	0	ID=JUb275_00379;eC_number=2.4.1.57;gene=pimB_1;inference=ab initio prediction:Prodigal:2.60,similar to AA sequence:UniProtKB:O53522,protein motif:CLUSTERS:PRK15427,protein motif:Cdd:COG0297,protein motif:TIGRFAMs:TIGR03088,protein motif:Pfam:PF00534.14;locus_tag=JUb275_00379;product=GDP-mannose-dependent alpha-(1-6)-phosphatidylinositol monomannoside mannosyltransferase,colanic acid biosynthesis glycosyltransferase WcaL,Glycogen synthase,sugar transferase%2C PEP-CTERM/EpsH1 system associated,Glycosyl transferases group 1;protein_id=gnl|SC|JUb275_00379
|SC|contig000005	Prodigal:2.60	CDS	292197	293027	.	-	0	ID=JUb275_00380;inference=ab initio prediction:Prodigal:2.60;locus_tag=JUb275_00380;product=hypothetical protein;protein_id=gnl|SC|JUb275_00380
|SC|contig000005	Prodigal:2.60	CDS	293191	294027	.	-	0	ID=JUb275_00381;inference=ab initio prediction:Prodigal:2.60;locus_tag=JUb275_00381;product=hypothetical protein;protein_id=gnl|SC|JUb275_00381
|SC|contig000005	Prodigal:2.60	CDS	294074	294871	.	-	0	ID=JUb275_00382;inference=ab initio prediction:Prodigal:2.60;locus_tag=JUb275_00382;product=hypothetical protein;protein_id=gnl|SC|JUb275_00382
|SC|contig000005	Prodigal:2.60	CDS	295311	296075	.	-	0	ID=JUb275_00383;inference=ab initio prediction:Prodigal:2.60;locus_tag=JUb275_00383;product=hypothetical protein;protein_id=gnl|SC|JUb275_00383
|SC|contig000005	Prodigal:2.60	CDS	296237	297349	.	-	0	ID=JUb275_00384;gene=resA_1;inference=ab initio prediction:Prodigal:2.60,similar to AA sequence:UniProtKB:P35160,protein motif:CLUSTERS:PRK03147,protein motif:TIGRFAMs:TIGR00385,protein motif:Pfam:PF00578.15;locus_tag=JUb275_00384;product=Thiol-disulfide oxidoreductase resA,thiol-disulfide oxidoreductase,periplasmic protein thiol:disulfide oxidoreductases%2C DsbE subfamily,AhpC/TSA family;protein_id=gnl|SC|JUb275_00384
|SC|contig000005	Prodigal:2.60	CDS	297513	298652	.	-	0	ID=JUb275_00385;eC_number=2.4.1.57;gene=pimB_2;inference=ab initio prediction:Prodigal:2.60,similar to AA sequence:UniProtKB:O53522,protein motif:CLUSTERS:PRK15427,protein motif:Cdd:COG0297,protein motif:TIGRFAMs:TIGR03088,protein motif:Pfam:PF00534.14;locus_tag=JUb275_00385;product=GDP-mannose-dependent alpha-(1-6)-phosphatidylinositol monomannoside mannosyltransferase,colanic acid biosynthesis glycosyltransferase WcaL,Glycogen synthase,sugar transferase%2C PEP-CTERM/EpsH1 system associated,Glycosyl transferases group 1;protein_id=gnl|SC|JUb275_00385
|SC|contig000005	Prodigal:2.60	CDS	299009	299335	.	-	0	ID=JUb275_00386;inference=ab initio prediction:Prodigal:2.60;locus_tag=JUb275_00386;product=hypothetical protein;protein_id=gnl|SC|JUb275_00386
|SC|contig000005	Prodigal:2.60	CDS	299367	299816	.	-	0	ID=JUb275_00387;inference=ab initio prediction:Prodigal:2.60;locus_tag=JUb275_00387;product=hypothetical protein;protein_id=gnl|SC|JUb275_00387
|SC|contig000005	Prodigal:2.60	CDS	300008	301675	.	-	0	ID=JUb275_00388;inference=ab initio prediction:Prodigal:2.60,protein motif:TIGRFAMs:TIGR02145;locus_tag=JUb275_00388;product=fibrobacter succinogenes major paralogous domain;protein_id=gnl|SC|JUb275_00388
|SC|contig000005	Prodigal:2.60	CDS	301981	303702	.	-	0	ID=JUb275_00389;inference=ab initio prediction:Prodigal:2.60,protein motif:TIGRFAMs:TIGR02145,protein motif:Pfam:PF09603.4;locus_tag=JUb275_00389;product=fibrobacter succinogenes major paralogous domain,Fibrobacter succinogenes major domain (Fib_succ_major);protein_id=gnl|SC|JUb275_00389
|SC|contig000005	Prodigal:2.60	CDS	303727	304338	.	-	0	ID=JUb275_00390;inference=ab initio prediction:Prodigal:2.60;locus_tag=JUb275_00390;product=hypothetical protein;protein_id=gnl|SC|JUb275_00390
|SC|contig000005	Prodigal:2.60	CDS	305260	306510	.	+	0	ID=JUb275_00391;inference=ab initio prediction:Prodigal:2.60,protein motif:CLUSTERS:PRK00283,protein motif:Cdd:COG4974,protein motif:TIGRFAMs:TIGR02225,protein motif:Pfam:PF00589.16;locus_tag=JUb275_00391;product=site-specific tyrosine recombinase XerD,Site-specific recombinase XerD,tyrosine recombinase XerD,Phage integrase family;protein_id=gnl|SC|JUb275_00391
|SC|contig000005	Aragorn:1.2.36	tRNA	307433	307517	.	-	0	ID=JUb275_00392;inference=COORDINATES:profile:Aragorn:1.2.36;locus_tag=JUb275_00392;product=tRNA-Leu(taa)
|SC|contig000005	Aragorn:1.2.36	tRNA	307524	307599	.	-	0	ID=JUb275_00393;inference=COORDINATES:profile:Aragorn:1.2.36;locus_tag=JUb275_00393;product=tRNA-Gly(gcc)
|SC|contig000005	Aragorn:1.2.36	tRNA	307605	307687	.	-	0	ID=JUb275_00394;inference=COORDINATES:profile:Aragorn:1.2.36;locus_tag=JUb275_00394;product=tRNA-Leu(tag)
|SC|contig000005	Prodigal:2.60	CDS	307707	307817	.	-	0	ID=JUb275_00395;inference=ab initio prediction:Prodigal:2.60;locus_tag=JUb275_00395;product=hypothetical protein;protein_id=gnl|SC|JUb275_00395
|SC|contig000005	Prodigal:2.60	CDS	307864	308241	.	+	0	ID=JUb275_00396;inference=ab initio prediction:Prodigal:2.60,protein motif:Pfam:PF11325.2;locus_tag=JUb275_00396;product=Domain of unknown function (DUF3127);protein_id=gnl|SC|JUb275_00396
|SC|contig000005	Prodigal:2.60	CDS	308305	308946	.	+	0	ID=JUb275_00397;eC_number=2.3.2.6;gene=aat;inference=ab initio prediction:Prodigal:2.60,similar to AA sequence:UniProtKB:P0A8P1,protein motif:CLUSTERS:PRK00301,protein motif:Cdd:COG2360,protein motif:TIGRFAMs:TIGR00667,protein motif:Pfam:PF03588.8;locus_tag=JUb275_00397;product=Leucyl/phenylalanyl-tRNA--protein transferase,leucyl/phenylalanyl-tRNA--protein transferase,Leu/Phe-tRNA-protein transferase,leucyl/phenylalanyl-tRNA--protein transferase,Leucyl/phenylalanyl-tRNA protein transferase;protein_id=gnl|SC|JUb275_00397
|SC|contig000005	Prodigal:2.60	CDS	308946	309833	.	+	0	ID=JUb275_00398;gene=yedA_1;inference=ab initio prediction:Prodigal:2.60,similar to AA sequence:UniProtKB:P0AA70,protein motif:CLUSTERS:PRK11272,protein motif:Cdd:COG5006,protein motif:TIGRFAMs:TIGR00950,protein motif:Pfam:PF00892.14;locus_tag=JUb275_00398;product=Uncharacterized inner membrane transporter yedA,putative DMT superfamily transporter inner membrane protein,Predicted permease%2C DMT superfamily,carboxylate/amino acid/amine transporter,EamA-like transporter family;protein_id=gnl|SC|JUb275_00398
|SC|contig000005	Prodigal:2.60	CDS	309898	311277	.	-	0	ID=JUb275_00399;inference=ab initio prediction:Prodigal:2.60,protein motif:CLUSTERS:PRK02603,protein motif:Cdd:COG3914,protein motif:TIGRFAMs:TIGR02917,protein motif:Pfam:PF07719.11;locus_tag=JUb275_00399;product=photosystem I assembly protein Ycf3,Predicted O-linked N-acetylglucosamine transferase%2C SPINDLY family,putative PEP-CTERM system TPR-repeat lipoprotein,Tetratricopeptide repeat;protein_id=gnl|SC|JUb275_00399
|SC|contig000005	Prodigal:2.60	CDS	311402	312784	.	-	0	ID=JUb275_00400;eC_number=5.4.2.2;gene=algC;inference=ab initio prediction:Prodigal:2.60,similar to AA sequence:UniProtKB:P26276,protein motif:CLUSTERS:PRK14321,protein motif:TIGRFAMs:TIGR03990,protein motif:Pfam:PF02878.10;locus_tag=JUb275_00400;product=Phosphomannomutase/phosphoglucomutase,phosphoglucosamine mutase,phosphoglucosamine mutase,Phosphoglucomutase/phosphomannomutase%2C alpha/beta/alpha domain I;protein_id=gnl|SC|JUb275_00400
|SC|contig000005	Prodigal:2.60	CDS	312848	313861	.	-	0	ID=JUb275_00401;inference=ab initio prediction:Prodigal:2.60;locus_tag=JUb275_00401;product=hypothetical protein;protein_id=gnl|SC|JUb275_00401
|SC|contig000005	Prodigal:2.60	CDS	314078	316108	.	-	0	ID=JUb275_00402;gene=feoB;inference=ab initio prediction:Prodigal:2.60,similar to AA sequence:UniProtKB:Q8GNS3,protein motif:CLUSTERS:PRK09554,protein motif:Cdd:COG0370,protein motif:TIGRFAMs:TIGR00437,protein motif:Pfam:PF02421.12;locus_tag=JUb275_00402;product=Ferrous iron transport protein B,ferrous iron transport protein B,Fe2+ transport system protein B,ferrous iron transport protein B,Ferrous iron transport protein B;protein_id=gnl|SC|JUb275_00402
|SC|contig000005	Prodigal:2.60	CDS	316108	316362	.	-	0	ID=JUb275_00403;inference=ab initio prediction:Prodigal:2.60,protein motif:Pfam:PF04023.8;locus_tag=JUb275_00403;product=FeoA domain;protein_id=gnl|SC|JUb275_00403
|SC|contig000005	Prodigal:2.60	CDS	316524	317420	.	-	0	ID=JUb275_00404;inference=ab initio prediction:Prodigal:2.60,protein motif:TIGRFAMs:TIGR01200,protein motif:Pfam:PF09697.4;locus_tag=JUb275_00404;product=GLPGLI family protein,Protein of unknown function (Porph_ging);protein_id=gnl|SC|JUb275_00404
|SC|contig000005	Prodigal:2.60	CDS	317589	320312	.	-	0	ID=JUb275_00405;inference=ab initio prediction:Prodigal:2.60;locus_tag=JUb275_00405;product=hypothetical protein;protein_id=gnl|SC|JUb275_00405
|SC|contig000005	Prodigal:2.60	CDS	320773	321654	.	+	0	ID=JUb275_00406;inference=ab initio prediction:Prodigal:2.60;locus_tag=JUb275_00406;product=hypothetical protein;protein_id=gnl|SC|JUb275_00406
|SC|contig000005	Prodigal:2.60	CDS	321737	323461	.	-	0	ID=JUb275_00407;inference=ab initio prediction:Prodigal:2.60,protein motif:Pfam:PF00246.1;locus_tag=JUb275_00407;product=Zinc carboxypeptidase;protein_id=gnl|SC|JUb275_00407
|SC|contig000005	Prodigal:2.60	CDS	323550	324284	.	-	0	ID=JUb275_00408;inference=ab initio prediction:Prodigal:2.60,protein motif:CLUSTERS:PRK11439,protein motif:Cdd:COG4639,protein motif:TIGRFAMs:TIGR04075,protein motif:Pfam:PF00149.22;locus_tag=JUb275_00408;product=serine/threonine protein phosphatase 1,Predicted kinase,polynucleotide kinase-phosphatase,Calcineurin-like phosphoesterase;protein_id=gnl|SC|JUb275_00408
|SC|contig000005	Prodigal:2.60	CDS	324290	324832	.	-	0	ID=JUb275_00409;inference=ab initio prediction:Prodigal:2.60,protein motif:CLUSTERS:PRK00819,protein motif:Pfam:PF01885.10;locus_tag=JUb275_00409;product=RNA 2'-phosphotransferase,RNA 2'-phosphotransferase%2C Tpt1 / KptA family;protein_id=gnl|SC|JUb275_00409
|SC|contig000005	Prodigal:2.60	CDS	324844	325530	.	-	0	ID=JUb275_00410;eC_number=3.5.1.-;gene=cobB;inference=ab initio prediction:Prodigal:2.60,similar to AA sequence:UniProtKB:P75960,protein motif:CLUSTERS:PRK00481,protein motif:Pfam:PF02146.1;locus_tag=JUb275_00410;product=NAD-dependent deacetylase,NAD-dependent deacetylase,Sir2 family;protein_id=gnl|SC|JUb275_00410
|SC|contig000005	Prodigal:2.60	CDS	325536	326081	.	-	0	ID=JUb275_00411;eC_number=3.5.1.-;gene=ymdB;inference=ab initio prediction:Prodigal:2.60,similar to AA sequence:UniProtKB:P0A8D6,protein motif:CLUSTERS:PRK00431,protein motif:Pfam:PF01661.15;locus_tag=JUb275_00411;product=O-acetyl-ADP-ribose deacetylase,RNase III inhibitor,Macro domain;protein_id=gnl|SC|JUb275_00411
|SC|contig000005	Prodigal:2.60	CDS	326090	326998	.	-	0	ID=JUb275_00412;inference=ab initio prediction:Prodigal:2.60,protein motif:CLUSTERS:PRK14075,protein motif:Cdd:COG0061;locus_tag=JUb275_00412;product=inorganic polyphosphate/ATP-NAD kinase,Predicted sugar kinase;protein_id=gnl|SC|JUb275_00412
|SC|contig000005	Prodigal:2.60	CDS	327036	328040	.	-	0	ID=JUb275_00413;inference=ab initio prediction:Prodigal:2.60,protein motif:Pfam:PF01145.19;locus_tag=JUb275_00413;product=SPFH domain / Band 7 family;protein_id=gnl|SC|JUb275_00413
|SC|contig000005	Prodigal:2.60	CDS	328124	328672	.	-	0	ID=JUb275_00414;gene=ybiA;inference=ab initio prediction:Prodigal:2.60,similar to AA sequence:UniProtKB:P30176,protein motif:TIGRFAMs:TIGR02464,protein motif:Pfam:PF08719.5;locus_tag=JUb275_00414;product=Swarming motility protein ybiA,conserved hypothetical protein,Domain of unknown function (DUF1768);protein_id=gnl|SC|JUb275_00414
|SC|contig000005	Prodigal:2.60	CDS	328772	329467	.	-	0	ID=JUb275_00415;inference=ab initio prediction:Prodigal:2.60,similar to AA sequence:UniProtKB:Q55928,protein motif:CLUSTERS:PRK05379,protein motif:Cdd:COG4111,protein motif:TIGRFAMs:TIGR00586,protein motif:Pfam:PF00293.1;locus_tag=JUb275_00415;product=Bifunctional NMN adenylyltransferase/Nudix hydrolase,bifunctional nicotinamide mononucleotide adenylyltransferase/ADP-ribose pyrophosphatase,Uncharacterized conserved protein,mutator mutT protein,NUDIX domain;protein_id=gnl|SC|JUb275_00415
|SC|contig000005	Prodigal:2.60	CDS	329592	330230	.	+	0	ID=JUb275_00416;inference=ab initio prediction:Prodigal:2.60,protein motif:Pfam:PF07617.5;locus_tag=JUb275_00416;product=Protein of unknown function (DUF1579);protein_id=gnl|SC|JUb275_00416
|SC|contig000005	Prodigal:2.60	CDS	330436	331026	.	+	0	ID=JUb275_00417;inference=ab initio prediction:Prodigal:2.60;locus_tag=JUb275_00417;product=hypothetical protein;protein_id=gnl|SC|JUb275_00417
|SC|contig000005	Prodigal:2.60	CDS	331083	331661	.	+	0	ID=JUb275_00418;inference=ab initio prediction:Prodigal:2.60;locus_tag=JUb275_00418;product=hypothetical protein;protein_id=gnl|SC|JUb275_00418
|SC|contig000005	Prodigal:2.60	CDS	331667	332617	.	+	0	ID=JUb275_00419;inference=ab initio prediction:Prodigal:2.60,protein motif:TIGRFAMs:TIGR04033;locus_tag=JUb275_00419;product=antimicrobial peptide system protein%2C SdpB family;protein_id=gnl|SC|JUb275_00419
|SC|contig000005	Prodigal:2.60	CDS	332758	334620	.	+	0	ID=JUb275_00420;inference=ab initio prediction:Prodigal:2.60,protein motif:Pfam:PF01060.17;locus_tag=JUb275_00420;product=Transthyretin-like family;protein_id=gnl|SC|JUb275_00420
|SC|contig000005	Prodigal:2.60	CDS	334680	334889	.	+	0	ID=JUb275_00421;inference=ab initio prediction:Prodigal:2.60;locus_tag=JUb275_00421;product=hypothetical protein;protein_id=gnl|SC|JUb275_00421
|SC|contig000005	Prodigal:2.60	CDS	334937	336733	.	-	0	ID=JUb275_00422;eC_number=3.6.5.-;gene=lepA;inference=ab initio prediction:Prodigal:2.60,similar to AA sequence:UniProtKB:P65272,protein motif:CLUSTERS:PRK05433,protein motif:Cdd:COG0050,protein motif:TIGRFAMs:TIGR01393,protein motif:Pfam:PF00009.21;locus_tag=JUb275_00422;product=Elongation factor 4,GTP-binding protein LepA,GTPases - translation elongation factors,GTP-binding protein LepA,Elongation factor Tu GTP binding domain;protein_id=gnl|SC|JUb275_00422
|SC|contig000005	Prodigal:2.60	CDS	336895	337926	.	-	0	ID=JUb275_00423;inference=ab initio prediction:Prodigal:2.60;locus_tag=JUb275_00423;product=hypothetical protein;protein_id=gnl|SC|JUb275_00423
|SC|contig000005	Prodigal:2.60	CDS	338032	338535	.	-	0	ID=JUb275_00424;inference=ab initio prediction:Prodigal:2.60;locus_tag=JUb275_00424;product=hypothetical protein;protein_id=gnl|SC|JUb275_00424
|SC|contig000005	Prodigal:2.60	CDS	338544	339086	.	-	0	ID=JUb275_00425;inference=ab initio prediction:Prodigal:2.60;locus_tag=JUb275_00425;product=hypothetical protein;protein_id=gnl|SC|JUb275_00425
|SC|contig000005	Prodigal:2.60	CDS	339099	339656	.	-	0	ID=JUb275_00426;gene=rpoE_2;inference=ab initio prediction:Prodigal:2.60,similar to AA sequence:UniProtKB:P0AGB6,protein motif:CLUSTERS:PRK09652,protein motif:TIGRFAMs:TIGR02939,protein motif:Pfam:PF08281.6;locus_tag=JUb275_00426;product=Sigma-24,RNA polymerase sigma factor RpoE,RNA polymerase sigma factor RpoE,Sigma-70%2C region 4;protein_id=gnl|SC|JUb275_00426
|SC|contig000005	Prodigal:2.60	CDS	339753	340502	.	+	0	ID=JUb275_00427;inference=ab initio prediction:Prodigal:2.60,protein motif:Cdd:COG5495,protein motif:Pfam:PF10728.3;locus_tag=JUb275_00427;product=Uncharacterized conserved protein,Domain of unknown function (DUF2520);protein_id=gnl|SC|JUb275_00427
|SC|contig000005	Prodigal:2.60	CDS	340492	341010	.	+	0	ID=JUb275_00428;eC_number=3.1.3.45;gene=kdsC;inference=ab initio prediction:Prodigal:2.60,similar to AA sequence:UniProtKB:P0ABZ4,protein motif:CLUSTERS:PRK09484,protein motif:TIGRFAMs:TIGR01670,protein motif:Pfam:PF08282.6;locus_tag=JUb275_00428;product=3-deoxy-D-manno-octulosonate 8-phosphate phosphatase KdsC,3-deoxy-D-manno-octulosonate 8-phosphate phosphatase,3-deoxy-D-manno-octulosonate 8-phosphate phosphatase%2C YrbI family,haloacid dehalogenase-like hydrolase;protein_id=gnl|SC|JUb275_00428
|SC|contig000005	Prodigal:2.60	CDS	341021	341575	.	+	0	ID=JUb275_00429;gene=maf;inference=ab initio prediction:Prodigal:2.60,similar to AA sequence:UniProtKB:Q02169,protein motif:CLUSTERS:PRK00648,protein motif:Cdd:COG0424,protein motif:TIGRFAMs:TIGR00172,protein motif:Pfam:PF02545.8;locus_tag=JUb275_00429;product=Septum formation protein Maf,Maf-like protein,Nucleotide-binding protein implicated in inhibition of septum formation,septum formation protein Maf,Maf-like protein;protein_id=gnl|SC|JUb275_00429
|SC|contig000005	Prodigal:2.60	CDS	341660	344188	.	+	0	ID=JUb275_00430;inference=ab initio prediction:Prodigal:2.60,protein motif:Cdd:COG4700,protein motif:TIGRFAMs:TIGR02795,protein motif:Pfam:PF07719.11;locus_tag=JUb275_00430;product=Uncharacterized protein conserved in bacteria containing a divergent form of TPR repeats,tol-pal system protein YbgF,Tetratricopeptide repeat;protein_id=gnl|SC|JUb275_00430
|SC|contig000005	Prodigal:2.60	CDS	344204	344884	.	-	0	ID=JUb275_00431;gene=ydiC;inference=ab initio prediction:Prodigal:2.60,similar to AA sequence:UniProtKB:O05516,protein motif:CLUSTERS:PRK09604,protein motif:TIGRFAMs:TIGR03725,protein motif:Pfam:PF00814.19;locus_tag=JUb275_00431;product=hypothetical protein,UGMP family protein,universal bacterial protein YeaZ,Glycoprotease family;protein_id=gnl|SC|JUb275_00431
|SC|contig000005	Prodigal:2.60	CDS	344945	345346	.	-	0	ID=JUb275_00432;inference=ab initio prediction:Prodigal:2.60;locus_tag=JUb275_00432;product=hypothetical protein;protein_id=gnl|SC|JUb275_00432
|SC|contig000005	Prodigal:2.60	CDS	345387	346136	.	-	0	ID=JUb275_00433;eC_number=1.1.1.-;gene=ydfG;inference=ab initio prediction:Prodigal:2.60,similar to AA sequence:UniProtKB:P39831,protein motif:CLUSTERS:PRK10538,protein motif:Cdd:COG3347,protein motif:TIGRFAMs:TIGR01830,protein motif:Pfam:PF00106.19;locus_tag=JUb275_00433;product=NADP-dependent 3-hydroxy acid dehydrogenase YdfG,malonic semialdehyde reductase,Uncharacterized conserved protein,3-oxoacyl-[acyl-carrier-protein] reductase,short chain dehydrogenase;protein_id=gnl|SC|JUb275_00433
|SC|contig000005	Prodigal:2.60	CDS	346194	346565	.	-	0	ID=JUb275_00434;inference=ab initio prediction:Prodigal:2.60,similar to AA sequence:UniProtKB:Q6NCZ4,protein motif:CLUSTERS:PRK14686,protein motif:TIGRFAMs:TIGR00252,protein motif:Pfam:PF02021.11;locus_tag=JUb275_00434;product=hypothetical protein,hypothetical protein,conserved hypothetical protein,Uncharacterised protein family UPF0102;protein_id=gnl|SC|JUb275_00434
|SC|contig000005	Prodigal:2.60	CDS	346581	347510	.	-	0	ID=JUb275_00435;eC_number=3.4.17.13;inference=ab initio prediction:Prodigal:2.60,similar to AA sequence:UniProtKB:Q9HTZ1,protein motif:CLUSTERS:PRK11253,protein motif:Pfam:PF02016.9;locus_tag=JUb275_00435;product=Murein tetrapeptide carboxypeptidase,L%2CD-carboxypeptidase A,LD-carboxypeptidase;protein_id=gnl|SC|JUb275_00435
|SC|contig000005	Prodigal:2.60	CDS	347507	348193	.	-	0	ID=JUb275_00436;inference=ab initio prediction:Prodigal:2.60,protein motif:TIGRFAMs:TIGR00949,protein motif:Pfam:PF01810.12;locus_tag=JUb275_00436;product=homoserine/Threonine efflux protein,LysE type translocator;protein_id=gnl|SC|JUb275_00436
|SC|contig000005	Prodigal:2.60	CDS	348260	350413	.	-	0	ID=JUb275_00437;eC_number=3.1.13.1;gene=rnr;inference=ab initio prediction:Prodigal:2.60,similar to AA sequence:UniProtKB:P21499,protein motif:CLUSTERS:PRK11642,protein motif:Cdd:COG4776,protein motif:TIGRFAMs:TIGR02063,protein motif:Pfam:PF00773.13;locus_tag=JUb275_00437;product=Ribonuclease R,exoribonuclease R,Exoribonuclease II,ribonuclease R,RNB domain;protein_id=gnl|SC|JUb275_00437
|SC|contig000005	Prodigal:2.60	CDS	350719	351153	.	-	0	ID=JUb275_00438;eC_number=5.3.1.6;gene=rpiB;inference=ab initio prediction:Prodigal:2.60,similar to AA sequence:UniProtKB:P37351,protein motif:CLUSTERS:PRK05571,protein motif:TIGRFAMs:TIGR00689,protein motif:Pfam:PF02502.12;locus_tag=JUb275_00438;product=Ribose-5-phosphate isomerase B,ribose-5-phosphate isomerase B,sugar-phosphate isomerase%2C RpiB/LacA/LacB family,Ribose/Galactose Isomerase;protein_id=gnl|SC|JUb275_00438
|SC|contig000005	Prodigal:2.60	CDS	352036	353226	.	+	0	ID=JUb275_00439;eC_number=2.7.2.3;gene=pgk;inference=ab initio prediction:Prodigal:2.60,similar to AA sequence:UniProtKB:P40924,protein motif:CLUSTERS:PRK13962,protein motif:Cdd:COG0126,protein motif:Pfam:PF00162.13;locus_tag=JUb275_00439;product=Phosphoglycerate kinase,bifunctional phosphoglycerate kinase/triosephosphate isomerase,3-phosphoglycerate kinase,Phosphoglycerate kinase;protein_id=gnl|SC|JUb275_00439
|SC|contig000005	Prodigal:2.60	CDS	353862	354683	.	-	0	ID=JUb275_00440;inference=ab initio prediction:Prodigal:2.60,protein motif:CLUSTERS:PRK05134,protein motif:Cdd:COG4627,protein motif:TIGRFAMs:TIGR02081,protein motif:Pfam:PF08241.6;locus_tag=JUb275_00440;product=bifunctional 3-demethylubiquinone-9 3-methyltransferase/ 2-octaprenyl-6-hydroxy phenol methylase,Uncharacterized protein conserved in bacteria,methionine biosynthesis protein MetW,Methyltransferase domain;protein_id=gnl|SC|JUb275_00440
|SC|contig000005	Prodigal:2.60	CDS	354798	356660	.	-	0	ID=JUb275_00441;gene=mnmG;inference=ab initio prediction:Prodigal:2.60,similar to AA sequence:UniProtKB:Q8KA85,protein motif:CLUSTERS:PRK05192,protein motif:Cdd:COG5158,protein motif:TIGRFAMs:TIGR00136,protein motif:Pfam:PF01134.16;locus_tag=JUb275_00441;product=Glucose-inhibited division protein A,tRNA uridine 5-carboxymethylaminomethyl modification enzyme GidA,Proteins involved in synaptic transmission and general secretion%2C Sec1 family,tRNA uridine 5-carboxymethylaminomethyl modification enzyme GidA,Glucose inhibited division protein A;protein_id=gnl|SC|JUb275_00441
|SC|contig000005	Prodigal:2.60	CDS	356862	357269	.	-	0	ID=JUb275_00442;inference=ab initio prediction:Prodigal:2.60,similar to AA sequence:UniProtKB:Q9X1J7,protein motif:CLUSTERS:PRK00016,protein motif:TIGRFAMs:TIGR00043,protein motif:Pfam:PF02130.11;locus_tag=JUb275_00442;product=Probable rRNA maturation factor,metal-binding heat shock protein,metalloprotein%2C YbeY/UPF0054 family,Uncharacterized protein family UPF0054;protein_id=gnl|SC|JUb275_00442
|SC|contig000005	Prodigal:2.60	CDS	357274	359430	.	-	0	ID=JUb275_00443;gene=rssA_1;inference=ab initio prediction:Prodigal:2.60,similar to AA sequence:UniProtKB:P0AFR0,protein motif:CLUSTERS:PRK10279,protein motif:Cdd:COG3621,protein motif:Pfam:PF01734.1;locus_tag=JUb275_00443;product=NTE family protein rssA,hypothetical protein,Patatin,Patatin-like phospholipase;protein_id=gnl|SC|JUb275_00443
|SC|contig000005	Prodigal:2.60	CDS	359433	361880	.	-	0	ID=JUb275_00444;eC_number=5.1.1.1;gene=alr;inference=ab initio prediction:Prodigal:2.60,similar to AA sequence:UniProtKB:Q9S5V6,protein motif:CLUSTERS:PRK11930,protein motif:Cdd:COG3274,protein motif:TIGRFAMs:TIGR00492,protein motif:Pfam:PF01168.14;locus_tag=JUb275_00444;product=Alanine racemase,putative bifunctional UDP-N-acetylmuramoyl-tripeptide:D-alanyl-D-alanine ligase/alanine racemase,Uncharacterized protein conserved in bacteria,alanine racemase,Alanine racemase%2C N-terminal domain;protein_id=gnl|SC|JUb275_00444
|SC|contig000005	Prodigal:2.60	CDS	361949	362539	.	-	0	ID=JUb275_00445;eC_number=2.7.1.21;gene=tdk;inference=ab initio prediction:Prodigal:2.60,similar to AA sequence:UniProtKB:Q97F65,protein motif:CLUSTERS:PRK04296,protein motif:Pfam:PF00265.12;locus_tag=JUb275_00445;product=Thymidine kinase,thymidine kinase,Thymidine kinase;protein_id=gnl|SC|JUb275_00445
|SC|contig000005	Prodigal:2.60	CDS	362600	364060	.	+	0	ID=JUb275_00446;inference=ab initio prediction:Prodigal:2.60;locus_tag=JUb275_00446;product=hypothetical protein;protein_id=gnl|SC|JUb275_00446
|SC|contig000005	Prodigal:2.60	CDS	364069	364506	.	+	0	ID=JUb275_00447;eC_number=2.1.1.198;gene=rsmI_1;inference=ab initio prediction:Prodigal:2.60,similar to AA sequence:UniProtKB:P67087,protein motif:CLUSTERS:PRK14994,protein motif:TIGRFAMs:TIGR00096,protein motif:Pfam:PF00590.14;locus_tag=JUb275_00447;product=Ribosomal RNA small subunit methyltransferase I,SAM-dependent 16S ribosomal RNA C1402 ribose 2'-O-methyltransferase,putative S-adenosylmethionine-dependent methyltransferase%2C YraL family,Tetrapyrrole (Corrin/Porphyrin) Methylases;protein_id=gnl|SC|JUb275_00447
|SC|contig000005	Prodigal:2.60	CDS	364503	364742	.	+	0	ID=JUb275_00448;eC_number=2.1.1.198;gene=rsmI_2;inference=ab initio prediction:Prodigal:2.60,similar to AA sequence:UniProtKB:P67087,protein motif:CLUSTERS:PRK14994,protein motif:TIGRFAMs:TIGR00096,protein motif:Pfam:PF00590.14;locus_tag=JUb275_00448;product=Ribosomal RNA small subunit methyltransferase I,SAM-dependent 16S ribosomal RNA C1402 ribose 2'-O-methyltransferase,putative S-adenosylmethionine-dependent methyltransferase%2C YraL family,Tetrapyrrole (Corrin/Porphyrin) Methylases;protein_id=gnl|SC|JUb275_00448
|SC|contig000005	Prodigal:2.60	CDS	364743	366236	.	+	0	ID=JUb275_00449;inference=ab initio prediction:Prodigal:2.60;locus_tag=JUb275_00449;product=hypothetical protein;protein_id=gnl|SC|JUb275_00449
|SC|contig000005	Prodigal:2.60	CDS	366388	367134	.	+	0	ID=JUb275_00450;eC_number=1.1.1.100;gene=fabG_3;inference=ab initio prediction:Prodigal:2.60,similar to AA sequence:UniProtKB:P38004,protein motif:CLUSTERS:PRK05557,protein motif:Cdd:COG3347,protein motif:TIGRFAMs:TIGR01830,protein motif:Pfam:PF00106.19;locus_tag=JUb275_00450;product=3-oxoacyl-[acyl-carrier-protein] reductase FabG,3-ketoacyl-(acyl-carrier-protein) reductase,Uncharacterized conserved protein,3-oxoacyl-[acyl-carrier-protein] reductase,short chain dehydrogenase;protein_id=gnl|SC|JUb275_00450
|SC|contig000005	Prodigal:2.60	CDS	367192	368229	.	-	0	ID=JUb275_00451;eC_number=1.7.1.7;gene=guaC;inference=ab initio prediction:Prodigal:2.60,similar to AA sequence:UniProtKB:P60560,protein motif:CLUSTERS:PRK05096,protein motif:TIGRFAMs:TIGR01305,protein motif:Pfam:PF00478.19;locus_tag=JUb275_00451;product=GMP reductase,guanosine 5'-monophosphate oxidoreductase,guanosine monophosphate reductase,IMP dehydrogenase / GMP reductase domain;protein_id=gnl|SC|JUb275_00451
|SC|contig000005	Prodigal:2.60	CDS	368498	369268	.	-	0	ID=JUb275_00452;eC_number=3.1.3.5;gene=surE;inference=ab initio prediction:Prodigal:2.60,similar to AA sequence:UniProtKB:P96112,protein motif:CLUSTERS:PRK00346,protein motif:TIGRFAMs:TIGR00087,protein motif:Pfam:PF01975.11;locus_tag=JUb275_00452;product=5'-nucleotidase surE,5'(3')-nucleotidase/polyphosphatase,5'/3'-nucleotidase SurE,Survival protein SurE;protein_id=gnl|SC|JUb275_00452
|SC|contig000005	Prodigal:2.60	CDS	369413	371542	.	+	0	ID=JUb275_00453;eC_number=3.4.21.102;gene=prc;inference=ab initio prediction:Prodigal:2.60,similar to AA sequence:UniProtKB:P23865,protein motif:CLUSTERS:PRK11186,protein motif:TIGRFAMs:TIGR00225,protein motif:Pfam:PF03572.1;locus_tag=JUb275_00453;product=Tail-specific protease precursor,carboxy-terminal protease,C-terminal processing peptidase,Peptidase family S41;protein_id=gnl|SC|JUb275_00453
|SC|contig000005	Prodigal:2.60	CDS	371610	372113	.	-	0	ID=JUb275_00454;eC_number=1.15.1.1;gene=sodC;inference=ab initio prediction:Prodigal:2.60,similar to AA sequence:UniProtKB:P20379,protein motif:CLUSTERS:PRK10290,protein motif:Pfam:PF00080.14;locus_tag=JUb275_00454;product=Superoxide dismutase [Cu-Zn] precursor,superoxide dismutase,Copper/zinc superoxide dismutase (SODC);protein_id=gnl|SC|JUb275_00454
|SC|contig000005	Prodigal:2.60	CDS	372499	374739	.	+	0	ID=JUb275_00455;inference=ab initio prediction:Prodigal:2.60,protein motif:Cdd:COG4206;locus_tag=JUb275_00455;product=Outer membrane cobalamin receptor protein;protein_id=gnl|SC|JUb275_00455
|SC|contig000005	Prodigal:2.60	CDS	374790	375440	.	+	0	ID=JUb275_00456;inference=ab initio prediction:Prodigal:2.60;locus_tag=JUb275_00456;product=hypothetical protein;protein_id=gnl|SC|JUb275_00456
|SC|contig000005	Prodigal:2.60	CDS	375577	376899	.	+	0	ID=JUb275_00457;gene=ypdA_1;inference=ab initio prediction:Prodigal:2.60,similar to AA sequence:UniProtKB:P0AA93,protein motif:Cdd:COG2972,protein motif:Pfam:PF06580.7;locus_tag=JUb275_00457;product=Inner membrane protein ypdA,Predicted signal transduction protein with a C-terminal ATPase domain,Histidine kinase;protein_id=gnl|SC|JUb275_00457
|SC|contig000005	Prodigal:2.60	CDS	376903	377196	.	+	0	ID=JUb275_00458;inference=ab initio prediction:Prodigal:2.60;locus_tag=JUb275_00458;product=hypothetical protein;protein_id=gnl|SC|JUb275_00458
|SC|contig000005	Prodigal:2.60	CDS	377241	377807	.	+	0	ID=JUb275_00459;inference=ab initio prediction:Prodigal:2.60,protein motif:Cdd:COG2020,protein motif:Pfam:PF04140.8;locus_tag=JUb275_00459;product=Putative protein-S-isoprenylcysteine methyltransferase,Isoprenylcysteine carboxyl methyltransferase (ICMT) family;protein_id=gnl|SC|JUb275_00459
|SC|contig000005	Prodigal:2.60	CDS	378149	379204	.	+	0	ID=JUb275_00460;inference=ab initio prediction:Prodigal:2.60;locus_tag=JUb275_00460;product=hypothetical protein;protein_id=gnl|SC|JUb275_00460
|SC|contig000005	Prodigal:2.60	CDS	379198	379473	.	+	0	ID=JUb275_00461;inference=ab initio prediction:Prodigal:2.60;locus_tag=JUb275_00461;product=hypothetical protein;protein_id=gnl|SC|JUb275_00461
|SC|contig000005	Prodigal:2.60	CDS	380031	381938	.	+	0	ID=JUb275_00462;inference=ab initio prediction:Prodigal:2.60,protein motif:TIGRFAMs:TIGR02145,protein motif:Pfam:PF09603.4;locus_tag=JUb275_00462;product=fibrobacter succinogenes major paralogous domain,Fibrobacter succinogenes major domain (Fib_succ_major);protein_id=gnl|SC|JUb275_00462
|SC|contig000005	Prodigal:2.60	CDS	382166	382561	.	-	0	ID=JUb275_00463;inference=ab initio prediction:Prodigal:2.60;locus_tag=JUb275_00463;product=hypothetical protein;protein_id=gnl|SC|JUb275_00463
|SC|contig000005	Prodigal:2.60	CDS	382744	382998	.	+	0	ID=JUb275_00464;inference=ab initio prediction:Prodigal:2.60;locus_tag=JUb275_00464;product=hypothetical protein;protein_id=gnl|SC|JUb275_00464
|SC|contig000005	Prodigal:2.60	CDS	382984	383376	.	-	0	ID=JUb275_00465;inference=ab initio prediction:Prodigal:2.60,protein motif:Cdd:COG0358,protein motif:TIGRFAMs:TIGR01391,protein motif:Pfam:PF01751.16;locus_tag=JUb275_00465;product=DNA primase (bacterial type),DNA primase,Toprim domain;protein_id=gnl|SC|JUb275_00465
|SC|contig000005	Prodigal:2.60	CDS	383558	383902	.	+	0	ID=JUb275_00466;gene=immR;inference=ab initio prediction:Prodigal:2.60,similar to AA sequence:UniProtKB:P96631,protein motif:CLUSTERS:PRK09706,protein motif:Cdd:COG3093,protein motif:TIGRFAMs:TIGR03830,protein motif:Pfam:PF01381.16;locus_tag=JUb275_00466;product=HTH-type transcriptional regulator immR,transcriptional repressor DicA,Plasmid maintenance system antidote protein,putative zinc finger/helix-turn-helix protein%2C YgiT family,Helix-turn-helix;protein_id=gnl|SC|JUb275_00466
|SC|contig000005	Prodigal:2.60	CDS	383933	384373	.	+	0	ID=JUb275_00467;inference=ab initio prediction:Prodigal:2.60;locus_tag=JUb275_00467;product=hypothetical protein;protein_id=gnl|SC|JUb275_00467
|SC|contig000005	Prodigal:2.60	CDS	384409	384750	.	-	0	ID=JUb275_00468;inference=ab initio prediction:Prodigal:2.60;locus_tag=JUb275_00468;product=hypothetical protein;protein_id=gnl|SC|JUb275_00468
|SC|contig000005	Prodigal:2.60	CDS	384753	385451	.	-	0	ID=JUb275_00469;inference=ab initio prediction:Prodigal:2.60;locus_tag=JUb275_00469;product=hypothetical protein;protein_id=gnl|SC|JUb275_00469
|SC|contig000005	Prodigal:2.60	CDS	385452	385667	.	-	0	ID=JUb275_00470;inference=ab initio prediction:Prodigal:2.60,protein motif:TIGRFAMs:TIGR03696;locus_tag=JUb275_00470;product=RHS repeat-associated core domain;protein_id=gnl|SC|JUb275_00470
|SC|contig000005	Prodigal:2.60	CDS	386020	386679	.	-	0	ID=JUb275_00471;inference=ab initio prediction:Prodigal:2.60;locus_tag=JUb275_00471;product=hypothetical protein;protein_id=gnl|SC|JUb275_00471
|SC|contig000005	Prodigal:2.60	CDS	386676	390095	.	-	0	ID=JUb275_00472;inference=ab initio prediction:Prodigal:2.60,protein motif:TIGRFAMs:TIGR03696,protein motif:Pfam:PF05593.8;locus_tag=JUb275_00472;product=RHS repeat-associated core domain,RHS Repeat;protein_id=gnl|SC|JUb275_00472
|SC|contig000005	Prodigal:2.60	CDS	390107	392503	.	-	0	ID=JUb275_00473;inference=ab initio prediction:Prodigal:2.60;locus_tag=JUb275_00473;product=hypothetical protein;protein_id=gnl|SC|JUb275_00473
|SC|contig000005	Prodigal:2.60	CDS	392512	394050	.	-	0	ID=JUb275_00474;inference=ab initio prediction:Prodigal:2.60,protein motif:TIGRFAMs:TIGR04183;locus_tag=JUb275_00474;product=Por secretion system C-terminal sorting domain;protein_id=gnl|SC|JUb275_00474
|SC|contig000005	Prodigal:2.60	CDS	394346	394636	.	+	0	ID=JUb275_00475;inference=ab initio prediction:Prodigal:2.60;locus_tag=JUb275_00475;product=hypothetical protein;protein_id=gnl|SC|JUb275_00475
|SC|contig000005	Prodigal:2.60	CDS	394648	394923	.	+	0	ID=JUb275_00476;inference=ab initio prediction:Prodigal:2.60;locus_tag=JUb275_00476;product=hypothetical protein;protein_id=gnl|SC|JUb275_00476
|SC|contig000005	Prodigal:2.60	CDS	394981	395724	.	+	0	ID=JUb275_00477;gene=lytR_1;inference=ab initio prediction:Prodigal:2.60,similar to AA sequence:UniProtKB:P60611,protein motif:CLUSTERS:PRK14084,protein motif:Cdd:COG3279,protein motif:Pfam:PF04397.9;locus_tag=JUb275_00477;product=Sensory transduction protein lytR,two-component response regulator,Response regulator of the LytR/AlgR family,LytTr DNA-binding domain;protein_id=gnl|SC|JUb275_00477
|SC|contig000005	Prodigal:2.60	CDS	395994	396182	.	-	0	ID=JUb275_00478;inference=ab initio prediction:Prodigal:2.60;locus_tag=JUb275_00478;product=hypothetical protein;protein_id=gnl|SC|JUb275_00478
|SC|contig000005	Prodigal:2.60	CDS	396447	397250	.	-	0	ID=JUb275_00479;inference=ab initio prediction:Prodigal:2.60;locus_tag=JUb275_00479;product=hypothetical protein;protein_id=gnl|SC|JUb275_00479
|SC|contig000005	Prodigal:2.60	CDS	397335	398009	.	-	0	ID=JUb275_00480;inference=ab initio prediction:Prodigal:2.60;locus_tag=JUb275_00480;product=hypothetical protein;protein_id=gnl|SC|JUb275_00480
|SC|contig000005	Prodigal:2.60	CDS	398314	398433	.	-	0	ID=JUb275_00481;inference=ab initio prediction:Prodigal:2.60;locus_tag=JUb275_00481;product=hypothetical protein;protein_id=gnl|SC|JUb275_00481
|SC|contig000005	Prodigal:2.60	CDS	398554	398745	.	-	0	ID=JUb275_00482;inference=ab initio prediction:Prodigal:2.60;locus_tag=JUb275_00482;product=hypothetical protein;protein_id=gnl|SC|JUb275_00482
|SC|contig000005	Prodigal:2.60	CDS	399804	400991	.	-	0	ID=JUb275_00483;eC_number=2.8.1.-;gene=mnmA;inference=ab initio prediction:Prodigal:2.60,similar to AA sequence:UniProtKB:Q99TM8,protein motif:CLUSTERS:PRK00143,protein motif:Cdd:COG0037,protein motif:TIGRFAMs:TIGR00420,protein motif:Pfam:PF03054.1;locus_tag=JUb275_00483;product=tRNA-specific 2-thiouridylase mnmA,tRNA-specific 2-thiouridylase MnmA,Predicted ATPase of the PP-loop superfamily implicated in cell cycle control,tRNA (5-methylaminomethyl-2-thiouridylate)-methyltransferase,tRNA methyl transferase;protein_id=gnl|SC|JUb275_00483
|SC|contig000005	Prodigal:2.60	CDS	401097	401624	.	+	0	ID=JUb275_00484;inference=ab initio prediction:Prodigal:2.60;locus_tag=JUb275_00484;product=hypothetical protein;protein_id=gnl|SC|JUb275_00484
|SC|contig000005	Prodigal:2.60	CDS	401722	402861	.	-	0	ID=JUb275_00485;inference=ab initio prediction:Prodigal:2.60,protein motif:Pfam:PF04264.7;locus_tag=JUb275_00485;product=YceI-like domain;protein_id=gnl|SC|JUb275_00485
|SC|contig000005	Prodigal:2.60	CDS	403178	403348	.	+	0	ID=JUb275_00486;inference=ab initio prediction:Prodigal:2.60;locus_tag=JUb275_00486;product=hypothetical protein;protein_id=gnl|SC|JUb275_00486
|SC|contig000005	Prodigal:2.60	CDS	403292	405826	.	-	0	ID=JUb275_00487;gene=clpC_1;inference=ab initio prediction:Prodigal:2.60,similar to AA sequence:UniProtKB:Q7A797,protein motif:CLUSTERS:PRK10865,protein motif:Cdd:COG1484,protein motif:TIGRFAMs:TIGR03346,protein motif:Pfam:PF07724.8;locus_tag=JUb275_00487;product=ATP-dependent Clp protease ATP-binding subunit ClpC,protein disaggregation chaperone,DNA replication protein,ATP-dependent chaperone protein ClpB,AAA domain (Cdc48 subfamily);protein_id=gnl|SC|JUb275_00487
|SC|contig000005	Prodigal:2.60	CDS	405978	406202	.	+	0	ID=JUb275_00488;inference=ab initio prediction:Prodigal:2.60;locus_tag=JUb275_00488;product=hypothetical protein;protein_id=gnl|SC|JUb275_00488
|SC|contig000005	Prodigal:2.60	CDS	406202	407311	.	+	0	ID=JUb275_00489;inference=ab initio prediction:Prodigal:2.60,protein motif:CLUSTERS:PRK10307,protein motif:TIGRFAMs:TIGR04007,protein motif:Pfam:PF00534.14;locus_tag=JUb275_00489;product=putative glycosyl transferase,colanic acid biosynthesis glycosyltransferase WcaI,Glycosyl transferases group 1;protein_id=gnl|SC|JUb275_00489
|SC|contig000005	Prodigal:2.60	CDS	407347	407766	.	+	0	ID=JUb275_00490;gene=sufE;inference=ab initio prediction:Prodigal:2.60,similar to AA sequence:UniProtKB:Q9EXP1,protein motif:CLUSTERS:PRK09296,protein motif:TIGRFAMs:TIGR03391,protein motif:Pfam:PF02657.9;locus_tag=JUb275_00490;product=Cysteine desulfuration protein sufE,cysteine desufuration protein SufE,cysteine desulfurase%2C sulfur acceptor subunit CsdE,Fe-S metabolism associated domain;protein_id=gnl|SC|JUb275_00490
|SC|contig000005	Prodigal:2.60	CDS	407769	408737	.	+	0	ID=JUb275_00491;eC_number=2.-.-.-;gene=rfaF;inference=ab initio prediction:Prodigal:2.60,similar to AA sequence:UniProtKB:P37692,protein motif:CLUSTERS:PRK10916,protein motif:TIGRFAMs:TIGR02195,protein motif:Pfam:PF01075.11;locus_tag=JUb275_00491;product=ADP-heptose--LPS heptosyltransferase 2,ADP-heptose:LPS heptosyltransferase II,lipopolysaccharide heptosyltransferase II,Glycosyltransferase family 9 (heptosyltransferase);protein_id=gnl|SC|JUb275_00491
|SC|contig000005	Prodigal:2.60	CDS	408882	409976	.	-	0	ID=JUb275_00492;eC_number=2.3.1.-;gene=oatA;inference=ab initio prediction:Prodigal:2.60,similar to AA sequence:UniProtKB:Q7A3D6,protein motif:Pfam:PF01757.16;locus_tag=JUb275_00492;product=O-acetyltransferase OatA,Acyltransferase family;protein_id=gnl|SC|JUb275_00492
|SC|contig000005	Aragorn:1.2.36	tRNA	410093	410168	.	-	0	ID=JUb275_00493;inference=COORDINATES:profile:Aragorn:1.2.36;locus_tag=JUb275_00493;product=tRNA-Val(tac)
|SC|contig000005	Aragorn:1.2.36	tRNA	410201	410276	.	-	0	ID=JUb275_00494;inference=COORDINATES:profile:Aragorn:1.2.36;locus_tag=JUb275_00494;product=tRNA-Val(tac)
|SC|contig000005	Prodigal:2.60	CDS	410319	411563	.	-	0	ID=JUb275_00495;eC_number=6.3.2.17;gene=fgs;inference=ab initio prediction:Prodigal:2.60,similar to AA sequence:UniProtKB:P15925,protein motif:CLUSTERS:PRK10846,protein motif:Cdd:COG0285,protein motif:TIGRFAMs:TIGR01499,protein motif:Pfam:PF08245.6;locus_tag=JUb275_00495;product=Folylpolyglutamate synthase,bifunctional folylpolyglutamate synthase/ dihydrofolate synthase,Folylpolyglutamate synthase,bifunctional protein FolC,Mur ligase middle domain;protein_id=gnl|SC|JUb275_00495
|SC|contig000005	Prodigal:2.60	CDS	411661	413007	.	+	0	ID=JUb275_00496;gene=bepC_1;inference=ab initio prediction:Prodigal:2.60,similar to AA sequence:UniProtKB:Q8G0Y6,protein motif:CLUSTERS:PRK09465,protein motif:TIGRFAMs:TIGR01844,protein motif:Pfam:PF02321.12;locus_tag=JUb275_00496;product=Outer membrane efflux protein BepC precursor,outer membrane channel protein,type I secretion outer membrane protein%2C TolC family,Outer membrane efflux protein;protein_id=gnl|SC|JUb275_00496
|SC|contig000005	Prodigal:2.60	CDS	413009	413599	.	+	0	ID=JUb275_00497;inference=ab initio prediction:Prodigal:2.60,protein motif:CLUSTERS:PRK04860,protein motif:Pfam:PF10263.3;locus_tag=JUb275_00497;product=hypothetical protein,SprT-like family;protein_id=gnl|SC|JUb275_00497
|SC|contig000005	Prodigal:2.60	CDS	413632	414684	.	+	0	ID=JUb275_00498;gene=algA_1;inference=ab initio prediction:Prodigal:2.60,similar to AA sequence:UniProtKB:P07874,protein motif:CLUSTERS:PRK15460,protein motif:TIGRFAMs:TIGR01479,protein motif:Pfam:PF00483.17;locus_tag=JUb275_00498;product=Alginate biosynthesis protein AlgA,mannose-1-phosphate guanyltransferase,mannose-1-phosphate guanylyltransferase/mannose-6-phosphate isomerase,Nucleotidyl transferase;protein_id=gnl|SC|JUb275_00498
|SC|contig000005	Prodigal:2.60	CDS	414718	415392	.	+	0	ID=JUb275_00499;inference=ab initio prediction:Prodigal:2.60;locus_tag=JUb275_00499;product=hypothetical protein;protein_id=gnl|SC|JUb275_00499
|SC|contig000005	Prodigal:2.60	CDS	415541	416080	.	+	0	ID=JUb275_00500;inference=ab initio prediction:Prodigal:2.60;locus_tag=JUb275_00500;product=hypothetical protein;protein_id=gnl|SC|JUb275_00500
|SC|contig000005	Prodigal:2.60	CDS	416159	416614	.	-	0	ID=JUb275_00501;eC_number=1.11.1.15;gene=bcp;inference=ab initio prediction:Prodigal:2.60,similar to AA sequence:UniProtKB:P0AE52,protein motif:CLUSTERS:PRK09437,protein motif:TIGRFAMs:TIGR03137,protein motif:Pfam:PF00578.15;locus_tag=JUb275_00501;product=Putative peroxiredoxin bcp,thioredoxin-dependent thiol peroxidase,peroxiredoxin,AhpC/TSA family;protein_id=gnl|SC|JUb275_00501
|SC|contig000005	Prodigal:2.60	CDS	416648	417268	.	+	0	ID=JUb275_00502;eC_number=4.2.99.18;gene=nth;inference=ab initio prediction:Prodigal:2.60,similar to AA sequence:UniProtKB:P0AB83,protein motif:CLUSTERS:PRK10702,protein motif:Cdd:COG0122,protein motif:TIGRFAMs:TIGR01083,protein motif:Pfam:PF00730.1;locus_tag=JUb275_00502;product=Endonuclease III,endonuclease III,3-methyladenine DNA glycosylase/8-oxoguanine DNA glycosylase,endonuclease III,HhH-GPD superfamily base excision DNA repair protein;protein_id=gnl|SC|JUb275_00502
|SC|contig000005	Prodigal:2.60	CDS	417348	419144	.	-	0	ID=JUb275_00503;inference=ab initio prediction:Prodigal:2.60,protein motif:Pfam:PF05960.5;locus_tag=JUb275_00503;product=Bacterial protein of unknown function (DUF885);protein_id=gnl|SC|JUb275_00503
|SC|contig000005	Prodigal:2.60	CDS	419314	419775	.	+	0	ID=JUb275_00504;inference=ab initio prediction:Prodigal:2.60;locus_tag=JUb275_00504;product=hypothetical protein;protein_id=gnl|SC|JUb275_00504
|SC|contig000005	Prodigal:2.60	CDS	419953	420657	.	+	0	ID=JUb275_00505;gene=tolQ_1;inference=ab initio prediction:Prodigal:2.60,similar to AA sequence:UniProtKB:P0ABU9,protein motif:CLUSTERS:PRK10801,protein motif:TIGRFAMs:TIGR02796,protein motif:Pfam:PF01618.10;locus_tag=JUb275_00505;product=hypothetical protein,colicin uptake protein TolQ,protein TolQ,MotA/TolQ/ExbB proton channel family;protein_id=gnl|SC|JUb275_00505
|SC|contig000005	Prodigal:2.60	CDS	420668	421066	.	+	0	ID=JUb275_00506;inference=ab initio prediction:Prodigal:2.60,protein motif:CLUSTERS:PRK11267,protein motif:TIGRFAMs:TIGR02801,protein motif:Pfam:PF02472.10;locus_tag=JUb275_00506;product=biopolymer transport protein ExbD,protein TolR,Biopolymer transport protein ExbD/TolR;protein_id=gnl|SC|JUb275_00506
|SC|contig000005	Prodigal:2.60	CDS	421086	421964	.	+	0	ID=JUb275_00507;inference=ab initio prediction:Prodigal:2.60;locus_tag=JUb275_00507;product=hypothetical protein;protein_id=gnl|SC|JUb275_00507
|SC|contig000005	Prodigal:2.60	CDS	421977	422369	.	-	0	ID=JUb275_00508;inference=ab initio prediction:Prodigal:2.60;locus_tag=JUb275_00508;product=hypothetical protein;protein_id=gnl|SC|JUb275_00508
|SC|contig000005	Prodigal:2.60	CDS	422413	423816	.	-	0	ID=JUb275_00509;gene=spmA;inference=ab initio prediction:Prodigal:2.60,similar to AA sequence:UniProtKB:P35157,protein motif:Cdd:COG0700,protein motif:Pfam:PF07670.8;locus_tag=JUb275_00509;product=Spore maturation protein A,Uncharacterized membrane protein,Nucleoside recognition;protein_id=gnl|SC|JUb275_00509
|SC|contig000005	Prodigal:2.60	CDS	423869	424342	.	-	0	ID=JUb275_00510;inference=ab initio prediction:Prodigal:2.60;locus_tag=JUb275_00510;product=hypothetical protein;protein_id=gnl|SC|JUb275_00510
|SC|contig000005	Prodigal:2.60	CDS	424436	425290	.	-	0	ID=JUb275_00511;eC_number=6.4.1.2;gene=accD;inference=ab initio prediction:Prodigal:2.60,similar to AA sequence:UniProtKB:P0A9Q5,protein motif:CLUSTERS:PRK05654,protein motif:Cdd:COG4799,protein motif:TIGRFAMs:TIGR00515,protein motif:Pfam:PF01039.16;locus_tag=JUb275_00511;product=Acetyl-coenzyme A carboxylase carboxyl transferase subunit beta,acetyl-CoA carboxylase subunit beta,Acetyl-CoA carboxylase%2C carboxyltransferase component (subunits alpha and beta),acetyl-CoA carboxylase%2C carboxyl transferase%2C beta subunit,Carboxyl transferase domain;protein_id=gnl|SC|JUb275_00511
|SC|contig000005	Prodigal:2.60	CDS	425365	426435	.	-	0	ID=JUb275_00512;eC_number=4.1.2.13;gene=fbaA;inference=ab initio prediction:Prodigal:2.60,similar to AA sequence:UniProtKB:P0AB71,protein motif:CLUSTERS:PRK09197,protein motif:Cdd:COG0191,protein motif:TIGRFAMs:TIGR01520,protein motif:Pfam:PF01116.14;locus_tag=JUb275_00512;product=Fructose-bisphosphate aldolase class 2,fructose-bisphosphate aldolase,Fructose/tagatose bisphosphate aldolase,fructose-bisphosphate aldolase%2C class II,Fructose-bisphosphate aldolase class-II;protein_id=gnl|SC|JUb275_00512
|SC|contig000005	Prodigal:2.60	CDS	426507	427373	.	-	0	ID=JUb275_00513;eC_number=2.7.1.23;gene=ppnK;inference=ab initio prediction:Prodigal:2.60,similar to AA sequence:UniProtKB:P65774,protein motif:CLUSTERS:PRK01911,protein motif:Cdd:COG0061,protein motif:Pfam:PF01513.15;locus_tag=JUb275_00513;product=Probable inorganic polyphosphate/ATP-NAD kinase,inorganic polyphosphate/ATP-NAD kinase,Predicted sugar kinase,ATP-NAD kinase;protein_id=gnl|SC|JUb275_00513
|SC|contig000005	Prodigal:2.60	CDS	427376	428026	.	-	0	ID=JUb275_00514;inference=ab initio prediction:Prodigal:2.60,protein motif:Pfam:PF00571.22;locus_tag=JUb275_00514;product=CBS domain;protein_id=gnl|SC|JUb275_00514
|SC|contig000005	Prodigal:2.60	CDS	428214	428744	.	-	0	ID=JUb275_00515;eC_number=2.1.1.-;inference=ab initio prediction:Prodigal:2.60,similar to AA sequence:UniProtKB:Q7A794,protein motif:CLUSTERS:PRK11081,protein motif:TIGRFAMs:TIGR00186,protein motif:Pfam:PF00588.13;locus_tag=JUb275_00515;product=Putative TrmH family tRNA/rRNA methyltransferase,tRNA guanosine-2'-O-methyltransferase,RNA methyltransferase%2C TrmH family%2C group 3,SpoU rRNA Methylase family;protein_id=gnl|SC|JUb275_00515
|SC|contig000005	Prodigal:2.60	CDS	429084	429872	.	-	0	ID=JUb275_00516;inference=ab initio prediction:Prodigal:2.60,protein motif:Cdd:COG3781,protein motif:Pfam:PF01062.15;locus_tag=JUb275_00516;product=Predicted membrane protein,Bestrophin%2C RFP-TM%2C chloride channel;protein_id=gnl|SC|JUb275_00516
|SC|contig000005	Prodigal:2.60	CDS	430480	433068	.	+	0	ID=JUb275_00517;gene=mutS;inference=ab initio prediction:Prodigal:2.60,similar to AA sequence:UniProtKB:P0A1Y0,protein motif:CLUSTERS:PRK05399,protein motif:Cdd:COG0040,protein motif:TIGRFAMs:TIGR01070,protein motif:Pfam:PF00488.15;locus_tag=JUb275_00517;product=DNA mismatch repair protein mutS,DNA mismatch repair protein MutS,ATP phosphoribosyltransferase,DNA mismatch repair protein MutS,MutS domain V;protein_id=gnl|SC|JUb275_00517
|SC|contig000005	Prodigal:2.60	CDS	433082	433528	.	-	0	ID=JUb275_00518;inference=ab initio prediction:Prodigal:2.60;locus_tag=JUb275_00518;product=hypothetical protein;protein_id=gnl|SC|JUb275_00518
|SC|contig000005	Prodigal:2.60	CDS	433646	434131	.	+	0	ID=JUb275_00519;gene=stoA;inference=ab initio prediction:Prodigal:2.60,similar to AA sequence:UniProtKB:O31687,protein motif:CLUSTERS:PRK03147,protein motif:TIGRFAMs:TIGR01068,protein motif:Pfam:PF00578.15;locus_tag=JUb275_00519;product=Stage IV sporulation protein H,thiol-disulfide oxidoreductase,thioredoxin,AhpC/TSA family;protein_id=gnl|SC|JUb275_00519
|SC|contig000005	Prodigal:2.60	CDS	434146	434802	.	+	0	ID=JUb275_00520;inference=ab initio prediction:Prodigal:2.60,protein motif:CLUSTERS:PRK03147,protein motif:Pfam:PF00578.15;locus_tag=JUb275_00520;product=thiol-disulfide oxidoreductase,AhpC/TSA family;protein_id=gnl|SC|JUb275_00520
|SC|contig000005	Prodigal:2.60	CDS	434862	435257	.	+	0	ID=JUb275_00521;inference=ab initio prediction:Prodigal:2.60,protein motif:Pfam:PF10990.2;locus_tag=JUb275_00521;product=Protein of unknown function (DUF2809);protein_id=gnl|SC|JUb275_00521
|SC|contig000005	Prodigal:2.60	CDS	435258	436175	.	-	0	ID=JUb275_00522;inference=ab initio prediction:Prodigal:2.60;locus_tag=JUb275_00522;product=hypothetical protein;protein_id=gnl|SC|JUb275_00522
|SC|contig000005	Prodigal:2.60	CDS	436172	436762	.	-	0	ID=JUb275_00523;inference=ab initio prediction:Prodigal:2.60,protein motif:Pfam:PF10067.3;locus_tag=JUb275_00523;product=Predicted membrane protein (DUF2306);protein_id=gnl|SC|JUb275_00523
|SC|contig000005	Prodigal:2.60	CDS	436846	438048	.	-	0	ID=JUb275_00524;inference=ab initio prediction:Prodigal:2.60,similar to AA sequence:UniProtKB:P44941,protein motif:CLUSTERS:PRK09564,protein motif:Cdd:COG1232,protein motif:TIGRFAMs:TIGR00275,protein motif:Pfam:PF03486.8;locus_tag=JUb275_00524;product=hypothetical protein,coenzyme A disulfide reductase,Protoporphyrinogen oxidase,flavoprotein%2C HI0933 family,HI0933-like protein;protein_id=gnl|SC|JUb275_00524
|SC|contig000005	Prodigal:2.60	CDS	438162	438653	.	+	0	ID=JUb275_00525;inference=ab initio prediction:Prodigal:2.60,protein motif:Cdd:COG3884,protein motif:TIGRFAMs:TIGR00051,protein motif:Pfam:PF01643.11;locus_tag=JUb275_00525;product=Acyl-ACP thioesterase,acyl-CoA thioester hydrolase%2C YbgC/YbaW family,Acyl-ACP thioesterase;protein_id=gnl|SC|JUb275_00525
|SC|contig000005	Prodigal:2.60	CDS	438734	439795	.	+	0	ID=JUb275_00526;eC_number=2.7.4.16;gene=thiL;inference=ab initio prediction:Prodigal:2.60,similar to AA sequence:UniProtKB:P0AGG0,protein motif:CLUSTERS:PRK05731,protein motif:Cdd:COG0309,protein motif:TIGRFAMs:TIGR01379,protein motif:Pfam:PF00586.18;locus_tag=JUb275_00526;product=Thiamine-monophosphate kinase,thiamine monophosphate kinase,Hydrogenase maturation factor,thiamine-monophosphate kinase,AIR synthase related protein%2C N-terminal domain;protein_id=gnl|SC|JUb275_00526
|SC|contig000005	Prodigal:2.60	CDS	439878	441317	.	-	0	ID=JUb275_00527;inference=ab initio prediction:Prodigal:2.60;locus_tag=JUb275_00527;product=hypothetical protein;protein_id=gnl|SC|JUb275_00527
|SC|contig000005	Prodigal:2.60	CDS	441377	442624	.	-	0	ID=JUb275_00528;eC_number=3.4.11.4;gene=pepT;inference=ab initio prediction:Prodigal:2.60,similar to AA sequence:UniProtKB:Q81WU4,protein motif:CLUSTERS:PRK05469,protein motif:TIGRFAMs:TIGR01882,protein motif:Pfam:PF01546.22;locus_tag=JUb275_00528;product=Peptidase T,peptidase T,peptidase T,Peptidase family M20/M25/M40;protein_id=gnl|SC|JUb275_00528
|SC|contig000005	Prodigal:2.60	CDS	442805	443653	.	+	0	ID=JUb275_00529;eC_number=4.1.3.4;gene=yngG;inference=ab initio prediction:Prodigal:2.60,similar to AA sequence:UniProtKB:O34873,protein motif:CLUSTERS:PRK05692,protein motif:Cdd:COG0119,protein motif:TIGRFAMs:TIGR02146,protein motif:Pfam:PF00682.13;locus_tag=JUb275_00529;product=Hydroxymethylglutaryl-CoA lyase yngG,hydroxymethylglutaryl-CoA lyase,Isopropylmalate/homocitrate/citramalate synthases,homocitrate synthase,HMGL-like;protein_id=gnl|SC|JUb275_00529
|SC|contig000005	Prodigal:2.60	CDS	443671	444510	.	+	0	ID=JUb275_00530;eC_number=2.8.1.2;gene=sseA;inference=ab initio prediction:Prodigal:2.60,similar to AA sequence:UniProtKB:P31142,protein motif:CLUSTERS:PRK11493,protein motif:Pfam:PF00581.14;locus_tag=JUb275_00530;product=3-mercaptopyruvate sulfurtransferase,3-mercaptopyruvate sulfurtransferase,Rhodanese-like domain;protein_id=gnl|SC|JUb275_00530
|SC|contig000005	Prodigal:2.60	CDS	444549	444875	.	-	0	ID=JUb275_00531;inference=ab initio prediction:Prodigal:2.60,protein motif:TIGRFAMs:TIGR02945,protein motif:Pfam:PF01883.13;locus_tag=JUb275_00531;product=FeS assembly SUF system protein,Domain of unknown function DUF59;protein_id=gnl|SC|JUb275_00531
|SC|contig000005	Prodigal:2.60	CDS	444879	445580	.	-	0	ID=JUb275_00532;inference=ab initio prediction:Prodigal:2.60,protein motif:Cdd:COG3298,protein motif:Pfam:PF10108.3;locus_tag=JUb275_00532;product=Predicted 3'-5' exonuclease related to the exonuclease domain of PolB,Predicted 3'-5' exonuclease related to the exonuclease domain of PolB;protein_id=gnl|SC|JUb275_00532
|SC|contig000005	Prodigal:2.60	CDS	445602	445949	.	-	0	ID=JUb275_00533;gene=csaA;inference=ab initio prediction:Prodigal:2.60,similar to AA sequence:UniProtKB:P37584,protein motif:CLUSTERS:PRK10089,protein motif:TIGRFAMs:TIGR02222,protein motif:Pfam:PF01588.14;locus_tag=JUb275_00533;product=hypothetical protein,tRNA-binding protein,export-related chaperone CsaA,Putative tRNA binding domain;protein_id=gnl|SC|JUb275_00533
|SC|contig000005	Prodigal:2.60	CDS	445946	446455	.	-	0	ID=JUb275_00534;inference=ab initio prediction:Prodigal:2.60;locus_tag=JUb275_00534;product=hypothetical protein;protein_id=gnl|SC|JUb275_00534
|SC|contig000005	Prodigal:2.60	CDS	446732	448267	.	+	0	ID=JUb275_00535;gene=comM;inference=ab initio prediction:Prodigal:2.60,similar to AA sequence:UniProtKB:P45049,protein motif:CLUSTERS:PRK09862,protein motif:Cdd:COG1239,protein motif:TIGRFAMs:TIGR00368,protein motif:Pfam:PF01078.15;locus_tag=JUb275_00535;product=Competence protein ComM,putative ATP-dependent protease,Mg-chelatase subunit ChlI,Mg chelatase-like protein,Magnesium chelatase%2C subunit ChlI;protein_id=gnl|SC|JUb275_00535
|SC|contig000005	Prodigal:2.60	CDS	448396	450597	.	-	0	ID=JUb275_00536;inference=ab initio prediction:Prodigal:2.60,protein motif:Pfam:PF10459.3;locus_tag=JUb275_00536;product=Peptidase S46;protein_id=gnl|SC|JUb275_00536
|SC|contig000005	Prodigal:2.60	CDS	451103	451504	.	-	0	ID=JUb275_00537;inference=ab initio prediction:Prodigal:2.60;locus_tag=JUb275_00537;product=hypothetical protein;protein_id=gnl|SC|JUb275_00537
|SC|contig000005	Prodigal:2.60	CDS	452480	456418	.	+	0	ID=JUb275_00538;gene=lgrD_1;inference=ab initio prediction:Prodigal:2.60,similar to AA sequence:UniProtKB:Q70LM4,protein motif:CLUSTERS:PRK12316,protein motif:Cdd:COG0236,protein motif:TIGRFAMs:TIGR01733,protein motif:Pfam:PF00501.22;locus_tag=JUb275_00538;product=Linear gramicidin synthase subunit D,peptide synthase,Acyl carrier protein,amino acid adenylation domain,AMP-binding enzyme;protein_id=gnl|SC|JUb275_00538
|SC|contig000005	Prodigal:2.60	CDS	456511	456624	.	+	0	ID=JUb275_00539;inference=ab initio prediction:Prodigal:2.60;locus_tag=JUb275_00539;product=hypothetical protein;protein_id=gnl|SC|JUb275_00539
|SC|contig000005	Prodigal:2.60	CDS	456735	457958	.	+	0	ID=JUb275_00540;gene=hflX;inference=ab initio prediction:Prodigal:2.60,similar to AA sequence:UniProtKB:P25519,protein motif:CLUSTERS:PRK11058,protein motif:Cdd:COG3596,protein motif:TIGRFAMs:TIGR03156,protein motif:Pfam:PF01926.17;locus_tag=JUb275_00540;product=GTP-binding protein HflX,GTPase HflX,Predicted GTPase,GTP-binding protein HflX,GTPase of unknown function;protein_id=gnl|SC|JUb275_00540
|SC|contig000005	Prodigal:2.60	CDS	457958	458593	.	+	0	ID=JUb275_00541;inference=ab initio prediction:Prodigal:2.60;locus_tag=JUb275_00541;product=hypothetical protein;protein_id=gnl|SC|JUb275_00541
|SC|contig000005	Prodigal:2.60	CDS	458610	459896	.	+	0	ID=JUb275_00542;gene=nhaK_1;inference=ab initio prediction:Prodigal:2.60,similar to AA sequence:UniProtKB:O32212,protein motif:CLUSTERS:PRK05326,protein motif:Cdd:COG0025,protein motif:TIGRFAMs:TIGR00831,protein motif:Pfam:PF00999.15;locus_tag=JUb275_00542;product=Sodium%2C potassium%2C lithium and rubidium/H(+) antiporter,potassium/proton antiporter,NhaP-type Na+/H+ and K+/H+ antiporters,Na+/H+ antiporter,Sodium/hydrogen exchanger family;protein_id=gnl|SC|JUb275_00542
|SC|contig000005	Prodigal:2.60	CDS	459911	460630	.	+	0	ID=JUb275_00543;inference=ab initio prediction:Prodigal:2.60,protein motif:Pfam:PF08713.5;locus_tag=JUb275_00543;product=DNA alkylation repair enzyme;protein_id=gnl|SC|JUb275_00543
|SC|contig000005	Prodigal:2.60	CDS	460630	460959	.	+	0	ID=JUb275_00544;inference=ab initio prediction:Prodigal:2.60;locus_tag=JUb275_00544;product=hypothetical protein;protein_id=gnl|SC|JUb275_00544
|SC|contig000005	Prodigal:2.60	CDS	461015	462085	.	+	0	ID=JUb275_00545;gene=chaA;inference=ab initio prediction:Prodigal:2.60,similar to AA sequence:UniProtKB:P31801,protein motif:CLUSTERS:PRK10599,protein motif:Cdd:COG0387,protein motif:TIGRFAMs:TIGR00846,protein motif:Pfam:PF01699.18;locus_tag=JUb275_00545;product=Calcium/proton antiporter,calcium/sodium:proton antiporter,Ca2+/H+ antiporter,calcium/proton exchanger,Sodium/calcium exchanger protein;protein_id=gnl|SC|JUb275_00545
|SC|contig000005	Prodigal:2.60	CDS	462095	462475	.	-	0	ID=JUb275_00546;gene=ctb;inference=ab initio prediction:Prodigal:2.60,similar to AA sequence:UniProtKB:Q0PB48,protein motif:Cdd:COG2346,protein motif:Pfam:PF01152.15;locus_tag=JUb275_00546;product=Group 3 truncated hemoglobin ctb,Truncated hemoglobins,Bacterial-like globin;protein_id=gnl|SC|JUb275_00546
|SC|contig000005	Prodigal:2.60	CDS	462574	463086	.	+	0	ID=JUb275_00547;inference=ab initio prediction:Prodigal:2.60,protein motif:Pfam:PF03692.9;locus_tag=JUb275_00547;product=Flagellin N-methylase;protein_id=gnl|SC|JUb275_00547
|SC|contig000005	Prodigal:2.60	CDS	463201	463536	.	+	0	ID=JUb275_00548;inference=ab initio prediction:Prodigal:2.60;locus_tag=JUb275_00548;product=hypothetical protein;protein_id=gnl|SC|JUb275_00548
|SC|contig000005	Prodigal:2.60	CDS	463581	463955	.	-	0	ID=JUb275_00549;inference=ab initio prediction:Prodigal:2.60,protein motif:Cdd:COG5646,protein motif:Pfam:PF08818.5;locus_tag=JUb275_00549;product=Uncharacterized conserved protein,Domain of unknown function (DU1801);protein_id=gnl|SC|JUb275_00549
|SC|contig000005	Prodigal:2.60	CDS	464082	465440	.	-	0	ID=JUb275_00550;eC_number=1.4.1.2;gene=gdh;inference=ab initio prediction:Prodigal:2.60,similar to AA sequence:UniProtKB:P0C934,protein motif:CLUSTERS:PRK14030,protein motif:Pfam:PF00208.15;locus_tag=JUb275_00550;product=NAD-specific glutamate dehydrogenase,glutamate dehydrogenase,Glutamate/Leucine/Phenylalanine/Valine dehydrogenase;protein_id=gnl|SC|JUb275_00550
|SC|contig000005	Prodigal:2.60	CDS	465631	466740	.	-	0	ID=JUb275_00551;gene=smf;inference=ab initio prediction:Prodigal:2.60,similar to AA sequence:UniProtKB:P39813,protein motif:CLUSTERS:PRK10736,protein motif:TIGRFAMs:TIGR00732,protein motif:Pfam:PF02481.9;locus_tag=JUb275_00551;product=hypothetical protein,hypothetical protein,DNA protecting protein DprA,DNA recombination-mediator protein A;protein_id=gnl|SC|JUb275_00551
|SC|contig000005	Prodigal:2.60	CDS	466775	467494	.	-	0	ID=JUb275_00552;inference=ab initio prediction:Prodigal:2.60,protein motif:TIGRFAMs:TIGR03902,protein motif:Pfam:PF01694.16;locus_tag=JUb275_00552;product=rhombosortase,Rhomboid family;protein_id=gnl|SC|JUb275_00552
|SC|contig000005	Prodigal:2.60	CDS	467794	468717	.	+	0	ID=JUb275_00553;inference=ab initio prediction:Prodigal:2.60,protein motif:Pfam:PF11276.2;locus_tag=JUb275_00553;product=Protein of unknown function (DUF3078);protein_id=gnl|SC|JUb275_00553
|SC|contig000005	Prodigal:2.60	CDS	468797	470122	.	-	0	ID=JUb275_00554;gene=sufD;inference=ab initio prediction:Prodigal:2.60,similar to AA sequence:UniProtKB:P77689,protein motif:CLUSTERS:PRK10948,protein motif:TIGRFAMs:TIGR01981,protein motif:Pfam:PF01458.11;locus_tag=JUb275_00554;product=FeS cluster assembly protein sufD,cysteine desulfurase activator complex subunit SufD,FeS assembly protein SufD,Uncharacterized protein family (UPF0051);protein_id=gnl|SC|JUb275_00554
|SC|contig000005	Prodigal:2.60	CDS	470218	470961	.	-	0	ID=JUb275_00555;gene=sufC;inference=ab initio prediction:Prodigal:2.60,similar to AA sequence:UniProtKB:P77499,protein motif:CLUSTERS:PRK09580,protein motif:Cdd:COG0396,protein motif:TIGRFAMs:TIGR01978,protein motif:Pfam:PF00005.21;locus_tag=JUb275_00555;product=Probable ATP-dependent transporter SufC,cysteine desulfurase ATPase component,ABC-type transport system involved in Fe-S cluster assembly%2C ATPase component,FeS assembly ATPase SufC,ABC transporter;protein_id=gnl|SC|JUb275_00555
|SC|contig000005	Prodigal:2.60	CDS	471031	472479	.	-	0	ID=JUb275_00556;gene=sufB;inference=ab initio prediction:Prodigal:2.60,similar to AA sequence:UniProtKB:P77522,protein motif:CLUSTERS:PRK11814,protein motif:TIGRFAMs:TIGR01980,protein motif:Pfam:PF01458.11;locus_tag=JUb275_00556;product=FeS cluster assembly protein sufB,cysteine desulfurase activator complex subunit SufB,FeS assembly protein SufB,Uncharacterized protein family (UPF0051);protein_id=gnl|SC|JUb275_00556
|SC|contig000005	Prodigal:2.60	CDS	472550	472879	.	-	0	ID=JUb275_00557;gene=iscA;inference=ab initio prediction:Prodigal:2.60,similar to AA sequence:UniProtKB:P0AAC8,protein motif:CLUSTERS:PRK13623,protein motif:TIGRFAMs:TIGR00049,protein motif:Pfam:PF01521.14;locus_tag=JUb275_00557;product=Iron-sulfur cluster assembly protein,iron-sulfur cluster insertion protein ErpA,iron-sulfur cluster assembly accessory protein,Iron-sulphur cluster biosynthesis;protein_id=gnl|SC|JUb275_00557
|SC|contig000005	Prodigal:2.60	CDS	473026	473892	.	+	0	ID=JUb275_00558;inference=ab initio prediction:Prodigal:2.60,protein motif:TIGRFAMs:TIGR01200,protein motif:Pfam:PF09697.4;locus_tag=JUb275_00558;product=GLPGLI family protein,Protein of unknown function (Porph_ging);protein_id=gnl|SC|JUb275_00558
|SC|contig000005	Prodigal:2.60	CDS	474060	475442	.	-	0	ID=JUb275_00559;inference=ab initio prediction:Prodigal:2.60,protein motif:Pfam:PF01823.13;locus_tag=JUb275_00559;product=MAC/Perforin domain;protein_id=gnl|SC|JUb275_00559
|SC|contig000005	Prodigal:2.60	CDS	476299	477159	.	-	0	ID=JUb275_00560;inference=ab initio prediction:Prodigal:2.60,protein motif:Cdd:COG2321,protein motif:Pfam:PF04228.7;locus_tag=JUb275_00560;product=Predicted metalloprotease,Putative neutral zinc metallopeptidase;protein_id=gnl|SC|JUb275_00560
|SC|contig000005	Prodigal:2.60	CDS	477229	477564	.	+	0	ID=JUb275_00561;inference=ab initio prediction:Prodigal:2.60;locus_tag=JUb275_00561;product=hypothetical protein;protein_id=gnl|SC|JUb275_00561
|SC|contig000005	Prodigal:2.60	CDS	477567	477899	.	+	0	ID=JUb275_00562;inference=ab initio prediction:Prodigal:2.60;locus_tag=JUb275_00562;product=hypothetical protein;protein_id=gnl|SC|JUb275_00562
|SC|contig000005	Prodigal:2.60	CDS	477903	479063	.	+	0	ID=JUb275_00563;gene=gsp;inference=ab initio prediction:Prodigal:2.60,similar to AA sequence:UniProtKB:P0AES0,protein motif:CLUSTERS:PRK10507,protein motif:Pfam:PF03738.8;locus_tag=JUb275_00563;product=Bifunctional glutathionylspermidine synthetase/amidase,bifunctional glutathionylspermidine amidase/glutathionylspermidine synthetase,Glutathionylspermidine synthase;protein_id=gnl|SC|JUb275_00563
|SC|contig000005	Prodigal:2.60	CDS	479101	479616	.	-	0	ID=JUb275_00564;eC_number=2.5.1.9;gene=ribH;inference=ab initio prediction:Prodigal:2.60,similar to AA sequence:UniProtKB:P99141,protein motif:CLUSTERS:PRK00061,protein motif:TIGRFAMs:TIGR00114,protein motif:Pfam:PF00885.13;locus_tag=JUb275_00564;product=6%2C7-dimethyl-8-ribityllumazine synthase,6%2C7-dimethyl-8-ribityllumazine synthase,6%2C7-dimethyl-8-ribityllumazine synthase,6%2C7-dimethyl-8-ribityllumazine synthase;protein_id=gnl|SC|JUb275_00564
|SC|contig000005	Prodigal:2.60	CDS	479620	480327	.	-	0	ID=JUb275_00565;inference=ab initio prediction:Prodigal:2.60,protein motif:Cdd:COG4649;locus_tag=JUb275_00565;product=Uncharacterized protein conserved in bacteria;protein_id=gnl|SC|JUb275_00565
|SC|contig000005	Prodigal:2.60	CDS	480478	481014	.	-	0	ID=JUb275_00566;eC_number=2.4.2.7;gene=apt;inference=ab initio prediction:Prodigal:2.60,similar to AA sequence:UniProtKB:P69503,protein motif:CLUSTERS:PRK02304,protein motif:Cdd:COG0302,protein motif:TIGRFAMs:TIGR01090,protein motif:Pfam:PF00156.21;locus_tag=JUb275_00566;product=Adenine phosphoribosyltransferase,adenine phosphoribosyltransferase,GTP cyclohydrolase I,adenine phosphoribosyltransferase,Phosphoribosyl transferase domain;protein_id=gnl|SC|JUb275_00566
|SC|contig000005	Prodigal:2.60	CDS	481014	482207	.	-	0	ID=JUb275_00567;inference=ab initio prediction:Prodigal:2.60;locus_tag=JUb275_00567;product=hypothetical protein;protein_id=gnl|SC|JUb275_00567
|SC|contig000005	Prodigal:2.60	CDS	482259	483275	.	-	0	ID=JUb275_00568;inference=ab initio prediction:Prodigal:2.60;locus_tag=JUb275_00568;product=hypothetical protein;protein_id=gnl|SC|JUb275_00568
|SC|contig000005	Prodigal:2.60	CDS	483416	484747	.	-	0	ID=JUb275_00569;inference=ab initio prediction:Prodigal:2.60;locus_tag=JUb275_00569;product=hypothetical protein;protein_id=gnl|SC|JUb275_00569
|SC|contig000005	Prodigal:2.60	CDS	484756	485433	.	-	0	ID=JUb275_00570;inference=ab initio prediction:Prodigal:2.60,protein motif:CLUSTERS:PRK13697,protein motif:Pfam:PF00034.15;locus_tag=JUb275_00570;product=cytochrome c6,Cytochrome c;protein_id=gnl|SC|JUb275_00570
|SC|contig000005	Prodigal:2.60	CDS	485435	485956	.	-	0	ID=JUb275_00571;inference=ab initio prediction:Prodigal:2.60,protein motif:Pfam:PF11821.2;locus_tag=JUb275_00571;product=Protein of unknown function (DUF3341);protein_id=gnl|SC|JUb275_00571
|SC|contig000005	Prodigal:2.60	CDS	485943	487340	.	-	0	ID=JUb275_00572;inference=ab initio prediction:Prodigal:2.60,protein motif:Cdd:COG3743,protein motif:Pfam:PF03916.8;locus_tag=JUb275_00572;product=Uncharacterized conserved protein,Polysulphide reductase%2C NrfD;protein_id=gnl|SC|JUb275_00572
|SC|contig000005	Prodigal:2.60	CDS	487366	490434	.	-	0	ID=JUb275_00573;gene=cooF;inference=ab initio prediction:Prodigal:2.60,similar to AA sequence:UniProtKB:P31894,protein motif:CLUSTERS:PRK14993,protein motif:TIGRFAMs:TIGR03149,protein motif:Pfam:PF12838.1;locus_tag=JUb275_00573;product=Iron-sulfur protein,tetrathionate reductase subunit B,cytochrome c nitrite reductase%2C Fe-S protein,4Fe-4S dicluster domain;protein_id=gnl|SC|JUb275_00573
|SC|contig000005	Prodigal:2.60	CDS	490457	491815	.	-	0	ID=JUb275_00574;inference=ab initio prediction:Prodigal:2.60,protein motif:Cdd:COG2010,protein motif:Pfam:PF00034.15;locus_tag=JUb275_00574;product=Cytochrome c%2C mono- and diheme variants,Cytochrome c;protein_id=gnl|SC|JUb275_00574
|SC|contig000005	Prodigal:2.60	CDS	492000	492536	.	+	0	ID=JUb275_00575;inference=ab initio prediction:Prodigal:2.60;locus_tag=JUb275_00575;product=hypothetical protein;protein_id=gnl|SC|JUb275_00575
|SC|contig000005	Prodigal:2.60	CDS	492588	493862	.	-	0	ID=JUb275_00576;inference=ab initio prediction:Prodigal:2.60;locus_tag=JUb275_00576;product=hypothetical protein;protein_id=gnl|SC|JUb275_00576
|SC|contig000005	Prodigal:2.60	CDS	493928	495469	.	-	0	ID=JUb275_00577;inference=ab initio prediction:Prodigal:2.60,protein motif:CLUSTERS:PRK00029,protein motif:Cdd:COG0397,protein motif:Pfam:PF02696.8;locus_tag=JUb275_00577;product=hypothetical protein,Uncharacterized conserved protein,Uncharacterized ACR%2C YdiU/UPF0061 family;protein_id=gnl|SC|JUb275_00577
|SC|contig000005	Prodigal:2.60	CDS	495543	497744	.	-	0	ID=JUb275_00578;gene=mrcA;inference=ab initio prediction:Prodigal:2.60,similar to AA sequence:UniProtKB:O66874,protein motif:CLUSTERS:PRK11636,protein motif:Cdd:COG5009,protein motif:TIGRFAMs:TIGR02074,protein motif:Pfam:PF00912.16;locus_tag=JUb275_00578;product=Penicillin-binding protein 1A,penicillin-binding protein 1a,Membrane carboxypeptidase/penicillin-binding protein,penicillin-binding protein%2C 1A family,Transglycosylase;protein_id=gnl|SC|JUb275_00578
|SC|contig000005	Prodigal:2.60	CDS	497813	497920	.	-	0	ID=JUb275_00579;inference=ab initio prediction:Prodigal:2.60;locus_tag=JUb275_00579;product=hypothetical protein;protein_id=gnl|SC|JUb275_00579
|SC|contig000005	Prodigal:2.60	CDS	497933	498394	.	-	0	ID=JUb275_00580;gene=gldH;inference=ab initio prediction:Prodigal:2.60,similar to AA sequence:UniProtKB:Q8KRP0,protein motif:TIGRFAMs:TIGR03511;locus_tag=JUb275_00580;product=Gliding motility lipoprotein gldH precursor,gliding motility-associated lipoprotein GldH;protein_id=gnl|SC|JUb275_00580
|SC|contig000005	Prodigal:2.60	CDS	498387	499712	.	-	0	ID=JUb275_00581;gene=tpl;inference=ab initio prediction:Prodigal:2.60,similar to AA sequence:UniProtKB:P45685,protein motif:Pfam:PF04468.6;locus_tag=JUb275_00581;product=hypothetical protein,PSP1 C-terminal conserved region;protein_id=gnl|SC|JUb275_00581
|SC|contig000005	Prodigal:2.60	CDS	499990	501228	.	+	0	ID=JUb275_00582;inference=ab initio prediction:Prodigal:2.60,similar to AA sequence:UniProtKB:Q9K1M2,protein motif:CLUSTERS:PRK10716,protein motif:Pfam:PF03349.10;locus_tag=JUb275_00582;product=Putative outer membrane protein NMB0088 precursor,long-chain fatty acid outer membrane transporter,Outer membrane protein transport protein (OMPP1/FadL/TodX);protein_id=gnl|SC|JUb275_00582
|SC|contig000005	Prodigal:2.60	CDS	501239	502771	.	+	0	ID=JUb275_00583;inference=ab initio prediction:Prodigal:2.60;locus_tag=JUb275_00583;product=hypothetical protein;protein_id=gnl|SC|JUb275_00583
|SC|contig000005	Prodigal:2.60	CDS	502856	503794	.	+	0	ID=JUb275_00584;eC_number=2.7.6.1;gene=prs;inference=ab initio prediction:Prodigal:2.60,similar to AA sequence:UniProtKB:P14193,protein motif:CLUSTERS:PRK01259,protein motif:TIGRFAMs:TIGR01251,protein motif:Pfam:PF00156.21;locus_tag=JUb275_00584;product=Ribose-phosphate pyrophosphokinase,ribose-phosphate pyrophosphokinase,ribose-phosphate diphosphokinase,Phosphoribosyl transferase domain;protein_id=gnl|SC|JUb275_00584
|SC|contig000005	Prodigal:2.60	CDS	503849	504484	.	+	0	ID=JUb275_00585;gene=ctc;inference=ab initio prediction:Prodigal:2.60,similar to AA sequence:UniProtKB:P14194,protein motif:CLUSTERS:PRK05618,protein motif:TIGRFAMs:TIGR00731,protein motif:Pfam:PF01386.13;locus_tag=JUb275_00585;product=50S ribosomal protein L25,50S ribosomal protein L25/general stress protein Ctc,ribosomal protein L25%2C Ctc-form,Ribosomal L25p family;protein_id=gnl|SC|JUb275_00585
|SC|contig000005	Prodigal:2.60	CDS	504680	505900	.	+	0	ID=JUb275_00586;eC_number=2.8.1.7;gene=sufS;inference=ab initio prediction:Prodigal:2.60,similar to AA sequence:UniProtKB:P77444,protein motif:CLUSTERS:PRK09295,protein motif:Cdd:COG0075,protein motif:TIGRFAMs:TIGR01979,protein motif:Pfam:PF00266.1;locus_tag=JUb275_00586;product=Cysteine desulfurase,bifunctional cysteine desulfurase/selenocysteine lyase,Serine-pyruvate aminotransferase/archaeal aspartate aminotransferase,cysteine desulfurase%2C SufS family,Aminotransferase class-V;protein_id=gnl|SC|JUb275_00586
|SC|contig000005	Prodigal:2.60	CDS	506025	506831	.	-	0	ID=JUb275_00587;inference=ab initio prediction:Prodigal:2.60,protein motif:Cdd:COG0189;locus_tag=JUb275_00587;product=Glutathione synthase/Ribosomal protein S6 modification enzyme (glutaminyl transferase);protein_id=gnl|SC|JUb275_00587
|SC|contig000005	Prodigal:2.60	CDS	507070	509199	.	-	0	ID=JUb275_00588;inference=ab initio prediction:Prodigal:2.60,protein motif:TIGRFAMs:TIGR04183,protein motif:Pfam:PF00082.16;locus_tag=JUb275_00588;product=Por secretion system C-terminal sorting domain,Subtilase family;protein_id=gnl|SC|JUb275_00588
|SC|contig000005	Prodigal:2.60	CDS	509500	510531	.	-	0	ID=JUb275_00589;eC_number=4.1.1.37;gene=hemE;inference=ab initio prediction:Prodigal:2.60,similar to AA sequence:UniProtKB:Q83PB7,protein motif:CLUSTERS:PRK00115,protein motif:Cdd:COG0407,protein motif:TIGRFAMs:TIGR01464,protein motif:Pfam:PF01208.11;locus_tag=JUb275_00589;product=Uroporphyrinogen decarboxylase,uroporphyrinogen decarboxylase,Uroporphyrinogen-III decarboxylase,uroporphyrinogen decarboxylase,Uroporphyrinogen decarboxylase (URO-D);protein_id=gnl|SC|JUb275_00589
|SC|contig000005	Prodigal:2.60	CDS	510577	511260	.	-	0	ID=JUb275_00590;inference=ab initio prediction:Prodigal:2.60,protein motif:CLUSTERS:PRK05928,protein motif:Cdd:COG1587,protein motif:Pfam:PF02602.9;locus_tag=JUb275_00590;product=uroporphyrinogen-III synthase,Uroporphyrinogen-III synthase,Uroporphyrinogen-III synthase HemD;protein_id=gnl|SC|JUb275_00590
|SC|contig000005	Prodigal:2.60	CDS	511291	512199	.	-	0	ID=JUb275_00591;eC_number=2.5.1.61;gene=hemC;inference=ab initio prediction:Prodigal:2.60,similar to AA sequence:UniProtKB:P06983,protein motif:CLUSTERS:PRK00072,protein motif:Cdd:COG1587,protein motif:TIGRFAMs:TIGR00212,protein motif:Pfam:PF01379.14;locus_tag=JUb275_00591;product=Porphobilinogen deaminase,porphobilinogen deaminase,Uroporphyrinogen-III synthase,porphobilinogen deaminase,Porphobilinogen deaminase%2C dipyromethane cofactor binding domain;protein_id=gnl|SC|JUb275_00591
|SC|contig000005	Prodigal:2.60	CDS	512186	513460	.	-	0	ID=JUb275_00592;eC_number=1.2.1.70;gene=hemA;inference=ab initio prediction:Prodigal:2.60,similar to AA sequence:UniProtKB:P28462,protein motif:CLUSTERS:PRK00045,protein motif:Cdd:COG0373,protein motif:TIGRFAMs:TIGR01035,protein motif:Pfam:PF05201.1;locus_tag=JUb275_00592;product=Glutamyl-tRNA reductase,glutamyl-tRNA reductase,Glutamyl-tRNA reductase,glutamyl-tRNA reductase,Glutamyl-tRNAGlu reductase%2C N-terminal domain;protein_id=gnl|SC|JUb275_00592
|SC|contig000005	Prodigal:2.60	CDS	513551	513640	.	+	0	ID=JUb275_00593;inference=ab initio prediction:Prodigal:2.60;locus_tag=JUb275_00593;product=hypothetical protein;protein_id=gnl|SC|JUb275_00593
|SC|contig000005	Prodigal:2.60	CDS	513821	514846	.	+	0	ID=JUb275_00594;gene=mreB;inference=ab initio prediction:Prodigal:2.60,similar to AA sequence:UniProtKB:P0A9X4,protein motif:CLUSTERS:PRK13927,protein motif:Cdd:COG4820,protein motif:TIGRFAMs:TIGR00904,protein motif:Pfam:PF06723.7;locus_tag=JUb275_00594;product=Rod shape-determining protein MreB,rod shape-determining protein MreB,Ethanolamine utilization protein%2C possible chaperonin,cell shape determining protein%2C MreB/Mrl family,MreB/Mbl protein;protein_id=gnl|SC|JUb275_00594
|SC|contig000005	Prodigal:2.60	CDS	514974	515729	.	+	0	ID=JUb275_00595;inference=ab initio prediction:Prodigal:2.60,protein motif:CLUSTERS:PRK13922,protein motif:TIGRFAMs:TIGR00219,protein motif:Pfam:PF04085.8;locus_tag=JUb275_00595;product=rod shape-determining protein MreC,rod shape-determining protein MreC,rod shape-determining protein MreC;protein_id=gnl|SC|JUb275_00595
|SC|contig000005	Prodigal:2.60	CDS	515722	516228	.	+	0	ID=JUb275_00596;inference=ab initio prediction:Prodigal:2.60;locus_tag=JUb275_00596;product=hypothetical protein;protein_id=gnl|SC|JUb275_00596
|SC|contig000005	Prodigal:2.60	CDS	516225	518258	.	+	0	ID=JUb275_00597;eC_number=2.4.1.129;gene=ftsI;inference=ab initio prediction:Prodigal:2.60,similar to AA sequence:UniProtKB:P0AD68,protein motif:CLUSTERS:PRK10795,protein motif:Cdd:COG5009,protein motif:TIGRFAMs:TIGR03423,protein motif:Pfam:PF00905.16;locus_tag=JUb275_00597;product=Peptidoglycan synthase FtsI precursor,penicillin-binding protein 2,Membrane carboxypeptidase/penicillin-binding protein,penicillin-binding protein 2,Penicillin binding protein transpeptidase domain;protein_id=gnl|SC|JUb275_00597
|SC|contig000005	Prodigal:2.60	CDS	518258	519487	.	+	0	ID=JUb275_00598;gene=mrdB;inference=ab initio prediction:Prodigal:2.60,similar to AA sequence:UniProtKB:P0ABG7,protein motif:CLUSTERS:PRK10794,protein motif:TIGRFAMs:TIGR02210,protein motif:Pfam:PF01098.13;locus_tag=JUb275_00598;product=Rod shape-determining protein RodA,cell wall shape-determining protein,rod shape-determining protein RodA,Cell cycle protein;protein_id=gnl|SC|JUb275_00598
|SC|contig000005	Prodigal:2.60	CDS	519806	521197	.	+	0	ID=JUb275_00599;gene=brnQ;inference=ab initio prediction:Prodigal:2.60,similar to AA sequence:UniProtKB:P0AD99,protein motif:CLUSTERS:PRK15433,protein motif:TIGRFAMs:TIGR00796,protein motif:Pfam:PF05525.7;locus_tag=JUb275_00599;product=LIV-II,branched-chain amino acid transport system 2 carrier protein BrnQ,branched-chain amino acid transport system II carrier protein,Branched-chain amino acid transport protein;protein_id=gnl|SC|JUb275_00599
|SC|contig000005	Prodigal:2.60	CDS	521286	523019	.	-	0	ID=JUb275_00600;eC_number=3.1.3.1;gene=phoD;inference=ab initio prediction:Prodigal:2.60,similar to AA sequence:UniProtKB:P42251,protein motif:Pfam:PF09423.4;locus_tag=JUb275_00600;product=Alkaline phosphatase D precursor,PhoD-like phosphatase;protein_id=gnl|SC|JUb275_00600
|SC|contig000005	Prodigal:2.60	CDS	523291	523872	.	+	0	ID=JUb275_00601;inference=ab initio prediction:Prodigal:2.60,protein motif:CLUSTERS:PRK09718,protein motif:Cdd:COG5351,protein motif:Pfam:PF00805.16;locus_tag=JUb275_00601;product=hypothetical protein,Uncharacterized protein conserved in bacteria,Pentapeptide repeats (8 copies);protein_id=gnl|SC|JUb275_00601
|SC|contig000005	Prodigal:2.60	CDS	523952	524671	.	-	0	ID=JUb275_00602;eC_number=3.4.-.-;gene=spr_1;inference=ab initio prediction:Prodigal:2.60,similar to AA sequence:UniProtKB:P0AFV4,protein motif:CLUSTERS:PRK10838,protein motif:Pfam:PF00877.13;locus_tag=JUb275_00602;product=Probable endopeptidase Spr precursor,outer membrane lipoprotein,NlpC/P60 family;protein_id=gnl|SC|JUb275_00602
|SC|contig000005	Prodigal:2.60	CDS	524677	524784	.	-	0	ID=JUb275_00603;inference=ab initio prediction:Prodigal:2.60;locus_tag=JUb275_00603;product=hypothetical protein;protein_id=gnl|SC|JUb275_00603
|SC|contig000005	Prodigal:2.60	CDS	524933	525055	.	-	0	ID=JUb275_00604;inference=ab initio prediction:Prodigal:2.60;locus_tag=JUb275_00604;product=hypothetical protein;protein_id=gnl|SC|JUb275_00604
|SC|contig000005	Prodigal:2.60	CDS	525160	527355	.	-	0	ID=JUb275_00605;eC_number=6.3.1.2;gene=glnA;inference=ab initio prediction:Prodigal:2.60,similar to AA sequence:UniProtKB:P99095,protein motif:CLUSTERS:PRK09469,protein motif:Cdd:COG2159,protein motif:TIGRFAMs:TIGR00653,protein motif:Pfam:PF12437.2;locus_tag=JUb275_00605;product=Glutamine synthetase,glutamine synthetase,Predicted metal-dependent hydrolase of the TIM-barrel fold,glutamine synthetase%2C type I,Glutamine synthetase type III N terminal;protein_id=gnl|SC|JUb275_00605
|SC|contig000005	Prodigal:2.60	CDS	527889	529580	.	+	0	ID=JUb275_00606;inference=ab initio prediction:Prodigal:2.60;locus_tag=JUb275_00606;product=hypothetical protein;protein_id=gnl|SC|JUb275_00606
|SC|contig000005	Prodigal:2.60	CDS	529695	530162	.	+	0	ID=JUb275_00607;inference=ab initio prediction:Prodigal:2.60;locus_tag=JUb275_00607;product=hypothetical protein;protein_id=gnl|SC|JUb275_00607
|SC|contig000005	Prodigal:2.60	CDS	530282	532120	.	+	0	ID=JUb275_00608;inference=ab initio prediction:Prodigal:2.60,protein motif:Cdd:COG3975,protein motif:TIGRFAMs:TIGR02411;locus_tag=JUb275_00608;product=Predicted protease with the C-terminal PDZ domain,leukotriene A-4 hydrolase/aminopeptidase;protein_id=gnl|SC|JUb275_00608
|SC|contig000005	Prodigal:2.60	CDS	532176	532778	.	-	0	ID=JUb275_00609;inference=ab initio prediction:Prodigal:2.60;locus_tag=JUb275_00609;product=hypothetical protein;protein_id=gnl|SC|JUb275_00609
|SC|contig000005	Prodigal:2.60	CDS	532966	533733	.	+	0	ID=JUb275_00610;eC_number=2.7.1.33;gene=coaX;inference=ab initio prediction:Prodigal:2.60,similar to AA sequence:UniProtKB:P37564,protein motif:CLUSTERS:PRK13318,protein motif:TIGRFAMs:TIGR00671,protein motif:Pfam:PF03309.8;locus_tag=JUb275_00610;product=Type III pantothenate kinase,pantothenate kinase,pantothenate kinase%2C type III,Bordetella pertussis Bvg accessory factor family;protein_id=gnl|SC|JUb275_00610
|SC|contig000005	Prodigal:2.60	CDS	533815	534246	.	-	0	ID=JUb275_00611;eC_number=3.5.4.-;gene=tadA_1;inference=ab initio prediction:Prodigal:2.60,similar to AA sequence:UniProtKB:P21335,protein motif:CLUSTERS:PRK10860,protein motif:Cdd:COG0117,protein motif:TIGRFAMs:TIGR00326,protein motif:Pfam:PF00383.1;locus_tag=JUb275_00611;product=tRNA-specific adenosine deaminase,tRNA-specific adenosine deaminase,Pyrimidine deaminase,riboflavin biosynthesis protein RibD,Cytidine and deoxycytidylate deaminase zinc-binding region;protein_id=gnl|SC|JUb275_00611
|SC|contig000005	Prodigal:2.60	CDS	534293	534919	.	-	0	ID=JUb275_00612;inference=ab initio prediction:Prodigal:2.60;locus_tag=JUb275_00612;product=hypothetical protein;protein_id=gnl|SC|JUb275_00612
|SC|contig000005	Prodigal:2.60	CDS	534972	535895	.	-	0	ID=JUb275_00613;inference=ab initio prediction:Prodigal:2.60;locus_tag=JUb275_00613;product=hypothetical protein;protein_id=gnl|SC|JUb275_00613
|SC|contig000005	Prodigal:2.60	CDS	536167	536337	.	-	0	ID=JUb275_00614;inference=ab initio prediction:Prodigal:2.60;locus_tag=JUb275_00614;product=hypothetical protein;protein_id=gnl|SC|JUb275_00614
|SC|contig000005	Prodigal:2.60	CDS	536541	537578	.	-	0	ID=JUb275_00615;inference=ab initio prediction:Prodigal:2.60,protein motif:Cdd:COG3621,protein motif:Pfam:PF01734.1;locus_tag=JUb275_00615;product=Patatin,Patatin-like phospholipase;protein_id=gnl|SC|JUb275_00615
|SC|contig000005	Prodigal:2.60	CDS	538033	539304	.	+	0	ID=JUb275_00616;gene=umuC;inference=ab initio prediction:Prodigal:2.60,similar to AA sequence:UniProtKB:P04152,protein motif:CLUSTERS:PRK03609,protein motif:Cdd:COG0389,protein motif:Pfam:PF00817.14;locus_tag=JUb275_00616;product=hypothetical protein,DNA polymerase V subunit UmuC,Nucleotidyltransferase/DNA polymerase involved in DNA repair,impB/mucB/samB family;protein_id=gnl|SC|JUb275_00616
|SC|contig000005	Prodigal:2.60	CDS	539330	539941	.	-	0	ID=JUb275_00617;inference=ab initio prediction:Prodigal:2.60,protein motif:Cdd:COG4430,protein motif:Pfam:PF08818.5;locus_tag=JUb275_00617;product=Uncharacterized protein conserved in bacteria,Domain of unknown function (DU1801);protein_id=gnl|SC|JUb275_00617
|SC|contig000005	Prodigal:2.60	CDS	539945	541084	.	-	0	ID=JUb275_00618;eC_number=3.5.1.46;gene=nylB';inference=ab initio prediction:Prodigal:2.60,similar to AA sequence:UniProtKB:P07062,protein motif:CLUSTERS:PRK03642,protein motif:Cdd:COG3876,protein motif:Pfam:PF00144.18;locus_tag=JUb275_00618;product=6-aminohexanoate-dimer hydrolase,putative periplasmic esterase,Uncharacterized protein conserved in bacteria,Beta-lactamase;protein_id=gnl|SC|JUb275_00618
|SC|contig000005	Prodigal:2.60	CDS	541165	542706	.	-	0	ID=JUb275_00619;eC_number=6.1.1.14;gene=glyQS;inference=ab initio prediction:Prodigal:2.60,similar to AA sequence:UniProtKB:P99129,protein motif:CLUSTERS:PRK04173,protein motif:Cdd:COG0423,protein motif:TIGRFAMs:TIGR00389,protein motif:Pfam:PF00587.19;locus_tag=JUb275_00619;product=Glycine--tRNA ligase,glycyl-tRNA synthetase,Glycyl-tRNA synthetase (class II),glycine--tRNA ligase,tRNA synthetase class II core domain (G%2C H%2C P%2C S and T);protein_id=gnl|SC|JUb275_00619
|SC|contig000005	Prodigal:2.60	CDS	542803	543327	.	-	0	ID=JUb275_00620;inference=ab initio prediction:Prodigal:2.60;locus_tag=JUb275_00620;product=hypothetical protein;protein_id=gnl|SC|JUb275_00620
|SC|contig000005	Prodigal:2.60	CDS	543744	544781	.	+	0	ID=JUb275_00621;eC_number=1.3.5.2;gene=pyrD;inference=ab initio prediction:Prodigal:2.60,similar to AA sequence:UniProtKB:P0A7E1,protein motif:CLUSTERS:PRK05286,protein motif:Cdd:COG0167,protein motif:TIGRFAMs:TIGR01036,protein motif:Pfam:PF01180.15;locus_tag=JUb275_00621;product=Dihydroorotate dehydrogenase (quinone),dihydroorotate dehydrogenase 2,Dihydroorotate dehydrogenase,dihydroorotate dehydrogenase (fumarate),Dihydroorotate dehydrogenase;protein_id=gnl|SC|JUb275_00621
|SC|contig000005	Prodigal:2.60	CDS	544827	546071	.	-	0	ID=JUb275_00622;inference=ab initio prediction:Prodigal:2.60,protein motif:Cdd:COG2733,protein motif:Pfam:PF04286.6;locus_tag=JUb275_00622;product=Predicted membrane protein,Protein of unknown function (DUF445);protein_id=gnl|SC|JUb275_00622
|SC|contig000005	Prodigal:2.60	CDS	546175	546621	.	+	0	ID=JUb275_00623;eC_number=1.8.4.12;gene=msrB;inference=ab initio prediction:Prodigal:2.60,similar to AA sequence:UniProtKB:Q48FR2,protein motif:CLUSTERS:PRK00222,protein motif:TIGRFAMs:TIGR00357,protein motif:Pfam:PF01641.1;locus_tag=JUb275_00623;product=Peptide methionine sulfoxide reductase MsrB,methionine sulfoxide reductase B,methionine-R-sulfoxide reductase,SelR domain;protein_id=gnl|SC|JUb275_00623
|SC|contig000005	Prodigal:2.60	CDS	546747	547502	.	+	0	ID=JUb275_00624;inference=ab initio prediction:Prodigal:2.60;locus_tag=JUb275_00624;product=hypothetical protein;protein_id=gnl|SC|JUb275_00624
|SC|contig000005	Prodigal:2.60	CDS	547594	548838	.	-	0	ID=JUb275_00625;eC_number=2.3.1.179;gene=fabF_4;inference=ab initio prediction:Prodigal:2.60,similar to AA sequence:UniProtKB:Q8NXE1,protein motif:CLUSTERS:PRK07314,protein motif:Cdd:COG4981,protein motif:TIGRFAMs:TIGR03150,protein motif:Pfam:PF00109.20;locus_tag=JUb275_00625;product=3-oxoacyl-[acyl-carrier-protein] synthase 2,3-oxoacyl-(acyl carrier protein) synthase II,Enoyl reductase domain of yeast-type FAS1,beta-ketoacyl-acyl-carrier-protein synthase II,Beta-ketoacyl synthase%2C N-terminal domain;protein_id=gnl|SC|JUb275_00625
|SC|contig000005	Prodigal:2.60	CDS	548920	549345	.	-	0	ID=JUb275_00626;inference=ab initio prediction:Prodigal:2.60,protein motif:Cdd:COG2050,protein motif:TIGRFAMs:TIGR00369,protein motif:Pfam:PF03061.16;locus_tag=JUb275_00626;product=Uncharacterized protein%2C possibly involved in aromatic compounds catabolism,uncharacterized domain 1,Thioesterase superfamily;protein_id=gnl|SC|JUb275_00626
|SC|contig000005	Prodigal:2.60	CDS	549350	550618	.	-	0	ID=JUb275_00627;eC_number=2.3.1.16;gene=fadI;inference=ab initio prediction:Prodigal:2.60,similar to AA sequence:UniProtKB:P76503,protein motif:CLUSTERS:PRK09268,protein motif:Cdd:COG5600,protein motif:TIGRFAMs:TIGR01930,protein motif:Pfam:PF00108.1;locus_tag=JUb275_00627;product=3-ketoacyl-CoA thiolase,acetyl-CoA acetyltransferase,Transcription-associated recombination protein,acetyl-CoA C-acetyltransferase,Thiolase%2C N-terminal domain;protein_id=gnl|SC|JUb275_00627
|SC|contig000005	Prodigal:2.60	CDS	550628	551233	.	-	0	ID=JUb275_00628;gene=yxaF_1;inference=ab initio prediction:Prodigal:2.60,similar to AA sequence:UniProtKB:P42105,protein motif:CLUSTERS:PRK10668,protein motif:Pfam:PF00440.17;locus_tag=JUb275_00628;product=Uncharacterized HTH-type transcriptional regulator yxaF,DNA-binding transcriptional repressor AcrR,Bacterial regulatory proteins%2C tetR family;protein_id=gnl|SC|JUb275_00628
|SC|contig000005	Prodigal:2.60	CDS	551347	551763	.	-	0	ID=JUb275_00629;eC_number=1.11.1.15;gene=osmC;inference=ab initio prediction:Prodigal:2.60,similar to AA sequence:UniProtKB:P0C0L2,protein motif:TIGRFAMs:TIGR03562,protein motif:Pfam:PF02566.13;locus_tag=JUb275_00629;product=Peroxiredoxin osmC,peroxiredoxin%2C OsmC subfamily,OsmC-like protein;protein_id=gnl|SC|JUb275_00629
|SC|contig000005	Prodigal:2.60	CDS	551853	552722	.	-	0	ID=JUb275_00630;gene=btr_1;inference=ab initio prediction:Prodigal:2.60,similar to AA sequence:UniProtKB:P40408,protein motif:CLUSTERS:PRK10572,protein motif:Cdd:COG3449,protein motif:TIGRFAMs:TIGR02297,protein motif:Pfam:PF12833.1;locus_tag=JUb275_00630;product=Bacillibactin transport regulator,DNA-binding transcriptional regulator AraC,DNA gyrase inhibitor,4-hydroxyphenylacetate catabolism regulatory protein HpaA,Helix-turn-helix domain;protein_id=gnl|SC|JUb275_00630
|SC|contig000005	Prodigal:2.60	CDS	552814	553347	.	-	0	ID=JUb275_00631;inference=ab initio prediction:Prodigal:2.60;locus_tag=JUb275_00631;product=hypothetical protein;protein_id=gnl|SC|JUb275_00631
|SC|contig000005	Prodigal:2.60	CDS	553331	553801	.	-	0	ID=JUb275_00632;inference=ab initio prediction:Prodigal:2.60;locus_tag=JUb275_00632;product=hypothetical protein;protein_id=gnl|SC|JUb275_00632
|SC|contig000005	Prodigal:2.60	CDS	553905	556592	.	-	0	ID=JUb275_00633;inference=ab initio prediction:Prodigal:2.60,protein motif:Cdd:COG4771,protein motif:Pfam:PF00403.20;locus_tag=JUb275_00633;product=Outer membrane receptor for ferrienterochelin and colicins,Heavy-metal-associated domain;protein_id=gnl|SC|JUb275_00633
|SC|contig000005	Prodigal:2.60	CDS	557042	557674	.	-	0	ID=JUb275_00634;inference=ab initio prediction:Prodigal:2.60;locus_tag=JUb275_00634;product=hypothetical protein;protein_id=gnl|SC|JUb275_00634
|SC|contig000005	Prodigal:2.60	CDS	557756	558442	.	-	0	ID=JUb275_00635;gene=mprA_1;inference=ab initio prediction:Prodigal:2.60,similar to AA sequence:UniProtKB:A0R3I8,protein motif:CLUSTERS:PRK09468,protein motif:Cdd:COG4565,protein motif:TIGRFAMs:TIGR02154,protein motif:Pfam:PF00072.18;locus_tag=JUb275_00635;product=Mycobacterial persistence regulator A,osmolarity response regulator,Response regulator of citrate/malate metabolism,phosphate regulon transcriptional regulatory protein PhoB,Response regulator receiver domain;protein_id=gnl|SC|JUb275_00635
|SC|contig000005	Prodigal:2.60	CDS	558519	560066	.	-	0	ID=JUb275_00636;eC_number=2.7.13.3;gene=senX3;inference=ab initio prediction:Prodigal:2.60,similar to AA sequence:UniProtKB:A0QR01,protein motif:CLUSTERS:PRK11100,protein motif:Cdd:COG5278,protein motif:TIGRFAMs:TIGR02966,protein motif:Pfam:PF02518.20;locus_tag=JUb275_00636;product=Signal-transduction histidine kinase senX3,sensory histidine kinase CreC,Predicted periplasmic ligand-binding sensor domain,phosphate regulon sensor kinase PhoR,Histidine kinase-%2C DNA gyrase B-%2C and HSP90-like ATPase;protein_id=gnl|SC|JUb275_00636
|SC|contig000005	Prodigal:2.60	CDS	560271	560762	.	+	0	ID=JUb275_00637;inference=ab initio prediction:Prodigal:2.60,protein motif:Pfam:PF08327.5;locus_tag=JUb275_00637;product=Activator of Hsp90 ATPase homolog 1-like protein;protein_id=gnl|SC|JUb275_00637
|SC|contig000005	Prodigal:2.60	CDS	560833	561174	.	-	0	ID=JUb275_00638;inference=ab initio prediction:Prodigal:2.60;locus_tag=JUb275_00638;product=hypothetical protein;protein_id=gnl|SC|JUb275_00638
|SC|contig000005	Prodigal:2.60	CDS	561167	563218	.	-	0	ID=JUb275_00639;eC_number=3.4.21.83;gene=ptrB_1;inference=ab initio prediction:Prodigal:2.60,similar to AA sequence:UniProtKB:P24555,protein motif:CLUSTERS:PRK10115,protein motif:Pfam:PF02897.9;locus_tag=JUb275_00639;product=Protease 2,protease 2,Prolyl oligopeptidase%2C N-terminal beta-propeller domain;protein_id=gnl|SC|JUb275_00639
|SC|contig000005	Prodigal:2.60	CDS	563307	564047	.	-	0	ID=JUb275_00640;inference=ab initio prediction:Prodigal:2.60,protein motif:CLUSTERS:PRK05928,protein motif:Cdd:COG1587,protein motif:Pfam:PF02602.9;locus_tag=JUb275_00640;product=uroporphyrinogen-III synthase,Uroporphyrinogen-III synthase,Uroporphyrinogen-III synthase HemD;protein_id=gnl|SC|JUb275_00640
|SC|contig000005	Prodigal:2.60	CDS	564059	564745	.	-	0	ID=JUb275_00641;inference=ab initio prediction:Prodigal:2.60;locus_tag=JUb275_00641;product=hypothetical protein;protein_id=gnl|SC|JUb275_00641
|SC|contig000005	Prodigal:2.60	CDS	564804	565520	.	+	0	ID=JUb275_00642;eC_number=2.7.8.30;gene=arnC_2;inference=ab initio prediction:Prodigal:2.60,similar to AA sequence:UniProtKB:P77757,protein motif:CLUSTERS:PRK10714,protein motif:Cdd:COG3858,protein motif:TIGRFAMs:TIGR04182,protein motif:Pfam:PF00535.20;locus_tag=JUb275_00642;product=Undecaprenyl-phosphate 4-deoxy-4-formamido-L-arabinose transferase,undecaprenyl phosphate 4-deoxy-4-formamido-L-arabinose transferase,Predicted glycosyl hydrolase,glycosyltransferase,Glycosyl transferase family 2;protein_id=gnl|SC|JUb275_00642
|SC|contig000005	Prodigal:2.60	CDS	565517	565882	.	+	0	ID=JUb275_00643;inference=ab initio prediction:Prodigal:2.60;locus_tag=JUb275_00643;product=hypothetical protein;protein_id=gnl|SC|JUb275_00643
|SC|contig000005	Prodigal:2.60	CDS	565920	567092	.	+	0	ID=JUb275_00644;eC_number=2.4.2.29;gene=tgt;inference=ab initio prediction:Prodigal:2.60,similar to AA sequence:UniProtKB:P66905,protein motif:CLUSTERS:PRK00112,protein motif:TIGRFAMs:TIGR00430,protein motif:Pfam:PF01702.12;locus_tag=JUb275_00644;product=Queuine tRNA-ribosyltransferase,queuine tRNA-ribosyltransferase,queuine tRNA-ribosyltransferase,Queuine tRNA-ribosyltransferase;protein_id=gnl|SC|JUb275_00644
|SC|contig000005	Prodigal:2.60	CDS	567105	568217	.	+	0	ID=JUb275_00645;inference=ab initio prediction:Prodigal:2.60,protein motif:CLUSTERS:PRK15071,protein motif:Cdd:COG0795,protein motif:Pfam:PF03739.8;locus_tag=JUb275_00645;product=lipopolysaccharide ABC transporter permease,Predicted permeases,Predicted permease YjgP/YjgQ family;protein_id=gnl|SC|JUb275_00645
|SC|contig000005	Prodigal:2.60	CDS	568211	568927	.	-	0	ID=JUb275_00646;gene=birA;inference=ab initio prediction:Prodigal:2.60,similar to AA sequence:UniProtKB:P06709,protein motif:CLUSTERS:PRK11886,protein motif:Cdd:COG4285,protein motif:TIGRFAMs:TIGR00121,protein motif:Pfam:PF03099.13;locus_tag=JUb275_00646;product=Bifunctional protein BirA,bifunctional biotin--[acetyl-CoA-carboxylase] synthetase/biotin operon repressor,Uncharacterized conserved protein,biotin--[acetyl-CoA-carboxylase] ligase,Biotin/lipoate A/B protein ligase family;protein_id=gnl|SC|JUb275_00646
|SC|contig000005	Prodigal:2.60	CDS	569014	569382	.	+	0	ID=JUb275_00647;gene=ybeB;inference=ab initio prediction:Prodigal:2.60,similar to AA sequence:UniProtKB:P0AAT6,protein motif:CLUSTERS:PRK11538,protein motif:TIGRFAMs:TIGR00090,protein motif:Pfam:PF02410.9;locus_tag=JUb275_00647;product=hypothetical protein,ribosome-associated protein,iojap-like ribosome-associated protein,Domain of unknown function DUF143;protein_id=gnl|SC|JUb275_00647
|SC|contig000005	Prodigal:2.60	CDS	569399	571384	.	+	0	ID=JUb275_00648;eC_number=3.4.24.-;gene=ftsH3_1;inference=ab initio prediction:Prodigal:2.60,similar to AA sequence:UniProtKB:P72991,protein motif:CLUSTERS:PRK10733,protein motif:Cdd:COG5269,protein motif:TIGRFAMs:TIGR01241,protein motif:Pfam:PF01434.12;locus_tag=JUb275_00648;product=ATP-dependent zinc metalloprotease FtsH 3,ATP-dependent metalloprotease,Ribosome-associated chaperone zuotin,ATP-dependent metallopeptidase HflB,Peptidase family M41;protein_id=gnl|SC|JUb275_00648
|SC|contig000005	Prodigal:2.60	CDS	571520	572101	.	+	0	ID=JUb275_00649;inference=ab initio prediction:Prodigal:2.60,protein motif:Pfam:PF02589.9;locus_tag=JUb275_00649;product=Uncharacterised ACR%2C YkgG family COG1556;protein_id=gnl|SC|JUb275_00649
|SC|contig000005	Prodigal:2.60	CDS	572128	573000	.	+	0	ID=JUb275_00650;eC_number=2.7.7.41;gene=cdsA;inference=ab initio prediction:Prodigal:2.60,similar to AA sequence:UniProtKB:P0ABG1,protein motif:CLUSTERS:PRK11624,protein motif:Cdd:COG4589,protein motif:Pfam:PF01148.14;locus_tag=JUb275_00650;product=Phosphatidate cytidylyltransferase,CDP-diglyceride synthase,Predicted CDP-diglyceride synthetase/phosphatidate cytidylyltransferase,Cytidylyltransferase family;protein_id=gnl|SC|JUb275_00650
|SC|contig000005	Prodigal:2.60	CDS	573005	573658	.	+	0	ID=JUb275_00651;inference=ab initio prediction:Prodigal:2.60,protein motif:CLUSTERS:PRK05305,protein motif:TIGRFAMs:TIGR00164,protein motif:Pfam:PF02666.9;locus_tag=JUb275_00651;product=phosphatidylserine decarboxylase,phosphatidylserine decarboxylase homolog,Phosphatidylserine decarboxylase;protein_id=gnl|SC|JUb275_00651
|SC|contig000005	Prodigal:2.60	CDS	574339	574983	.	+	0	ID=JUb275_00652;inference=ab initio prediction:Prodigal:2.60;locus_tag=JUb275_00652;product=hypothetical protein;protein_id=gnl|SC|JUb275_00652
|SC|contig000005	Prodigal:2.60	CDS	575089	575208	.	+	0	ID=JUb275_00653;inference=ab initio prediction:Prodigal:2.60;locus_tag=JUb275_00653;product=hypothetical protein;protein_id=gnl|SC|JUb275_00653
|SC|contig000005	Prodigal:2.60	CDS	575648	576403	.	+	0	ID=JUb275_00654;inference=ab initio prediction:Prodigal:2.60;locus_tag=JUb275_00654;product=hypothetical protein;protein_id=gnl|SC|JUb275_00654
|SC|contig000005	Prodigal:2.60	CDS	577670	578608	.	+	0	ID=JUb275_00655;inference=ab initio prediction:Prodigal:2.60;locus_tag=JUb275_00655;product=hypothetical protein;protein_id=gnl|SC|JUb275_00655
|SC|contig000005	Prodigal:2.60	CDS	578712	579446	.	+	0	ID=JUb275_00656;inference=ab initio prediction:Prodigal:2.60,protein motif:Pfam:PF00211.14;locus_tag=JUb275_00656;product=Adenylate and Guanylate cyclase catalytic domain;protein_id=gnl|SC|JUb275_00656
|SC|contig000005	Prodigal:2.60	CDS	579433	580728	.	+	0	ID=JUb275_00657;eC_number=1.14.14.10;gene=ntaA;inference=ab initio prediction:Prodigal:2.60,similar to AA sequence:UniProtKB:P54989,protein motif:CLUSTERS:PRK00719,protein motif:TIGRFAMs:TIGR03860,protein motif:Pfam:PF00296.14;locus_tag=JUb275_00657;product=Nitrilotriacetate monooxygenase component A,alkanesulfonate monooxygenase,FMN-dependent oxidoreductase%2C nitrilotriacetate monooxygenase family,Luciferase-like monooxygenase;protein_id=gnl|SC|JUb275_00657
|SC|contig000005	Prodigal:2.60	CDS	580866	582467	.	+	0	ID=JUb275_00658;gene=slo_1;inference=ab initio prediction:Prodigal:2.60,similar to AA sequence:UniProtKB:P0DF96,protein motif:Pfam:PF01289.13;locus_tag=JUb275_00658;product=Thiol-activated cytolysin,Thiol-activated cytolysin;protein_id=gnl|SC|JUb275_00658
|SC|contig000005	Prodigal:2.60	CDS	582558	582908	.	-	0	ID=JUb275_00659;inference=ab initio prediction:Prodigal:2.60,protein motif:Cdd:COG5646,protein motif:Pfam:PF08818.5;locus_tag=JUb275_00659;product=Uncharacterized conserved protein,Domain of unknown function (DU1801);protein_id=gnl|SC|JUb275_00659
|SC|contig000005	Prodigal:2.60	CDS	582924	584762	.	-	0	ID=JUb275_00660;eC_number=3.6.3.-;gene=msbA_1;inference=ab initio prediction:Prodigal:2.60,similar to AA sequence:UniProtKB:P60752,protein motif:CLUSTERS:PRK11176,protein motif:Cdd:COG2274,protein motif:TIGRFAMs:TIGR02203,protein motif:Pfam:PF00664.17;locus_tag=JUb275_00660;product=Lipid A export ATP-binding/permease protein MsbA,lipid transporter ATP-binding/permease protein,ABC-type bacteriocin/lantibiotic exporters%2C contain an N-terminal double-glycine peptidase domain,lipid A export permease/ATP-binding protein MsbA,ABC transporter transmembrane region;protein_id=gnl|SC|JUb275_00660
|SC|contig000005	Prodigal:2.60	CDS	584815	585747	.	-	0	ID=JUb275_00661;eC_number=3.4.11.6;gene=ywaD_1;inference=ab initio prediction:Prodigal:2.60,similar to AA sequence:UniProtKB:P25152,protein motif:CLUSTERS:PRK10199,protein motif:Cdd:COG4882,protein motif:Pfam:PF04389.1;locus_tag=JUb275_00661;product=Arginyl aminopeptidase,alkaline phosphatase isozyme conversion aminopeptidase,Predicted aminopeptidase%2C Iap family,Peptidase family M28;protein_id=gnl|SC|JUb275_00661
|SC|contig000005	Prodigal:2.60	CDS	585947	586336	.	-	0	ID=JUb275_00662;inference=ab initio prediction:Prodigal:2.60;locus_tag=JUb275_00662;product=hypothetical protein;protein_id=gnl|SC|JUb275_00662
|SC|contig000005	Prodigal:2.60	CDS	586483	588336	.	+	0	ID=JUb275_00663;eC_number=3.6.4.-;gene=rho;inference=ab initio prediction:Prodigal:2.60,similar to AA sequence:UniProtKB:P0AG30,protein motif:CLUSTERS:PRK09376,protein motif:Cdd:COG5624,protein motif:TIGRFAMs:TIGR00767,protein motif:Pfam:PF00006.19;locus_tag=JUb275_00663;product=Transcription termination factor Rho,transcription termination factor Rho,Transcription initiation factor TFIID%2C subunit TAF12 (also component of histone acetyltransferase SAGA),transcription termination factor Rho,ATP synthase alpha/beta family%2C nucleotide-binding domain;protein_id=gnl|SC|JUb275_00663
|SC|contig000005	Prodigal:2.60	CDS	588518	589114	.	+	0	ID=JUb275_00664;eC_number=1.15.1.1;gene=sodA;inference=ab initio prediction:Prodigal:2.60,similar to AA sequence:UniProtKB:Q9RUV2,protein motif:CLUSTERS:PRK10925,protein motif:Pfam:PF02777.12;locus_tag=JUb275_00664;product=Superoxide dismutase [Mn],superoxide dismutase,Iron/manganese superoxide dismutases%2C C-terminal domain;protein_id=gnl|SC|JUb275_00664
|SC|contig000005	Prodigal:2.60	CDS	589258	590445	.	-	0	ID=JUb275_00665;inference=ab initio prediction:Prodigal:2.60,protein motif:Pfam:PF03372.17;locus_tag=JUb275_00665;product=Endonuclease/Exonuclease/phosphatase family;protein_id=gnl|SC|JUb275_00665
|SC|contig000005	Prodigal:2.60	CDS	590680	593526	.	+	0	ID=JUb275_00666;inference=ab initio prediction:Prodigal:2.60;locus_tag=JUb275_00666;product=hypothetical protein;protein_id=gnl|SC|JUb275_00666
|SC|contig000005	Prodigal:2.60	CDS	593580	594890	.	+	0	ID=JUb275_00667;inference=ab initio prediction:Prodigal:2.60;locus_tag=JUb275_00667;product=hypothetical protein;protein_id=gnl|SC|JUb275_00667
|SC|contig000005	Prodigal:2.60	CDS	594965	595459	.	-	0	ID=JUb275_00668;inference=ab initio prediction:Prodigal:2.60;locus_tag=JUb275_00668;product=hypothetical protein;protein_id=gnl|SC|JUb275_00668
|SC|contig000005	Prodigal:2.60	CDS	595495	596247	.	-	0	ID=JUb275_00669;inference=ab initio prediction:Prodigal:2.60,protein motif:TIGRFAMs:TIGR00730,protein motif:Pfam:PF03641.8;locus_tag=JUb275_00669;product=conserved hypothetical protein,Possible lysine decarboxylase;protein_id=gnl|SC|JUb275_00669
|SC|contig000005	Prodigal:2.60	CDS	596254	596967	.	-	0	ID=JUb275_00670;eC_number=2.7.7.33;gene=rfbF;inference=ab initio prediction:Prodigal:2.60,similar to AA sequence:UniProtKB:Q8Z5I4,protein motif:CLUSTERS:PRK14354,protein motif:Cdd:COG4750,protein motif:TIGRFAMs:TIGR03992,protein motif:Pfam:PF00483.17;locus_tag=JUb275_00670;product=Glucose-1-phosphate cytidylyltransferase,bifunctional N-acetylglucosamine-1-phosphate uridyltransferase/glucosamine-1-phosphate acetyltransferase,CTP:phosphocholine cytidylyltransferase involved in choline phosphorylation for cell surface LPS epitopes,UDP-N-acetylglucosamine diphosphorylase/glucosamine-1-phosphate N-acetyltransferase,Nucleotidyl transferase;protein_id=gnl|SC|JUb275_00670
|SC|contig000005	Prodigal:2.60	CDS	597037	597444	.	-	0	ID=JUb275_00671;gene=yvcJ;inference=ab initio prediction:Prodigal:2.60,similar to AA sequence:UniProtKB:O06973,protein motif:CLUSTERS:PRK05416,protein motif:Cdd:COG1660,protein motif:Pfam:PF03668.9;locus_tag=JUb275_00671;product=hypothetical protein,glmZ(sRNA)-inactivating NTPase,Predicted P-loop-containing kinase,P-loop ATPase protein family;protein_id=gnl|SC|JUb275_00671
|SC|contig000005	Prodigal:2.60	CDS	597533	598552	.	-	0	ID=JUb275_00672;inference=ab initio prediction:Prodigal:2.60,protein motif:Cdd:COG3178,protein motif:TIGRFAMs:TIGR00938,protein motif:Pfam:PF01636.17;locus_tag=JUb275_00672;product=Predicted phosphotransferase related to Ser/Thr protein kinases,homoserine kinase,Phosphotransferase enzyme family;protein_id=gnl|SC|JUb275_00672
|SC|contig000005	Prodigal:2.60	CDS	598602	599132	.	+	0	ID=JUb275_00673;inference=ab initio prediction:Prodigal:2.60,protein motif:TIGRFAMs:TIGR04128,protein motif:Pfam:PF09721.4;locus_tag=JUb275_00673;product=exosortase family protein XrtF,Transmembrane exosortase (Exosortase_EpsH);protein_id=gnl|SC|JUb275_00673
|SC|contig000005	Prodigal:2.60	CDS	599119	599559	.	+	0	ID=JUb275_00674;inference=ab initio prediction:Prodigal:2.60,protein motif:TIGRFAMs:TIGR04127;locus_tag=JUb275_00674;product=exosortase F-associated protein;protein_id=gnl|SC|JUb275_00674
|SC|contig000005	Prodigal:2.60	CDS	599609	600604	.	-	0	ID=JUb275_00675;gene=fieF;inference=ab initio prediction:Prodigal:2.60,similar to AA sequence:UniProtKB:P69380,protein motif:CLUSTERS:PRK09509,protein motif:Cdd:COG0053,protein motif:TIGRFAMs:TIGR01297,protein motif:Pfam:PF01545.15;locus_tag=JUb275_00675;product=Ferrous-iron efflux pump FieF,ferrous iron efflux protein F,Predicted Co/Zn/Cd cation transporters,cation diffusion facilitator family transporter,Cation efflux family;protein_id=gnl|SC|JUb275_00675
|SC|contig000005	Prodigal:2.60	CDS	600660	601652	.	-	0	ID=JUb275_00676;eC_number=1.2.1.11;gene=asd;inference=ab initio prediction:Prodigal:2.60,similar to AA sequence:UniProtKB:Q04797,protein motif:CLUSTERS:PRK14874,protein motif:Cdd:COG0136,protein motif:TIGRFAMs:TIGR01296,protein motif:Pfam:PF02774.12;locus_tag=JUb275_00676;product=Aspartate-semialdehyde dehydrogenase,aspartate-semialdehyde dehydrogenase,Aspartate-semialdehyde dehydrogenase,aspartate-semialdehyde dehydrogenase,Semialdehyde dehydrogenase%2C dimerisation domain;protein_id=gnl|SC|JUb275_00676
|SC|contig000005	Prodigal:2.60	CDS	601684	602115	.	-	0	ID=JUb275_00677;inference=ab initio prediction:Prodigal:2.60;locus_tag=JUb275_00677;product=hypothetical protein;protein_id=gnl|SC|JUb275_00677
|SC|contig000005	Prodigal:2.60	CDS	602200	604782	.	-	0	ID=JUb275_00678;gene=fepA_2;inference=ab initio prediction:Prodigal:2.60,similar to AA sequence:UniProtKB:P05825,protein motif:Cdd:COG4772,protein motif:TIGRFAMs:TIGR01779,protein motif:Pfam:PF07715.9;locus_tag=JUb275_00678;product=Enterobactin outer-membrane receptor,Outer membrane receptor for Fe3+-dicitrate,TonB-dependent vitamin B12 receptor,TonB-dependent Receptor Plug Domain;protein_id=gnl|SC|JUb275_00678
|SC|contig000005	Prodigal:2.60	CDS	605013	605873	.	-	0	ID=JUb275_00679;eC_number=2.4.2.19;gene=nadC;inference=ab initio prediction:Prodigal:2.60,similar to AA sequence:UniProtKB:P39666,protein motif:CLUSTERS:PRK08072,protein motif:Cdd:COG0029,protein motif:TIGRFAMs:TIGR00078,protein motif:Pfam:PF01729.13;locus_tag=JUb275_00679;product=Probable nicotinate-nucleotide pyrophosphorylase [carboxylating],nicotinate-nucleotide pyrophosphorylase,Aspartate oxidase,nicotinate-nucleotide diphosphorylase (carboxylating),Quinolinate phosphoribosyl transferase%2C C-terminal domain;protein_id=gnl|SC|JUb275_00679
|SC|contig000005	Prodigal:2.60	CDS	605874	607445	.	-	0	ID=JUb275_00680;eC_number=1.4.3.16;gene=nadB;inference=ab initio prediction:Prodigal:2.60,similar to AA sequence:UniProtKB:P10902,protein motif:CLUSTERS:PRK09077,protein motif:Cdd:COG0029,protein motif:TIGRFAMs:TIGR00551,protein motif:Pfam:PF00890.18;locus_tag=JUb275_00680;product=L-aspartate oxidase,L-aspartate oxidase,Aspartate oxidase,L-aspartate oxidase,FAD binding domain;protein_id=gnl|SC|JUb275_00680
|SC|contig000005	Prodigal:2.60	CDS	607478	608104	.	-	0	ID=JUb275_00681;eC_number=1.-.-.-;gene=yfkO;inference=ab initio prediction:Prodigal:2.60,similar to AA sequence:UniProtKB:O34475,protein motif:CLUSTERS:PRK11053,protein motif:Pfam:PF00881.18;locus_tag=JUb275_00681;product=Putative NAD(P)H nitroreductase yfkO,dihydropteridine reductase,Nitroreductase family;protein_id=gnl|SC|JUb275_00681
|SC|contig000005	Prodigal:2.60	CDS	608230	610488	.	-	0	ID=JUb275_00682;inference=ab initio prediction:Prodigal:2.60,protein motif:TIGRFAMs:TIGR04131,protein motif:Pfam:PF03388.7;locus_tag=JUb275_00682;product=gliding motility-associated C-terminal domain,Legume-like lectin family;protein_id=gnl|SC|JUb275_00682
|SC|contig000005	Prodigal:2.60	CDS	610620	612869	.	-	0	ID=JUb275_00683;inference=ab initio prediction:Prodigal:2.60,protein motif:TIGRFAMs:TIGR04131,protein motif:Pfam:PF03388.7;locus_tag=JUb275_00683;product=gliding motility-associated C-terminal domain,Legume-like lectin family;protein_id=gnl|SC|JUb275_00683
|SC|contig000005	Prodigal:2.60	CDS	613032	613508	.	-	0	ID=JUb275_00684;eC_number=3.1.26.4;gene=rnhA;inference=ab initio prediction:Prodigal:2.60,similar to AA sequence:UniProtKB:P0A7Y4,protein motif:CLUSTERS:PRK00203,protein motif:Cdd:COG3341,protein motif:Pfam:PF00075.18;locus_tag=JUb275_00684;product=Ribonuclease HI,ribonuclease H,Predicted double-stranded RNA/RNA-DNA hybrid binding protein,RNase H;protein_id=gnl|SC|JUb275_00684
|SC|contig000005	Prodigal:2.60	CDS	613568	615157	.	-	0	ID=JUb275_00685;eC_number=3.6.4.12;gene=dnaC;inference=ab initio prediction:Prodigal:2.60,similar to AA sequence:UniProtKB:P37469,protein motif:CLUSTERS:PRK05748,protein motif:Cdd:COG0305,protein motif:TIGRFAMs:TIGR00665,protein motif:Pfam:PF03796.9;locus_tag=JUb275_00685;product=Replicative DNA helicase,replicative DNA helicase,Replicative DNA helicase,replicative DNA helicase,DnaB-like helicase C terminal domain;protein_id=gnl|SC|JUb275_00685
|SC|contig000005	Prodigal:2.60	CDS	615319	617385	.	-	0	ID=JUb275_00686;inference=ab initio prediction:Prodigal:2.60,protein motif:TIGRFAMs:TIGR04131;locus_tag=JUb275_00686;product=gliding motility-associated C-terminal domain;protein_id=gnl|SC|JUb275_00686
|SC|contig000005	Prodigal:2.60	CDS	617514	619601	.	-	0	ID=JUb275_00687;inference=ab initio prediction:Prodigal:2.60,protein motif:TIGRFAMs:TIGR04131;locus_tag=JUb275_00687;product=gliding motility-associated C-terminal domain;protein_id=gnl|SC|JUb275_00687
|SC|contig000005	Prodigal:2.60	CDS	619634	620248	.	-	0	ID=JUb275_00688;inference=ab initio prediction:Prodigal:2.60;locus_tag=JUb275_00688;product=hypothetical protein;protein_id=gnl|SC|JUb275_00688
|SC|contig000005	Prodigal:2.60	CDS	620339	621574	.	-	0	ID=JUb275_00689;inference=ab initio prediction:Prodigal:2.60,protein motif:CLUSTERS:PRK10489,protein motif:TIGRFAMs:TIGR00900,protein motif:Pfam:PF05977.7;locus_tag=JUb275_00689;product=enterobactin exporter EntS,H+ Antiporter protein,Bacterial protein of unknown function (DUF894);protein_id=gnl|SC|JUb275_00689
|SC|contig000005	Prodigal:2.60	CDS	621666	622028	.	-	0	ID=JUb275_00690;inference=ab initio prediction:Prodigal:2.60;locus_tag=JUb275_00690;product=hypothetical protein;protein_id=gnl|SC|JUb275_00690
|SC|contig000005	Prodigal:2.60	CDS	622098	623597	.	-	0	ID=JUb275_00691;inference=ab initio prediction:Prodigal:2.60,protein motif:Pfam:PF03321.7;locus_tag=JUb275_00691;product=GH3 auxin-responsive promoter;protein_id=gnl|SC|JUb275_00691
|SC|contig000005	Prodigal:2.60	CDS	623724	623969	.	-	0	ID=JUb275_00692;inference=ab initio prediction:Prodigal:2.60;locus_tag=JUb275_00692;product=hypothetical protein;protein_id=gnl|SC|JUb275_00692
|SC|contig000005	Prodigal:2.60	CDS	624547	624987	.	-	0	ID=JUb275_00693;inference=ab initio prediction:Prodigal:2.60;locus_tag=JUb275_00693;product=hypothetical protein;protein_id=gnl|SC|JUb275_00693
|SC|contig000005	Prodigal:2.60	CDS	625021	625641	.	-	0	ID=JUb275_00694;inference=ab initio prediction:Prodigal:2.60;locus_tag=JUb275_00694;product=hypothetical protein;protein_id=gnl|SC|JUb275_00694
|SC|contig000005	Prodigal:2.60	CDS	626210	626707	.	-	0	ID=JUb275_00695;inference=ab initio prediction:Prodigal:2.60;locus_tag=JUb275_00695;product=hypothetical protein;protein_id=gnl|SC|JUb275_00695
|SC|contig000005	Prodigal:2.60	CDS	626878	628242	.	-	0	ID=JUb275_00696;inference=ab initio prediction:Prodigal:2.60,protein motif:TIGRFAMs:TIGR02145,protein motif:Pfam:PF09603.4;locus_tag=JUb275_00696;product=fibrobacter succinogenes major paralogous domain,Fibrobacter succinogenes major domain (Fib_succ_major);protein_id=gnl|SC|JUb275_00696
|SC|contig000005	Prodigal:2.60	CDS	629180	630529	.	-	0	ID=JUb275_00697;inference=ab initio prediction:Prodigal:2.60;locus_tag=JUb275_00697;product=hypothetical protein;protein_id=gnl|SC|JUb275_00697
|SC|contig000005	Prodigal:2.60	CDS	630572	631192	.	-	0	ID=JUb275_00698;inference=ab initio prediction:Prodigal:2.60;locus_tag=JUb275_00698;product=hypothetical protein;protein_id=gnl|SC|JUb275_00698
|SC|contig000005	Prodigal:2.60	CDS	631957	635328	.	+	0	ID=JUb275_00699;eC_number=3.6.4.-;gene=mfd;inference=ab initio prediction:Prodigal:2.60,similar to AA sequence:UniProtKB:Q7A7B2,protein motif:CLUSTERS:PRK10689,protein motif:Cdd:COG4098,protein motif:TIGRFAMs:TIGR00580,protein motif:Pfam:PF03461.9;locus_tag=JUb275_00699;product=Transcription-repair-coupling factor,transcription-repair coupling factor,Superfamily II DNA/RNA helicase required for DNA uptake (late competence protein),transcription-repair coupling factor,TRCF domain;protein_id=gnl|SC|JUb275_00699
|SC|contig000005	Prodigal:2.60	CDS	635572	636501	.	+	0	ID=JUb275_00700;inference=ab initio prediction:Prodigal:2.60;locus_tag=JUb275_00700;product=hypothetical protein;protein_id=gnl|SC|JUb275_00700
|SC|contig000005	Prodigal:2.60	CDS	636591	637154	.	+	0	ID=JUb275_00701;eC_number=3.1.1.29;gene=pth;inference=ab initio prediction:Prodigal:2.60,similar to AA sequence:UniProtKB:Q6YP15,protein motif:CLUSTERS:PRK05426,protein motif:Cdd:COG0193,protein motif:TIGRFAMs:TIGR00447,protein motif:Pfam:PF01195.13;locus_tag=JUb275_00701;product=Peptidyl-tRNA hydrolase,peptidyl-tRNA hydrolase,Peptidyl-tRNA hydrolase,peptidyl-tRNA hydrolase,Peptidyl-tRNA hydrolase;protein_id=gnl|SC|JUb275_00701
|SC|contig000005	Prodigal:2.60	CDS	637242	638834	.	-	0	ID=JUb275_00702;gene=ychM_1;inference=ab initio prediction:Prodigal:2.60,similar to AA sequence:UniProtKB:P0AFR2,protein motif:CLUSTERS:PRK11660,protein motif:Cdd:COG0288,protein motif:TIGRFAMs:TIGR00815,protein motif:Pfam:PF00916.14;locus_tag=JUb275_00702;product=Putative sulfate transporter ychM,putative transporter,Carbonic anhydrase,sulfate permease,Sulfate transporter family;protein_id=gnl|SC|JUb275_00702
|SC|contig000005	Prodigal:2.60	CDS	638953	639267	.	-	0	ID=JUb275_00703;inference=ab initio prediction:Prodigal:2.60;locus_tag=JUb275_00703;product=hypothetical protein;protein_id=gnl|SC|JUb275_00703
|SC|contig000005	Prodigal:2.60	CDS	639292	639960	.	-	0	ID=JUb275_00704;eC_number=4.2.1.1;gene=can;inference=ab initio prediction:Prodigal:2.60,similar to AA sequence:UniProtKB:P61517,protein motif:CLUSTERS:PRK10437,protein motif:Cdd:COG0288,protein motif:Pfam:PF00484.13;locus_tag=JUb275_00704;product=Carbonic anhydrase 2,carbonic anhydrase,Carbonic anhydrase,Carbonic anhydrase;protein_id=gnl|SC|JUb275_00704
|SC|contig000005	Prodigal:2.60	CDS	640270	640824	.	-	0	ID=JUb275_00705;eC_number=2.3.1.30;gene=cysE;inference=ab initio prediction:Prodigal:2.60,similar to AA sequence:UniProtKB:Q06750,protein motif:CLUSTERS:PRK10191,protein motif:Cdd:COG0110,protein motif:TIGRFAMs:TIGR01172,protein motif:Pfam:PF00132.18;locus_tag=JUb275_00705;product=Serine acetyltransferase,putative acyl transferase,Acetyltransferase (isoleucine patch superfamily),serine O-acetyltransferase,Bacterial transferase hexapeptide (six repeats);protein_id=gnl|SC|JUb275_00705
|SC|contig000005	Prodigal:2.60	CDS	640838	641452	.	-	0	ID=JUb275_00706;eC_number=2.4.1.-;gene=mgtA;inference=ab initio prediction:Prodigal:2.60,similar to AA sequence:UniProtKB:O06423,protein motif:CLUSTERS:PRK09922,protein motif:TIGRFAMs:TIGR03088,protein motif:Pfam:PF00534.14;locus_tag=JUb275_00706;product=GDP-mannose-dependent alpha-mannosyltransferase,UDP-D-galactose:(glucosyl)lipopolysaccharide-1%2C6-D-galactosyltransferase,sugar transferase%2C PEP-CTERM/EpsH1 system associated,Glycosyl transferases group 1;protein_id=gnl|SC|JUb275_00706
|SC|contig000005	Prodigal:2.60	CDS	641428	641991	.	-	0	ID=JUb275_00707;inference=ab initio prediction:Prodigal:2.60;locus_tag=JUb275_00707;product=hypothetical protein;protein_id=gnl|SC|JUb275_00707
|SC|contig000005	Prodigal:2.60	CDS	641992	642555	.	-	0	ID=JUb275_00708;eC_number=2.3.1.18;gene=lacA_1;inference=ab initio prediction:Prodigal:2.60,similar to AA sequence:UniProtKB:P07464,protein motif:CLUSTERS:PRK09677,protein motif:Cdd:COG0110,protein motif:TIGRFAMs:TIGR03570,protein motif:Pfam:PF00132.18;locus_tag=JUb275_00708;product=Galactoside O-acetyltransferase,putative lipopolysaccharide biosynthesis O-acetyl transferase WbbJ,Acetyltransferase (isoleucine patch superfamily),sugar O-acyltransferase%2C sialic acid O-acetyltransferase NeuD family,Bacterial transferase hexapeptide (six repeats);protein_id=gnl|SC|JUb275_00708
|SC|contig000005	Prodigal:2.60	CDS	642552	643718	.	-	0	ID=JUb275_00709;inference=ab initio prediction:Prodigal:2.60,protein motif:CLUSTERS:PRK15427,protein motif:TIGRFAMs:TIGR03088,protein motif:Pfam:PF00534.14;locus_tag=JUb275_00709;product=colanic acid biosynthesis glycosyltransferase WcaL,sugar transferase%2C PEP-CTERM/EpsH1 system associated,Glycosyl transferases group 1;protein_id=gnl|SC|JUb275_00709
|SC|contig000005	Prodigal:2.60	CDS	643720	644559	.	-	0	ID=JUb275_00710;eC_number=2.4.1.212;gene=hyaD_2;inference=ab initio prediction:Prodigal:2.60,similar to AA sequence:UniProtKB:Q7BLV3,protein motif:CLUSTERS:PRK10073,protein motif:Cdd:COG3858,protein motif:TIGRFAMs:TIGR03937,protein motif:Pfam:PF00535.20;locus_tag=JUb275_00710;product=Hyaluronan synthase,putative glycosyl transferase,Predicted glycosyl hydrolase,poly-beta-1%2C6 N-acetyl-D-glucosamine synthase,Glycosyl transferase family 2;protein_id=gnl|SC|JUb275_00710
|SC|contig000005	Prodigal:2.60	CDS	644556	645095	.	-	0	ID=JUb275_00711;eC_number=2.3.1.79;gene=maa_2;inference=ab initio prediction:Prodigal:2.60,similar to AA sequence:UniProtKB:P77791,protein motif:CLUSTERS:PRK09677,protein motif:Cdd:COG0110,protein motif:TIGRFAMs:TIGR04008,protein motif:Pfam:PF00132.18;locus_tag=JUb275_00711;product=Maltose O-acetyltransferase,putative lipopolysaccharide biosynthesis O-acetyl transferase WbbJ,Acetyltransferase (isoleucine patch superfamily),colanic acid biosynthesis acetyltransferase WcaF,Bacterial transferase hexapeptide (six repeats);protein_id=gnl|SC|JUb275_00711
|SC|contig000005	Prodigal:2.60	CDS	645209	645979	.	+	0	ID=JUb275_00712;inference=ab initio prediction:Prodigal:2.60;locus_tag=JUb275_00712;product=hypothetical protein;protein_id=gnl|SC|JUb275_00712
|SC|contig000005	Prodigal:2.60	CDS	646288	648012	.	+	0	ID=JUb275_00713;inference=ab initio prediction:Prodigal:2.60,protein motif:TIGRFAMs:TIGR01686;locus_tag=JUb275_00713;product=FkbH domain;protein_id=gnl|SC|JUb275_00713
|SC|contig000005	Prodigal:2.60	CDS	648025	648267	.	+	0	ID=JUb275_00714;inference=ab initio prediction:Prodigal:2.60,protein motif:CLUSTERS:PRK00982,protein motif:TIGRFAMs:TIGR00517,protein motif:Pfam:PF00550.19;locus_tag=JUb275_00714;product=acyl carrier protein,acyl carrier protein,Phosphopantetheine attachment site;protein_id=gnl|SC|JUb275_00714
|SC|contig000005	Prodigal:2.60	CDS	648264	648662	.	+	0	ID=JUb275_00715;eC_number=4.2.1.119;gene=phaJ;inference=ab initio prediction:Prodigal:2.60,similar to AA sequence:UniProtKB:O32472,protein motif:CLUSTERS:PRK08190,protein motif:Pfam:PF01575.13;locus_tag=JUb275_00715;product=(R)-specific enoyl-CoA hydratase,bifunctional enoyl-CoA hydratase/phosphate acetyltransferase,MaoC like domain;protein_id=gnl|SC|JUb275_00715
|SC|contig000005	Prodigal:2.60	CDS	648659	649372	.	+	0	ID=JUb275_00716;eC_number=1.1.1.100;gene=fabG_4;inference=ab initio prediction:Prodigal:2.60,similar to AA sequence:UniProtKB:P99093,protein motif:CLUSTERS:PRK05557,protein motif:Cdd:COG3347,protein motif:TIGRFAMs:TIGR01830,protein motif:Pfam:PF00106.19;locus_tag=JUb275_00716;product=3-oxoacyl-[acyl-carrier-protein] reductase FabG,3-ketoacyl-(acyl-carrier-protein) reductase,Uncharacterized conserved protein,3-oxoacyl-[acyl-carrier-protein] reductase,short chain dehydrogenase;protein_id=gnl|SC|JUb275_00716
|SC|contig000005	Prodigal:2.60	CDS	649399	650814	.	+	0	ID=JUb275_00717;gene=dltB_2;inference=ab initio prediction:Prodigal:2.60,similar to AA sequence:UniProtKB:P39580,protein motif:TIGRFAMs:TIGR04091,protein motif:Pfam:PF03062.13;locus_tag=JUb275_00717;product=hypothetical protein,D-alanyl-lipoteichoic acid biosynthesis protein DltB,MBOAT family;protein_id=gnl|SC|JUb275_00717
|SC|contig000005	Prodigal:2.60	CDS	650801	651745	.	+	0	ID=JUb275_00718;inference=ab initio prediction:Prodigal:2.60;locus_tag=JUb275_00718;product=hypothetical protein;protein_id=gnl|SC|JUb275_00718
|SC|contig000005	Prodigal:2.60	CDS	651734	652675	.	-	0	ID=JUb275_00719;eC_number=2.4.1.212;gene=hyaD_3;inference=ab initio prediction:Prodigal:2.60,similar to AA sequence:UniProtKB:Q7BLV3,protein motif:CLUSTERS:PRK10073,protein motif:Cdd:COG3858,protein motif:TIGRFAMs:TIGR03965,protein motif:Pfam:PF00535.20;locus_tag=JUb275_00719;product=Hyaluronan synthase,putative glycosyl transferase,Predicted glycosyl hydrolase,mycofactocin system glycosyltransferase,Glycosyl transferase family 2;protein_id=gnl|SC|JUb275_00719
|SC|contig000005	Prodigal:2.60	CDS	652750	653682	.	-	0	ID=JUb275_00720;eC_number=2.4.1.212;gene=hyaD_4;inference=ab initio prediction:Prodigal:2.60,similar to AA sequence:UniProtKB:Q7BLV3,protein motif:CLUSTERS:PRK10073,protein motif:Cdd:COG3858,protein motif:TIGRFAMs:TIGR03937,protein motif:Pfam:PF00535.20;locus_tag=JUb275_00720;product=Hyaluronan synthase,putative glycosyl transferase,Predicted glycosyl hydrolase,poly-beta-1%2C6 N-acetyl-D-glucosamine synthase,Glycosyl transferase family 2;protein_id=gnl|SC|JUb275_00720
|SC|contig000005	Prodigal:2.60	CDS	653702	654691	.	-	0	ID=JUb275_00721;inference=ab initio prediction:Prodigal:2.60,protein motif:Pfam:PF01757.16;locus_tag=JUb275_00721;product=Acyltransferase family;protein_id=gnl|SC|JUb275_00721
|SC|contig000005	Prodigal:2.60	CDS	654711	655649	.	-	0	ID=JUb275_00722;eC_number=2.4.1.212;gene=hyaD_5;inference=ab initio prediction:Prodigal:2.60,similar to AA sequence:UniProtKB:Q7BLV3,protein motif:CLUSTERS:PRK10073,protein motif:Cdd:COG3858,protein motif:TIGRFAMs:TIGR03965,protein motif:Pfam:PF00535.20;locus_tag=JUb275_00722;product=Hyaluronan synthase,putative glycosyl transferase,Predicted glycosyl hydrolase,mycofactocin system glycosyltransferase,Glycosyl transferase family 2;protein_id=gnl|SC|JUb275_00722
|SC|contig000005	Prodigal:2.60	CDS	655649	657445	.	-	0	ID=JUb275_00723;eC_number=6.3.5.4;gene=asnB_2;inference=ab initio prediction:Prodigal:2.60,similar to AA sequence:UniProtKB:P54420,protein motif:CLUSTERS:PRK09431,protein motif:Cdd:COG0367,protein motif:TIGRFAMs:TIGR01536,protein motif:Pfam:PF00733.15;locus_tag=JUb275_00723;product=Asparagine synthetase [glutamine-hydrolyzing] 1,asparagine synthetase B,Asparagine synthase (glutamine-hydrolyzing),asparagine synthase (glutamine-hydrolyzing),Asparagine synthase;protein_id=gnl|SC|JUb275_00723
|SC|contig000005	Prodigal:2.60	CDS	657472	658227	.	-	0	ID=JUb275_00724;inference=ab initio prediction:Prodigal:2.60,protein motif:CLUSTERS:PRK08317,protein motif:Cdd:COG4627,protein motif:TIGRFAMs:TIGR02752,protein motif:Pfam:PF08241.6;locus_tag=JUb275_00724;product=hypothetical protein,Uncharacterized protein conserved in bacteria,demethylmenaquinone methyltransferase,Methyltransferase domain;protein_id=gnl|SC|JUb275_00724
|SC|contig000005	Prodigal:2.60	CDS	658253	658921	.	-	0	ID=JUb275_00725;inference=ab initio prediction:Prodigal:2.60;locus_tag=JUb275_00725;product=hypothetical protein;protein_id=gnl|SC|JUb275_00725
|SC|contig000005	Prodigal:2.60	CDS	658996	659937	.	-	0	ID=JUb275_00726;eC_number=2.4.1.212;gene=hyaD_6;inference=ab initio prediction:Prodigal:2.60,similar to AA sequence:UniProtKB:Q7BLV3,protein motif:CLUSTERS:PRK10073,protein motif:Cdd:COG3858,protein motif:TIGRFAMs:TIGR03965,protein motif:Pfam:PF00535.20;locus_tag=JUb275_00726;product=Hyaluronan synthase,putative glycosyl transferase,Predicted glycosyl hydrolase,mycofactocin system glycosyltransferase,Glycosyl transferase family 2;protein_id=gnl|SC|JUb275_00726
|SC|contig000005	Prodigal:2.60	CDS	659937	661025	.	-	0	ID=JUb275_00727;inference=ab initio prediction:Prodigal:2.60;locus_tag=JUb275_00727;product=hypothetical protein;protein_id=gnl|SC|JUb275_00727
|SC|contig000005	Prodigal:2.60	CDS	661038	661652	.	-	0	ID=JUb275_00728;eC_number=2.3.1.18;gene=lacA_2;inference=ab initio prediction:Prodigal:2.60,similar to AA sequence:UniProtKB:P07464,protein motif:CLUSTERS:PRK09677,protein motif:Cdd:COG0110,protein motif:TIGRFAMs:TIGR03570,protein motif:Pfam:PF00132.18;locus_tag=JUb275_00728;product=Galactoside O-acetyltransferase,putative lipopolysaccharide biosynthesis O-acetyl transferase WbbJ,Acetyltransferase (isoleucine patch superfamily),sugar O-acyltransferase%2C sialic acid O-acetyltransferase NeuD family,Bacterial transferase hexapeptide (six repeats);protein_id=gnl|SC|JUb275_00728
|SC|contig000005	Prodigal:2.60	CDS	661649	663157	.	-	0	ID=JUb275_00729;inference=ab initio prediction:Prodigal:2.60;locus_tag=JUb275_00729;product=hypothetical protein;protein_id=gnl|SC|JUb275_00729
|SC|contig000005	Prodigal:2.60	CDS	663144	664247	.	-	0	ID=JUb275_00730;eC_number=2.6.1.87;gene=arnB_1;inference=ab initio prediction:Prodigal:2.60,similar to AA sequence:UniProtKB:P77690,protein motif:CLUSTERS:PRK11658,protein motif:Cdd:COG0399,protein motif:TIGRFAMs:TIGR03588,protein motif:Pfam:PF01041.11;locus_tag=JUb275_00730;product=UDP-4-amino-4-deoxy-L-arabinose--oxoglutarate aminotransferase,UDP-4-amino-4-deoxy-L-arabinose--oxoglutarate aminotransferase,Predicted pyridoxal phosphate-dependent enzyme apparently involved in regulation of cell wall biogenesis,UDP-4-keto-6-deoxy-N-acetylglucosamine 4-aminotransferase,DegT/DnrJ/EryC1/StrS aminotransferase family;protein_id=gnl|SC|JUb275_00730
|SC|contig000005	Prodigal:2.60	CDS	664294	664800	.	-	0	ID=JUb275_00731;inference=ab initio prediction:Prodigal:2.60;locus_tag=JUb275_00731;product=hypothetical protein;protein_id=gnl|SC|JUb275_00731
|SC|contig000005	Prodigal:2.60	CDS	664826	665377	.	-	0	ID=JUb275_00732;eC_number=2.3.1.-;inference=ab initio prediction:Prodigal:2.60,similar to AA sequence:UniProtKB:Q5HCZ5,protein motif:CLUSTERS:PRK00892,protein motif:Cdd:COG0110,protein motif:TIGRFAMs:TIGR03570,protein motif:Pfam:PF00132.18;locus_tag=JUb275_00732;product=Putative acetyltransferase SACOL2570,UDP-3-O-[3-hydroxymyristoyl] glucosamine N-acyltransferase,Acetyltransferase (isoleucine patch superfamily),sugar O-acyltransferase%2C sialic acid O-acetyltransferase NeuD family,Bacterial transferase hexapeptide (six repeats);protein_id=gnl|SC|JUb275_00732
|SC|contig000005	Prodigal:2.60	CDS	665367	665789	.	-	0	ID=JUb275_00733;inference=ab initio prediction:Prodigal:2.60,protein motif:Pfam:PF05523.5;locus_tag=JUb275_00733;product=WxcM-like%2C C-terminal;protein_id=gnl|SC|JUb275_00733
|SC|contig000005	Prodigal:2.60	CDS	665779	666180	.	-	0	ID=JUb275_00734;inference=ab initio prediction:Prodigal:2.60,protein motif:Pfam:PF05523.5;locus_tag=JUb275_00734;product=WxcM-like%2C C-terminal;protein_id=gnl|SC|JUb275_00734
|SC|contig000005	Prodigal:2.60	CDS	666177	667436	.	-	0	ID=JUb275_00735;eC_number=3.6.3.40;gene=tagH;inference=ab initio prediction:Prodigal:2.60,similar to AA sequence:UniProtKB:Q7A713,protein motif:CLUSTERS:PRK13545,protein motif:Cdd:COG4555,protein motif:TIGRFAMs:TIGR01188,protein motif:Pfam:PF00005.21;locus_tag=JUb275_00735;product=Teichoic acids export ATP-binding protein TagH,teichoic acids export protein ATP-binding subunit,ABC-type Na+ transport system%2C ATPase component,daunorubicin resistance ABC transporter%2C ATP-binding protein,ABC transporter;protein_id=gnl|SC|JUb275_00735
|SC|contig000005	Prodigal:2.60	CDS	667473	668321	.	-	0	ID=JUb275_00736;inference=ab initio prediction:Prodigal:2.60,protein motif:CLUSTERS:PRK15066,protein motif:Pfam:PF01061.18;locus_tag=JUb275_00736;product=inner membrane transport permease,ABC-2 type transporter;protein_id=gnl|SC|JUb275_00736
|SC|contig000005	Prodigal:2.60	CDS	668490	669353	.	-	0	ID=JUb275_00737;eC_number=2.7.7.24;gene=rmlA;inference=ab initio prediction:Prodigal:2.60,similar to AA sequence:UniProtKB:P26393,protein motif:CLUSTERS:PRK15480,protein motif:Cdd:COG2266,protein motif:TIGRFAMs:TIGR01207,protein motif:Pfam:PF00483.17;locus_tag=JUb275_00737;product=Glucose-1-phosphate thymidylyltransferase,glucose-1-phosphate thymidylyltransferase RfbA,GTP:adenosylcobinamide-phosphate guanylyltransferase,glucose-1-phosphate thymidylyltransferase,Nucleotidyl transferase;protein_id=gnl|SC|JUb275_00737
|SC|contig000005	Prodigal:2.60	CDS	669369	670448	.	-	0	ID=JUb275_00738;eC_number=4.2.1.46;gene=rfbB;inference=ab initio prediction:Prodigal:2.60,similar to AA sequence:UniProtKB:P26391,protein motif:CLUSTERS:PRK10084,protein motif:TIGRFAMs:TIGR01181,protein motif:Pfam:PF01370.15;locus_tag=JUb275_00738;product=dTDP-glucose 4%2C6-dehydratase,dTDP-glucose 4%2C6 dehydratase,dTDP-glucose 4%2C6-dehydratase,NAD dependent epimerase/dehydratase family;protein_id=gnl|SC|JUb275_00738
|SC|contig000005	Prodigal:2.60	CDS	670456	671769	.	-	0	ID=JUb275_00739;eC_number=1.1.1.22;gene=tuaD_1;inference=ab initio prediction:Prodigal:2.60,similar to AA sequence:UniProtKB:O32271,protein motif:CLUSTERS:PRK15057,protein motif:TIGRFAMs:TIGR03026,protein motif:Pfam:PF03721.8;locus_tag=JUb275_00739;product=UDP-glucose 6-dehydrogenase tuaD,UDP-glucose 6-dehydrogenase,nucleotide sugar dehydrogenase,UDP-glucose/GDP-mannose dehydrogenase family%2C NAD binding domain;protein_id=gnl|SC|JUb275_00739
|SC|contig000005	Prodigal:2.60	CDS	671991	672458	.	+	0	ID=JUb275_00740;inference=ab initio prediction:Prodigal:2.60,protein motif:CLUSTERS:PRK02001,protein motif:Pfam:PF02576.11;locus_tag=JUb275_00740;product=hypothetical protein,Uncharacterised BCR%2C YhbC family COG0779;protein_id=gnl|SC|JUb275_00740
|SC|contig000005	Prodigal:2.60	CDS	672475	673710	.	+	0	ID=JUb275_00741;gene=nusA;inference=ab initio prediction:Prodigal:2.60,similar to AA sequence:UniProtKB:Q83BS0,protein motif:CLUSTERS:PRK09202,protein motif:Cdd:COG0195,protein motif:TIGRFAMs:TIGR01953,protein motif:Pfam:PF08529.5;locus_tag=JUb275_00741;product=Transcription elongation protein nusA,transcription elongation factor NusA,Transcription elongation factor,transcription termination factor NusA,NusA N-terminal domain;protein_id=gnl|SC|JUb275_00741
|SC|contig000005	Prodigal:2.60	CDS	673790	676756	.	+	0	ID=JUb275_00742;gene=infB;inference=ab initio prediction:Prodigal:2.60,similar to AA sequence:UniProtKB:P04766,protein motif:CLUSTERS:PRK05306,protein motif:Cdd:COG0073,protein motif:TIGRFAMs:TIGR00487,protein motif:Pfam:PF11987.2;locus_tag=JUb275_00742;product=Translation initiation factor IF-2,translation initiation factor IF-2,EMAP domain,translation initiation factor IF-2,Translation-initiation factor 2;protein_id=gnl|SC|JUb275_00742
|SC|contig000005	Prodigal:2.60	CDS	677065	679953	.	+	0	ID=JUb275_00743;inference=ab initio prediction:Prodigal:2.60,protein motif:TIGRFAMs:TIGR04056,protein motif:Pfam:PF07715.9;locus_tag=JUb275_00743;product=TonB-linked outer membrane protein%2C SusC/RagA family,TonB-dependent Receptor Plug Domain;protein_id=gnl|SC|JUb275_00743
|SC|contig000005	Prodigal:2.60	CDS	679966	681576	.	+	0	ID=JUb275_00744;inference=ab initio prediction:Prodigal:2.60,protein motif:Pfam:PF07980.5;locus_tag=JUb275_00744;product=SusD family;protein_id=gnl|SC|JUb275_00744
|SC|contig000005	Prodigal:2.60	CDS	681595	682419	.	+	0	ID=JUb275_00745;inference=ab initio prediction:Prodigal:2.60;locus_tag=JUb275_00745;product=hypothetical protein;protein_id=gnl|SC|JUb275_00745
|SC|contig000005	Prodigal:2.60	CDS	682724	684661	.	+	0	ID=JUb275_00746;inference=ab initio prediction:Prodigal:2.60;locus_tag=JUb275_00746;product=hypothetical protein;protein_id=gnl|SC|JUb275_00746
|SC|contig000005	Prodigal:2.60	CDS	684675	686261	.	+	0	ID=JUb275_00747;inference=ab initio prediction:Prodigal:2.60,similar to AA sequence:UniProtKB:Q99UT3,protein motif:Cdd:COG4365,protein motif:TIGRFAMs:TIGR03998,protein motif:Pfam:PF10079.3;locus_tag=JUb275_00747;product=hypothetical protein,Uncharacterized protein conserved in bacteria,bacillithiol biosynthesis cysteine-adding enzyme BshC,Uncharacterized protein conserved in bacteria (DUF2317);protein_id=gnl|SC|JUb275_00747
|SC|contig000005	Prodigal:2.60	CDS	686301	688235	.	+	0	ID=JUb275_00748;eC_number=3.2.1.17;inference=ab initio prediction:Prodigal:2.60,similar to AA sequence:UniProtKB:P39046,protein motif:CLUSTERS:PRK10783,protein motif:TIGRFAMs:TIGR02899,protein motif:Pfam:PF01476.14;locus_tag=JUb275_00748;product=Muramidase-2 precursor,membrane-bound lytic murein transglycosylase D,spore coat assembly protein SafA,LysM domain;protein_id=gnl|SC|JUb275_00748
|SC|contig000005	Prodigal:2.60	CDS	688299	689174	.	+	0	ID=JUb275_00749;eC_number=2.3.1.39;gene=fabD;inference=ab initio prediction:Prodigal:2.60,similar to AA sequence:UniProtKB:Q7A5Z3,protein motif:Cdd:COG0331,protein motif:TIGRFAMs:TIGR00128,protein motif:Pfam:PF00698.15;locus_tag=JUb275_00749;product=Malonyl CoA-acyl carrier protein transacylase,(acyl-carrier-protein) S-malonyltransferase,malonyl CoA-acyl carrier protein transacylase,Acyl transferase domain;protein_id=gnl|SC|JUb275_00749
|SC|contig000005	Prodigal:2.60	CDS	689188	690093	.	+	0	ID=JUb275_00750;inference=ab initio prediction:Prodigal:2.60;locus_tag=JUb275_00750;product=hypothetical protein;protein_id=gnl|SC|JUb275_00750
|SC|contig000005	Prodigal:2.60	CDS	690219	691838	.	+	0	ID=JUb275_00751;eC_number=4.1.1.49;gene=pckA;inference=ab initio prediction:Prodigal:2.60,similar to AA sequence:UniProtKB:P22259,protein motif:CLUSTERS:PRK09344,protein motif:Cdd:COG1866,protein motif:TIGRFAMs:TIGR00224,protein motif:Pfam:PF01293.14;locus_tag=JUb275_00751;product=Phosphoenolpyruvate carboxykinase [ATP],phosphoenolpyruvate carboxykinase,Phosphoenolpyruvate carboxykinase (ATP),phosphoenolpyruvate carboxykinase (ATP),Phosphoenolpyruvate carboxykinase;protein_id=gnl|SC|JUb275_00751
|SC|contig000005	Prodigal:2.60	CDS	692183	694057	.	+	0	ID=JUb275_00752;inference=ab initio prediction:Prodigal:2.60,protein motif:TIGRFAMs:TIGR02145,protein motif:Pfam:PF09603.4;locus_tag=JUb275_00752;product=fibrobacter succinogenes major paralogous domain,Fibrobacter succinogenes major domain (Fib_succ_major);protein_id=gnl|SC|JUb275_00752
|SC|contig000005	Prodigal:2.60	CDS	694139	694549	.	-	0	ID=JUb275_00753;eC_number=4.2.1.10;gene=aroQ;inference=ab initio prediction:Prodigal:2.60,similar to AA sequence:UniProtKB:Q48255,protein motif:CLUSTERS:PRK05395,protein motif:Cdd:COG0757,protein motif:TIGRFAMs:TIGR01088,protein motif:Pfam:PF01220.1;locus_tag=JUb275_00753;product=3-dehydroquinate dehydratase,3-dehydroquinate dehydratase,3-dehydroquinate dehydratase II,3-dehydroquinate dehydratase%2C type II,Dehydroquinase class II;protein_id=gnl|SC|JUb275_00753
|SC|contig000005	Prodigal:2.60	CDS	694839	695192	.	+	0	ID=JUb275_00754;inference=ab initio prediction:Prodigal:2.60;locus_tag=JUb275_00754;product=hypothetical protein;protein_id=gnl|SC|JUb275_00754
|SC|contig000005	Prodigal:2.60	CDS	695433	699794	.	+	0	ID=JUb275_00755;gene=czcA_1;inference=ab initio prediction:Prodigal:2.60,similar to AA sequence:UniProtKB:P13511,protein motif:CLUSTERS:PRK09579,protein motif:TIGRFAMs:TIGR00914,protein motif:Pfam:PF00873.13;locus_tag=JUb275_00755;product=Cation efflux system protein CzcA,multidrug efflux protein,heavy metal efflux pump%2C CzcA family,AcrB/AcrD/AcrF family;protein_id=gnl|SC|JUb275_00755
|SC|contig000005	Prodigal:2.60	CDS	699796	701040	.	+	0	ID=JUb275_00756;gene=czcB_1;inference=ab initio prediction:Prodigal:2.60,similar to AA sequence:UniProtKB:P13510,protein motif:CLUSTERS:PRK11578,protein motif:TIGRFAMs:TIGR01730,protein motif:Pfam:PF12700.1;locus_tag=JUb275_00756;product=Cation efflux system protein CzcB,macrolide transporter subunit MacA,efflux transporter%2C RND family%2C MFP subunit,HlyD family secretion protein;protein_id=gnl|SC|JUb275_00756
|SC|contig000005	Prodigal:2.60	CDS	701052	701471	.	+	0	ID=JUb275_00757;gene=zur;inference=ab initio prediction:Prodigal:2.60,similar to AA sequence:UniProtKB:P0AC51,protein motif:CLUSTERS:PRK11639,protein motif:Pfam:PF01475.13;locus_tag=JUb275_00757;product=Zinc uptake regulation protein,zinc uptake transcriptional repressor,Ferric uptake regulator family;protein_id=gnl|SC|JUb275_00757
|SC|contig000005	Prodigal:2.60	CDS	701516	703453	.	+	0	ID=JUb275_00758;eC_number=3.6.3.5;gene=ziaA;inference=ab initio prediction:Prodigal:2.60,similar to AA sequence:UniProtKB:Q59998,protein motif:CLUSTERS:PRK11033,protein motif:Cdd:COG4633,protein motif:TIGRFAMs:TIGR01525,protein motif:Pfam:PF00122.14;locus_tag=JUb275_00758;product=Zinc-transporting ATPase,zinc/cadmium/mercury/lead-transporting ATPase,Uncharacterized protein conserved in bacteria,heavy metal translocating P-type ATPase,E1-E2 ATPase;protein_id=gnl|SC|JUb275_00758
|SC|contig000005	Prodigal:2.60	CDS	703636	704001	.	+	0	ID=JUb275_00759;inference=ab initio prediction:Prodigal:2.60;locus_tag=JUb275_00759;product=hypothetical protein;protein_id=gnl|SC|JUb275_00759
|SC|contig000005	Prodigal:2.60	CDS	704176	704451	.	+	0	ID=JUb275_00760;inference=ab initio prediction:Prodigal:2.60,protein motif:Cdd:COG4633,protein motif:Pfam:PF04945.7;locus_tag=JUb275_00760;product=Uncharacterized protein conserved in bacteria,YHS domain;protein_id=gnl|SC|JUb275_00760
|SC|contig000005	Prodigal:2.60	CDS	704438	705121	.	+	0	ID=JUb275_00761;gene=ypmQ;inference=ab initio prediction:Prodigal:2.60,similar to AA sequence:UniProtKB:P54178,protein motif:Pfam:PF02630.8;locus_tag=JUb275_00761;product=BsSco,SCO1/SenC;protein_id=gnl|SC|JUb275_00761
|SC|contig000005	Prodigal:2.60	CDS	705228	705602	.	+	0	ID=JUb275_00762;inference=ab initio prediction:Prodigal:2.60;locus_tag=JUb275_00762;product=hypothetical protein;protein_id=gnl|SC|JUb275_00762
|SC|contig000005	Prodigal:2.60	CDS	705827	706657	.	+	0	ID=JUb275_00763;inference=ab initio prediction:Prodigal:2.60,protein motif:TIGRFAMs:TIGR04052;locus_tag=JUb275_00763;product=AZL_007920/MXAN_0976 family protein;protein_id=gnl|SC|JUb275_00763
|SC|contig000005	Prodigal:2.60	CDS	706641	707696	.	+	0	ID=JUb275_00764;eC_number=1.11.1.5;gene=ccp;inference=ab initio prediction:Prodigal:2.60,similar to AA sequence:UniProtKB:P55929,protein motif:TIGRFAMs:TIGR04039,protein motif:Pfam:PF03150.8;locus_tag=JUb275_00764;product=Cytochrome c551 peroxidase precursor,di-heme enzyme%2C MXAN_0977 family,Di-haem cytochrome c peroxidase;protein_id=gnl|SC|JUb275_00764
|SC|contig000005	Prodigal:2.60	CDS	707706	708650	.	+	0	ID=JUb275_00765;inference=ab initio prediction:Prodigal:2.60;locus_tag=JUb275_00765;product=hypothetical protein;protein_id=gnl|SC|JUb275_00765
|SC|contig000005	Prodigal:2.60	CDS	708746	709780	.	-	0	ID=JUb275_00766;eC_number=3.1.1.83;gene=mlhB;inference=ab initio prediction:Prodigal:2.60,similar to AA sequence:UniProtKB:Q9EX73,protein motif:CLUSTERS:PRK10162,protein motif:Pfam:PF07859.7;locus_tag=JUb275_00766;product=Monoterpene epsilon-lactone hydrolase,acetyl esterase,alpha/beta hydrolase fold;protein_id=gnl|SC|JUb275_00766
|SC|contig000005	Prodigal:2.60	CDS	709986	710891	.	-	0	ID=JUb275_00767;inference=ab initio prediction:Prodigal:2.60,protein motif:TIGRFAMs:TIGR04183;locus_tag=JUb275_00767;product=Por secretion system C-terminal sorting domain;protein_id=gnl|SC|JUb275_00767
|SC|contig000005	Aragorn:1.2.36	tRNA	712090	712162	.	-	0	ID=JUb275_00768;inference=COORDINATES:profile:Aragorn:1.2.36;locus_tag=JUb275_00768;product=tRNA-Glu(ttc)
|SC|contig000005	Aragorn:1.2.36	tRNA	712227	712299	.	-	0	ID=JUb275_00769;inference=COORDINATES:profile:Aragorn:1.2.36;locus_tag=JUb275_00769;product=tRNA-Glu(ttc)
|SC|contig000005	Prodigal:2.60	CDS	712311	712586	.	-	0	ID=JUb275_00770;gene=rpsT;inference=ab initio prediction:Prodigal:2.60,similar to AA sequence:UniProtKB:A0R102,protein motif:CLUSTERS:PRK00239,protein motif:Cdd:COG0268,protein motif:TIGRFAMs:TIGR00029,protein motif:Pfam:PF01649.12;locus_tag=JUb275_00770;product=30S ribosomal protein S20,30S ribosomal protein S20,Ribosomal protein S20,ribosomal protein S20,Ribosomal protein S20;protein_id=gnl|SC|JUb275_00770
|SC|contig000005	Prodigal:2.60	CDS	712632	712955	.	-	0	ID=JUb275_00771;inference=ab initio prediction:Prodigal:2.60;locus_tag=JUb275_00771;product=hypothetical protein;protein_id=gnl|SC|JUb275_00771
|SC|contig000005	Aragorn:1.2.36	tRNA	712969	713041	.	-	0	ID=JUb275_00772;inference=COORDINATES:profile:Aragorn:1.2.36;locus_tag=JUb275_00772;product=tRNA-Glu(ttc)
|SC|contig000005	Prodigal:2.60	CDS	713100	714389	.	-	0	ID=JUb275_00773;eC_number=3.5.1.28;gene=amiB;inference=ab initio prediction:Prodigal:2.60,similar to AA sequence:UniProtKB:P26365,protein motif:CLUSTERS:PRK10431,protein motif:TIGRFAMs:TIGR02883,protein motif:Pfam:PF01520.12;locus_tag=JUb275_00773;product=N-acetylmuramoyl-L-alanine amidase AmiB precursor,N-acetylmuramoyl-l-alanine amidase II,N-acetylmuramoyl-L-alanine amidase CwlD,N-acetylmuramoyl-L-alanine amidase;protein_id=gnl|SC|JUb275_00773
|SC|contig000005	Prodigal:2.60	CDS	714454	717042	.	+	0	ID=JUb275_00774;inference=ab initio prediction:Prodigal:2.60,protein motif:Cdd:COG1452;locus_tag=JUb275_00774;product=Organic solvent tolerance protein OstA;protein_id=gnl|SC|JUb275_00774
|SC|contig000005	Prodigal:2.60	CDS	717101	717481	.	+	0	ID=JUb275_00775;eC_number=3.5.4.-;gene=yabJ;inference=ab initio prediction:Prodigal:2.60,similar to AA sequence:UniProtKB:P37552,protein motif:CLUSTERS:PRK11401,protein motif:TIGRFAMs:TIGR00004,protein motif:Pfam:PF01042.15;locus_tag=JUb275_00775;product=Enamine/imine deaminase,putative endoribonuclease L-PSP,putative endoribonuclease L-PSP,Endoribonuclease L-PSP;protein_id=gnl|SC|JUb275_00775
|SC|contig000005	Prodigal:2.60	CDS	717481	717936	.	+	0	ID=JUb275_00776;inference=ab initio prediction:Prodigal:2.60;locus_tag=JUb275_00776;product=hypothetical protein;protein_id=gnl|SC|JUb275_00776
|SC|contig000005	Prodigal:2.60	CDS	717990	719519	.	-	0	ID=JUb275_00777;eC_number=3.4.21.107;gene=degQ;inference=ab initio prediction:Prodigal:2.60,similar to AA sequence:UniProtKB:P39099,protein motif:CLUSTERS:PRK10942,protein motif:Cdd:COG3480,protein motif:TIGRFAMs:TIGR02037,protein motif:Pfam:PF00089.20;locus_tag=JUb275_00777;product=Periplasmic pH-dependent serine endoprotease DegQ precursor,serine endoprotease,Predicted secreted protein containing a PDZ domain,peptidase Do,Trypsin;protein_id=gnl|SC|JUb275_00777
|SC|contig000005	Prodigal:2.60	CDS	719818	721062	.	+	0	ID=JUb275_00778;eC_number=3.4.-.-;gene=yhbU;inference=ab initio prediction:Prodigal:2.60,similar to AA sequence:UniProtKB:P45527,protein motif:CLUSTERS:PRK15452,protein motif:Cdd:COG0826,protein motif:Pfam:PF01136.13;locus_tag=JUb275_00778;product=Uncharacterized protease yhbU precursor,putative protease,Collagenase and related proteases,Peptidase family U32;protein_id=gnl|SC|JUb275_00778
|SC|contig000005	Prodigal:2.60	CDS	721062	721292	.	+	0	ID=JUb275_00779;inference=ab initio prediction:Prodigal:2.60;locus_tag=JUb275_00779;product=hypothetical protein;protein_id=gnl|SC|JUb275_00779
|SC|contig000005	Prodigal:2.60	CDS	721300	721875	.	+	0	ID=JUb275_00780;eC_number=6.3.3.2;inference=ab initio prediction:Prodigal:2.60,similar to AA sequence:UniProtKB:P75430,protein motif:CLUSTERS:PRK10333,protein motif:TIGRFAMs:TIGR02727,protein motif:Pfam:PF01812.14;locus_tag=JUb275_00780;product=Probable 5-formyltetrahydrofolate cyclo-ligase,5-formyltetrahydrofolate cyclo-ligase family protein,5-formyltetrahydrofolate cyclo-ligase,5-formyltetrahydrofolate cyclo-ligase family;protein_id=gnl|SC|JUb275_00780
|SC|contig000005	Prodigal:2.60	CDS	721824	722405	.	-	0	ID=JUb275_00781;inference=ab initio prediction:Prodigal:2.60;locus_tag=JUb275_00781;product=hypothetical protein;protein_id=gnl|SC|JUb275_00781
|SC|contig000005	Prodigal:2.60	CDS	722389	723555	.	-	0	ID=JUb275_00782;inference=ab initio prediction:Prodigal:2.60;locus_tag=JUb275_00782;product=hypothetical protein;protein_id=gnl|SC|JUb275_00782
|SC|contig000005	Prodigal:2.60	CDS	723740	724081	.	+	0	ID=JUb275_00783;inference=ab initio prediction:Prodigal:2.60;locus_tag=JUb275_00783;product=hypothetical protein;protein_id=gnl|SC|JUb275_00783
|SC|contig000005	Prodigal:2.60	CDS	724168	724932	.	-	0	ID=JUb275_00784;eC_number=2.1.1.-;gene=nhs;inference=ab initio prediction:Prodigal:2.60,similar to AA sequence:UniProtKB:P52391,protein motif:CLUSTERS:PRK11181,protein motif:TIGRFAMs:TIGR00186,protein motif:Pfam:PF00588.13;locus_tag=JUb275_00784;product=23S rRNA methyltransferase,23S rRNA (guanosine-2'-O-)-methyltransferase,RNA methyltransferase%2C TrmH family%2C group 3,SpoU rRNA Methylase family;protein_id=gnl|SC|JUb275_00784
|SC|contig000005	Prodigal:2.60	CDS	725011	726513	.	-	0	ID=JUb275_00785;gene=rmuC;inference=ab initio prediction:Prodigal:2.60,similar to AA sequence:UniProtKB:P0AG71,protein motif:CLUSTERS:PRK10361,protein motif:Pfam:PF02646.10;locus_tag=JUb275_00785;product=DNA recombination protein rmuC,DNA recombination protein RmuC,RmuC family;protein_id=gnl|SC|JUb275_00785
|SC|contig000005	Prodigal:2.60	CDS	726643	727317	.	+	0	ID=JUb275_00786;gene=mprA_2;inference=ab initio prediction:Prodigal:2.60,similar to AA sequence:UniProtKB:A0R3I8,protein motif:CLUSTERS:PRK09836,protein motif:Cdd:COG4565,protein motif:TIGRFAMs:TIGR01387,protein motif:Pfam:PF00072.18;locus_tag=JUb275_00786;product=Mycobacterial persistence regulator A,DNA-binding transcriptional activator CusR,Response regulator of citrate/malate metabolism,heavy metal response regulator,Response regulator receiver domain;protein_id=gnl|SC|JUb275_00786
|SC|contig000005	Prodigal:2.60	CDS	727319	728686	.	+	0	ID=JUb275_00787;eC_number=2.7.13.3;gene=qseC;inference=ab initio prediction:Prodigal:2.60,similar to AA sequence:UniProtKB:P45336,protein motif:CLUSTERS:PRK11100,protein motif:Cdd:COG5278,protein motif:TIGRFAMs:TIGR01386,protein motif:Pfam:PF02518.20;locus_tag=JUb275_00787;product=Sensor protein qseC,sensory histidine kinase CreC,Predicted periplasmic ligand-binding sensor domain,heavy metal sensor kinase,Histidine kinase-%2C DNA gyrase B-%2C and HSP90-like ATPase;protein_id=gnl|SC|JUb275_00787
|SC|contig000005	Prodigal:2.60	CDS	728982	730256	.	+	0	ID=JUb275_00788;gene=czcC_1;inference=ab initio prediction:Prodigal:2.60,similar to AA sequence:UniProtKB:P13509,protein motif:TIGRFAMs:TIGR01844,protein motif:Pfam:PF02321.12;locus_tag=JUb275_00788;product=Cation efflux system protein CzcC,type I secretion outer membrane protein%2C TolC family,Outer membrane efflux protein;protein_id=gnl|SC|JUb275_00788
|SC|contig000005	Prodigal:2.60	CDS	730259	731365	.	+	0	ID=JUb275_00789;gene=czcB_2;inference=ab initio prediction:Prodigal:2.60,similar to AA sequence:UniProtKB:P13510,protein motif:CLUSTERS:PRK09783,protein motif:TIGRFAMs:TIGR01730,protein motif:Pfam:PF12700.1;locus_tag=JUb275_00789;product=Cation efflux system protein CzcB,copper/silver efflux system membrane fusion protein CusB,efflux transporter%2C RND family%2C MFP subunit,HlyD family secretion protein;protein_id=gnl|SC|JUb275_00789
|SC|contig000005	Prodigal:2.60	CDS	731378	734467	.	+	0	ID=JUb275_00790;gene=czcA_2;inference=ab initio prediction:Prodigal:2.60,similar to AA sequence:UniProtKB:P13511,protein motif:CLUSTERS:PRK10503,protein motif:Cdd:COG4258,protein motif:TIGRFAMs:TIGR00914,protein motif:Pfam:PF00873.13;locus_tag=JUb275_00790;product=Cation efflux system protein CzcA,multidrug efflux system subunit MdtB,Predicted exporter,heavy metal efflux pump%2C CzcA family,AcrB/AcrD/AcrF family;protein_id=gnl|SC|JUb275_00790
|SC|contig000005	Prodigal:2.60	CDS	734526	735281	.	-	0	ID=JUb275_00791;inference=ab initio prediction:Prodigal:2.60;locus_tag=JUb275_00791;product=hypothetical protein;protein_id=gnl|SC|JUb275_00791
|SC|contig000005	Prodigal:2.60	CDS	735375	735890	.	-	0	ID=JUb275_00792;inference=ab initio prediction:Prodigal:2.60,protein motif:CLUSTERS:PRK12863,protein motif:Pfam:PF03795.8;locus_tag=JUb275_00792;product=YciI-like protein,YCII-related domain;protein_id=gnl|SC|JUb275_00792
|SC|contig000005	Prodigal:2.60	CDS	735903	737081	.	-	0	ID=JUb275_00793;eC_number=2.4.2.11;gene=pncB2;inference=ab initio prediction:Prodigal:2.60,similar to AA sequence:UniProtKB:Q9HW26,protein motif:CLUSTERS:PRK05321,protein motif:TIGRFAMs:TIGR01514,protein motif:Pfam:PF04095.10;locus_tag=JUb275_00793;product=Nicotinate phosphoribosyltransferase 2,nicotinate phosphoribosyltransferase,nicotinate phosphoribosyltransferase,Nicotinate phosphoribosyltransferase (NAPRTase) family;protein_id=gnl|SC|JUb275_00793
|SC|contig000005	Prodigal:2.60	CDS	737173	737649	.	-	0	ID=JUb275_00794;inference=ab initio prediction:Prodigal:2.60,similar to AA sequence:UniProtKB:P45173,protein motif:CLUSTERS:PRK09448,protein motif:Pfam:PF00210.18;locus_tag=JUb275_00794;product=hypothetical protein,DNA starvation/stationary phase protection protein Dps,Ferritin-like domain;protein_id=gnl|SC|JUb275_00794
|SC|contig000005	Prodigal:2.60	CDS	737737	739167	.	+	0	ID=JUb275_00795;inference=ab initio prediction:Prodigal:2.60;locus_tag=JUb275_00795;product=hypothetical protein;protein_id=gnl|SC|JUb275_00795
|SC|contig000005	Prodigal:2.60	CDS	739341	739754	.	+	0	ID=JUb275_00796;gene=rpsL;inference=ab initio prediction:Prodigal:2.60,similar to AA sequence:UniProtKB:P0A4A5,protein motif:CLUSTERS:PRK05163,protein motif:Cdd:COG0048,protein motif:TIGRFAMs:TIGR00981,protein motif:Pfam:PF00164.19;locus_tag=JUb275_00796;product=30S ribosomal protein S12,30S ribosomal protein S12,Ribosomal protein S12,ribosomal protein S12,Ribosomal protein S12;protein_id=gnl|SC|JUb275_00796
|SC|contig000005	Prodigal:2.60	CDS	739778	740254	.	+	0	ID=JUb275_00797;gene=rpsG;inference=ab initio prediction:Prodigal:2.60,similar to AA sequence:UniProtKB:P22744,protein motif:CLUSTERS:PRK05302,protein motif:Cdd:COG0049,protein motif:TIGRFAMs:TIGR01029,protein motif:Pfam:PF00177.15;locus_tag=JUb275_00797;product=30S ribosomal protein S7,30S ribosomal protein S7,Ribosomal protein S7,ribosomal protein S7,Ribosomal protein S7p/S5e;protein_id=gnl|SC|JUb275_00797
|SC|contig000005	Prodigal:2.60	CDS	740261	742378	.	+	0	ID=JUb275_00798;gene=fusA;inference=ab initio prediction:Prodigal:2.60,similar to AA sequence:UniProtKB:P0A6M8,protein motif:CLUSTERS:PRK12739,protein motif:Cdd:COG0050,protein motif:TIGRFAMs:TIGR00484,protein motif:Pfam:PF00009.21;locus_tag=JUb275_00798;product=Elongation factor G,elongation factor G,GTPases - translation elongation factors,translation elongation factor G,Elongation factor Tu GTP binding domain;protein_id=gnl|SC|JUb275_00798
|SC|contig000005	Prodigal:2.60	CDS	742397	742702	.	+	0	ID=JUb275_00799;gene=rpsJ;inference=ab initio prediction:Prodigal:2.60,similar to AA sequence:UniProtKB:P21471,protein motif:CLUSTERS:PRK00596,protein motif:TIGRFAMs:TIGR01049,protein motif:Pfam:PF00338.16;locus_tag=JUb275_00799;product=BS13,30S ribosomal protein S10,ribosomal protein S10,Ribosomal protein S10p/S20e;protein_id=gnl|SC|JUb275_00799
|SC|contig000005	Prodigal:2.60	CDS	742986	743834	.	+	0	ID=JUb275_00800;eC_number=4.2.1.1;gene=cah_1;inference=ab initio prediction:Prodigal:2.60,similar to AA sequence:UniProtKB:Q50940,protein motif:Pfam:PF00194.1;locus_tag=JUb275_00800;product=Carbonic anhydrase precursor,Eukaryotic-type carbonic anhydrase;protein_id=gnl|SC|JUb275_00800
|SC|contig000005	Prodigal:2.60	CDS	743933	744766	.	+	0	ID=JUb275_00801;inference=ab initio prediction:Prodigal:2.60,protein motif:TIGRFAMs:TIGR01200,protein motif:Pfam:PF09697.4;locus_tag=JUb275_00801;product=GLPGLI family protein,Protein of unknown function (Porph_ging);protein_id=gnl|SC|JUb275_00801
|SC|contig000005	Prodigal:2.60	CDS	744826	745320	.	+	0	ID=JUb275_00802;inference=ab initio prediction:Prodigal:2.60,protein motif:Cdd:COG5478,protein motif:Pfam:PF04120.6;locus_tag=JUb275_00802;product=Predicted small integral membrane protein,Low affinity iron permease;protein_id=gnl|SC|JUb275_00802
|SC|contig000005	Prodigal:2.60	CDS	745354	748065	.	-	0	ID=JUb275_00803;inference=ab initio prediction:Prodigal:2.60;locus_tag=JUb275_00803;product=hypothetical protein;protein_id=gnl|SC|JUb275_00803
|SC|contig000005	Prodigal:2.60	CDS	748134	749153	.	-	0	ID=JUb275_00804;inference=ab initio prediction:Prodigal:2.60;locus_tag=JUb275_00804;product=hypothetical protein;protein_id=gnl|SC|JUb275_00804
|SC|contig000005	Prodigal:2.60	CDS	749290	750237	.	-	0	ID=JUb275_00805;inference=ab initio prediction:Prodigal:2.60,protein motif:CLUSTERS:PRK10162,protein motif:Cdd:COG0400,protein motif:Pfam:PF07859.7;locus_tag=JUb275_00805;product=acetyl esterase,Predicted esterase,alpha/beta hydrolase fold;protein_id=gnl|SC|JUb275_00805
|SC|contig000005	Prodigal:2.60	CDS	750334	751065	.	-	0	ID=JUb275_00806;gene=gla;inference=ab initio prediction:Prodigal:2.60,similar to AA sequence:UniProtKB:P22094,protein motif:CLUSTERS:PRK05420,protein motif:TIGRFAMs:TIGR00861,protein motif:Pfam:PF00230.14;locus_tag=JUb275_00806;product=Glyceroaquaporin,aquaporin Z,MIP family channel proteins,Major intrinsic protein;protein_id=gnl|SC|JUb275_00806
|SC|contig000005	Prodigal:2.60	CDS	751091	752590	.	-	0	ID=JUb275_00807;eC_number=2.7.1.30;gene=glpK;inference=ab initio prediction:Prodigal:2.60,similar to AA sequence:UniProtKB:P0A6F3,protein motif:CLUSTERS:PRK00047,protein motif:Cdd:COG0036,protein motif:TIGRFAMs:TIGR01311,protein motif:Pfam:PF00370.15;locus_tag=JUb275_00807;product=Glycerol kinase,glycerol kinase,Pentose-5-phosphate-3-epimerase,glycerol kinase,FGGY family of carbohydrate kinases%2C N-terminal domain;protein_id=gnl|SC|JUb275_00807
|SC|contig000005	Prodigal:2.60	CDS	752600	754195	.	-	0	ID=JUb275_00808;eC_number=1.1.5.3;gene=glpD;inference=ab initio prediction:Prodigal:2.60,similar to AA sequence:UniProtKB:Q7A5V7,protein motif:CLUSTERS:PRK12266,protein motif:Cdd:COG3075,protein motif:TIGRFAMs:TIGR03377,protein motif:Pfam:PF01266.18;locus_tag=JUb275_00808;product=Aerobic glycerol-3-phosphate dehydrogenase,glycerol-3-phosphate dehydrogenase,Anaerobic glycerol-3-phosphate dehydrogenase,glycerol-3-phosphate dehydrogenase%2C anaerobic%2C A subunit,FAD dependent oxidoreductase;protein_id=gnl|SC|JUb275_00808
|SC|contig000005	Prodigal:2.60	CDS	754308	755072	.	+	0	ID=JUb275_00809;gene=glpR;inference=ab initio prediction:Prodigal:2.60,similar to AA sequence:UniProtKB:P0ACL0,protein motif:CLUSTERS:PRK09802,protein motif:Cdd:COG3444,protein motif:Pfam:PF00455.16;locus_tag=JUb275_00809;product=Glycerol-3-phosphate regulon repressor,DNA-binding transcriptional regulator AgaR,Phosphotransferase system%2C mannose/fructose/N-acetylgalactosamine-specific component IIB,Bacterial regulatory proteins%2C deoR family;protein_id=gnl|SC|JUb275_00809
|SC|contig000005	Prodigal:2.60	CDS	755485	756108	.	+	0	ID=JUb275_00810;gene=rplC;inference=ab initio prediction:Prodigal:2.60,similar to AA sequence:UniProtKB:P42920,protein motif:CLUSTERS:PRK00001,protein motif:Cdd:COG0087,protein motif:TIGRFAMs:TIGR03625,protein motif:Pfam:PF00297.16;locus_tag=JUb275_00810;product=50S ribosomal protein L3,50S ribosomal protein L3,Ribosomal protein L3,50S ribosomal protein L3,Ribosomal protein L3;protein_id=gnl|SC|JUb275_00810
|SC|contig000005	Prodigal:2.60	CDS	756099	756728	.	+	0	ID=JUb275_00811;gene=rplD;inference=ab initio prediction:Prodigal:2.60,similar to AA sequence:UniProtKB:P28601,protein motif:CLUSTERS:PRK05319,protein motif:TIGRFAMs:TIGR03953,protein motif:Pfam:PF00573.16;locus_tag=JUb275_00811;product=50S ribosomal protein L4,50S ribosomal protein L4,50S ribosomal protein L4,Ribosomal protein L4/L1 family;protein_id=gnl|SC|JUb275_00811
|SC|contig000005	Prodigal:2.60	CDS	756732	757022	.	+	0	ID=JUb275_00812;gene=rplW;inference=ab initio prediction:Prodigal:2.60,similar to AA sequence:UniProtKB:Q9RXK0,protein motif:CLUSTERS:PRK05738,protein motif:Cdd:COG0089,protein motif:TIGRFAMs:TIGR03636,protein motif:Pfam:PF00276.14;locus_tag=JUb275_00812;product=50S ribosomal protein L23,50S ribosomal protein L23,Ribosomal protein L23,archaeal ribosomal protein L23,Ribosomal protein L23;protein_id=gnl|SC|JUb275_00812
|SC|contig000005	Prodigal:2.60	CDS	757045	757866	.	+	0	ID=JUb275_00813;gene=rplB;inference=ab initio prediction:Prodigal:2.60,similar to AA sequence:UniProtKB:P60405,protein motif:CLUSTERS:PRK09374,protein motif:Cdd:COG0090,protein motif:TIGRFAMs:TIGR01171,protein motif:Pfam:PF03947.12;locus_tag=JUb275_00813;product=50S ribosomal protein L2,50S ribosomal protein L2,Ribosomal protein L2,ribosomal protein L2,Ribosomal Proteins L2%2C C-terminal domain;protein_id=gnl|SC|JUb275_00813
|SC|contig000005	Prodigal:2.60	CDS	757869	758147	.	+	0	ID=JUb275_00814;gene=rpsS;inference=ab initio prediction:Prodigal:2.60,similar to AA sequence:UniProtKB:P12731,protein motif:CLUSTERS:PRK00357,protein motif:Cdd:COG0185,protein motif:TIGRFAMs:TIGR01050,protein motif:Pfam:PF00203.15;locus_tag=JUb275_00814;product=BS17,30S ribosomal protein S19,Ribosomal protein S19,ribosomal protein S19,Ribosomal protein S19;protein_id=gnl|SC|JUb275_00814
|SC|contig000005	Prodigal:2.60	CDS	758150	758548	.	+	0	ID=JUb275_00815;gene=rplV;inference=ab initio prediction:Prodigal:2.60,similar to AA sequence:UniProtKB:P61175,protein motif:CLUSTERS:PRK00565,protein motif:TIGRFAMs:TIGR01044,protein motif:Pfam:PF00237.13;locus_tag=JUb275_00815;product=50S ribosomal protein L22,50S ribosomal protein L22,ribosomal protein L22,Ribosomal protein L22p/L17e;protein_id=gnl|SC|JUb275_00815
|SC|contig000005	Prodigal:2.60	CDS	758556	759314	.	+	0	ID=JUb275_00816;gene=rpsC;inference=ab initio prediction:Prodigal:2.60,similar to AA sequence:UniProtKB:P21465,protein motif:CLUSTERS:PRK00310,protein motif:TIGRFAMs:TIGR01009,protein motif:Pfam:PF00189.14;locus_tag=JUb275_00816;product=BS2,30S ribosomal protein S3,ribosomal protein S3,Ribosomal protein S3%2C C-terminal domain;protein_id=gnl|SC|JUb275_00816
|SC|contig000005	Prodigal:2.60	CDS	759412	759837	.	+	0	ID=JUb275_00817;gene=rplP;inference=ab initio prediction:Prodigal:2.60,similar to AA sequence:UniProtKB:Q6N4U1,protein motif:CLUSTERS:PRK09203,protein motif:Cdd:COG0197,protein motif:TIGRFAMs:TIGR01164,protein motif:Pfam:PF00252.12;locus_tag=JUb275_00817;product=RRP-L16,50S ribosomal protein L16,Ribosomal protein L16/L10E,ribosomal protein L16,Ribosomal protein L16p/L10e;protein_id=gnl|SC|JUb275_00817
|SC|contig000005	Prodigal:2.60	CDS	759850	760035	.	+	0	ID=JUb275_00818;inference=ab initio prediction:Prodigal:2.60,protein motif:CLUSTERS:PRK00306,protein motif:Cdd:COG0255,protein motif:TIGRFAMs:TIGR00012,protein motif:Pfam:PF00831.17;locus_tag=JUb275_00818;product=50S ribosomal protein L29,Ribosomal protein L29,ribosomal protein L29,Ribosomal L29 protein;protein_id=gnl|SC|JUb275_00818
|SC|contig000005	Prodigal:2.60	CDS	760048	760302	.	+	0	ID=JUb275_00819;gene=rpsQ;inference=ab initio prediction:Prodigal:2.60,similar to AA sequence:UniProtKB:O06051,protein motif:CLUSTERS:PRK05610,protein motif:TIGRFAMs:TIGR03635,protein motif:Pfam:PF00366.14;locus_tag=JUb275_00819;product=30S ribosomal protein S17,30S ribosomal protein S17,30S ribosomal protein S17,Ribosomal protein S17;protein_id=gnl|SC|JUb275_00819
|SC|contig000005	Prodigal:2.60	CDS	760305	760673	.	+	0	ID=JUb275_00820;gene=rplN;inference=ab initio prediction:Prodigal:2.60,similar to AA sequence:UniProtKB:P04450,protein motif:CLUSTERS:PRK05483,protein motif:Cdd:COG0093,protein motif:TIGRFAMs:TIGR01067,protein motif:Pfam:PF00238.13;locus_tag=JUb275_00820;product=50S ribosomal protein L14,50S ribosomal protein L14,Ribosomal protein L14,ribosomal protein L14,Ribosomal protein L14p/L23e;protein_id=gnl|SC|JUb275_00820
|SC|contig000005	Prodigal:2.60	CDS	760694	761020	.	+	0	ID=JUb275_00821;gene=rplX;inference=ab initio prediction:Prodigal:2.60,similar to AA sequence:UniProtKB:P0CI78,protein motif:CLUSTERS:PRK00004,protein motif:TIGRFAMs:TIGR01079;locus_tag=JUb275_00821;product=HPB12,50S ribosomal protein L24,ribosomal protein L24;protein_id=gnl|SC|JUb275_00821
|SC|contig000005	Prodigal:2.60	CDS	761034	761585	.	+	0	ID=JUb275_00822;gene=rplE;inference=ab initio prediction:Prodigal:2.60,similar to AA sequence:UniProtKB:P08895,protein motif:CLUSTERS:PRK00010,protein motif:Cdd:COG0094,protein motif:Pfam:PF00673.15;locus_tag=JUb275_00822;product=50S ribosomal protein L5,50S ribosomal protein L5,Ribosomal protein L5,ribosomal L5P family C-terminus;protein_id=gnl|SC|JUb275_00822
|SC|contig000005	Prodigal:2.60	CDS	761589	761858	.	+	0	ID=JUb275_00823;gene=rpsN2;inference=ab initio prediction:Prodigal:2.60,similar to AA sequence:UniProtKB:O31587,protein motif:CLUSTERS:PRK08881,protein motif:Pfam:PF00253.15;locus_tag=JUb275_00823;product=Alternate 30S ribosomal protein S14,30S ribosomal protein S14,Ribosomal protein S14p/S29e;protein_id=gnl|SC|JUb275_00823
|SC|contig000005	Prodigal:2.60	CDS	762007	762405	.	+	0	ID=JUb275_00824;gene=rpsH;inference=ab initio prediction:Prodigal:2.60,similar to AA sequence:UniProtKB:P12879,protein motif:CLUSTERS:PRK00136,protein motif:Cdd:COG0096,protein motif:Pfam:PF00410.13;locus_tag=JUb275_00824;product=30S ribosomal protein S8,30S ribosomal protein S8,Ribosomal protein S8,Ribosomal protein S8;protein_id=gnl|SC|JUb275_00824
|SC|contig000005	Prodigal:2.60	CDS	762423	762968	.	+	0	ID=JUb275_00825;gene=rplF;inference=ab initio prediction:Prodigal:2.60,similar to AA sequence:UniProtKB:C5CC48,protein motif:CLUSTERS:PRK05498,protein motif:TIGRFAMs:TIGR03654,protein motif:Pfam:PF00347.17;locus_tag=JUb275_00825;product=50S ribosomal protein L6,50S ribosomal protein L6,ribosomal protein L6,Ribosomal protein L6;protein_id=gnl|SC|JUb275_00825
|SC|contig000005	Prodigal:2.60	CDS	762983	763336	.	+	0	ID=JUb275_00826;gene=rplR;inference=ab initio prediction:Prodigal:2.60,similar to AA sequence:UniProtKB:Q7A467,protein motif:CLUSTERS:PRK05593,protein motif:TIGRFAMs:TIGR00060,protein motif:Pfam:PF00861.16;locus_tag=JUb275_00826;product=50S ribosomal protein L18,50S ribosomal protein L18,ribosomal protein L18,Ribosomal L18p/L5e family;protein_id=gnl|SC|JUb275_00826
|SC|contig000005	Prodigal:2.60	CDS	763357	763878	.	+	0	ID=JUb275_00827;gene=rpsE;inference=ab initio prediction:Prodigal:2.60,similar to AA sequence:UniProtKB:P21467,protein motif:CLUSTERS:PRK00550,protein motif:Cdd:COG0098,protein motif:TIGRFAMs:TIGR01021,protein motif:Pfam:PF03719.9;locus_tag=JUb275_00827;product=30S ribosomal protein S5,30S ribosomal protein S5,Ribosomal protein S5,ribosomal protein S5,Ribosomal protein S5%2C C-terminal domain;protein_id=gnl|SC|JUb275_00827
|SC|contig000005	Prodigal:2.60	CDS	763890	764066	.	+	0	ID=JUb275_00828;gene=rpmD;inference=ab initio prediction:Prodigal:2.60,similar to AA sequence:UniProtKB:P0AG51,protein motif:CLUSTERS:PRK05611,protein motif:TIGRFAMs:TIGR01308,protein motif:Pfam:PF00327.14;locus_tag=JUb275_00828;product=50S ribosomal protein L30,50S ribosomal protein L30,ribosomal protein L30,Ribosomal protein L30p/L7e;protein_id=gnl|SC|JUb275_00828
|SC|contig000005	Prodigal:2.60	CDS	764086	764535	.	+	0	ID=JUb275_00829;gene=rplO;inference=ab initio prediction:Prodigal:2.60,similar to AA sequence:UniProtKB:P04452,protein motif:CLUSTERS:PRK05592,protein motif:TIGRFAMs:TIGR01071,protein motif:Pfam:PF00828.13;locus_tag=JUb275_00829;product=50S ribosomal protein L15,50S ribosomal protein L15,ribosomal protein L15,Ribosomal protein L18e/L15;protein_id=gnl|SC|JUb275_00829
|SC|contig000005	Prodigal:2.60	CDS	764545	765924	.	+	0	ID=JUb275_00830;gene=secY;inference=ab initio prediction:Prodigal:2.60,similar to AA sequence:UniProtKB:O66491,protein motif:CLUSTERS:PRK09204,protein motif:Cdd:COG0201,protein motif:TIGRFAMs:TIGR00967,protein motif:Pfam:PF00344.14;locus_tag=JUb275_00830;product=hypothetical protein,preprotein translocase subunit SecY,Preprotein translocase subunit SecY,preprotein translocase%2C SecY subunit,SecY translocase;protein_id=gnl|SC|JUb275_00830
|SC|contig000005	Prodigal:2.60	CDS	765928	766143	.	+	0	ID=JUb275_00831;gene=infA;inference=ab initio prediction:Prodigal:2.60,similar to AA sequence:UniProtKB:P20458,protein motif:CLUSTERS:PRK00276,protein motif:TIGRFAMs:TIGR00008,protein motif:Pfam:PF01176.13;locus_tag=JUb275_00831;product=Translation initiation factor IF-1,translation initiation factor IF-1,translation initiation factor IF-1,Translation initiation factor 1A / IF-1;protein_id=gnl|SC|JUb275_00831
|SC|contig000005	Prodigal:2.60	CDS	766332	766709	.	+	0	ID=JUb275_00832;gene=rpsM;inference=ab initio prediction:Prodigal:2.60,similar to AA sequence:UniProtKB:P20282,protein motif:CLUSTERS:PRK05179,protein motif:Cdd:COG0099,protein motif:TIGRFAMs:TIGR03631,protein motif:Pfam:PF00416.16;locus_tag=JUb275_00832;product=BS14,30S ribosomal protein S13,Ribosomal protein S13,30S ribosomal protein S13,Ribosomal protein S13/S18;protein_id=gnl|SC|JUb275_00832
|SC|contig000005	Prodigal:2.60	CDS	766722	767111	.	+	0	ID=JUb275_00833;gene=rpsK;inference=ab initio prediction:Prodigal:2.60,similar to AA sequence:UniProtKB:P66357,protein motif:CLUSTERS:PRK05309,protein motif:Cdd:COG0100,protein motif:TIGRFAMs:TIGR03632,protein motif:Pfam:PF00411.13;locus_tag=JUb275_00833;product=30S ribosomal protein S11,30S ribosomal protein S11,Ribosomal protein S11,30S ribosomal protein S11,Ribosomal protein S11;protein_id=gnl|SC|JUb275_00833
|SC|contig000005	Prodigal:2.60	CDS	767131	767739	.	+	0	ID=JUb275_00834;gene=rpsD;inference=ab initio prediction:Prodigal:2.60,similar to AA sequence:UniProtKB:P81288,protein motif:CLUSTERS:PRK05327,protein motif:TIGRFAMs:TIGR01017,protein motif:Pfam:PF00163.13;locus_tag=JUb275_00834;product=BS5,30S ribosomal protein S4,ribosomal protein S4,Ribosomal protein S4/S9 N-terminal domain;protein_id=gnl|SC|JUb275_00834
|SC|contig000005	Prodigal:2.60	CDS	767773	768768	.	+	0	ID=JUb275_00835;eC_number=2.7.7.6;gene=rpoA;inference=ab initio prediction:Prodigal:2.60,similar to AA sequence:UniProtKB:Q925Z2,protein motif:CLUSTERS:PRK05182,protein motif:Cdd:COG0202,protein motif:TIGRFAMs:TIGR02027,protein motif:Pfam:PF01193.18;locus_tag=JUb275_00835;product=DNA-directed RNA polymerase subunit alpha,DNA-directed RNA polymerase subunit alpha,DNA-directed RNA polymerase%2C alpha subunit/40 kD subunit,DNA-directed RNA polymerase%2C alpha subunit,RNA polymerase Rpb3/Rpb11 dimerisation domain;protein_id=gnl|SC|JUb275_00835
|SC|contig000005	Prodigal:2.60	CDS	768775	769293	.	+	0	ID=JUb275_00836;gene=rplQ;inference=ab initio prediction:Prodigal:2.60,similar to AA sequence:UniProtKB:P0AG44,protein motif:CLUSTERS:PRK05591,protein motif:Cdd:COG0203,protein motif:TIGRFAMs:TIGR00059,protein motif:Pfam:PF01196.13;locus_tag=JUb275_00836;product=50S ribosomal protein L17,50S ribosomal protein L17,Ribosomal protein L17,ribosomal protein L17,Ribosomal protein L17;protein_id=gnl|SC|JUb275_00836
|SC|contig000005	Prodigal:2.60	CDS	769350	769775	.	-	0	ID=JUb275_00837;inference=ab initio prediction:Prodigal:2.60;locus_tag=JUb275_00837;product=hypothetical protein;protein_id=gnl|SC|JUb275_00837
|SC|contig000005	Prodigal:2.60	CDS	769925	771217	.	+	0	ID=JUb275_00838;eC_number=4.2.1.11;gene=eno;inference=ab initio prediction:Prodigal:2.60,similar to AA sequence:UniProtKB:O69174,protein motif:CLUSTERS:PRK00077,protein motif:Cdd:COG4948,protein motif:TIGRFAMs:TIGR01060,protein motif:Pfam:PF00113.1;locus_tag=JUb275_00838;product=Enolase,enolase,L-alanine-DL-glutamate epimerase and related enzymes of enolase superfamily,phosphopyruvate hydratase,Enolase%2C C-terminal TIM barrel domain;protein_id=gnl|SC|JUb275_00838
|SC|contig000005	Prodigal:2.60	CDS	771299	772585	.	+	0	ID=JUb275_00839;eC_number=2.3.3.1;gene=gltA2;inference=ab initio prediction:Prodigal:2.60,similar to AA sequence:UniProtKB:Q10530,protein motif:CLUSTERS:PRK05614,protein motif:TIGRFAMs:TIGR01798,protein motif:Pfam:PF00285.15;locus_tag=JUb275_00839;product=Citrate synthase 1,type II citrate synthase,citrate (Si)-synthase,Citrate synthase;protein_id=gnl|SC|JUb275_00839
|SC|contig000005	Prodigal:2.60	CDS	772728	773723	.	-	0	ID=JUb275_00840;eC_number=4.6.1.13;gene=plc;inference=ab initio prediction:Prodigal:2.60,similar to AA sequence:UniProtKB:Q2G1Q2,protein motif:Pfam:PF00388.13;locus_tag=JUb275_00840;product=1-phosphatidylinositol phosphodiesterase precursor,Phosphatidylinositol-specific phospholipase C%2C X domain;protein_id=gnl|SC|JUb275_00840
|SC|contig000005	Prodigal:2.60	CDS	773778	775394	.	-	0	ID=JUb275_00841;gene=slo_2;inference=ab initio prediction:Prodigal:2.60,similar to AA sequence:UniProtKB:P0DF96,protein motif:Pfam:PF01289.13;locus_tag=JUb275_00841;product=Thiol-activated cytolysin,Thiol-activated cytolysin;protein_id=gnl|SC|JUb275_00841
|SC|contig000005	Prodigal:2.60	CDS	775401	776987	.	-	0	ID=JUb275_00842;gene=slo_3;inference=ab initio prediction:Prodigal:2.60,similar to AA sequence:UniProtKB:P0DF96,protein motif:Pfam:PF01289.13;locus_tag=JUb275_00842;product=Thiol-activated cytolysin,Thiol-activated cytolysin;protein_id=gnl|SC|JUb275_00842
|SC|contig000005	Prodigal:2.60	CDS	777101	778705	.	-	0	ID=JUb275_00843;gene=slo_4;inference=ab initio prediction:Prodigal:2.60,similar to AA sequence:UniProtKB:P0DF96,protein motif:Pfam:PF01289.13;locus_tag=JUb275_00843;product=Thiol-activated cytolysin,Thiol-activated cytolysin;protein_id=gnl|SC|JUb275_00843
|SC|contig000005	Prodigal:2.60	CDS	778947	780542	.	-	0	ID=JUb275_00844;gene=slo_5;inference=ab initio prediction:Prodigal:2.60,similar to AA sequence:UniProtKB:P0DF96,protein motif:Pfam:PF01289.13;locus_tag=JUb275_00844;product=Thiol-activated cytolysin,Thiol-activated cytolysin;protein_id=gnl|SC|JUb275_00844
|SC|contig000005	Prodigal:2.60	CDS	780561	782168	.	-	0	ID=JUb275_00845;gene=slo_6;inference=ab initio prediction:Prodigal:2.60,similar to AA sequence:UniProtKB:P0DF96,protein motif:Pfam:PF01289.13;locus_tag=JUb275_00845;product=Thiol-activated cytolysin,Thiol-activated cytolysin;protein_id=gnl|SC|JUb275_00845
|SC|contig000005	Prodigal:2.60	CDS	783027	783941	.	+	0	ID=JUb275_00846;inference=ab initio prediction:Prodigal:2.60,protein motif:CLUSTERS:PRK01388,protein motif:TIGRFAMs:TIGR01078,protein motif:Pfam:PF02274.11;locus_tag=JUb275_00846;product=arginine deiminase,arginine deiminase,Amidinotransferase;protein_id=gnl|SC|JUb275_00846
|SC|contig000005	Prodigal:2.60	CDS	783956	784624	.	+	0	ID=JUb275_00847;inference=ab initio prediction:Prodigal:2.60,protein motif:Pfam:PF02517.10;locus_tag=JUb275_00847;product=CAAX amino terminal protease self- immunity;protein_id=gnl|SC|JUb275_00847
|SC|contig000005	Prodigal:2.60	CDS	784636	785559	.	+	0	ID=JUb275_00848;inference=ab initio prediction:Prodigal:2.60,protein motif:Cdd:COG4874;locus_tag=JUb275_00848;product=Uncharacterized protein conserved in bacteria containing a pentein-type domain;protein_id=gnl|SC|JUb275_00848
|SC|contig000005	Prodigal:2.60	CDS	785601	787358	.	+	0	ID=JUb275_00849;inference=ab initio prediction:Prodigal:2.60,protein motif:Pfam:PF00754.19;locus_tag=JUb275_00849;product=F5/8 type C domain;protein_id=gnl|SC|JUb275_00849
|SC|contig000005	Prodigal:2.60	CDS	787394	788617	.	+	0	ID=JUb275_00850;eC_number=3.4.16.4;inference=ab initio prediction:Prodigal:2.60,similar to AA sequence:UniProtKB:P15555,protein motif:CLUSTERS:PRK11289,protein motif:Cdd:COG3876,protein motif:Pfam:PF00144.18;locus_tag=JUb275_00850;product=D-alanyl-D-alanine carboxypeptidase precursor,beta-lactamase/D-alanine carboxypeptidase,Uncharacterized protein conserved in bacteria,Beta-lactamase;protein_id=gnl|SC|JUb275_00850
|SC|contig000005	Prodigal:2.60	CDS	788724	790967	.	-	0	ID=JUb275_00851;inference=ab initio prediction:Prodigal:2.60;locus_tag=JUb275_00851;product=hypothetical protein;protein_id=gnl|SC|JUb275_00851
|SC|contig000005	Prodigal:2.60	CDS	791215	791556	.	-	0	ID=JUb275_00852;inference=ab initio prediction:Prodigal:2.60,protein motif:TIGRFAMs:TIGR03954,protein motif:Pfam:PF12823.1;locus_tag=JUb275_00852;product=integral membrane protein,Domain of unknown function (DUF3817);protein_id=gnl|SC|JUb275_00852
|SC|contig000005	Prodigal:2.60	CDS	791609	792190	.	-	0	ID=JUb275_00853;eC_number=2.7.7.18;gene=nadD;inference=ab initio prediction:Prodigal:2.60,similar to AA sequence:UniProtKB:P54455,protein motif:CLUSTERS:PRK00071,protein motif:TIGRFAMs:TIGR00482,protein motif:Pfam:PF01467.1;locus_tag=JUb275_00853;product=Nicotinate-nucleotide adenylyltransferase,nicotinic acid mononucleotide adenylyltransferase,nicotinate (nicotinamide) nucleotide adenylyltransferase,Cytidylyltransferase;protein_id=gnl|SC|JUb275_00853
|SC|contig000005	Prodigal:2.60	CDS	792262	793974	.	-	0	ID=JUb275_00854;eC_number=3.1.-.-;gene=recJ;inference=ab initio prediction:Prodigal:2.60,similar to AA sequence:UniProtKB:P21893,protein motif:CLUSTERS:PRK11070,protein motif:Cdd:COG4199,protein motif:TIGRFAMs:TIGR00644,protein motif:Pfam:PF01368.14;locus_tag=JUb275_00854;product=Single-stranded-DNA-specific exonuclease recJ,ssDNA exonuclease RecJ,Uncharacterized protein conserved in bacteria,single-stranded-DNA-specific exonuclease RecJ,DHH family;protein_id=gnl|SC|JUb275_00854
|SC|contig000005	Prodigal:2.60	CDS	794178	795800	.	-	0	ID=JUb275_00855;gene=yheS_1;inference=ab initio prediction:Prodigal:2.60,similar to AA sequence:UniProtKB:P63389,protein motif:CLUSTERS:PRK15064,protein motif:Cdd:COG4555,protein motif:TIGRFAMs:TIGR03719,protein motif:Pfam:PF00005.21;locus_tag=JUb275_00855;product=Uncharacterized ABC transporter ATP-binding protein YheS,ABC transporter ATP-binding protein,ABC-type Na+ transport system%2C ATPase component,ATP-binding cassette protein%2C ChvD family,ABC transporter;protein_id=gnl|SC|JUb275_00855
|SC|contig000005	Prodigal:2.60	CDS	795922	796380	.	+	0	ID=JUb275_00856;gene=smpB;inference=ab initio prediction:Prodigal:2.60,similar to AA sequence:UniProtKB:Q8RR57,protein motif:CLUSTERS:PRK05422,protein motif:TIGRFAMs:TIGR00086,protein motif:Pfam:PF01668.12;locus_tag=JUb275_00856;product=SsrA-binding protein,SsrA-binding protein,SsrA-binding protein,SmpB protein;protein_id=gnl|SC|JUb275_00856
|SC|contig000005	Prodigal:2.60	CDS	796458	797951	.	+	0	ID=JUb275_00857;eC_number=3.2.1.158;gene=agaA;inference=ab initio prediction:Prodigal:2.60,similar to AA sequence:UniProtKB:Q9LAP7,protein motif:CLUSTERS:PRK10808,protein motif:Cdd:COG2885,protein motif:TIGRFAMs:TIGR02802,protein motif:Pfam:PF00691.14;locus_tag=JUb275_00857;product=Alpha-agarase precursor,outer membrane protein A,Outer membrane protein and related peptidoglycan-associated (lipo)proteins,peptidoglycan-associated lipoprotein,OmpA family;protein_id=gnl|SC|JUb275_00857
|SC|contig000005	Prodigal:2.60	CDS	798046	798786	.	+	0	ID=JUb275_00858;inference=ab initio prediction:Prodigal:2.60,similar to AA sequence:UniProtKB:O24970,protein motif:CLUSTERS:PRK12378,protein motif:TIGRFAMs:TIGR01033,protein motif:Pfam:PF01709.14;locus_tag=JUb275_00858;product=Probable transcriptional regulatory protein HP_0162,hypothetical protein,DNA-binding regulatory protein%2C YebC/PmpR family,Domain of unknown function DUF28;protein_id=gnl|SC|JUb275_00858
|SC|contig000005	Prodigal:2.60	CDS	798843	799670	.	+	0	ID=JUb275_00859;inference=ab initio prediction:Prodigal:2.60,protein motif:CLUSTERS:PRK05340,protein motif:Cdd:COG2908,protein motif:TIGRFAMs:TIGR01854,protein motif:Pfam:PF12850.1;locus_tag=JUb275_00859;product=UDP-2%2C3-diacylglucosamine hydrolase,Uncharacterized protein conserved in bacteria,UDP-2%2C3-diacylglucosamine hydrolase,Calcineurin-like phosphoesterase superfamily domain;protein_id=gnl|SC|JUb275_00859
|SC|contig000005	Prodigal:2.60	CDS	799667	800638	.	+	0	ID=JUb275_00860;inference=ab initio prediction:Prodigal:2.60,protein motif:TIGRFAMs:TIGR00661;locus_tag=JUb275_00860;product=conserved hypothetical protein;protein_id=gnl|SC|JUb275_00860
|SC|contig000005	Prodigal:2.60	CDS	800627	800917	.	-	0	ID=JUb275_00861;inference=ab initio prediction:Prodigal:2.60,protein motif:Pfam:PF00583.18;locus_tag=JUb275_00861;product=Acetyltransferase (GNAT) family;protein_id=gnl|SC|JUb275_00861
|SC|contig000005	Prodigal:2.60	CDS	800984	801733	.	-	0	ID=JUb275_00862;inference=ab initio prediction:Prodigal:2.60,protein motif:Pfam:PF06271.6;locus_tag=JUb275_00862;product=RDD family;protein_id=gnl|SC|JUb275_00862
|SC|contig000005	Prodigal:2.60	CDS	801760	802743	.	+	0	ID=JUb275_00863;inference=ab initio prediction:Prodigal:2.60,protein motif:Pfam:PF01944.11;locus_tag=JUb275_00863;product=Integral membrane protein DUF95;protein_id=gnl|SC|JUb275_00863
|SC|contig000005	Prodigal:2.60	CDS	802727	803689	.	+	0	ID=JUb275_00864;inference=ab initio prediction:Prodigal:2.60;locus_tag=JUb275_00864;product=hypothetical protein;protein_id=gnl|SC|JUb275_00864
|SC|contig000005	Prodigal:2.60	CDS	803703	804476	.	+	0	ID=JUb275_00865;inference=ab initio prediction:Prodigal:2.60;locus_tag=JUb275_00865;product=hypothetical protein;protein_id=gnl|SC|JUb275_00865
|SC|contig000005	Prodigal:2.60	CDS	804492	805649	.	+	0	ID=JUb275_00866;inference=ab initio prediction:Prodigal:2.60;locus_tag=JUb275_00866;product=hypothetical protein;protein_id=gnl|SC|JUb275_00866
|SC|contig000005	Prodigal:2.60	CDS	805748	806770	.	+	0	ID=JUb275_00867;inference=ab initio prediction:Prodigal:2.60,protein motif:CLUSTERS:PRK13406,protein motif:Cdd:COG1721,protein motif:TIGRFAMs:TIGR02031,protein motif:Pfam:PF07726.5;locus_tag=JUb275_00867;product=magnesium chelatase subunit D,Uncharacterized conserved protein (some members contain a von Willebrand factor type A (vWA) domain),magnesium chelatase ATPase subunit D,ATPase family associated with various cellular activities (AAA);protein_id=gnl|SC|JUb275_00867
|SC|contig000005	Prodigal:2.60	CDS	806812	808134	.	+	0	ID=JUb275_00868;inference=ab initio prediction:Prodigal:2.60,protein motif:Cdd:COG1721,protein motif:Pfam:PF01882.12;locus_tag=JUb275_00868;product=Uncharacterized conserved protein (some members contain a von Willebrand factor type A (vWA) domain),Protein of unknown function DUF58;protein_id=gnl|SC|JUb275_00868
|SC|contig000005	Prodigal:2.60	CDS	808230	808649	.	+	0	ID=JUb275_00869;gene=yhfA;inference=ab initio prediction:Prodigal:2.60,similar to AA sequence:UniProtKB:P0ADX1,protein motif:CLUSTERS:PRK10738,protein motif:Pfam:PF02566.13;locus_tag=JUb275_00869;product=hypothetical protein,hypothetical protein,OsmC-like protein;protein_id=gnl|SC|JUb275_00869
|SC|contig000005	Prodigal:2.60	CDS	808709	809677	.	-	0	ID=JUb275_00870;inference=ab initio prediction:Prodigal:2.60,protein motif:TIGRFAMs:TIGR04183;locus_tag=JUb275_00870;product=Por secretion system C-terminal sorting domain;protein_id=gnl|SC|JUb275_00870
|SC|contig000005	Prodigal:2.60	CDS	809722	809877	.	+	0	ID=JUb275_00871;inference=ab initio prediction:Prodigal:2.60;locus_tag=JUb275_00871;product=hypothetical protein;protein_id=gnl|SC|JUb275_00871
|SC|contig000005	Prodigal:2.60	CDS	810153	811112	.	-	0	ID=JUb275_00872;inference=ab initio prediction:Prodigal:2.60,protein motif:TIGRFAMs:TIGR04183;locus_tag=JUb275_00872;product=Por secretion system C-terminal sorting domain;protein_id=gnl|SC|JUb275_00872
|SC|contig000005	Prodigal:2.60	CDS	811571	813241	.	-	0	ID=JUb275_00873;inference=ab initio prediction:Prodigal:2.60,protein motif:TIGRFAMs:TIGR04183;locus_tag=JUb275_00873;product=Por secretion system C-terminal sorting domain;protein_id=gnl|SC|JUb275_00873
|SC|contig000005	Prodigal:2.60	CDS	813451	816066	.	-	0	ID=JUb275_00874;inference=ab initio prediction:Prodigal:2.60,protein motif:Pfam:PF03200.10;locus_tag=JUb275_00874;product=Mannosyl oligosaccharide glucosidase;protein_id=gnl|SC|JUb275_00874
|SC|contig000005	Infernal:1.1	ncRNA	816246	816353	.	+	0	ID=JUb275_00875;inference=COORDINATES:profile:Infernal:1.1;locus_tag=JUb275_00875;product=SAM
|SC|contig000005	Prodigal:2.60	CDS	816413	817351	.	+	0	ID=JUb275_00876;eC_number=2.3.1.31;gene=metX;inference=ab initio prediction:Prodigal:2.60,similar to AA sequence:UniProtKB:O68640,protein motif:CLUSTERS:PRK00175,protein motif:TIGRFAMs:TIGR01392,protein motif:Pfam:PF00561.1;locus_tag=JUb275_00876;product=Homoserine O-acetyltransferase,homoserine O-acetyltransferase,homoserine O-acetyltransferase,alpha/beta hydrolase fold;protein_id=gnl|SC|JUb275_00876
|SC|contig000005	Prodigal:2.60	CDS	817355	818893	.	+	0	ID=JUb275_00877;gene=thrA_1;inference=ab initio prediction:Prodigal:2.60,similar to AA sequence:UniProtKB:P00561,protein motif:CLUSTERS:PRK09436,protein motif:Cdd:COG0460,protein motif:TIGRFAMs:TIGR00656,protein motif:Pfam:PF00742.13;locus_tag=JUb275_00877;product=Aspartokinase I/homoserine dehydrogenase I,bifunctional aspartokinase I/homoserine dehydrogenase I,Homoserine dehydrogenase,aspartate kinase%2C monofunctional class,Homoserine dehydrogenase;protein_id=gnl|SC|JUb275_00877
|SC|contig000005	Prodigal:2.60	CDS	819039	820199	.	+	0	ID=JUb275_00878;eC_number=2.5.1.-;gene=metZ;inference=ab initio prediction:Prodigal:2.60,similar to AA sequence:UniProtKB:P55218,protein motif:CLUSTERS:PRK08133,protein motif:Cdd:COG0276,protein motif:TIGRFAMs:TIGR01325,protein motif:Pfam:PF01053.14;locus_tag=JUb275_00878;product=O-succinylhomoserine sulfhydrylase,O-succinylhomoserine sulfhydrylase,Protoheme ferro-lyase (ferrochelatase),O-succinylhomoserine sulfhydrylase,Cys/Met metabolism PLP-dependent enzyme;protein_id=gnl|SC|JUb275_00878
|SC|contig000005	Prodigal:2.60	CDS	820224	821234	.	+	0	ID=JUb275_00879;eC_number=2.1.1.13;gene=metH_2;inference=ab initio prediction:Prodigal:2.60,similar to AA sequence:UniProtKB:P13009,protein motif:CLUSTERS:PRK09490,protein motif:TIGRFAMs:TIGR02082,protein motif:Pfam:PF02574.10;locus_tag=JUb275_00879;product=Methionine synthase,B12-dependent methionine synthase,methionine synthase,Homocysteine S-methyltransferase;protein_id=gnl|SC|JUb275_00879
|SC|contig000005	Prodigal:2.60	CDS	821295	823955	.	+	0	ID=JUb275_00880;eC_number=2.1.1.13;gene=metH_3;inference=ab initio prediction:Prodigal:2.60,similar to AA sequence:UniProtKB:P13009,protein motif:CLUSTERS:PRK09490,protein motif:Cdd:COG5012,protein motif:TIGRFAMs:TIGR02082,protein motif:Pfam:PF02965.11;locus_tag=JUb275_00880;product=Methionine synthase,B12-dependent methionine synthase,Predicted cobalamin binding protein,methionine synthase,Vitamin B12 dependent methionine synthase%2C activation domain;protein_id=gnl|SC|JUb275_00880
|SC|contig000005	Prodigal:2.60	CDS	824017	824976	.	+	0	ID=JUb275_00881;eC_number=1.5.1.20;gene=metF_3;inference=ab initio prediction:Prodigal:2.60,similar to AA sequence:UniProtKB:P0AEZ1,protein motif:CLUSTERS:PRK09432,protein motif:TIGRFAMs:TIGR00676,protein motif:Pfam:PF02219.11;locus_tag=JUb275_00881;product=5%2C10-methylenetetrahydrofolate reductase,5%2C10-methylenetetrahydrofolate reductase,5%2C10-methylenetetrahydrofolate reductase,Methylenetetrahydrofolate reductase;protein_id=gnl|SC|JUb275_00881
|SC|contig000005	Prodigal:2.60	CDS	825106	825798	.	-	0	ID=JUb275_00882;inference=ab initio prediction:Prodigal:2.60;locus_tag=JUb275_00882;product=hypothetical protein;protein_id=gnl|SC|JUb275_00882
|SC|contig000005	Prodigal:2.60	CDS	826130	826795	.	+	0	ID=JUb275_00883;eC_number=3.5.4.16;gene=folE_2;inference=ab initio prediction:Prodigal:2.60,similar to AA sequence:UniProtKB:P0A6T5,protein motif:CLUSTERS:PRK09347,protein motif:Cdd:COG0302,protein motif:TIGRFAMs:TIGR00063,protein motif:Pfam:PF01227.16;locus_tag=JUb275_00883;product=GTP cyclohydrolase 1,GTP cyclohydrolase I,GTP cyclohydrolase I,GTP cyclohydrolase I,GTP cyclohydrolase I;protein_id=gnl|SC|JUb275_00883
|SC|contig000005	Prodigal:2.60	CDS	826935	828401	.	+	0	ID=JUb275_00884;eC_number=6.1.1.16;gene=cysS_2;inference=ab initio prediction:Prodigal:2.60,similar to AA sequence:UniProtKB:Q83BL7,protein motif:CLUSTERS:PRK00260,protein motif:Cdd:COG0215,protein motif:TIGRFAMs:TIGR00435,protein motif:Pfam:PF01406.13;locus_tag=JUb275_00884;product=Cysteine--tRNA ligase,cysteinyl-tRNA synthetase,Cysteinyl-tRNA synthetase,cysteine--tRNA ligase,tRNA synthetases class I (C) catalytic domain;protein_id=gnl|SC|JUb275_00884
|SC|contig000005	Prodigal:2.60	CDS	828631	829797	.	+	0	ID=JUb275_00885;inference=ab initio prediction:Prodigal:2.60;locus_tag=JUb275_00885;product=hypothetical protein;protein_id=gnl|SC|JUb275_00885
|SC|contig000005	Prodigal:2.60	CDS	829930	830925	.	+	0	ID=JUb275_00886;inference=ab initio prediction:Prodigal:2.60,protein motif:CLUSTERS:PRK14508,protein motif:TIGRFAMs:TIGR00217,protein motif:Pfam:PF02446.11;locus_tag=JUb275_00886;product=4-alpha-glucanotransferase,4-alpha-glucanotransferase,4-alpha-glucanotransferase;protein_id=gnl|SC|JUb275_00886
|SC|contig000006	Prodigal:2.60	CDS	80	373	.	-	0	ID=JUb275_00887;inference=ab initio prediction:Prodigal:2.60;locus_tag=JUb275_00887;product=hypothetical protein;protein_id=gnl|SC|JUb275_00887
|SC|contig000006	Prodigal:2.60	CDS	914	1072	.	+	0	ID=JUb275_00888;inference=ab initio prediction:Prodigal:2.60;locus_tag=JUb275_00888;product=hypothetical protein;protein_id=gnl|SC|JUb275_00888
|SC|contig000006	Prodigal:2.60	CDS	1032	1577	.	+	0	ID=JUb275_00889;eC_number=3.5.4.16;gene=folE_3;inference=ab initio prediction:Prodigal:2.60,similar to AA sequence:UniProtKB:P0A6T5,protein motif:CLUSTERS:PRK09347,protein motif:Cdd:COG0302,protein motif:TIGRFAMs:TIGR00063,protein motif:Pfam:PF01227.16;locus_tag=JUb275_00889;product=GTP cyclohydrolase 1,GTP cyclohydrolase I,GTP cyclohydrolase I,GTP cyclohydrolase I,GTP cyclohydrolase I;protein_id=gnl|SC|JUb275_00889
|SC|contig000006	Prodigal:2.60	CDS	1717	3183	.	+	0	ID=JUb275_00890;eC_number=6.1.1.16;gene=cysS_3;inference=ab initio prediction:Prodigal:2.60,similar to AA sequence:UniProtKB:Q83BL7,protein motif:CLUSTERS:PRK00260,protein motif:Cdd:COG0215,protein motif:TIGRFAMs:TIGR00435,protein motif:Pfam:PF01406.13;locus_tag=JUb275_00890;product=Cysteine--tRNA ligase,cysteinyl-tRNA synthetase,Cysteinyl-tRNA synthetase,cysteine--tRNA ligase,tRNA synthetases class I (C) catalytic domain;protein_id=gnl|SC|JUb275_00890
|SC|contig000006	Prodigal:2.60	CDS	3413	4579	.	+	0	ID=JUb275_00891;inference=ab initio prediction:Prodigal:2.60;locus_tag=JUb275_00891;product=hypothetical protein;protein_id=gnl|SC|JUb275_00891
|SC|contig000006	Prodigal:2.60	CDS	4712	7360	.	+	0	ID=JUb275_00892;eC_number=2.4.1.25;gene=malQ_2;inference=ab initio prediction:Prodigal:2.60,similar to AA sequence:UniProtKB:Q59266,protein motif:CLUSTERS:PRK14508,protein motif:TIGRFAMs:TIGR00217,protein motif:Pfam:PF02446.11;locus_tag=JUb275_00892;product=4-alpha-glucanotransferase,4-alpha-glucanotransferase,4-alpha-glucanotransferase,4-alpha-glucanotransferase;protein_id=gnl|SC|JUb275_00892
|SC|contig000006	Prodigal:2.60	CDS	7499	8449	.	+	0	ID=JUb275_00893;inference=ab initio prediction:Prodigal:2.60;locus_tag=JUb275_00893;product=hypothetical protein;protein_id=gnl|SC|JUb275_00893
|SC|contig000006	Prodigal:2.60	CDS	8618	9073	.	+	0	ID=JUb275_00894;inference=ab initio prediction:Prodigal:2.60;locus_tag=JUb275_00894;product=hypothetical protein;protein_id=gnl|SC|JUb275_00894
|SC|contig000006	Prodigal:2.60	CDS	9200	9709	.	+	0	ID=JUb275_00895;eC_number=1.16.3.1;gene=ftn;inference=ab initio prediction:Prodigal:2.60,similar to AA sequence:UniProtKB:Q46106,protein motif:CLUSTERS:PRK10304,protein motif:Cdd:COG1528,protein motif:Pfam:PF00210.18;locus_tag=JUb275_00895;product=Ferritin,ferritin,Ferritin-like protein,Ferritin-like domain;protein_id=gnl|SC|JUb275_00895
|SC|contig000006	Prodigal:2.60	CDS	9794	12958	.	-	0	ID=JUb275_00896;eC_number=3.1.-.-;gene=addA;inference=ab initio prediction:Prodigal:2.60,similar to AA sequence:UniProtKB:Q7A6H4,protein motif:CLUSTERS:PRK13909,protein motif:TIGRFAMs:TIGR00609,protein motif:Pfam:PF00580.15;locus_tag=JUb275_00896;product=ATP-dependent helicase/nuclease subunit A,putative recombination protein RecB,exodeoxyribonuclease V%2C beta subunit,UvrD/REP helicase;protein_id=gnl|SC|JUb275_00896
|SC|contig000006	Prodigal:2.60	CDS	13078	13863	.	+	0	ID=JUb275_00897;inference=ab initio prediction:Prodigal:2.60,protein motif:TIGRFAMs:TIGR04056;locus_tag=JUb275_00897;product=TonB-linked outer membrane protein%2C SusC/RagA family;protein_id=gnl|SC|JUb275_00897
|SC|contig000006	Prodigal:2.60	CDS	13869	14642	.	+	0	ID=JUb275_00898;inference=ab initio prediction:Prodigal:2.60,protein motif:TIGRFAMs:TIGR04056;locus_tag=JUb275_00898;product=TonB-linked outer membrane protein%2C SusC/RagA family;protein_id=gnl|SC|JUb275_00898
|SC|contig000006	Prodigal:2.60	CDS	14733	15467	.	+	0	ID=JUb275_00899;inference=ab initio prediction:Prodigal:2.60,protein motif:Pfam:PF04402.8;locus_tag=JUb275_00899;product=Protein of unknown function (DUF541);protein_id=gnl|SC|JUb275_00899
|SC|contig000006	Prodigal:2.60	CDS	15544	16056	.	-	0	ID=JUb275_00900;inference=ab initio prediction:Prodigal:2.60;locus_tag=JUb275_00900;product=hypothetical protein;protein_id=gnl|SC|JUb275_00900
|SC|contig000006	Prodigal:2.60	CDS	16059	16280	.	-	0	ID=JUb275_00901;inference=ab initio prediction:Prodigal:2.60;locus_tag=JUb275_00901;product=hypothetical protein;protein_id=gnl|SC|JUb275_00901
|SC|contig000006	Prodigal:2.60	CDS	16273	17547	.	-	0	ID=JUb275_00902;inference=ab initio prediction:Prodigal:2.60,protein motif:Pfam:PF11013.2;locus_tag=JUb275_00902;product=Protein of unknown function (DUF2851);protein_id=gnl|SC|JUb275_00902
|SC|contig000006	Prodigal:2.60	CDS	17575	18723	.	-	0	ID=JUb275_00903;eC_number=2.4.1.11;inference=ab initio prediction:Prodigal:2.60,similar to AA sequence:UniProtKB:O53279,protein motif:CLUSTERS:PRK15427,protein motif:Cdd:COG0297,protein motif:TIGRFAMs:TIGR03999,protein motif:Pfam:PF00534.14;locus_tag=JUb275_00903;product=Glycogen synthase,colanic acid biosynthesis glycosyltransferase WcaL,Glycogen synthase,N-acetyl-alpha-D-glucosaminyl L-malate synthase BshA,Glycosyl transferases group 1;protein_id=gnl|SC|JUb275_00903
|SC|contig000006	Prodigal:2.60	CDS	18734	20467	.	-	0	ID=JUb275_00904;gene=ybbD;inference=ab initio prediction:Prodigal:2.60,similar to AA sequence:UniProtKB:P40406,protein motif:CLUSTERS:PRK05337,protein motif:Pfam:PF00933.15;locus_tag=JUb275_00904;product=hypothetical protein,beta-hexosaminidase,Glycosyl hydrolase family 3 N terminal domain;protein_id=gnl|SC|JUb275_00904
|SC|contig000006	Prodigal:2.60	CDS	20583	21098	.	+	0	ID=JUb275_00905;inference=ab initio prediction:Prodigal:2.60;locus_tag=JUb275_00905;product=hypothetical protein;protein_id=gnl|SC|JUb275_00905
|SC|contig000006	Prodigal:2.60	CDS	21470	23161	.	+	0	ID=JUb275_00906;inference=ab initio prediction:Prodigal:2.60;locus_tag=JUb275_00906;product=hypothetical protein;protein_id=gnl|SC|JUb275_00906
|SC|contig000006	Prodigal:2.60	CDS	23158	23550	.	+	0	ID=JUb275_00907;inference=ab initio prediction:Prodigal:2.60;locus_tag=JUb275_00907;product=hypothetical protein;protein_id=gnl|SC|JUb275_00907
|SC|contig000006	Prodigal:2.60	CDS	23653	24249	.	-	0	ID=JUb275_00908;eC_number=3.5.4.25;gene=ribA;inference=ab initio prediction:Prodigal:2.60,similar to AA sequence:UniProtKB:P0A7I7,protein motif:CLUSTERS:PRK00393,protein motif:TIGRFAMs:TIGR00505,protein motif:Pfam:PF00925.14;locus_tag=JUb275_00908;product=GTP cyclohydrolase-2,GTP cyclohydrolase II,GTP cyclohydrolase II,GTP cyclohydrolase II;protein_id=gnl|SC|JUb275_00908
|SC|contig000006	Prodigal:2.60	CDS	24264	24722	.	-	0	ID=JUb275_00909;inference=ab initio prediction:Prodigal:2.60;locus_tag=JUb275_00909;product=hypothetical protein;protein_id=gnl|SC|JUb275_00909
|SC|contig000006	Prodigal:2.60	CDS	24719	25333	.	-	0	ID=JUb275_00910;inference=ab initio prediction:Prodigal:2.60;locus_tag=JUb275_00910;product=hypothetical protein;protein_id=gnl|SC|JUb275_00910
|SC|contig000006	Prodigal:2.60	CDS	25349	25549	.	-	0	ID=JUb275_00911;gene=tatA;inference=ab initio prediction:Prodigal:2.60,similar to AA sequence:UniProtKB:P69428,protein motif:CLUSTERS:PRK00720,protein motif:TIGRFAMs:TIGR01411,protein motif:Pfam:PF02416.10;locus_tag=JUb275_00911;product=Sec-independent protein translocase protein TatA,twin arginine translocase protein A,twin arginine-targeting protein translocase%2C TatA/E family,mttA/Hcf106 family;protein_id=gnl|SC|JUb275_00911
|SC|contig000006	Prodigal:2.60	CDS	25585	27141	.	-	0	ID=JUb275_00912;inference=ab initio prediction:Prodigal:2.60,similar to AA sequence:UniProtKB:Q9JZ20,protein motif:CLUSTERS:PRK11637,protein motif:Cdd:COG4942,protein motif:Pfam:PF01551.1;locus_tag=JUb275_00912;product=hypothetical protein,AmiB activator,Membrane-bound metallopeptidase,Peptidase family M23;protein_id=gnl|SC|JUb275_00912
|SC|contig000006	Prodigal:2.60	CDS	27138	27986	.	-	0	ID=JUb275_00913;inference=ab initio prediction:Prodigal:2.60;locus_tag=JUb275_00913;product=hypothetical protein;protein_id=gnl|SC|JUb275_00913
|SC|contig000006	Prodigal:2.60	CDS	28099	29115	.	-	0	ID=JUb275_00914;eC_number=2.7.7.9;gene=gtaB_1;inference=ab initio prediction:Prodigal:2.60,similar to AA sequence:UniProtKB:Q05852,protein motif:CLUSTERS:PRK14354,protein motif:Cdd:COG4750,protein motif:TIGRFAMs:TIGR01208,protein motif:Pfam:PF00483.17;locus_tag=JUb275_00914;product=UTP--glucose-1-phosphate uridylyltransferase,bifunctional N-acetylglucosamine-1-phosphate uridyltransferase/glucosamine-1-phosphate acetyltransferase,CTP:phosphocholine cytidylyltransferase involved in choline phosphorylation for cell surface LPS epitopes,glucose-1-phosphate thymidylyltransferase,Nucleotidyl transferase;protein_id=gnl|SC|JUb275_00914
|SC|contig000006	Prodigal:2.60	CDS	29261	30682	.	-	0	ID=JUb275_00915;inference=ab initio prediction:Prodigal:2.60,protein motif:Pfam:PF01943.11;locus_tag=JUb275_00915;product=Polysaccharide biosynthesis protein;protein_id=gnl|SC|JUb275_00915
|SC|contig000006	Prodigal:2.60	CDS	30879	32216	.	+	0	ID=JUb275_00916;eC_number=3.5.2.5;gene=allB;inference=ab initio prediction:Prodigal:2.60,similar to AA sequence:UniProtKB:Q9KAH8,protein motif:CLUSTERS:PRK09236,protein motif:Cdd:COG0505,protein motif:TIGRFAMs:TIGR00857,protein motif:Pfam:PF01979.14;locus_tag=JUb275_00916;product=Allantoinase,dihydroorotase,Carbamoylphosphate synthase small subunit,dihydroorotase%2C multifunctional complex type,Amidohydrolase family;protein_id=gnl|SC|JUb275_00916
|SC|contig000006	Prodigal:2.60	CDS	32423	33304	.	+	0	ID=JUb275_00917;eC_number=1.1.1.-;gene=lvr;inference=ab initio prediction:Prodigal:2.60,similar to AA sequence:UniProtKB:Q9LBG2,protein motif:CLUSTERS:PRK07677,protein motif:Cdd:COG3347,protein motif:TIGRFAMs:TIGR01830,protein motif:Pfam:PF00106.19;locus_tag=JUb275_00917;product=Levodione reductase,short chain dehydrogenase,Uncharacterized conserved protein,3-oxoacyl-[acyl-carrier-protein] reductase,short chain dehydrogenase;protein_id=gnl|SC|JUb275_00917
|SC|contig000006	Prodigal:2.60	CDS	33447	34316	.	+	0	ID=JUb275_00918;inference=ab initio prediction:Prodigal:2.60,protein motif:Pfam:PF11655.2;locus_tag=JUb275_00918;product=Protein of unknown function (DUF2589);protein_id=gnl|SC|JUb275_00918
|SC|contig000006	Prodigal:2.60	CDS	34330	35049	.	+	0	ID=JUb275_00919;inference=ab initio prediction:Prodigal:2.60;locus_tag=JUb275_00919;product=hypothetical protein;protein_id=gnl|SC|JUb275_00919
|SC|contig000006	Prodigal:2.60	CDS	35049	35627	.	+	0	ID=JUb275_00920;inference=ab initio prediction:Prodigal:2.60;locus_tag=JUb275_00920;product=hypothetical protein;protein_id=gnl|SC|JUb275_00920
|SC|contig000006	Prodigal:2.60	CDS	35639	36895	.	+	0	ID=JUb275_00921;eC_number=3.4.21.62;gene=apr_1;inference=ab initio prediction:Prodigal:2.60,similar to AA sequence:UniProtKB:P00781,protein motif:Cdd:COG4935,protein motif:TIGRFAMs:TIGR03921,protein motif:Pfam:PF00082.16;locus_tag=JUb275_00921;product=Subtilisin DY,Regulatory P domain of the subtilisin-like proprotein convertases and other proteases,type VII secretion-associated serine protease mycosin,Subtilase family;protein_id=gnl|SC|JUb275_00921
|SC|contig000006	Prodigal:2.60	CDS	36898	37101	.	+	0	ID=JUb275_00922;inference=ab initio prediction:Prodigal:2.60;locus_tag=JUb275_00922;product=hypothetical protein;protein_id=gnl|SC|JUb275_00922
|SC|contig000006	Prodigal:2.60	CDS	37171	37998	.	+	0	ID=JUb275_00923;inference=ab initio prediction:Prodigal:2.60,protein motif:Cdd:COG5239,protein motif:Pfam:PF03372.17;locus_tag=JUb275_00923;product=mRNA deadenylase%2C exonuclease subunit and related nucleases,Endonuclease/Exonuclease/phosphatase family;protein_id=gnl|SC|JUb275_00923
|SC|contig000006	Prodigal:2.60	CDS	38002	38691	.	-	0	ID=JUb275_00924;gene=ompR_1;inference=ab initio prediction:Prodigal:2.60,similar to AA sequence:UniProtKB:P0AA16,protein motif:CLUSTERS:PRK11083,protein motif:Cdd:COG4565,protein motif:TIGRFAMs:TIGR02154,protein motif:Pfam:PF00072.18;locus_tag=JUb275_00924;product=Transcriptional regulatory protein OmpR,DNA-binding response regulator CreB,Response regulator of citrate/malate metabolism,phosphate regulon transcriptional regulatory protein PhoB,Response regulator receiver domain;protein_id=gnl|SC|JUb275_00924
|SC|contig000006	Prodigal:2.60	CDS	38681	40003	.	-	0	ID=JUb275_00925;eC_number=2.7.13.3;gene=yycG_1;inference=ab initio prediction:Prodigal:2.60,similar to AA sequence:UniProtKB:Q45614,protein motif:CLUSTERS:PRK10604,protein motif:Cdd:COG3852,protein motif:TIGRFAMs:TIGR02966,protein motif:Pfam:PF02518.20;locus_tag=JUb275_00925;product=Sensor histidine kinase YycG,sensor protein RstB,Signal transduction histidine kinase%2C nitrogen specific,phosphate regulon sensor kinase PhoR,Histidine kinase-%2C DNA gyrase B-%2C and HSP90-like ATPase;protein_id=gnl|SC|JUb275_00925
|SC|contig000006	Prodigal:2.60	CDS	40129	42501	.	+	0	ID=JUb275_00926;inference=ab initio prediction:Prodigal:2.60;locus_tag=JUb275_00926;product=hypothetical protein;protein_id=gnl|SC|JUb275_00926
|SC|contig000006	Prodigal:2.60	CDS	42606	44474	.	+	0	ID=JUb275_00927;inference=ab initio prediction:Prodigal:2.60;locus_tag=JUb275_00927;product=hypothetical protein;protein_id=gnl|SC|JUb275_00927
|SC|contig000006	Prodigal:2.60	CDS	44579	45658	.	-	0	ID=JUb275_00928;inference=ab initio prediction:Prodigal:2.60,protein motif:TIGRFAMs:TIGR03952,protein motif:Pfam:PF05572.7;locus_tag=JUb275_00928;product=zinc-dependent metalloproteinase lipoprotein%2C BF0631 family,Pregnancy-associated plasma protein-A;protein_id=gnl|SC|JUb275_00928
|SC|contig000006	Prodigal:2.60	CDS	45775	47130	.	-	0	ID=JUb275_00929;inference=ab initio prediction:Prodigal:2.60,protein motif:CLUSTERS:PRK09597,protein motif:Pfam:PF01569.15;locus_tag=JUb275_00929;product=lipid A 1-phosphatase,PAP2 superfamily;protein_id=gnl|SC|JUb275_00929
|SC|contig000006	Prodigal:2.60	CDS	47436	48074	.	-	0	ID=JUb275_00930;gene=nreC_2;inference=ab initio prediction:Prodigal:2.60,similar to AA sequence:UniProtKB:Q7WZY4,protein motif:CLUSTERS:PRK10651,protein motif:Cdd:COG4565,protein motif:TIGRFAMs:TIGR02875,protein motif:Pfam:PF00072.18;locus_tag=JUb275_00930;product=Nitrogen regulation protein C,transcriptional regulator NarL,Response regulator of citrate/malate metabolism,sporulation transcription factor Spo0A,Response regulator receiver domain;protein_id=gnl|SC|JUb275_00930
|SC|contig000006	Prodigal:2.60	CDS	48071	48856	.	-	0	ID=JUb275_00931;eC_number=2.7.13.3;gene=nreB_1;inference=ab initio prediction:Prodigal:2.60,similar to AA sequence:UniProtKB:Q7WZY5,protein motif:CLUSTERS:PRK11644,protein motif:Cdd:COG4564,protein motif:Pfam:PF02518.20;locus_tag=JUb275_00931;product=Oxygen sensor histidine kinase nreB,sensory histidine kinase UhpB,Signal transduction histidine kinase,Histidine kinase-%2C DNA gyrase B-%2C and HSP90-like ATPase;protein_id=gnl|SC|JUb275_00931
|SC|contig000006	Prodigal:2.60	CDS	48835	49482	.	-	0	ID=JUb275_00932;inference=ab initio prediction:Prodigal:2.60;locus_tag=JUb275_00932;product=hypothetical protein;protein_id=gnl|SC|JUb275_00932
|SC|contig000006	Prodigal:2.60	CDS	49512	50042	.	-	0	ID=JUb275_00933;inference=ab initio prediction:Prodigal:2.60;locus_tag=JUb275_00933;product=hypothetical protein;protein_id=gnl|SC|JUb275_00933
|SC|contig000006	Prodigal:2.60	CDS	50412	53006	.	-	0	ID=JUb275_00934;gene=clpB_1;inference=ab initio prediction:Prodigal:2.60,similar to AA sequence:UniProtKB:P63284,protein motif:CLUSTERS:PRK10865,protein motif:Cdd:COG3829,protein motif:TIGRFAMs:TIGR03346,protein motif:Pfam:PF07724.8;locus_tag=JUb275_00934;product=Heat shock protein F84.1,protein disaggregation chaperone,Transcriptional regulator containing PAS%2C AAA-type ATPase%2C and DNA-binding domains,ATP-dependent chaperone protein ClpB,AAA domain (Cdc48 subfamily);protein_id=gnl|SC|JUb275_00934
|SC|contig000006	Prodigal:2.60	CDS	53485	54063	.	+	0	ID=JUb275_00935;gene=kstR2;inference=ab initio prediction:Prodigal:2.60,similar to AA sequence:UniProtKB:A0R4Z6,protein motif:Pfam:PF00440.17;locus_tag=JUb275_00935;product=HTH-type transcriptional repressor KstR2,Bacterial regulatory proteins%2C tetR family;protein_id=gnl|SC|JUb275_00935
|SC|contig000006	Prodigal:2.60	CDS	54181	55500	.	+	0	ID=JUb275_00936;eC_number=6.2.1.30;gene=paaK_2;inference=ab initio prediction:Prodigal:2.60,similar to AA sequence:UniProtKB:P76085,protein motif:CLUSTERS:PRK06187,protein motif:TIGRFAMs:TIGR02155,protein motif:Pfam:PF00501.22;locus_tag=JUb275_00936;product=Phenylacetate-coenzyme A ligase,long-chain-fatty-acid--CoA ligase,phenylacetate-CoA ligase,AMP-binding enzyme;protein_id=gnl|SC|JUb275_00936
|SC|contig000006	Prodigal:2.60	CDS	55497	56582	.	+	0	ID=JUb275_00937;eC_number=1.17.1.-;gene=hmp_1;inference=ab initio prediction:Prodigal:2.60,similar to AA sequence:UniProtKB:P96853,protein motif:CLUSTERS:PRK10684,protein motif:Cdd:COG3217,protein motif:TIGRFAMs:TIGR02160,protein motif:Pfam:PF00970.18;locus_tag=JUb275_00937;product=3-ketosteroid-9-alpha-hydroxylase reductase subunit,HCP oxidoreductase%2C NADH-dependent,Uncharacterized Fe-S protein,phenylacetate-CoA oxygenase/reductase%2C PaaK subunit,Oxidoreductase FAD-binding domain;protein_id=gnl|SC|JUb275_00937
|SC|contig000006	Prodigal:2.60	CDS	56702	57640	.	+	0	ID=JUb275_00938;gene=paaA;inference=ab initio prediction:Prodigal:2.60,similar to AA sequence:UniProtKB:P76077,protein motif:CLUSTERS:PRK13778,protein motif:Cdd:COG3396,protein motif:TIGRFAMs:TIGR02156,protein motif:Pfam:PF05138.6;locus_tag=JUb275_00938;product=Phenylacetic acid degradation protein paaA,phenylacetate-CoA oxygenase subunit PaaA,Uncharacterized conserved protein,phenylacetate-CoA oxygenase%2C PaaG subunit,Phenylacetic acid catabolic protein;protein_id=gnl|SC|JUb275_00938
|SC|contig000006	Prodigal:2.60	CDS	57750	58031	.	+	0	ID=JUb275_00939;inference=ab initio prediction:Prodigal:2.60,protein motif:CLUSTERS:PRK13781,protein motif:Cdd:COG3460,protein motif:TIGRFAMs:TIGR02157,protein motif:Pfam:PF06243.5;locus_tag=JUb275_00939;product=phenylacetate-CoA oxygenase subunit PaaB,Uncharacterized enzyme of phenylacetate metabolism,phenylacetate-CoA oxygenase%2C PaaH subunit,Phenylacetic acid degradation B;protein_id=gnl|SC|JUb275_00939
|SC|contig000006	Prodigal:2.60	CDS	58031	58780	.	+	0	ID=JUb275_00940;gene=paaC;inference=ab initio prediction:Prodigal:2.60,similar to AA sequence:UniProtKB:P76079,protein motif:Cdd:COG3396,protein motif:TIGRFAMs:TIGR02158,protein motif:Pfam:PF05138.6;locus_tag=JUb275_00940;product=Phenylacetic acid degradation protein paaC,Uncharacterized conserved protein,phenylacetate-CoA oxygenase%2C PaaI subunit,Phenylacetic acid catabolic protein;protein_id=gnl|SC|JUb275_00940
|SC|contig000006	Prodigal:2.60	CDS	58850	59314	.	+	0	ID=JUb275_00941;inference=ab initio prediction:Prodigal:2.60,protein motif:TIGRFAMs:TIGR02159,protein motif:Pfam:PF01883.13;locus_tag=JUb275_00941;product=phenylacetate-CoA oxygenase%2C PaaJ subunit,Domain of unknown function DUF59;protein_id=gnl|SC|JUb275_00941
|SC|contig000006	Prodigal:2.60	CDS	59465	60265	.	+	0	ID=JUb275_00942;eC_number=4.2.1.17;gene=echA8_2;inference=ab initio prediction:Prodigal:2.60,similar to AA sequence:UniProtKB:P64016,protein motif:CLUSTERS:PRK08140,protein motif:TIGRFAMs:TIGR02280,protein motif:Pfam:PF00378.14;locus_tag=JUb275_00942;product=Probable enoyl-CoA hydratase echA8,enoyl-CoA hydratase,phenylacetate degradation probable enoyl-CoA hydratase PaaB,Enoyl-CoA hydratase/isomerase family;protein_id=gnl|SC|JUb275_00942
|SC|contig000006	Prodigal:2.60	CDS	60375	61505	.	+	0	ID=JUb275_00943;eC_number=1.1.1.157;gene=paaH_1;inference=ab initio prediction:Prodigal:2.60,similar to AA sequence:UniProtKB:P76083,protein motif:CLUSTERS:PRK08268,protein motif:Cdd:COG1545,protein motif:TIGRFAMs:TIGR02279,protein motif:Pfam:PF02737.12;locus_tag=JUb275_00943;product=Probable 3-hydroxybutyryl-CoA dehydrogenase,3-hydroxy-acyl-CoA dehydrogenase,Predicted nucleic-acid-binding protein containing a Zn-ribbon,3-hydroxyacyl-CoA dehydrogenase PaaC,3-hydroxyacyl-CoA dehydrogenase%2C NAD binding domain;protein_id=gnl|SC|JUb275_00943
|SC|contig000006	Prodigal:2.60	CDS	61583	61897	.	+	0	ID=JUb275_00944;inference=ab initio prediction:Prodigal:2.60;locus_tag=JUb275_00944;product=hypothetical protein;protein_id=gnl|SC|JUb275_00944
|SC|contig000006	Prodigal:2.60	CDS	61899	62312	.	+	0	ID=JUb275_00945;eC_number=3.1.2.-;gene=paaI;inference=ab initio prediction:Prodigal:2.60,similar to AA sequence:UniProtKB:P76084,protein motif:Cdd:COG2050,protein motif:TIGRFAMs:TIGR02286,protein motif:Pfam:PF03061.16;locus_tag=JUb275_00945;product=Acyl-coenzyme A thioesterase PaaI,Uncharacterized protein%2C possibly involved in aromatic compounds catabolism,phenylacetic acid degradation protein PaaD,Thioesterase superfamily;protein_id=gnl|SC|JUb275_00945
|SC|contig000006	Prodigal:2.60	CDS	62378	63583	.	+	0	ID=JUb275_00946;eC_number=2.3.1.174;gene=pcaF;inference=ab initio prediction:Prodigal:2.60,similar to AA sequence:UniProtKB:Q43974,protein motif:CLUSTERS:PRK09050,protein motif:Cdd:COG2050,protein motif:TIGRFAMs:TIGR02430,protein motif:Pfam:PF00108.1;locus_tag=JUb275_00946;product=Beta-ketoadipyl-CoA thiolase,beta-ketoadipyl CoA thiolase,Uncharacterized protein%2C possibly involved in aromatic compounds catabolism,3-oxoadipyl-CoA thiolase,Thiolase%2C N-terminal domain;protein_id=gnl|SC|JUb275_00946
|SC|contig000006	Prodigal:2.60	CDS	63608	64201	.	+	0	ID=JUb275_00947;gene=yrdA_1;inference=ab initio prediction:Prodigal:2.60,similar to AA sequence:UniProtKB:P0A9W9,protein motif:CLUSTERS:PRK13627,protein motif:Cdd:COG0110,protein motif:TIGRFAMs:TIGR02287,protein motif:Pfam:PF00132.18;locus_tag=JUb275_00947;product=hypothetical protein,carnitine operon protein CaiE,Acetyltransferase (isoleucine patch superfamily),phenylacetic acid degradation protein PaaY,Bacterial transferase hexapeptide (six repeats);protein_id=gnl|SC|JUb275_00947
|SC|contig000006	Prodigal:2.60	CDS	64263	64538	.	+	0	ID=JUb275_00948;inference=ab initio prediction:Prodigal:2.60;locus_tag=JUb275_00948;product=hypothetical protein;protein_id=gnl|SC|JUb275_00948
|SC|contig000006	Prodigal:2.60	CDS	64545	67040	.	+	0	ID=JUb275_00949;eC_number=1.2.1.77;gene=boxD;inference=ab initio prediction:Prodigal:2.60,similar to AA sequence:UniProtKB:Q84HH8,protein motif:CLUSTERS:PRK11563,protein motif:Cdd:COG4230,protein motif:TIGRFAMs:TIGR02278,protein motif:Pfam:PF00171.1;locus_tag=JUb275_00949;product=3%2C4-dehydroadipyl-CoA semialdehyde dehydrogenase,bifunctional aldehyde dehydrogenase/enoyl-CoA hydratase,Delta 1-pyrroline-5-carboxylate dehydrogenase,phenylacetic acid degradation protein paaN,Aldehyde dehydrogenase family;protein_id=gnl|SC|JUb275_00949
|SC|contig000006	Prodigal:2.60	CDS	67112	67795	.	+	0	ID=JUb275_00950;inference=ab initio prediction:Prodigal:2.60;locus_tag=JUb275_00950;product=hypothetical protein;protein_id=gnl|SC|JUb275_00950
|SC|contig000006	Prodigal:2.60	CDS	67838	70534	.	+	0	ID=JUb275_00951;inference=ab initio prediction:Prodigal:2.60,protein motif:Cdd:COG1204,protein motif:Pfam:PF04851.9;locus_tag=JUb275_00951;product=Superfamily II helicase,Type III restriction enzyme%2C res subunit;protein_id=gnl|SC|JUb275_00951
|SC|contig000006	Prodigal:2.60	CDS	70612	71376	.	+	0	ID=JUb275_00952;eC_number=4.2.1.-;gene=caiD;inference=ab initio prediction:Prodigal:2.60,similar to AA sequence:UniProtKB:P31551,protein motif:CLUSTERS:PRK05995,protein motif:TIGRFAMs:TIGR03210,protein motif:Pfam:PF00378.14;locus_tag=JUb275_00952;product=Carnitinyl-CoA dehydratase,enoyl-CoA hydratase,2-ketocyclohexanecarboxyl-CoA hydrolase,Enoyl-CoA hydratase/isomerase family;protein_id=gnl|SC|JUb275_00952
|SC|contig000006	Prodigal:2.60	CDS	71411	73012	.	-	0	ID=JUb275_00953;inference=ab initio prediction:Prodigal:2.60;locus_tag=JUb275_00953;product=hypothetical protein;protein_id=gnl|SC|JUb275_00953
|SC|contig000006	Prodigal:2.60	CDS	73140	73757	.	+	0	ID=JUb275_00954;inference=ab initio prediction:Prodigal:2.60;locus_tag=JUb275_00954;product=hypothetical protein;protein_id=gnl|SC|JUb275_00954
|SC|contig000006	Prodigal:2.60	CDS	73864	74157	.	+	0	ID=JUb275_00955;inference=ab initio prediction:Prodigal:2.60,protein motif:Pfam:PF12840.1;locus_tag=JUb275_00955;product=Helix-turn-helix domain;protein_id=gnl|SC|JUb275_00955
|SC|contig000006	Prodigal:2.60	CDS	74221	74517	.	+	0	ID=JUb275_00956;inference=ab initio prediction:Prodigal:2.60;locus_tag=JUb275_00956;product=hypothetical protein;protein_id=gnl|SC|JUb275_00956
|SC|contig000006	Prodigal:2.60	CDS	74667	75152	.	+	0	ID=JUb275_00957;inference=ab initio prediction:Prodigal:2.60,protein motif:Cdd:COG5031,protein motif:Pfam:PF05019.7;locus_tag=JUb275_00957;product=Uncharacterized protein involved in ubiquinone biosynthesis,Coenzyme Q (ubiquinone) biosynthesis protein Coq4;protein_id=gnl|SC|JUb275_00957
|SC|contig000006	Prodigal:2.60	CDS	75190	76560	.	+	0	ID=JUb275_00958;inference=ab initio prediction:Prodigal:2.60;locus_tag=JUb275_00958;product=hypothetical protein;protein_id=gnl|SC|JUb275_00958
|SC|contig000006	Prodigal:2.60	CDS	76699	77241	.	+	0	ID=JUb275_00959;inference=ab initio prediction:Prodigal:2.60;locus_tag=JUb275_00959;product=hypothetical protein;protein_id=gnl|SC|JUb275_00959
|SC|contig000006	Prodigal:2.60	CDS	77288	77800	.	+	0	ID=JUb275_00960;inference=ab initio prediction:Prodigal:2.60;locus_tag=JUb275_00960;product=hypothetical protein;protein_id=gnl|SC|JUb275_00960
|SC|contig000006	Prodigal:2.60	CDS	77890	78339	.	-	0	ID=JUb275_00961;eC_number=3.1.-.-;gene=dtd;inference=ab initio prediction:Prodigal:2.60,similar to AA sequence:UniProtKB:P0A6M4,protein motif:CLUSTERS:PRK05273,protein motif:TIGRFAMs:TIGR00256,protein motif:Pfam:PF02580.1;locus_tag=JUb275_00961;product=D-tyrosyl-tRNA(Tyr) deacylase,D-tyrosyl-tRNA(Tyr) deacylase,D-tyrosyl-tRNA(Tyr) deacylase,D-Tyr-tRNA(Tyr) deacylase;protein_id=gnl|SC|JUb275_00961
|SC|contig000006	Prodigal:2.60	CDS	78343	78792	.	-	0	ID=JUb275_00962;inference=ab initio prediction:Prodigal:2.60;locus_tag=JUb275_00962;product=hypothetical protein;protein_id=gnl|SC|JUb275_00962
|SC|contig000006	Prodigal:2.60	CDS	78902	79372	.	+	0	ID=JUb275_00963;gene=greA;inference=ab initio prediction:Prodigal:2.60,similar to AA sequence:UniProtKB:P0A6W5,protein motif:CLUSTERS:PRK00226,protein motif:Cdd:COG0782,protein motif:TIGRFAMs:TIGR01462,protein motif:Pfam:PF03449.9;locus_tag=JUb275_00963;product=Transcript cleavage factor greA,transcription elongation factor GreA,Transcription elongation factor,transcription elongation factor GreA,domain;protein_id=gnl|SC|JUb275_00963
|SC|contig000006	Prodigal:2.60	CDS	79404	79793	.	+	0	ID=JUb275_00964;gene=hit;inference=ab initio prediction:Prodigal:2.60,similar to AA sequence:UniProtKB:O07513,protein motif:CLUSTERS:PRK10687,protein motif:Pfam:PF01230.1;locus_tag=JUb275_00964;product=hypothetical protein,purine nucleoside phosphoramidase,HIT domain;protein_id=gnl|SC|JUb275_00964
|SC|contig000006	Prodigal:2.60	CDS	79858	81045	.	+	0	ID=JUb275_00965;gene=clpX;inference=ab initio prediction:Prodigal:2.60,similar to AA sequence:UniProtKB:P63790,protein motif:CLUSTERS:PRK05342,protein motif:Cdd:COG1734,protein motif:TIGRFAMs:TIGR00382,protein motif:Pfam:PF07724.8;locus_tag=JUb275_00965;product=ATP-dependent Clp protease ATP-binding subunit ClpX,ATP-dependent protease ATP-binding subunit ClpX,DnaK suppressor protein,ATP-dependent Clp protease%2C ATP-binding subunit ClpX,AAA domain (Cdc48 subfamily);protein_id=gnl|SC|JUb275_00965
|SC|contig000006	Prodigal:2.60	CDS	81124	83085	.	+	0	ID=JUb275_00966;inference=ab initio prediction:Prodigal:2.60,protein motif:TIGRFAMs:TIGR04183;locus_tag=JUb275_00966;product=Por secretion system C-terminal sorting domain;protein_id=gnl|SC|JUb275_00966
|SC|contig000006	Prodigal:2.60	CDS	83091	83300	.	+	0	ID=JUb275_00967;inference=ab initio prediction:Prodigal:2.60;locus_tag=JUb275_00967;product=hypothetical protein;protein_id=gnl|SC|JUb275_00967
|SC|contig000006	Prodigal:2.60	CDS	83318	84649	.	+	0	ID=JUb275_00968;gene=resA_2;inference=ab initio prediction:Prodigal:2.60,similar to AA sequence:UniProtKB:P35160,protein motif:CLUSTERS:PRK03147,protein motif:Pfam:PF00578.15;locus_tag=JUb275_00968;product=Thiol-disulfide oxidoreductase resA,thiol-disulfide oxidoreductase,AhpC/TSA family;protein_id=gnl|SC|JUb275_00968
|SC|contig000006	Aragorn:1.2.36	tRNA	84694	84768	.	+	0	ID=JUb275_00969;inference=COORDINATES:profile:Aragorn:1.2.36;locus_tag=JUb275_00969;product=tRNA-Met(cat)
|SC|contig000006	Prodigal:2.60	CDS	84851	86152	.	-	0	ID=JUb275_00970;inference=ab initio prediction:Prodigal:2.60,protein motif:TIGRFAMs:TIGR01843;locus_tag=JUb275_00970;product=type I secretion membrane fusion protein%2C HlyD family;protein_id=gnl|SC|JUb275_00970
|SC|contig000006	Prodigal:2.60	CDS	86165	88396	.	-	0	ID=JUb275_00971;eC_number=3.4.22.-;gene=lagD_1;inference=ab initio prediction:Prodigal:2.60,similar to AA sequence:UniProtKB:P59852,protein motif:CLUSTERS:PRK11176,protein motif:Cdd:COG2274,protein motif:TIGRFAMs:TIGR03796,protein motif:Pfam:PF03412.1;locus_tag=JUb275_00971;product=Lactococcin-G-processing and transport ATP-binding protein LagD,lipid transporter ATP-binding/permease protein,ABC-type bacteriocin/lantibiotic exporters%2C contain an N-terminal double-glycine peptidase domain,NHLM bacteriocin system ABC transporter%2C peptidase/ATP-binding protein,Peptidase C39 family;protein_id=gnl|SC|JUb275_00971
|SC|contig000006	Prodigal:2.60	CDS	88891	90402	.	-	0	ID=JUb275_00972;inference=ab initio prediction:Prodigal:2.60,protein motif:Cdd:COG4243;locus_tag=JUb275_00972;product=Predicted membrane protein;protein_id=gnl|SC|JUb275_00972
|SC|contig000006	Prodigal:2.60	CDS	91034	91990	.	-	0	ID=JUb275_00973;inference=ab initio prediction:Prodigal:2.60,protein motif:Pfam:PF12725.1;locus_tag=JUb275_00973;product=Protein of unknown function (DUF3810);protein_id=gnl|SC|JUb275_00973
|SC|contig000006	Prodigal:2.60	CDS	92082	93530	.	-	0	ID=JUb275_00974;gene=fucP;inference=ab initio prediction:Prodigal:2.60,similar to AA sequence:UniProtKB:P11551,protein motif:CLUSTERS:PRK10133,protein motif:TIGRFAMs:TIGR01272,protein motif:Pfam:PF07690.10;locus_tag=JUb275_00974;product=L-fucose permease,L-fucose transporter,glucose/galactose transporter WARNING,Major Facilitator Superfamily;protein_id=gnl|SC|JUb275_00974
|SC|contig000006	Prodigal:2.60	CDS	93573	94301	.	-	0	ID=JUb275_00975;inference=ab initio prediction:Prodigal:2.60,protein motif:CLUSTERS:PRK08633,protein motif:TIGRFAMs:TIGR00530,protein motif:Pfam:PF01553.15;locus_tag=JUb275_00975;product=2-acyl-glycerophospho-ethanolamine acyltransferase,1-acylglycerol-3-phosphate O-acyltransferases,Acyltransferase;protein_id=gnl|SC|JUb275_00975
|SC|contig000006	Prodigal:2.60	CDS	94305	94763	.	-	0	ID=JUb275_00976;inference=ab initio prediction:Prodigal:2.60,protein motif:Pfam:PF04138.8;locus_tag=JUb275_00976;product=GtrA-like protein;protein_id=gnl|SC|JUb275_00976
|SC|contig000006	Prodigal:2.60	CDS	94997	95263	.	+	0	ID=JUb275_00977;inference=ab initio prediction:Prodigal:2.60;locus_tag=JUb275_00977;product=hypothetical protein;protein_id=gnl|SC|JUb275_00977
|SC|contig000006	Prodigal:2.60	CDS	95344	96195	.	+	0	ID=JUb275_00978;inference=ab initio prediction:Prodigal:2.60,protein motif:Pfam:PF01869.14;locus_tag=JUb275_00978;product=BadF/BadG/BcrA/BcrD ATPase family;protein_id=gnl|SC|JUb275_00978
|SC|contig000006	Prodigal:2.60	CDS	96212	98509	.	+	0	ID=JUb275_00979;eC_number=1.1.1.40;gene=maeB;inference=ab initio prediction:Prodigal:2.60,similar to AA sequence:UniProtKB:P76558,protein motif:CLUSTERS:PRK07232,protein motif:TIGRFAMs:TIGR00651,protein motif:Pfam:PF01515.13;locus_tag=JUb275_00979;product=NADP-dependent malic enzyme,bifunctional malic enzyme oxidoreductase/phosphotransacetylase,phosphate acetyltransferase,Phosphate acetyl/butaryl transferase;protein_id=gnl|SC|JUb275_00979
|SC|contig000006	Prodigal:2.60	CDS	98532	99176	.	+	0	ID=JUb275_00980;eC_number=5.4.2.6;gene=pgmB;inference=ab initio prediction:Prodigal:2.60,similar to AA sequence:UniProtKB:P71447,protein motif:CLUSTERS:PRK13222,protein motif:TIGRFAMs:TIGR02009,protein motif:Pfam:PF00702.1;locus_tag=JUb275_00980;product=Beta-phosphoglucomutase,phosphoglycolate phosphatase,beta-phosphoglucomutase family hydrolase,haloacid dehalogenase-like hydrolase;protein_id=gnl|SC|JUb275_00980
|SC|contig000006	Prodigal:2.60	CDS	99363	99947	.	+	0	ID=JUb275_00981;eC_number=3.6.4.12;gene=ruvA;inference=ab initio prediction:Prodigal:2.60,similar to AA sequence:UniProtKB:P66748,protein motif:CLUSTERS:PRK00116,protein motif:TIGRFAMs:TIGR00084,protein motif:Pfam:PF01330.15;locus_tag=JUb275_00981;product=Holliday junction ATP-dependent DNA helicase RuvA,Holliday junction DNA helicase RuvA,Holliday junction DNA helicase RuvA,RuvA N terminal domain;protein_id=gnl|SC|JUb275_00981
|SC|contig000006	Prodigal:2.60	CDS	99951	107036	.	+	0	ID=JUb275_00982;inference=ab initio prediction:Prodigal:2.60,protein motif:TIGRFAMs:TIGR04189;locus_tag=JUb275_00982;product=cell surface protein SprA;protein_id=gnl|SC|JUb275_00982
|SC|contig000006	Prodigal:2.60	CDS	107145	107522	.	+	0	ID=JUb275_00983;gene=gcvH;inference=ab initio prediction:Prodigal:2.60,similar to AA sequence:UniProtKB:P64214,protein motif:CLUSTERS:PRK01202,protein motif:Cdd:COG0509,protein motif:TIGRFAMs:TIGR00527,protein motif:Pfam:PF01597.13;locus_tag=JUb275_00983;product=Octanoyl/lipoyl carrier protein,glycine cleavage system protein H,Glycine cleavage system H protein (lipoate-binding),glycine cleavage system H protein,Glycine cleavage H-protein;protein_id=gnl|SC|JUb275_00983
|SC|contig000006	RNAmmer:1.2	rRNA	108452	109956	.	+	0	ID=JUb275_00984;inference=COORDINATES:profile:RNAmmer:1.2;locus_tag=JUb275_00984;product=16S ribosomal RNA
|SC|contig000006	Aragorn:1.2.36	tRNA	110175	110249	.	+	0	ID=JUb275_00985;inference=COORDINATES:profile:Aragorn:1.2.36;locus_tag=JUb275_00985;product=tRNA-Ile(gat)
|SC|contig000006	Aragorn:1.2.36	tRNA	110338	110412	.	+	0	ID=JUb275_00986;inference=COORDINATES:profile:Aragorn:1.2.36;locus_tag=JUb275_00986;product=tRNA-Ala(tgc)
|SC|contig000006	RNAmmer:1.2	rRNA	110573	113326	.	+	0	ID=JUb275_00987;inference=COORDINATES:profile:RNAmmer:1.2;locus_tag=JUb275_00987;product=23S ribosomal RNA
|SC|contig000006	RNAmmer:1.2	rRNA	113528	113634	.	+	0	ID=JUb275_00988;inference=COORDINATES:profile:RNAmmer:1.2;locus_tag=JUb275_00988;product=5S ribosomal RNA
|SC|contig000006	RNAmmer:1.2	rRNA	115596	117100	.	+	0	ID=JUb275_00989;inference=COORDINATES:profile:RNAmmer:1.2;locus_tag=JUb275_00989;product=16S ribosomal RNA
|SC|contig000006	Aragorn:1.2.36	tRNA	117319	117393	.	+	0	ID=JUb275_00990;inference=COORDINATES:profile:Aragorn:1.2.36;locus_tag=JUb275_00990;product=tRNA-Ile(gat)
|SC|contig000006	Aragorn:1.2.36	tRNA	117482	117556	.	+	0	ID=JUb275_00991;inference=COORDINATES:profile:Aragorn:1.2.36;locus_tag=JUb275_00991;product=tRNA-Ala(tgc)
|SC|contig000006	RNAmmer:1.2	rRNA	117717	120469	.	+	0	ID=JUb275_00992;inference=COORDINATES:profile:RNAmmer:1.2;locus_tag=JUb275_00992;product=23S ribosomal RNA
|SC|contig000006	RNAmmer:1.2	rRNA	120670	120749	.	+	0	ID=JUb275_00993;inference=COORDINATES:profile:RNAmmer:1.2;locus_tag=JUb275_00993;product=5S ribosomal RNA
|SC|contig000007	RNAmmer:1.2	rRNA	5	884	.	+	0	ID=JUb275_00994;inference=COORDINATES:profile:RNAmmer:1.2;locus_tag=JUb275_00994;product=16S ribosomal RNA
|SC|contig000007	Aragorn:1.2.36	tRNA	1103	1177	.	+	0	ID=JUb275_00995;inference=COORDINATES:profile:Aragorn:1.2.36;locus_tag=JUb275_00995;product=tRNA-Ile(gat)
|SC|contig000007	Aragorn:1.2.36	tRNA	1266	1340	.	+	0	ID=JUb275_00996;inference=COORDINATES:profile:Aragorn:1.2.36;locus_tag=JUb275_00996;product=tRNA-Ala(tgc)
|SC|contig000007	RNAmmer:1.2	rRNA	1501	4254	.	+	0	ID=JUb275_00997;inference=COORDINATES:profile:RNAmmer:1.2;locus_tag=JUb275_00997;product=23S ribosomal RNA
|SC|contig000007	RNAmmer:1.2	rRNA	4456	4562	.	+	0	ID=JUb275_00998;inference=COORDINATES:profile:RNAmmer:1.2;locus_tag=JUb275_00998;product=5S ribosomal RNA
|SC|contig000007	RNAmmer:1.2	rRNA	6524	8028	.	+	0	ID=JUb275_00999;inference=COORDINATES:profile:RNAmmer:1.2;locus_tag=JUb275_00999;product=16S ribosomal RNA
|SC|contig000007	Aragorn:1.2.36	tRNA	8247	8321	.	+	0	ID=JUb275_01000;inference=COORDINATES:profile:Aragorn:1.2.36;locus_tag=JUb275_01000;product=tRNA-Ile(gat)
|SC|contig000007	Aragorn:1.2.36	tRNA	8410	8484	.	+	0	ID=JUb275_01001;inference=COORDINATES:profile:Aragorn:1.2.36;locus_tag=JUb275_01001;product=tRNA-Ala(tgc)
|SC|contig000007	RNAmmer:1.2	rRNA	8645	11397	.	+	0	ID=JUb275_01002;inference=COORDINATES:profile:RNAmmer:1.2;locus_tag=JUb275_01002;product=23S ribosomal RNA
|SC|contig000007	RNAmmer:1.2	rRNA	11599	11705	.	+	0	ID=JUb275_01003;inference=COORDINATES:profile:RNAmmer:1.2;locus_tag=JUb275_01003;product=5S ribosomal RNA
|SC|contig000008	Aragorn:1.2.36	tRNA	25	99	.	+	0	ID=JUb275_01004;inference=COORDINATES:profile:Aragorn:1.2.36;locus_tag=JUb275_01004;product=tRNA-Ala(tgc)
|SC|contig000008	RNAmmer:1.2	rRNA	260	3012	.	+	0	ID=JUb275_01005;inference=COORDINATES:profile:RNAmmer:1.2;locus_tag=JUb275_01005;product=23S ribosomal RNA
|SC|contig000008	RNAmmer:1.2	rRNA	3214	3320	.	+	0	ID=JUb275_01006;inference=COORDINATES:profile:RNAmmer:1.2;locus_tag=JUb275_01006;product=5S ribosomal RNA
|SC|contig000008	RNAmmer:1.2	rRNA	5282	6786	.	+	0	ID=JUb275_01007;inference=COORDINATES:profile:RNAmmer:1.2;locus_tag=JUb275_01007;product=16S ribosomal RNA
|SC|contig000008	Aragorn:1.2.36	tRNA	7005	7079	.	+	0	ID=JUb275_01008;inference=COORDINATES:profile:Aragorn:1.2.36;locus_tag=JUb275_01008;product=tRNA-Ile(gat)
|SC|contig000008	Aragorn:1.2.36	tRNA	7168	7242	.	+	0	ID=JUb275_01009;inference=COORDINATES:profile:Aragorn:1.2.36;locus_tag=JUb275_01009;product=tRNA-Ala(tgc)
|SC|contig000008	RNAmmer:1.2	rRNA	7403	10156	.	+	0	ID=JUb275_01010;inference=COORDINATES:profile:RNAmmer:1.2;locus_tag=JUb275_01010;product=23S ribosomal RNA
|SC|contig000008	RNAmmer:1.2	rRNA	10358	10464	.	+	0	ID=JUb275_01011;inference=COORDINATES:profile:RNAmmer:1.2;locus_tag=JUb275_01011;product=5S ribosomal RNA
|SC|contig000008	Prodigal:2.60	CDS	10851	11093	.	-	0	ID=JUb275_01012;eC_number=6.4.1.3;gene=accD5_1;inference=ab initio prediction:Prodigal:2.60,similar to AA sequence:UniProtKB:P96885,protein motif:Cdd:COG4799,protein motif:TIGRFAMs:TIGR01117,protein motif:Pfam:PF01039.16;locus_tag=JUb275_01012;product=Probable propionyl-CoA carboxylase beta chain 5,Acetyl-CoA carboxylase%2C carboxyltransferase component (subunits alpha and beta),methylmalonyl-CoA decarboxylase alpha subunit,Carboxyl transferase domain;protein_id=gnl|SC|JUb275_01012
|SC|contig000008	Prodigal:2.60	CDS	11141	12133	.	-	0	ID=JUb275_01013;eC_number=6.4.1.3;gene=accD5_2;inference=ab initio prediction:Prodigal:2.60,similar to AA sequence:UniProtKB:P96885,protein motif:Cdd:COG4799,protein motif:TIGRFAMs:TIGR01117,protein motif:Pfam:PF01039.16;locus_tag=JUb275_01013;product=Probable propionyl-CoA carboxylase beta chain 5,Acetyl-CoA carboxylase%2C carboxyltransferase component (subunits alpha and beta),methylmalonyl-CoA decarboxylase alpha subunit,Carboxyl transferase domain;protein_id=gnl|SC|JUb275_01013
|SC|contig000008	Prodigal:2.60	CDS	12544	13437	.	+	0	ID=JUb275_01014;inference=ab initio prediction:Prodigal:2.60,protein motif:Cdd:COG5006,protein motif:TIGRFAMs:TIGR00950,protein motif:Pfam:PF00892.14;locus_tag=JUb275_01014;product=Predicted permease%2C DMT superfamily,carboxylate/amino acid/amine transporter,EamA-like transporter family;protein_id=gnl|SC|JUb275_01014
|SC|contig000008	Prodigal:2.60	CDS	13455	14537	.	+	0	ID=JUb275_01015;inference=ab initio prediction:Prodigal:2.60;locus_tag=JUb275_01015;product=hypothetical protein;protein_id=gnl|SC|JUb275_01015
|SC|contig000008	Prodigal:2.60	CDS	14550	15314	.	+	0	ID=JUb275_01016;inference=ab initio prediction:Prodigal:2.60;locus_tag=JUb275_01016;product=hypothetical protein;protein_id=gnl|SC|JUb275_01016
|SC|contig000008	Prodigal:2.60	CDS	15370	15891	.	-	0	ID=JUb275_01017;inference=ab initio prediction:Prodigal:2.60;locus_tag=JUb275_01017;product=hypothetical protein;protein_id=gnl|SC|JUb275_01017
|SC|contig000008	Prodigal:2.60	CDS	15960	16451	.	-	0	ID=JUb275_01018;inference=ab initio prediction:Prodigal:2.60;locus_tag=JUb275_01018;product=hypothetical protein;protein_id=gnl|SC|JUb275_01018
|SC|contig000008	Prodigal:2.60	CDS	16524	22217	.	-	0	ID=JUb275_01019;inference=ab initio prediction:Prodigal:2.60;locus_tag=JUb275_01019;product=hypothetical protein;protein_id=gnl|SC|JUb275_01019
|SC|contig000008	Prodigal:2.60	CDS	22318	22869	.	-	0	ID=JUb275_01020;inference=ab initio prediction:Prodigal:2.60;locus_tag=JUb275_01020;product=hypothetical protein;protein_id=gnl|SC|JUb275_01020
|SC|contig000008	Prodigal:2.60	CDS	23556	25976	.	+	0	ID=JUb275_01021;inference=ab initio prediction:Prodigal:2.60,protein motif:TIGRFAMs:TIGR04183;locus_tag=JUb275_01021;product=Por secretion system C-terminal sorting domain;protein_id=gnl|SC|JUb275_01021
|SC|contig000008	Prodigal:2.60	CDS	25989	26183	.	+	0	ID=JUb275_01022;inference=ab initio prediction:Prodigal:2.60;locus_tag=JUb275_01022;product=hypothetical protein;protein_id=gnl|SC|JUb275_01022
|SC|contig000008	Prodigal:2.60	CDS	26216	28006	.	-	0	ID=JUb275_01023;gene=uvrC;inference=ab initio prediction:Prodigal:2.60,similar to AA sequence:UniProtKB:Q5KWH6,protein motif:CLUSTERS:PRK00558,protein motif:Cdd:COG0322,protein motif:TIGRFAMs:TIGR00194,protein motif:Pfam:PF08459.5;locus_tag=JUb275_01023;product=Excinuclease ABC subunit C,excinuclease ABC subunit C,Nuclease subunit of the excinuclease complex,excinuclease ABC subunit C,UvrC Helix-hairpin-helix N-terminal;protein_id=gnl|SC|JUb275_01023
|SC|contig000008	Prodigal:2.60	CDS	28246	29733	.	+	0	ID=JUb275_01024;eC_number=4.3.1.3;gene=hutH;inference=ab initio prediction:Prodigal:2.60,similar to AA sequence:UniProtKB:P21310,protein motif:CLUSTERS:PRK09367,protein motif:TIGRFAMs:TIGR01225,protein motif:Pfam:PF00221.13;locus_tag=JUb275_01024;product=Histidine ammonia-lyase,histidine ammonia-lyase,histidine ammonia-lyase,Phenylalanine and histidine ammonia-lyase;protein_id=gnl|SC|JUb275_01024
|SC|contig000008	Prodigal:2.60	CDS	29844	30293	.	+	0	ID=JUb275_01025;inference=ab initio prediction:Prodigal:2.60,protein motif:Cdd:COG3393,protein motif:Pfam:PF00583.18;locus_tag=JUb275_01025;product=Predicted acetyltransferase,Acetyltransferase (GNAT) family;protein_id=gnl|SC|JUb275_01025
|SC|contig000008	Prodigal:2.60	CDS	30404	31900	.	+	0	ID=JUb275_01026;eC_number=3.4.21.62;inference=ab initio prediction:Prodigal:2.60,similar to AA sequence:UniProtKB:P29599,protein motif:Cdd:COG4935,protein motif:TIGRFAMs:TIGR03921,protein motif:Pfam:PF00082.16;locus_tag=JUb275_01026;product=Subtilisin BL,Regulatory P domain of the subtilisin-like proprotein convertases and other proteases,type VII secretion-associated serine protease mycosin,Subtilase family;protein_id=gnl|SC|JUb275_01026
|SC|contig000008	Prodigal:2.60	CDS	32037	32864	.	-	0	ID=JUb275_01027;eC_number=1.13.-.-;gene=ygiD;inference=ab initio prediction:Prodigal:2.60,similar to AA sequence:UniProtKB:P24197,protein motif:CLUSTERS:PRK10628,protein motif:Pfam:PF02900.1;locus_tag=JUb275_01027;product=hypothetical protein,LigB family dioxygenase,Catalytic LigB subunit of aromatic ring-opening dioxygenase;protein_id=gnl|SC|JUb275_01027
|SC|contig000008	Prodigal:2.60	CDS	32941	33453	.	-	0	ID=JUb275_01028;inference=ab initio prediction:Prodigal:2.60,similar to AA sequence:UniProtKB:Q7A339,protein motif:CLUSTERS:PRK03757,protein motif:Cdd:COG2353,protein motif:Pfam:PF04264.7;locus_tag=JUb275_01028;product=hypothetical protein,hypothetical protein,Uncharacterized conserved protein,YceI-like domain;protein_id=gnl|SC|JUb275_01028
|SC|contig000008	Prodigal:2.60	CDS	33731	35869	.	+	0	ID=JUb275_01029;eC_number=3.4.14.12;gene=ptpA_1;inference=ab initio prediction:Prodigal:2.60,similar to AA sequence:UniProtKB:Q7MUW6,protein motif:Pfam:PF00930.15;locus_tag=JUb275_01029;product=Prolyl tripeptidyl peptidase precursor,Dipeptidyl peptidase IV (DPP IV) N-terminal region;protein_id=gnl|SC|JUb275_01029
|SC|contig000008	Prodigal:2.60	CDS	36042	37067	.	+	0	ID=JUb275_01030;eC_number=1.14.13.107;gene=limB_1;inference=ab initio prediction:Prodigal:2.60,similar to AA sequence:UniProtKB:Q9EUT9,protein motif:CLUSTERS:PRK02271,protein motif:TIGRFAMs:TIGR03858,protein motif:Pfam:PF00296.14;locus_tag=JUb275_01030;product=Limonene 1%2C2-monooxygenase,methylenetetrahydromethanopterin reductase,probable oxidoreductase%2C LLM family,Luciferase-like monooxygenase;protein_id=gnl|SC|JUb275_01030
|SC|contig000008	Prodigal:2.60	CDS	37597	39624	.	+	0	ID=JUb275_01031;inference=ab initio prediction:Prodigal:2.60;locus_tag=JUb275_01031;product=hypothetical protein;protein_id=gnl|SC|JUb275_01031
|SC|contig000008	Prodigal:2.60	CDS	39624	40667	.	+	0	ID=JUb275_01032;inference=ab initio prediction:Prodigal:2.60;locus_tag=JUb275_01032;product=hypothetical protein;protein_id=gnl|SC|JUb275_01032
|SC|contig000008	Prodigal:2.60	CDS	40671	41642	.	+	0	ID=JUb275_01033;inference=ab initio prediction:Prodigal:2.60;locus_tag=JUb275_01033;product=hypothetical protein;protein_id=gnl|SC|JUb275_01033
|SC|contig000008	Prodigal:2.60	CDS	41642	42949	.	+	0	ID=JUb275_01034;eC_number=2.4.1.-;gene=pgaC_1;inference=ab initio prediction:Prodigal:2.60,similar to AA sequence:UniProtKB:P75905,protein motif:CLUSTERS:PRK11204,protein motif:Cdd:COG3858,protein motif:TIGRFAMs:TIGR03937,protein motif:Pfam:PF00535.20;locus_tag=JUb275_01034;product=Poly-beta-1%2C6-N-acetyl-D-glucosamine synthase,N-glycosyltransferase,Predicted glycosyl hydrolase,poly-beta-1%2C6 N-acetyl-D-glucosamine synthase,Glycosyl transferase family 2;protein_id=gnl|SC|JUb275_01034
|SC|contig000008	Prodigal:2.60	CDS	42939	45068	.	+	0	ID=JUb275_01035;inference=ab initio prediction:Prodigal:2.60;locus_tag=JUb275_01035;product=hypothetical protein;protein_id=gnl|SC|JUb275_01035
|SC|contig000008	Prodigal:2.60	CDS	45245	47383	.	-	0	ID=JUb275_01036;eC_number=3.4.15.5;gene=dcp;inference=ab initio prediction:Prodigal:2.60,similar to AA sequence:UniProtKB:P24171,protein motif:CLUSTERS:PRK10280,protein motif:Cdd:COG0339,protein motif:TIGRFAMs:TIGR00181,protein motif:Pfam:PF01432.14;locus_tag=JUb275_01036;product=Peptidyl-dipeptidase dcp,dipeptidyl carboxypeptidase II,Zn-dependent oligopeptidases,oligoendopeptidase F,Peptidase family M3;protein_id=gnl|SC|JUb275_01036
|SC|contig000008	Prodigal:2.60	CDS	47443	48258	.	+	0	ID=JUb275_01037;inference=ab initio prediction:Prodigal:2.60,protein motif:Pfam:PF10988.2;locus_tag=JUb275_01037;product=Protein of unknown function (DUF2807);protein_id=gnl|SC|JUb275_01037
|SC|contig000008	Prodigal:2.60	CDS	48288	49028	.	-	0	ID=JUb275_01038;eC_number=4.2.1.1;gene=cah_2;inference=ab initio prediction:Prodigal:2.60,similar to AA sequence:UniProtKB:Q50940,protein motif:Pfam:PF00194.1;locus_tag=JUb275_01038;product=Carbonic anhydrase precursor,Eukaryotic-type carbonic anhydrase;protein_id=gnl|SC|JUb275_01038
|SC|contig000008	Prodigal:2.60	CDS	49164	51056	.	-	0	ID=JUb275_01039;gene=kefB;inference=ab initio prediction:Prodigal:2.60,similar to AA sequence:UniProtKB:P45522,protein motif:CLUSTERS:PRK03562,protein motif:Cdd:COG4651,protein motif:TIGRFAMs:TIGR00932,protein motif:Pfam:PF00999.15;locus_tag=JUb275_01039;product=NEM-activable K(+)/H(+) antiporter,glutathione-regulated potassium-efflux system protein KefC,Kef-type K+ transport system%2C predicted NAD-binding component,transporter%2C monovalent cation:proton antiporter-2 (CPA2) family,Sodium/hydrogen exchanger family;protein_id=gnl|SC|JUb275_01039
|SC|contig000008	Prodigal:2.60	CDS	51060	51581	.	-	0	ID=JUb275_01040;eC_number=1.6.99.-;gene=ywrO;inference=ab initio prediction:Prodigal:2.60,similar to AA sequence:UniProtKB:P80871,protein motif:CLUSTERS:PRK04930,protein motif:Cdd:COG2249,protein motif:Pfam:PF02525.11;locus_tag=JUb275_01040;product=General stress protein 14,glutathione-regulated potassium-efflux system ancillary protein KefG,Putative NADPH-quinone reductase (modulator of drug activity B),Flavodoxin-like fold;protein_id=gnl|SC|JUb275_01040
|SC|contig000008	Prodigal:2.60	CDS	51774	52589	.	-	0	ID=JUb275_01041;inference=ab initio prediction:Prodigal:2.60,protein motif:Pfam:PF04536.8;locus_tag=JUb275_01041;product=Domain of unknown function (DUF477);protein_id=gnl|SC|JUb275_01041
|SC|contig000008	Prodigal:2.60	CDS	52558	52986	.	-	0	ID=JUb275_01042;inference=ab initio prediction:Prodigal:2.60,protein motif:Pfam:PF04536.8;locus_tag=JUb275_01042;product=Domain of unknown function (DUF477);protein_id=gnl|SC|JUb275_01042
|SC|contig000008	Prodigal:2.60	CDS	52986	53594	.	-	0	ID=JUb275_01043;inference=ab initio prediction:Prodigal:2.60,protein motif:Pfam:PF04011.6;locus_tag=JUb275_01043;product=LemA family;protein_id=gnl|SC|JUb275_01043
|SC|contig000008	Prodigal:2.60	CDS	53668	54162	.	+	0	ID=JUb275_01044;eC_number=1.5.1.3;gene=dhfrIII;inference=ab initio prediction:Prodigal:2.60,similar to AA sequence:UniProtKB:P12833,protein motif:CLUSTERS:PRK10769,protein motif:Pfam:PF00186.13;locus_tag=JUb275_01044;product=Dihydrofolate reductase type 3,dihydrofolate reductase,Dihydrofolate reductase;protein_id=gnl|SC|JUb275_01044
|SC|contig000008	Prodigal:2.60	CDS	54224	54793	.	+	0	ID=JUb275_01045;inference=ab initio prediction:Prodigal:2.60;locus_tag=JUb275_01045;product=hypothetical protein;protein_id=gnl|SC|JUb275_01045
|SC|contig000008	Prodigal:2.60	CDS	54862	55494	.	-	0	ID=JUb275_01046;gene=yadS;inference=ab initio prediction:Prodigal:2.60,similar to AA sequence:UniProtKB:P0AFP0,protein motif:CLUSTERS:PRK10578,protein motif:Cdd:COG2860,protein motif:Pfam:PF03458.7;locus_tag=JUb275_01046;product=hypothetical protein,hypothetical protein,Predicted membrane protein,UPF0126 domain;protein_id=gnl|SC|JUb275_01046
|SC|contig000008	Prodigal:2.60	CDS	55583	56047	.	-	0	ID=JUb275_01047;eC_number=2.7.7.3;gene=coaD;inference=ab initio prediction:Prodigal:2.60,similar to AA sequence:UniProtKB:P63820,protein motif:CLUSTERS:PRK00168,protein motif:Cdd:COG3172,protein motif:TIGRFAMs:TIGR01510,protein motif:Pfam:PF01467.1;locus_tag=JUb275_01047;product=Phosphopantetheine adenylyltransferase,phosphopantetheine adenylyltransferase,Predicted ATPase/kinase involved in NAD metabolism,pantetheine-phosphate adenylyltransferase,Cytidylyltransferase;protein_id=gnl|SC|JUb275_01047
|SC|contig000008	Prodigal:2.60	CDS	56104	57099	.	-	0	ID=JUb275_01048;eC_number=6.3.2.4;gene=ddl;inference=ab initio prediction:Prodigal:2.60,similar to AA sequence:UniProtKB:Q81Q29,protein motif:CLUSTERS:PRK01966,protein motif:Cdd:COG0027,protein motif:TIGRFAMs:TIGR01205,protein motif:Pfam:PF07478.7;locus_tag=JUb275_01048;product=D-alanine--D-alanine ligase,D-alanyl-alanine synthetase A,Formate-dependent phosphoribosylglycinamide formyltransferase (GAR transformylase),D-alanine--D-alanine ligase,D-ala D-ala ligase C-terminus;protein_id=gnl|SC|JUb275_01048
|SC|contig000008	Prodigal:2.60	CDS	57251	58327	.	+	0	ID=JUb275_01049;eC_number=2.7.11.1;gene=prkC;inference=ab initio prediction:Prodigal:2.60,similar to AA sequence:UniProtKB:A6QGC0,protein motif:Pfam:PF03793.13;locus_tag=JUb275_01049;product=Serine/threonine-protein kinase PrkC,PASTA domain;protein_id=gnl|SC|JUb275_01049
|SC|contig000008	Prodigal:2.60	CDS	58402	59466	.	+	0	ID=JUb275_01050;eC_number=5.4.99.23;gene=rluD;inference=ab initio prediction:Prodigal:2.60,similar to AA sequence:UniProtKB:P33643,protein motif:CLUSTERS:PRK11180,protein motif:TIGRFAMs:TIGR00005,protein motif:Pfam:PF00849.16;locus_tag=JUb275_01050;product=Ribosomal large subunit pseudouridine synthase D,23S rRNA pseudouridine synthase D,pseudouridine synthase%2C RluA family,RNA pseudouridylate synthase;protein_id=gnl|SC|JUb275_01050
|SC|contig000008	Prodigal:2.60	CDS	59518	60465	.	+	0	ID=JUb275_01051;inference=ab initio prediction:Prodigal:2.60,protein motif:TIGRFAMs:TIGR03519,protein motif:Pfam:PF11751.2;locus_tag=JUb275_01051;product=Bacteroidetes-specific putative membrane protein,Protein of unknown function (DUF3308);protein_id=gnl|SC|JUb275_01051
|SC|contig000008	Prodigal:2.60	CDS	60471	60572	.	-	0	ID=JUb275_01052;inference=ab initio prediction:Prodigal:2.60;locus_tag=JUb275_01052;product=hypothetical protein;protein_id=gnl|SC|JUb275_01052
|SC|contig000008	Prodigal:2.60	CDS	60603	61640	.	+	0	ID=JUb275_01053;eC_number=1.3.99.22;gene=hemN_1;inference=ab initio prediction:Prodigal:2.60,similar to AA sequence:UniProtKB:P32131,protein motif:CLUSTERS:PRK08599,protein motif:Cdd:COG3721,protein motif:TIGRFAMs:TIGR00539,protein motif:Pfam:PF06969.10;locus_tag=JUb275_01053;product=Oxygen-independent coproporphyrinogen-III oxidase,coproporphyrinogen III oxidase,Putative heme iron utilization protein,putative oxygen-independent coproporphyrinogen III oxidase,HemN C-terminal region;protein_id=gnl|SC|JUb275_01053
|SC|contig000008	Prodigal:2.60	CDS	61684	62535	.	+	0	ID=JUb275_01054;eC_number=5.1.1.3;gene=racE;inference=ab initio prediction:Prodigal:2.60,similar to AA sequence:UniProtKB:P94556,protein motif:CLUSTERS:PRK00865,protein motif:Cdd:COG0127,protein motif:TIGRFAMs:TIGR00067,protein motif:Pfam:PF01177.16;locus_tag=JUb275_01054;product=Glutamate racemase 1,glutamate racemase,Xanthosine triphosphate pyrophosphatase,glutamate racemase,Asp/Glu/Hydantoin racemase;protein_id=gnl|SC|JUb275_01054
|SC|contig000008	Prodigal:2.60	CDS	62571	63170	.	-	0	ID=JUb275_01055;eC_number=1.-.-.-;gene=nfnB;inference=ab initio prediction:Prodigal:2.60,similar to AA sequence:UniProtKB:P15888,protein motif:CLUSTERS:PRK11053,protein motif:Pfam:PF00881.18;locus_tag=JUb275_01055;product=Oxygen-insensitive NAD(P)H nitroreductase,dihydropteridine reductase,Nitroreductase family;protein_id=gnl|SC|JUb275_01055
|SC|contig000008	Prodigal:2.60	CDS	63252	63608	.	+	0	ID=JUb275_01056;gene=yybR_1;inference=ab initio prediction:Prodigal:2.60,similar to AA sequence:UniProtKB:P37486,protein motif:Pfam:PF01638.11;locus_tag=JUb275_01056;product=Uncharacterized HTH-type transcriptional regulator yybR,HxlR-like helix-turn-helix;protein_id=gnl|SC|JUb275_01056
|SC|contig000008	Prodigal:2.60	CDS	63609	64184	.	-	0	ID=JUb275_01057;eC_number=2.1.1.171;gene=rsmD;inference=ab initio prediction:Prodigal:2.60,similar to AA sequence:UniProtKB:P44869,protein motif:CLUSTERS:PRK10909,protein motif:Cdd:COG4123,protein motif:TIGRFAMs:TIGR00095,protein motif:Pfam:PF03602.9;locus_tag=JUb275_01057;product=Ribosomal RNA small subunit methyltransferase D,16S rRNA m(2)G966-methyltransferase,Predicted O-methyltransferase,RNA methyltransferase%2C RsmD family,Conserved hypothetical protein 95;protein_id=gnl|SC|JUb275_01057
|SC|contig000008	Prodigal:2.60	CDS	64247	64963	.	-	0	ID=JUb275_01058;inference=ab initio prediction:Prodigal:2.60,protein motif:Pfam:PF12864.1;locus_tag=JUb275_01058;product=Protein of unknown function (DUF3822);protein_id=gnl|SC|JUb275_01058
|SC|contig000008	Prodigal:2.60	CDS	64981	65475	.	-	0	ID=JUb275_01059;inference=ab initio prediction:Prodigal:2.60,protein motif:Pfam:PF01713.15;locus_tag=JUb275_01059;product=Smr domain;protein_id=gnl|SC|JUb275_01059
|SC|contig000008	Prodigal:2.60	CDS	65499	65996	.	-	0	ID=JUb275_01060;inference=ab initio prediction:Prodigal:2.60,protein motif:TIGRFAMs:TIGR00040,protein motif:Pfam:PF12850.1;locus_tag=JUb275_01060;product=phosphodiesterase%2C MJ0936 family,Calcineurin-like phosphoesterase superfamily domain;protein_id=gnl|SC|JUb275_01060
|SC|contig000008	Prodigal:2.60	CDS	66206	67750	.	+	0	ID=JUb275_01061;gene=pbpE_2;inference=ab initio prediction:Prodigal:2.60,similar to AA sequence:UniProtKB:P32959,protein motif:CLUSTERS:PRK11289,protein motif:Cdd:COG3876,protein motif:Pfam:PF00144.18;locus_tag=JUb275_01061;product=Penicillin-binding protein E,beta-lactamase/D-alanine carboxypeptidase,Uncharacterized protein conserved in bacteria,Beta-lactamase;protein_id=gnl|SC|JUb275_01061
|SC|contig000008	Prodigal:2.60	CDS	67864	68340	.	-	0	ID=JUb275_01062;inference=ab initio prediction:Prodigal:2.60,protein motif:CLUSTERS:PRK01112,protein motif:TIGRFAMs:TIGR00249,protein motif:Pfam:PF00300.1;locus_tag=JUb275_01062;product=phosphoglyceromutase,phosphohistidine phosphatase SixA,Histidine phosphatase superfamily (branch 1);protein_id=gnl|SC|JUb275_01062
|SC|contig000008	Prodigal:2.60	CDS	68454	68870	.	+	0	ID=JUb275_01063;eC_number=3.1.-.-;gene=yrrK;inference=ab initio prediction:Prodigal:2.60,similar to AA sequence:UniProtKB:O34634,protein motif:CLUSTERS:PRK00109,protein motif:TIGRFAMs:TIGR00250,protein motif:Pfam:PF03652.9;locus_tag=JUb275_01063;product=Putative Holliday junction resolvase,Holliday junction resolvase-like protein,RNAse H domain protein%2C YqgF family,Uncharacterised protein family (UPF0081);protein_id=gnl|SC|JUb275_01063
|SC|contig000008	Prodigal:2.60	CDS	68867	69439	.	+	0	ID=JUb275_01064;eC_number=3.5.1.88;gene=def1;inference=ab initio prediction:Prodigal:2.60,similar to AA sequence:UniProtKB:Q9KVU3,protein motif:CLUSTERS:PRK00150,protein motif:Cdd:COG0242,protein motif:TIGRFAMs:TIGR00079,protein motif:Pfam:PF01327.15;locus_tag=JUb275_01064;product=Peptide deformylase 1,peptide deformylase,N-formylmethionyl-tRNA deformylase,peptide deformylase,Polypeptide deformylase;protein_id=gnl|SC|JUb275_01064
|SC|contig000008	Prodigal:2.60	CDS	69518	70075	.	+	0	ID=JUb275_01065;inference=ab initio prediction:Prodigal:2.60;locus_tag=JUb275_01065;product=hypothetical protein;protein_id=gnl|SC|JUb275_01065
|SC|contig000008	Prodigal:2.60	CDS	70193	70960	.	+	0	ID=JUb275_01066;eC_number=3.6.1.8;gene=mazG;inference=ab initio prediction:Prodigal:2.60,similar to AA sequence:UniProtKB:P0AEY3,protein motif:CLUSTERS:PRK09562,protein motif:TIGRFAMs:TIGR00444,protein motif:Pfam:PF03819.11;locus_tag=JUb275_01066;product=Nucleoside triphosphate pyrophosphohydrolase,nucleoside triphosphate pyrophosphohydrolase,MazG family protein,MazG nucleotide pyrophosphohydrolase domain;protein_id=gnl|SC|JUb275_01066
|SC|contig000008	Prodigal:2.60	CDS	70964	72043	.	+	0	ID=JUb275_01067;inference=ab initio prediction:Prodigal:2.60,protein motif:Cdd:COG4129,protein motif:TIGRFAMs:TIGR01667;locus_tag=JUb275_01067;product=Predicted membrane protein,integral membrane protein%2C YccS/YhfK family;protein_id=gnl|SC|JUb275_01067
|SC|contig000008	Prodigal:2.60	CDS	72046	72915	.	+	0	ID=JUb275_01068;inference=ab initio prediction:Prodigal:2.60;locus_tag=JUb275_01068;product=hypothetical protein;protein_id=gnl|SC|JUb275_01068
|SC|contig000008	Prodigal:2.60	CDS	72986	76696	.	-	0	ID=JUb275_01069;inference=ab initio prediction:Prodigal:2.60,protein motif:Cdd:COG4775,protein motif:Pfam:PF01103.17;locus_tag=JUb275_01069;product=Outer membrane protein/protective antigen OMA87,Surface antigen;protein_id=gnl|SC|JUb275_01069
|SC|contig000008	Prodigal:2.60	CDS	76722	77879	.	+	0	ID=JUb275_01070;inference=ab initio prediction:Prodigal:2.60,protein motif:Cdd:COG4339;locus_tag=JUb275_01070;product=Uncharacterized protein conserved in bacteria;protein_id=gnl|SC|JUb275_01070
|SC|contig000008	Prodigal:2.60	CDS	77965	80268	.	-	0	ID=JUb275_01071;inference=ab initio prediction:Prodigal:2.60;locus_tag=JUb275_01071;product=hypothetical protein;protein_id=gnl|SC|JUb275_01071
|SC|contig000008	Prodigal:2.60	CDS	80659	82332	.	+	0	ID=JUb275_01072;inference=ab initio prediction:Prodigal:2.60;locus_tag=JUb275_01072;product=hypothetical protein;protein_id=gnl|SC|JUb275_01072
|SC|contig000008	Prodigal:2.60	CDS	82616	83995	.	-	0	ID=JUb275_01073;eC_number=1.6.99.5;gene=nuoN;inference=ab initio prediction:Prodigal:2.60,similar to AA sequence:UniProtKB:P0AFF0,protein motif:CLUSTERS:PRK05777,protein motif:Cdd:COG2111,protein motif:TIGRFAMs:TIGR01770,protein motif:Pfam:PF00361.14;locus_tag=JUb275_01073;product=NADH-quinone oxidoreductase subunit N,NADH:ubiquinone oxidoreductase subunit N,Multisubunit Na+/H+ antiporter%2C MnhB subunit,proton-translocating NADH-quinone oxidoreductase%2C chain N,NADH-Ubiquinone/plastoquinone (complex I)%2C various chains;protein_id=gnl|SC|JUb275_01073
|SC|contig000008	Prodigal:2.60	CDS	84012	85505	.	-	0	ID=JUb275_01074;eC_number=1.6.99.5;gene=nuoM;inference=ab initio prediction:Prodigal:2.60,similar to AA sequence:UniProtKB:P0AFE8,protein motif:CLUSTERS:PRK05846,protein motif:Cdd:COG2111,protein motif:TIGRFAMs:TIGR01972,protein motif:Pfam:PF00361.14;locus_tag=JUb275_01074;product=NADH-quinone oxidoreductase subunit M,NADH:ubiquinone oxidoreductase subunit M,Multisubunit Na+/H+ antiporter%2C MnhB subunit,proton-translocating NADH-quinone oxidoreductase%2C chain M,NADH-Ubiquinone/plastoquinone (complex I)%2C various chains;protein_id=gnl|SC|JUb275_01074
|SC|contig000008	Prodigal:2.60	CDS	85509	87422	.	-	0	ID=JUb275_01075;eC_number=1.6.99.5;gene=nuoL;inference=ab initio prediction:Prodigal:2.60,similar to AA sequence:UniProtKB:P33607,protein motif:CLUSTERS:PRK06590,protein motif:Cdd:COG2111,protein motif:TIGRFAMs:TIGR01974,protein motif:Pfam:PF00361.14;locus_tag=JUb275_01075;product=NADH-quinone oxidoreductase subunit L,NADH:ubiquinone oxidoreductase subunit L,Multisubunit Na+/H+ antiporter%2C MnhB subunit,proton-translocating NADH-quinone oxidoreductase%2C chain L,NADH-Ubiquinone/plastoquinone (complex I)%2C various chains;protein_id=gnl|SC|JUb275_01075
|SC|contig000008	Prodigal:2.60	CDS	87426	87755	.	-	0	ID=JUb275_01076;eC_number=1.6.99.5;gene=nuoK;inference=ab initio prediction:Prodigal:2.60,similar to AA sequence:UniProtKB:P0AFE4,protein motif:CLUSTERS:PRK05715,protein motif:Pfam:PF00420.18;locus_tag=JUb275_01076;product=NADH-quinone oxidoreductase subunit K,NADH:ubiquinone oxidoreductase subunit K,NADH-ubiquinone/plastoquinone oxidoreductase chain 4L;protein_id=gnl|SC|JUb275_01076
|SC|contig000008	Prodigal:2.60	CDS	87762	88259	.	-	0	ID=JUb275_01077;eC_number=1.6.99.5;gene=nuoJ;inference=ab initio prediction:Prodigal:2.60,similar to AA sequence:UniProtKB:P0AFE0,protein motif:CLUSTERS:PRK06638,protein motif:Pfam:PF00499.14;locus_tag=JUb275_01077;product=NADH-quinone oxidoreductase subunit J,NADH:ubiquinone oxidoreductase subunit J,NADH-ubiquinone/plastoquinone oxidoreductase chain 6;protein_id=gnl|SC|JUb275_01077
|SC|contig000008	Prodigal:2.60	CDS	88259	88813	.	-	0	ID=JUb275_01078;eC_number=1.6.99.5;gene=nqo9;inference=ab initio prediction:Prodigal:2.60,similar to AA sequence:UniProtKB:Q56224,protein motif:CLUSTERS:PRK05888,protein motif:Cdd:COG4656,protein motif:TIGRFAMs:TIGR01971,protein motif:Pfam:PF12838.1;locus_tag=JUb275_01078;product=NADH-quinone oxidoreductase subunit 9,NADH dehydrogenase subunit I,Predicted NADH:ubiquinone oxidoreductase%2C subunit RnfC,NADH-quinone oxidoreductase%2C chain I,4Fe-4S dicluster domain;protein_id=gnl|SC|JUb275_01078
|SC|contig000008	Prodigal:2.60	CDS	88888	89949	.	-	0	ID=JUb275_01079;eC_number=1.6.99.5;gene=nuoH;inference=ab initio prediction:Prodigal:2.60,similar to AA sequence:UniProtKB:P0AFD4,protein motif:CLUSTERS:PRK06076,protein motif:Pfam:PF00146.15;locus_tag=JUb275_01079;product=NADH-quinone oxidoreductase subunit H,NADH:ubiquinone oxidoreductase subunit H,NADH dehydrogenase;protein_id=gnl|SC|JUb275_01079
|SC|contig000008	Prodigal:2.60	CDS	90031	91029	.	-	0	ID=JUb275_01080;eC_number=1.6.99.5;gene=nqo3;inference=ab initio prediction:Prodigal:2.60,similar to AA sequence:UniProtKB:P29915,protein motif:CLUSTERS:PRK09129,protein motif:Cdd:COG3383,protein motif:TIGRFAMs:TIGR01973,protein motif:Pfam:PF10588.3;locus_tag=JUb275_01080;product=NADH-quinone oxidoreductase chain 3,NADH dehydrogenase subunit G,Uncharacterized anaerobic dehydrogenase,NADH dehydrogenase (quinone)%2C G subunit,NADH-ubiquinone oxidoreductase-G iron-sulfur binding region;protein_id=gnl|SC|JUb275_01080
|SC|contig000008	Prodigal:2.60	CDS	91076	91942	.	-	0	ID=JUb275_01081;inference=ab initio prediction:Prodigal:2.60;locus_tag=JUb275_01081;product=hypothetical protein;protein_id=gnl|SC|JUb275_01081
|SC|contig000008	Prodigal:2.60	CDS	91959	93317	.	-	0	ID=JUb275_01082;eC_number=1.6.99.5;gene=nqo1;inference=ab initio prediction:Prodigal:2.60,similar to AA sequence:UniProtKB:Q56222,protein motif:CLUSTERS:PRK13596,protein motif:Cdd:COG1905,protein motif:TIGRFAMs:TIGR01959,protein motif:Pfam:PF01512.11;locus_tag=JUb275_01082;product=NADH-quinone oxidoreductase subunit 1,NADH dehydrogenase I subunit F,NADH:ubiquinone oxidoreductase 24 kD subunit,NADH oxidoreductase (quinone)%2C F subunit,Respiratory-chain NADH dehydrogenase 51 Kd subunit;protein_id=gnl|SC|JUb275_01082
|SC|contig000008	Prodigal:2.60	CDS	93330	93839	.	-	0	ID=JUb275_01083;eC_number=1.6.99.5;gene=nqo2;inference=ab initio prediction:Prodigal:2.60,similar to AA sequence:UniProtKB:P29914,protein motif:CLUSTERS:PRK07539,protein motif:Cdd:COG1905,protein motif:TIGRFAMs:TIGR01958,protein motif:Pfam:PF01257.13;locus_tag=JUb275_01083;product=NADH-quinone oxidoreductase chain 2,NADH dehydrogenase subunit E,NADH:ubiquinone oxidoreductase 24 kD subunit,NADH-quinone oxidoreductase%2C E subunit,Respiratory-chain NADH dehydrogenase 24 Kd subunit;protein_id=gnl|SC|JUb275_01083
|SC|contig000008	Prodigal:2.60	CDS	93944	95167	.	-	0	ID=JUb275_01084;eC_number=1.6.99.5;gene=nqo4;inference=ab initio prediction:Prodigal:2.60,similar to AA sequence:UniProtKB:Q56220,protein motif:CLUSTERS:PRK06075,protein motif:Cdd:COG0649,protein motif:TIGRFAMs:TIGR01962,protein motif:Pfam:PF00346.13;locus_tag=JUb275_01084;product=NADH-quinone oxidoreductase subunit 4,NADH dehydrogenase subunit D,NADH:ubiquinone oxidoreductase 49 kD subunit 7,NADH dehydrogenase (quinone)%2C D subunit,Respiratory-chain NADH dehydrogenase%2C 49 Kd subunit;protein_id=gnl|SC|JUb275_01084
|SC|contig000008	Prodigal:2.60	CDS	95215	95709	.	-	0	ID=JUb275_01085;eC_number=1.6.99.5;gene=nqo5;inference=ab initio prediction:Prodigal:2.60,similar to AA sequence:UniProtKB:P29917,protein motif:CLUSTERS:PRK06074,protein motif:Cdd:COG3262,protein motif:TIGRFAMs:TIGR01961,protein motif:Pfam:PF00329.13;locus_tag=JUb275_01085;product=NADH-quinone oxidoreductase chain 5,NADH dehydrogenase subunit C,Ni%2CFe-hydrogenase III component G,NADH (or F420H2) dehydrogenase%2C subunit C,Respiratory-chain NADH dehydrogenase%2C 30 Kd subunit;protein_id=gnl|SC|JUb275_01085
|SC|contig000008	Prodigal:2.60	CDS	95716	96276	.	-	0	ID=JUb275_01086;eC_number=1.6.99.5;gene=nqo6;inference=ab initio prediction:Prodigal:2.60,similar to AA sequence:UniProtKB:Q56218,protein motif:CLUSTERS:PRK14820,protein motif:Cdd:COG0649,protein motif:TIGRFAMs:TIGR01957,protein motif:Pfam:PF01058.16;locus_tag=JUb275_01086;product=NADH-quinone oxidoreductase subunit 6,NADH dehydrogenase subunit B,NADH:ubiquinone oxidoreductase 49 kD subunit 7,NADH-quinone oxidoreductase%2C B subunit,NADH ubiquinone oxidoreductase%2C 20 Kd subunit;protein_id=gnl|SC|JUb275_01086
|SC|contig000008	Prodigal:2.60	CDS	96299	96670	.	-	0	ID=JUb275_01087;eC_number=1.6.5.-;gene=ndhC;inference=ab initio prediction:Prodigal:2.60,similar to AA sequence:UniProtKB:Q8DJ02,protein motif:CLUSTERS:PRK06602,protein motif:Cdd:COG0838,protein motif:Pfam:PF00507.13;locus_tag=JUb275_01087;product=NAD(P)H-quinone oxidoreductase subunit 3,NADH:ubiquinone oxidoreductase subunit A,NADH:ubiquinone oxidoreductase subunit 3 (chain A),NADH-ubiquinone/plastoquinone oxidoreductase%2C chain 3;protein_id=gnl|SC|JUb275_01087
|SC|contig000008	Prodigal:2.60	CDS	97121	98248	.	-	0	ID=JUb275_01088;inference=ab initio prediction:Prodigal:2.60;locus_tag=JUb275_01088;product=hypothetical protein;protein_id=gnl|SC|JUb275_01088
|SC|contig000008	Prodigal:2.60	CDS	98355	99065	.	+	0	ID=JUb275_01089;inference=ab initio prediction:Prodigal:2.60,protein motif:Pfam:PF04298.6;locus_tag=JUb275_01089;product=Putative neutral zinc metallopeptidase;protein_id=gnl|SC|JUb275_01089
|SC|contig000008	Prodigal:2.60	CDS	99062	99667	.	-	0	ID=JUb275_01090;gene=yigZ;inference=ab initio prediction:Prodigal:2.60,similar to AA sequence:UniProtKB:P27862,protein motif:CLUSTERS:PRK11568,protein motif:TIGRFAMs:TIGR00257,protein motif:Pfam:PF01205.13;locus_tag=JUb275_01090;product=IMPACT family member yigZ,hypothetical protein,uncharacterized protein%2C YigZ family,Uncharacterized protein family UPF0029;protein_id=gnl|SC|JUb275_01090
|SC|contig000008	Prodigal:2.60	CDS	99816	100835	.	-	0	ID=JUb275_01091;gene=ribD_2;inference=ab initio prediction:Prodigal:2.60,similar to AA sequence:UniProtKB:P25539,protein motif:CLUSTERS:PRK10786,protein motif:Cdd:COG0117,protein motif:TIGRFAMs:TIGR00326,protein motif:Pfam:PF01872.11;locus_tag=JUb275_01091;product=Riboflavin biosynthesis protein RibD,bifunctional diaminohydroxyphosphoribosylaminopyrimidine deaminase/5-amino-6-(5-phosphoribosylamino)uracil reductase,Pyrimidine deaminase,riboflavin biosynthesis protein RibD,RibD C-terminal domain;protein_id=gnl|SC|JUb275_01091
|SC|contig000008	Prodigal:2.60	CDS	100897	102729	.	-	0	ID=JUb275_01092;inference=ab initio prediction:Prodigal:2.60,protein motif:Pfam:PF03993.6;locus_tag=JUb275_01092;product=Domain of Unknown Function (DUF349);protein_id=gnl|SC|JUb275_01092
|SC|contig000008	Prodigal:2.60	CDS	102781	103428	.	-	0	ID=JUb275_01093;eC_number=1.1.1.25;gene=aroE;inference=ab initio prediction:Prodigal:2.60,similar to AA sequence:UniProtKB:Q5HNV1,protein motif:CLUSTERS:PRK00258,protein motif:Cdd:COG0128,protein motif:TIGRFAMs:TIGR00507,protein motif:Pfam:PF08501.5;locus_tag=JUb275_01093;product=Shikimate dehydrogenase,shikimate 5-dehydrogenase,5-enolpyruvylshikimate-3-phosphate synthase,shikimate 5-dehydrogenase,Shikimate dehydrogenase substrate binding domain;protein_id=gnl|SC|JUb275_01093
|SC|contig000008	Prodigal:2.60	CDS	103579	105360	.	-	0	ID=JUb275_01094;eC_number=3.1.-.-;gene=bsn_1;inference=ab initio prediction:Prodigal:2.60,similar to AA sequence:UniProtKB:Q03091,protein motif:CLUSTERS:PRK15137,protein motif:TIGRFAMs:TIGR04183,protein motif:Pfam:PF04231.7;locus_tag=JUb275_01094;product=Extracellular ribonuclease precursor,DNA-specific endonuclease I,Por secretion system C-terminal sorting domain,Endonuclease I;protein_id=gnl|SC|JUb275_01094
|SC|contig000008	Prodigal:2.60	CDS	105409	106614	.	-	0	ID=JUb275_01095;gene=lolC;inference=ab initio prediction:Prodigal:2.60,similar to AA sequence:UniProtKB:P0ADC3,protein motif:CLUSTERS:PRK11146,protein motif:TIGRFAMs:TIGR02212,protein motif:Pfam:PF12704.1;locus_tag=JUb275_01095;product=Lipoprotein-releasing system transmembrane protein lolC,outer membrane-specific lipoprotein transporter subunit LolE,lipoprotein releasing system%2C transmembrane protein%2C LolC/E family,MacB-like periplasmic core domain;protein_id=gnl|SC|JUb275_01095
|SC|contig000008	Prodigal:2.60	CDS	106620	106979	.	-	0	ID=JUb275_01096;gene=rbfA;inference=ab initio prediction:Prodigal:2.60,similar to AA sequence:UniProtKB:P0A7G2,protein motif:CLUSTERS:PRK00521,protein motif:TIGRFAMs:TIGR00082,protein motif:Pfam:PF02033.12;locus_tag=JUb275_01096;product=hypothetical protein,ribosome-binding factor A,ribosome-binding factor A,Ribosome-binding factor A;protein_id=gnl|SC|JUb275_01096
|SC|contig000008	Prodigal:2.60	CDS	107066	107464	.	+	0	ID=JUb275_01097;inference=ab initio prediction:Prodigal:2.60,protein motif:Cdd:COG3185,protein motif:TIGRFAMs:TIGR03081,protein motif:Pfam:PF00903.19;locus_tag=JUb275_01097;product=4-hydroxyphenylpyruvate dioxygenase and related hemolysins,methylmalonyl-CoA epimerase,Glyoxalase/Bleomycin resistance protein/Dioxygenase superfamily;protein_id=gnl|SC|JUb275_01097
|SC|contig000008	Aragorn:1.2.36	tRNA	107528	107602	.	+	0	ID=JUb275_01098;inference=COORDINATES:profile:Aragorn:1.2.36;locus_tag=JUb275_01098;product=tRNA-Met(cat)
|SC|contig000008	Prodigal:2.60	CDS	107686	108552	.	+	0	ID=JUb275_01099;inference=ab initio prediction:Prodigal:2.60;locus_tag=JUb275_01099;product=hypothetical protein;protein_id=gnl|SC|JUb275_01099
|SC|contig000008	Prodigal:2.60	CDS	109582	109854	.	+	0	ID=JUb275_01100;inference=ab initio prediction:Prodigal:2.60,protein motif:TIGRFAMs:TIGR01764,protein motif:Pfam:PF12728.1;locus_tag=JUb275_01100;product=DNA binding domain%2C excisionase family,Helix-turn-helix domain;protein_id=gnl|SC|JUb275_01100
|SC|contig000008	Prodigal:2.60	CDS	109851	110657	.	+	0	ID=JUb275_01101;inference=ab initio prediction:Prodigal:2.60;locus_tag=JUb275_01101;product=hypothetical protein;protein_id=gnl|SC|JUb275_01101
|SC|contig000008	Prodigal:2.60	CDS	110742	112061	.	+	0	ID=JUb275_01102;inference=ab initio prediction:Prodigal:2.60;locus_tag=JUb275_01102;product=hypothetical protein;protein_id=gnl|SC|JUb275_01102
|SC|contig000008	Prodigal:2.60	CDS	112155	113366	.	+	0	ID=JUb275_01103;inference=ab initio prediction:Prodigal:2.60,protein motif:CLUSTERS:PRK00236,protein motif:Cdd:COG4974,protein motif:TIGRFAMs:TIGR02225,protein motif:Pfam:PF00589.16;locus_tag=JUb275_01103;product=site-specific tyrosine recombinase XerC,Site-specific recombinase XerD,tyrosine recombinase XerD,Phage integrase family;protein_id=gnl|SC|JUb275_01103
|SC|contig000008	Prodigal:2.60	CDS	113380	113661	.	+	0	ID=JUb275_01104;inference=ab initio prediction:Prodigal:2.60,protein motif:Cdd:COG3645;locus_tag=JUb275_01104;product=Uncharacterized phage-encoded protein;protein_id=gnl|SC|JUb275_01104
|SC|contig000008	Prodigal:2.60	CDS	113772	114488	.	+	0	ID=JUb275_01105;inference=ab initio prediction:Prodigal:2.60;locus_tag=JUb275_01105;product=hypothetical protein;protein_id=gnl|SC|JUb275_01105
|SC|contig000008	Prodigal:2.60	CDS	114686	114841	.	-	0	ID=JUb275_01106;inference=ab initio prediction:Prodigal:2.60;locus_tag=JUb275_01106;product=hypothetical protein;protein_id=gnl|SC|JUb275_01106
|SC|contig000008	Prodigal:2.60	CDS	115191	115394	.	+	0	ID=JUb275_01107;inference=ab initio prediction:Prodigal:2.60;locus_tag=JUb275_01107;product=hypothetical protein;protein_id=gnl|SC|JUb275_01107
|SC|contig000008	Prodigal:2.60	CDS	115586	115993	.	-	0	ID=JUb275_01108;inference=ab initio prediction:Prodigal:2.60;locus_tag=JUb275_01108;product=hypothetical protein;protein_id=gnl|SC|JUb275_01108
|SC|contig000008	Prodigal:2.60	CDS	115995	119411	.	-	0	ID=JUb275_01109;inference=ab initio prediction:Prodigal:2.60,protein motif:TIGRFAMs:TIGR03696;locus_tag=JUb275_01109;product=RHS repeat-associated core domain;protein_id=gnl|SC|JUb275_01109
|SC|contig000008	Prodigal:2.60	CDS	119414	122680	.	-	0	ID=JUb275_01110;inference=ab initio prediction:Prodigal:2.60;locus_tag=JUb275_01110;product=hypothetical protein;protein_id=gnl|SC|JUb275_01110
|SC|contig000008	Prodigal:2.60	CDS	122687	124225	.	-	0	ID=JUb275_01111;inference=ab initio prediction:Prodigal:2.60,protein motif:TIGRFAMs:TIGR04183;locus_tag=JUb275_01111;product=Por secretion system C-terminal sorting domain;protein_id=gnl|SC|JUb275_01111
|SC|contig000008	Prodigal:2.60	CDS	124911	125357	.	+	0	ID=JUb275_01112;inference=ab initio prediction:Prodigal:2.60;locus_tag=JUb275_01112;product=hypothetical protein;protein_id=gnl|SC|JUb275_01112
|SC|contig000008	Prodigal:2.60	CDS	125887	126252	.	+	0	ID=JUb275_01113;inference=ab initio prediction:Prodigal:2.60,similar to AA sequence:UniProtKB:Q8KES1,protein motif:CLUSTERS:PRK00024,protein motif:TIGRFAMs:TIGR00608,protein motif:Pfam:PF04002.9;locus_tag=JUb275_01113;product=hypothetical protein,hypothetical protein,DNA repair protein RadC,Protein of unknown function (DUF2466);protein_id=gnl|SC|JUb275_01113
|SC|contig000008	Prodigal:2.60	CDS	126327	126563	.	-	0	ID=JUb275_01114;inference=ab initio prediction:Prodigal:2.60,protein motif:CLUSTERS:PRK08154,protein motif:Pfam:PF12844.1;locus_tag=JUb275_01114;product=anaerobic benzoate catabolism transcriptional regulator,Helix-turn-helix domain;protein_id=gnl|SC|JUb275_01114
|SC|contig000008	Prodigal:2.60	CDS	126622	126894	.	+	0	ID=JUb275_01115;inference=ab initio prediction:Prodigal:2.60;locus_tag=JUb275_01115;product=hypothetical protein;protein_id=gnl|SC|JUb275_01115
|SC|contig000008	Prodigal:2.60	CDS	126867	127046	.	-	0	ID=JUb275_01116;inference=ab initio prediction:Prodigal:2.60;locus_tag=JUb275_01116;product=hypothetical protein;protein_id=gnl|SC|JUb275_01116
|SC|contig000008	Prodigal:2.60	CDS	127051	127593	.	+	0	ID=JUb275_01117;inference=ab initio prediction:Prodigal:2.60;locus_tag=JUb275_01117;product=hypothetical protein;protein_id=gnl|SC|JUb275_01117
|SC|contig000008	Prodigal:2.60	CDS	127604	128053	.	+	0	ID=JUb275_01118;inference=ab initio prediction:Prodigal:2.60;locus_tag=JUb275_01118;product=hypothetical protein;protein_id=gnl|SC|JUb275_01118
|SC|contig000008	Prodigal:2.60	CDS	128067	128204	.	+	0	ID=JUb275_01119;inference=ab initio prediction:Prodigal:2.60;locus_tag=JUb275_01119;product=hypothetical protein;protein_id=gnl|SC|JUb275_01119
|SC|contig000008	Prodigal:2.60	CDS	128352	128489	.	+	0	ID=JUb275_01120;inference=ab initio prediction:Prodigal:2.60;locus_tag=JUb275_01120;product=hypothetical protein;protein_id=gnl|SC|JUb275_01120
|SC|contig000008	Prodigal:2.60	CDS	128608	129033	.	+	0	ID=JUb275_01121;inference=ab initio prediction:Prodigal:2.60;locus_tag=JUb275_01121;product=hypothetical protein;protein_id=gnl|SC|JUb275_01121
|SC|contig000008	Prodigal:2.60	CDS	129508	130722	.	+	0	ID=JUb275_01122;inference=ab initio prediction:Prodigal:2.60,protein motif:CLUSTERS:PRK00283,protein motif:Cdd:COG4974,protein motif:TIGRFAMs:TIGR02225,protein motif:Pfam:PF00589.16;locus_tag=JUb275_01122;product=site-specific tyrosine recombinase XerD,Site-specific recombinase XerD,tyrosine recombinase XerD,Phage integrase family;protein_id=gnl|SC|JUb275_01122
|SC|contig000008	Prodigal:2.60	CDS	130725	132125	.	-	0	ID=JUb275_01123;inference=ab initio prediction:Prodigal:2.60;locus_tag=JUb275_01123;product=hypothetical protein;protein_id=gnl|SC|JUb275_01123
|SC|contig000008	Prodigal:2.60	CDS	132217	133077	.	-	0	ID=JUb275_01124;inference=ab initio prediction:Prodigal:2.60;locus_tag=JUb275_01124;product=hypothetical protein;protein_id=gnl|SC|JUb275_01124
|SC|contig000008	Prodigal:2.60	CDS	133146	134099	.	+	0	ID=JUb275_01125;inference=ab initio prediction:Prodigal:2.60;locus_tag=JUb275_01125;product=hypothetical protein;protein_id=gnl|SC|JUb275_01125
|SC|contig000008	Prodigal:2.60	CDS	134086	135171	.	+	0	ID=JUb275_01126;inference=ab initio prediction:Prodigal:2.60,protein motif:Pfam:PF12987.1;locus_tag=JUb275_01126;product=DUF based on B. Theta Gene description;protein_id=gnl|SC|JUb275_01126
|SC|contig000008	Prodigal:2.60	CDS	135214	136500	.	-	0	ID=JUb275_01127;inference=ab initio prediction:Prodigal:2.60;locus_tag=JUb275_01127;product=hypothetical protein;protein_id=gnl|SC|JUb275_01127
|SC|contig000008	Prodigal:2.60	CDS	136510	137616	.	-	0	ID=JUb275_01128;inference=ab initio prediction:Prodigal:2.60;locus_tag=JUb275_01128;product=hypothetical protein;protein_id=gnl|SC|JUb275_01128
|SC|contig000008	Prodigal:2.60	CDS	137618	138556	.	-	0	ID=JUb275_01129;inference=ab initio prediction:Prodigal:2.60;locus_tag=JUb275_01129;product=hypothetical protein;protein_id=gnl|SC|JUb275_01129
|SC|contig000008	Prodigal:2.60	CDS	138630	140591	.	-	0	ID=JUb275_01130;inference=ab initio prediction:Prodigal:2.60;locus_tag=JUb275_01130;product=hypothetical protein;protein_id=gnl|SC|JUb275_01130
|SC|contig000008	Prodigal:2.60	CDS	140876	141271	.	+	0	ID=JUb275_01131;inference=ab initio prediction:Prodigal:2.60;locus_tag=JUb275_01131;product=hypothetical protein;protein_id=gnl|SC|JUb275_01131
|SC|contig000008	Prodigal:2.60	CDS	141460	141888	.	+	0	ID=JUb275_01132;inference=ab initio prediction:Prodigal:2.60,similar to AA sequence:UniProtKB:Q8KES1,protein motif:CLUSTERS:PRK00024,protein motif:TIGRFAMs:TIGR00608,protein motif:Pfam:PF04002.9;locus_tag=JUb275_01132;product=hypothetical protein,hypothetical protein,DNA repair protein RadC,Protein of unknown function (DUF2466);protein_id=gnl|SC|JUb275_01132
|SC|contig000008	Prodigal:2.60	CDS	141980	142201	.	-	0	ID=JUb275_01133;inference=ab initio prediction:Prodigal:2.60,protein motif:CLUSTERS:PRK08154,protein motif:Cdd:COG3800,protein motif:Pfam:PF12844.1;locus_tag=JUb275_01133;product=anaerobic benzoate catabolism transcriptional regulator,Predicted transcriptional regulator,Helix-turn-helix domain;protein_id=gnl|SC|JUb275_01133
|SC|contig000008	Prodigal:2.60	CDS	142307	142744	.	+	0	ID=JUb275_01134;inference=ab initio prediction:Prodigal:2.60;locus_tag=JUb275_01134;product=hypothetical protein;protein_id=gnl|SC|JUb275_01134
|SC|contig000008	Prodigal:2.60	CDS	142749	143153	.	+	0	ID=JUb275_01135;inference=ab initio prediction:Prodigal:2.60;locus_tag=JUb275_01135;product=hypothetical protein;protein_id=gnl|SC|JUb275_01135
|SC|contig000008	Prodigal:2.60	CDS	143240	143647	.	+	0	ID=JUb275_01136;inference=ab initio prediction:Prodigal:2.60;locus_tag=JUb275_01136;product=hypothetical protein;protein_id=gnl|SC|JUb275_01136
|SC|contig000008	Prodigal:2.60	CDS	143642	144691	.	-	0	ID=JUb275_01137;inference=ab initio prediction:Prodigal:2.60;locus_tag=JUb275_01137;product=hypothetical protein;protein_id=gnl|SC|JUb275_01137
|SC|contig000008	Prodigal:2.60	CDS	145614	145865	.	+	0	ID=JUb275_01138;inference=ab initio prediction:Prodigal:2.60;locus_tag=JUb275_01138;product=hypothetical protein;protein_id=gnl|SC|JUb275_01138
|SC|contig000008	Prodigal:2.60	CDS	145892	146365	.	+	0	ID=JUb275_01139;inference=ab initio prediction:Prodigal:2.60;locus_tag=JUb275_01139;product=hypothetical protein;protein_id=gnl|SC|JUb275_01139
|SC|contig000008	Prodigal:2.60	CDS	146708	146845	.	-	0	ID=JUb275_01140;gene=yciF_1;inference=ab initio prediction:Prodigal:2.60,similar to AA sequence:UniProtKB:P21362,protein motif:Pfam:PF05974.6;locus_tag=JUb275_01140;product=hypothetical protein,Domain of unknown function (DUF892);protein_id=gnl|SC|JUb275_01140
|SC|contig000008	Prodigal:2.60	CDS	147053	147367	.	+	0	ID=JUb275_01141;inference=ab initio prediction:Prodigal:2.60;locus_tag=JUb275_01141;product=hypothetical protein;protein_id=gnl|SC|JUb275_01141
|SC|contig000008	Prodigal:2.60	CDS	148658	149821	.	+	0	ID=JUb275_01142;inference=ab initio prediction:Prodigal:2.60,protein motif:Pfam:PF06114.7;locus_tag=JUb275_01142;product=Domain of unknown function (DUF955);protein_id=gnl|SC|JUb275_01142
|SC|contig000008	Prodigal:2.60	CDS	149818	150315	.	+	0	ID=JUb275_01143;inference=ab initio prediction:Prodigal:2.60;locus_tag=JUb275_01143;product=hypothetical protein;protein_id=gnl|SC|JUb275_01143
|SC|contig000008	Prodigal:2.60	CDS	150901	151032	.	-	0	ID=JUb275_01144;inference=ab initio prediction:Prodigal:2.60;locus_tag=JUb275_01144;product=hypothetical protein;protein_id=gnl|SC|JUb275_01144
|SC|contig000008	Prodigal:2.60	CDS	151341	187118	.	+	0	ID=JUb275_01145;gene=lgrD_2;inference=ab initio prediction:Prodigal:2.60,similar to AA sequence:UniProtKB:Q70LM4,protein motif:CLUSTERS:PRK12467,protein motif:Cdd:COG0236,protein motif:TIGRFAMs:TIGR01733,protein motif:Pfam:PF00501.22;locus_tag=JUb275_01145;product=Linear gramicidin synthase subunit D,peptide synthase,Acyl carrier protein,amino acid adenylation domain,AMP-binding enzyme;protein_id=gnl|SC|JUb275_01145
|SC|contig000008	Prodigal:2.60	CDS	187208	188467	.	+	0	ID=JUb275_01146;gene=tetA_1;inference=ab initio prediction:Prodigal:2.60,similar to AA sequence:UniProtKB:P02981,protein motif:CLUSTERS:PRK09874,protein motif:Cdd:COG2814,protein motif:TIGRFAMs:TIGR00880,protein motif:Pfam:PF07690.10;locus_tag=JUb275_01146;product=Tetracycline resistance protein%2C class C,drug efflux system protein MdtG,Arabinose efflux permease,multidrug resistance protein,Major Facilitator Superfamily;protein_id=gnl|SC|JUb275_01146
|SC|contig000008	Prodigal:2.60	CDS	189089	189910	.	+	0	ID=JUb275_01147;inference=ab initio prediction:Prodigal:2.60,protein motif:Pfam:PF10988.2;locus_tag=JUb275_01147;product=Protein of unknown function (DUF2807);protein_id=gnl|SC|JUb275_01147
|SC|contig000008	Prodigal:2.60	CDS	190159	191043	.	+	0	ID=JUb275_01148;inference=ab initio prediction:Prodigal:2.60,protein motif:Pfam:PF10988.2;locus_tag=JUb275_01148;product=Protein of unknown function (DUF2807);protein_id=gnl|SC|JUb275_01148
|SC|contig000008	Prodigal:2.60	CDS	191776	191949	.	+	0	ID=JUb275_01149;inference=ab initio prediction:Prodigal:2.60;locus_tag=JUb275_01149;product=hypothetical protein;protein_id=gnl|SC|JUb275_01149
|SC|contig000008	Prodigal:2.60	CDS	192094	192945	.	+	0	ID=JUb275_01150;inference=ab initio prediction:Prodigal:2.60,protein motif:CLUSTERS:PRK10296,protein motif:Cdd:COG3449,protein motif:Pfam:PF12833.1;locus_tag=JUb275_01150;product=DNA-binding transcriptional regulator ChbR,DNA gyrase inhibitor,Helix-turn-helix domain;protein_id=gnl|SC|JUb275_01150
|SC|contig000008	Prodigal:2.60	CDS	192896	193309	.	-	0	ID=JUb275_01151;inference=ab initio prediction:Prodigal:2.60;locus_tag=JUb275_01151;product=hypothetical protein;protein_id=gnl|SC|JUb275_01151
|SC|contig000008	Prodigal:2.60	CDS	193552	193728	.	+	0	ID=JUb275_01152;inference=ab initio prediction:Prodigal:2.60;locus_tag=JUb275_01152;product=hypothetical protein;protein_id=gnl|SC|JUb275_01152
|SC|contig000008	Prodigal:2.60	CDS	194160	194522	.	+	0	ID=JUb275_01153;inference=ab initio prediction:Prodigal:2.60;locus_tag=JUb275_01153;product=hypothetical protein;protein_id=gnl|SC|JUb275_01153
|SC|contig000008	Prodigal:2.60	CDS	194553	202640	.	+	0	ID=JUb275_01154;gene=grsB_1;inference=ab initio prediction:Prodigal:2.60,similar to AA sequence:UniProtKB:P0C064,protein motif:CLUSTERS:PRK12467,protein motif:Cdd:COG0001,protein motif:TIGRFAMs:TIGR01733,protein motif:Pfam:PF00501.22;locus_tag=JUb275_01154;product=Gramicidin S synthase II,peptide synthase,Glutamate-1-semialdehyde aminotransferase,amino acid adenylation domain,AMP-binding enzyme;protein_id=gnl|SC|JUb275_01154
|SC|contig000008	Prodigal:2.60	CDS	202754	204847	.	+	0	ID=JUb275_01155;gene=lgrD_3;inference=ab initio prediction:Prodigal:2.60,similar to AA sequence:UniProtKB:Q70LM4,protein motif:CLUSTERS:PRK12467,protein motif:Cdd:COG0236,protein motif:TIGRFAMs:TIGR01733,protein motif:Pfam:PF00501.22;locus_tag=JUb275_01155;product=Linear gramicidin synthase subunit D,peptide synthase,Acyl carrier protein,amino acid adenylation domain,AMP-binding enzyme;protein_id=gnl|SC|JUb275_01155
|SC|contig000008	Prodigal:2.60	CDS	204889	215610	.	+	0	ID=JUb275_01156;gene=lgrD_4;inference=ab initio prediction:Prodigal:2.60,similar to AA sequence:UniProtKB:Q70LM4,protein motif:CLUSTERS:PRK12467,protein motif:Cdd:COG0236,protein motif:TIGRFAMs:TIGR01733,protein motif:Pfam:PF00501.22;locus_tag=JUb275_01156;product=Linear gramicidin synthase subunit D,peptide synthase,Acyl carrier protein,amino acid adenylation domain,AMP-binding enzyme;protein_id=gnl|SC|JUb275_01156
|SC|contig000009	Prodigal:2.60	CDS	12	422	.	+	0	ID=JUb275_01157;gene=dhbF_1;inference=ab initio prediction:Prodigal:2.60,similar to AA sequence:UniProtKB:P45745,protein motif:CLUSTERS:PRK12316,protein motif:Cdd:COG0236,protein motif:TIGRFAMs:TIGR03443,protein motif:Pfam:PF00550.19;locus_tag=JUb275_01157;product=Dimodular nonribosomal peptide synthase,peptide synthase,Acyl carrier protein,L-aminoadipate-semialdehyde dehydrogenase,Phosphopantetheine attachment site;protein_id=gnl|SC|JUb275_01157
|SC|contig000009	Prodigal:2.60	CDS	440	3910	.	+	0	ID=JUb275_01158;gene=lgrD_5;inference=ab initio prediction:Prodigal:2.60,similar to AA sequence:UniProtKB:Q70LM4,protein motif:CLUSTERS:PRK05691,protein motif:Cdd:COG0236,protein motif:TIGRFAMs:TIGR01733,protein motif:Pfam:PF00501.22;locus_tag=JUb275_01158;product=Linear gramicidin synthase subunit D,peptide synthase,Acyl carrier protein,amino acid adenylation domain,AMP-binding enzyme;protein_id=gnl|SC|JUb275_01158
|SC|contig000009	Prodigal:2.60	CDS	3855	6116	.	+	0	ID=JUb275_01159;gene=lgrB_1;inference=ab initio prediction:Prodigal:2.60,similar to AA sequence:UniProtKB:Q70LM6,protein motif:CLUSTERS:PRK12467,protein motif:TIGRFAMs:TIGR01720,protein motif:Pfam:PF00668.14;locus_tag=JUb275_01159;product=Linear gramicidin synthase subunit B,peptide synthase,non-ribosomal peptide synthase domain,Condensation domain;protein_id=gnl|SC|JUb275_01159
|SC|contig000009	Prodigal:2.60	CDS	6214	6816	.	+	0	ID=JUb275_01160;gene=lgrB_2;inference=ab initio prediction:Prodigal:2.60,similar to AA sequence:UniProtKB:Q70LM6,protein motif:CLUSTERS:PRK12467,protein motif:Cdd:COG0236,protein motif:TIGRFAMs:TIGR01733,protein motif:Pfam:PF00501.22;locus_tag=JUb275_01160;product=Linear gramicidin synthase subunit B,peptide synthase,Acyl carrier protein,amino acid adenylation domain,AMP-binding enzyme;protein_id=gnl|SC|JUb275_01160
|SC|contig000009	Prodigal:2.60	CDS	6828	11621	.	+	0	ID=JUb275_01161;gene=lgrD_6;inference=ab initio prediction:Prodigal:2.60,similar to AA sequence:UniProtKB:Q70LM4,protein motif:CLUSTERS:PRK12467,protein motif:Cdd:COG0001,protein motif:TIGRFAMs:TIGR01733,protein motif:Pfam:PF00501.22;locus_tag=JUb275_01161;product=Linear gramicidin synthase subunit D,peptide synthase,Glutamate-1-semialdehyde aminotransferase,amino acid adenylation domain,AMP-binding enzyme;protein_id=gnl|SC|JUb275_01161
|SC|contig000009	Prodigal:2.60	CDS	11869	12276	.	+	0	ID=JUb275_01162;gene=lgrD_7;inference=ab initio prediction:Prodigal:2.60,similar to AA sequence:UniProtKB:Q70LM4,protein motif:CLUSTERS:PRK12316,protein motif:Cdd:COG0001,protein motif:Pfam:PF00668.14;locus_tag=JUb275_01162;product=Linear gramicidin synthase subunit D,peptide synthase,Glutamate-1-semialdehyde aminotransferase,Condensation domain;protein_id=gnl|SC|JUb275_01162
|SC|contig000009	Prodigal:2.60	CDS	12228	12845	.	+	0	ID=JUb275_01163;gene=lgrD_8;inference=ab initio prediction:Prodigal:2.60,similar to AA sequence:UniProtKB:Q70LM4,protein motif:CLUSTERS:PRK12467,protein motif:Cdd:COG0001;locus_tag=JUb275_01163;product=Linear gramicidin synthase subunit D,peptide synthase,Glutamate-1-semialdehyde aminotransferase;protein_id=gnl|SC|JUb275_01163
|SC|contig000009	Prodigal:2.60	CDS	12793	12954	.	+	0	ID=JUb275_01164;gene=tycC_1;inference=ab initio prediction:Prodigal:2.60,similar to AA sequence:UniProtKB:O30409;locus_tag=JUb275_01164;product=Tyrocidine synthase III;protein_id=gnl|SC|JUb275_01164
[truncated: 5,319,253 more chars]
