# Supplementary material for: The golden death bacillus Chryseobacterium nematophagum is a novel matrix digesting pathogen of nematodes
Source: BMC Biol. 2019 Feb 28;17:10. doi: 10.1186/s12915-019-0632-x (PMC6394051; doi:10.1186/s12915-019-0632-x)
Supplement: Supplementary file 10 — Hierarchical orthologous genes defined across Chryseobacterium spp. with full genomic annotation. (XLSX 1271 kb) [file 12915_2019_632_MOESM10_ESM.xlsx]

## Sheet: KEY
Prefix	Species/isolate
OCA	C. contaminans
AKK	C. gallinarum
WP_	C. indologenes
SIP/SIQ/SIR	C. indoltheticum
45709_C01	C. nematophagum, JUb129
59449_C02	C. nematophagum, JUb275
SIS	C. shigense

## Sheet: HOGs
HOG	1	2	3	4	5	6	7	8	9	10	11	12	13	14	15	16	17	18	19	20	21	22	23	24	25	26	27	28	29	30	31	32	33	34	35	36	37	38	39	40	41	42
HOG00001	SIP91684.1	SIS47241.1	WP_062702094.1	AKK73132.1	OCA67901.1	JUb275_01061	JUb129_01045
HOG00002	SIS28397.1	AKK75009.1	OCA67904.1	JUb275_02289	JUb129_02264
HOG00003	AKK73131.1	OCA67907.1
HOG00004	SIP91656.1	SIS47232.1	WP_062702092.1	AKK73130.1	OCA67908.1	JUb275_01060	JUb129_01044
HOG00005	SIP91625.1	SIS47224.1	AKK73129.1	OCA67909.1	JUb275_01059	JUb129_01043
HOG00006	SIP91604.1	SIS47215.1	AKK73128.1	OCA67910.1	JUb275_01058	JUb129_01042
HOG00007	SIP91576.1	SIS47204.1	WP_062702089.1	AKK73127.1	OCA67911.1	JUb275_01057	JUb129_01041
HOG00008	SIS39512.1	WP_062697670.1	OCA78000.1
HOG00009	SIS37981.1	OCA71045.1	SIS40493.1	WP_062703165.1	AKK71900.1	OCA80542.1	SIP90437.1	SIQ93419.1	SIR34761.1	SIS32144.1	SIS37993.1	SIS47196.1	WP_062696299.1	WP_062696325.1	OCA67912.1	OCA80264.1	AKK71940.1	OCA78083.1	OCA79014.1	SIS33717.1	WP_062701167.1	AKK74926.1	OCA72759.1	SIQ08288.1	SIS28354.1	WP_062703167.1	OCA80489.1	JUb275_01056	JUb129_01040	JUb275_03488	JUb129_03445
HOG00010	SIR34735.1	SIS47186.1	OCA67913.1	JUb275_01055	JUb129_01039
HOG00011	SIP91553.1	SIS47180.1	WP_062702087.1	AKK73125.1	OCA67914.1	JUb275_01054	JUb129_01038
HOG00012	SIQ30917.1	SIS30011.1	WP_062696275.1	AKK74654.1	OCA68042.1	JUb275_01814	JUb129_01853
HOG00013	SIQ30953.1	SIS30004.1	WP_062696274.1	AKK74653.1	OCA68043.1	JUb275_01816	JUb129_01855
HOG00014	SIQ30982.1	SIS29997.1	WP_062696272.1	AKK74652.1	OCA68044.1	JUb275_01818	JUb129_01857
HOG00015	SIS29993.1	WP_062696271.1	AKK74651.1	OCA68045.1	JUb275_01819	JUb129_01858
HOG00016	SIQ31015.1	SIS29990.1	WP_062696270.1	AKK74650.1	OCA68046.1	JUb275_01820	JUb129_01859
HOG00017	SIS29986.1	WP_062696269.1	AKK74649.1	OCA68047.1	JUb275_01821	JUb129_01860
HOG00018	SIS29983.1	WP_062696268.1	AKK74648.1	OCA68048.1
HOG00019	SIS29979.1	WP_062696267.1	AKK74647.1	OCA68049.1
HOG00020	SIQ31044.1	SIS29976.1	WP_062696266.1	AKK74646.1	OCA68050.1	JUb275_01822	JUb129_01861
HOG00021	SIQ31104.1	SIS29965.1	WP_062696263.1	AKK74644.1	OCA68051.1	JUb275_02646	JUb129_02601
HOG00022	SIQ31135.1	SIS29962.1	WP_062696260.1	AKK74643.1	OCA68052.1	JUb275_02645	JUb129_02600
HOG00023	SIQ31169.1	SIS29958.1	WP_062696259.1	AKK74642.1	OCA68053.1	JUb275_02644	JUb129_02599
HOG00024	SIQ31209.1	SIS29955.1	WP_062696258.1	AKK74641.1	OCA68054.1	JUb275_02643	JUb129_02598
HOG00025	SIQ31245.1	SIS29951.1	WP_082376995.1	AKK74640.1	OCA68055.1	JUb275_02642	JUb129_02597
HOG00026	SIQ31285.1	SIS29948.1	WP_062696256.1	AKK74639.1	OCA68056.1	JUb275_02641	JUb129_02596
HOG00027	SIQ31068.1	SIS29969.1	WP_062696264.1	AKK74645.1	OCA68057.1	JUb275_02647	JUb129_02602
HOG00028	SIP94310.1	SIR32791.1	SIR32887.1	SIS30480.1	SIS33538.1	SIS33582.1	SIS33592.1	SIS41673.1	SIS55432.1	WP_062696723.1	WP_062701234.1	WP_062702449.1	WP_062702596.1	WP_062702608.1	WP_082377205.1	WP_082377378.1	AKK73018.1	AKK71545.1	AKK73364.1	OCA68260.1	AKK73499.1	OCA78562.1	AKK73366.1	AKK73371.1	OCA72687.1	OCA79659.1	OCA79746.1	JUb275_01490	JUb129_01573
HOG00029	SIQ56351.1	SIS55416.1	WP_062696724.1	AKK71546.1	OCA68261.1	JUb275_01488	JUb129_01571
HOG00030	SIQ56317.1	SIS55394.1	WP_062696725.1	AKK71547.1	OCA68262.1	JUb275_01487	JUb129_01570
HOG00031	SIQ56277.1	SIS55374.1	WP_062696726.1	AKK71548.1	OCA68263.1	JUb275_01486	JUb129_01569
HOG00032	SIQ55800.1	SIS37073.1	WP_062696746.1	AKK71549.1	OCA68264.1	JUb275_01467	JUb129_01550
HOG00033	SIQ25038.1	SIQ86077.1	OCA69909.1	SIS37069.1	OCA68265.1
HOG00034	SIQ55869.1	SIS37064.1	WP_062696744.1	AKK71550.1	OCA68266.1	JUb275_01468	JUb129_01551
HOG00035	SIQ55904.1	SIS37060.1	WP_062696743.1	AKK71551.1	OCA68267.1	JUb275_01469	JUb129_01552
HOG00036	SIQ31786.1	SIS37052.1	WP_062696740.1	AKK71553.1	OCA68268.1	JUb275_01471	JUb129_01554
HOG00037	SIQ56010.1	SIS37044.1	WP_062696737.1	AKK71554.1	OCA68269.1	JUb275_01475	JUb129_01558
HOG00038	SIQ56045.1	SIS37035.1	WP_062696736.1	AKK71555.1	OCA68270.1	JUb275_01476	JUb129_01559
HOG00039	SIQ56110.1	SIS37022.1	WP_062696734.1	AKK71557.1	OCA68271.1	JUb275_01479	JUb129_01562
HOG00040	SIQ69097.1	AKK71558.1	OCA68272.1
HOG00041	SIQ56144.1	SIS55272.1	WP_062696733.1	AKK71559.1	OCA68273.1	JUb275_01480	JUb129_01563
HOG00042	SIS55291.1	WP_062696732.1	AKK71560.1	OCA68274.1
HOG00043	SIQ56176.1	SIS55313.1	WP_062696731.1	AKK71561.1	OCA68275.1	JUb275_01482	JUb129_01565
HOG00044	SIQ55834.1	WP_062696745.1	OCA68276.1
HOG00045	WP_062696742.1	AKK71552.1	OCA68277.1
HOG00046	SIQ55979.1	SIS37047.1	WP_082377007.1	AKK74746.1	OCA68278.1	JUb275_01472	JUb129_01555
HOG00047	SIQ55945.1	SIS37056.1	WP_062696741.1	OCA68279.1	JUb275_01470	JUb129_01553
HOG00048	SIQ18984.1	SIS32139.1	WP_062697134.1	AKK73806.1	OCA68656.1	JUb275_01884	JUb129_01926
HOG00049	SIQ18949.1	SIS32138.1	WP_062697136.1	AKK73807.1	OCA68657.1	JUb275_01885	JUb129_01927
HOG00050	SIQ18906.1	SIS32137.1	WP_062697138.1	AKK73808.1	OCA68658.1	JUb275_01886	JUb129_01928
HOG00051	OCA68659.1	SIQ84202.1	SIS36253.1	AKK72503.1	JUb275_00423	JUb129_00679
HOG00052	OCA68660.1	JUb129_00635
HOG00053	SIP93134.1	SIS32136.1	WP_062697140.1	AKK73809.1	OCA68661.1	JUb275_01887	JUb129_01929
HOG00054	SIQ18792.1	SIS32131.1	WP_062697142.1	AKK73811.1	OCA68662.1	JUb275_01888	JUb129_01930
HOG00055	SIQ18734.1	SIS32129.1	WP_062697147.1	AKK73812.1	OCA68663.1	JUb275_01890	JUb129_01932
HOG00056	SIQ18638.1	SIS32127.1	WP_062697149.1	AKK73813.1	OCA68664.1	JUb275_01893	JUb129_01935
HOG00057	SIQ18610.1	SIS32126.1	WP_062697151.1	AKK73814.1	OCA68665.1	JUb275_01894	JUb129_01936
HOG00058	SIQ18576.1	SIS32125.1	WP_062697158.1	AKK73815.1	OCA68666.1	JUb275_01895	JUb129_01937
HOG00059	SIQ18765.1	SIS32130.1	WP_062697144.1	OCA68667.1	JUb275_01889	JUb129_01931
HOG00060	SIS30329.1	WP_062696471.1	OCA68897.1
HOG00061	SIQ24740.1	SIS30330.1	WP_062696472.1	AKK71275.1	OCA68898.1	JUb275_01717	JUb129_01785
HOG00062	SIQ24775.1	SIS30331.1	WP_062696473.1	AKK71276.1	OCA68899.1	JUb275_01716	JUb129_01784
HOG00063	SIQ24804.1	SIS30332.1	WP_062696474.1	AKK71277.1	OCA68900.1	JUb275_01715	JUb129_01783
HOG00064	SIQ24837.1	SIS30333.1	WP_062696475.1	AKK71278.1	OCA68901.1
HOG00065	SIS47886.1	WP_062696479.1	AKK71279.1	OCA68902.1
HOG00066	SIS30355.1	WP_062696488.1	AKK71281.1	OCA68903.1	JUb275_02301	JUb129_02276
HOG00067	SIS30356.1	WP_062696796.1	AKK71282.1	OCA68904.1	JUb275_02300	JUb129_02275
HOG00068	SIS58538.1	OCA80018.1
HOG00069	SIQ83033.1	OCA69223.1	WP_062696304.1	AKK74703.1	OCA76510.1	SIS49900.1	WP_062696518.1	OCA68905.1	AKK73976.1	OCA79198.1	AKK74678.1	OCA78732.1	SIQ43266.1	WP_062697373.1	OCA79378.1	JUb275_03078	JUb129_03115
HOG00070	SIS58557.1	WP_062703304.1	OCA80019.1
HOG00071	SIQ21834.1	OCA69227.1	WP_062703311.1	AKK74239.1	OCA72826.1	SIS30361.1	WP_082377013.1	AKK71283.1	OCA68906.1
HOG00072	SIR02932.1	SIS30860.1	WP_062696577.1	AKK71448.1	OCA69188.1	JUb275_01612	JUb129_01674
HOG00073	SIR02900.1	SIS30852.1	WP_062696576.1	AKK71447.1	OCA69189.1	JUb275_01613	JUb129_01675
HOG00074	SIR02831.1	SIS30848.1	WP_062696574.1	AKK71446.1	OCA69190.1
HOG00075	SIR02801.1	OCA69191.1
HOG00076	SIP87144.1	SIS35578.1	SIS30250.1	AKK74705.1	OCA76508.1	SIS35615.1	WP_082377043.1	AKK72821.1	OCA80145.1	SIS31012.1	OCA69192.1	AKK72827.1	JUb129_02494	JUb275_00721	JUb129_00390	JUb275_00492	JUb129_00614
HOG00077	SIS41442.1	WP_062702267.1	OCA78766.1	JUb275_03590	JUb129_03619
HOG00078	SIR02769.1	SIS30844.1	WP_062696573.1	AKK71445.1	OCA69193.1	JUb275_01614	JUb129_01676
HOG00079	SIR02733.1	SIS30841.1	WP_062696572.1	OCA69194.1
HOG00080	SIR02704.1	SIS30832.1	WP_062696571.1	AKK71444.1	OCA69195.1	JUb275_01615	JUb129_01677
HOG00081	SIR02669.1	SIS30829.1	WP_062696569.1	AKK71442.1	OCA69196.1	JUb275_01616	JUb129_01678
HOG00082	AKK71441.1	OCA69197.1
HOG00083	SIR02635.1	SIS30825.1	WP_062696568.1	AKK71440.1	OCA69198.1	JUb275_01617	JUb129_01679
HOG00084	SIR02606.1	SIS30822.1	WP_062696567.1	AKK71439.1	OCA69199.1	JUb275_01618	JUb129_01680
HOG00085	SIQ10662.1	SIS28987.1	WP_062699982.1	AKK74334.1	OCA69200.1	JUb275_02399	JUb129_02371
HOG00086	SIQ10686.1	SIS28990.1	WP_062699984.1	AKK74335.1	OCA69201.1	JUb275_02400	JUb129_02372
HOG00087	SIS28994.1	WP_062699986.1	AKK74336.1	OCA69202.1
HOG00088	SIQ10837.1	SIS29011.1	WP_062699998.1	AKK74338.1	OCA69203.1	JUb275_02402	JUb129_02374
HOG00089	SIQ10865.1	SIS29014.1	WP_062700000.1	AKK74339.1	OCA69204.1	JUb275_02403	JUb129_02375
HOG00090	SIQ10897.1	SIS29017.1	WP_062700002.1	AKK74340.1	OCA69205.1	JUb275_02404	JUb129_02376
HOG00091	SIQ10917.1	SIS29021.1	WP_062700004.1	AKK74341.1	OCA69206.1	JUb275_02405	JUb129_02377
HOG00092	SIQ10939.1	SIS29024.1	WP_062700012.1	AKK74342.1	OCA69207.1	JUb275_02406	JUb129_02378
HOG00093	SIR19533.1	SIS29030.1	WP_062700014.1	AKK74344.1	OCA69208.1
HOG00094	SIQ10987.1	SIS29034.1	WP_062700016.1	AKK74347.1	OCA69209.1	JUb275_02407	JUb129_02379
HOG00095	SIQ11008.1	WP_062700017.1	AKK74348.1	OCA69210.1	JUb275_02408	JUb129_02380
HOG00096	SIQ11031.1	SIS29041.1	WP_062700019.1	AKK74349.1	OCA69211.1	JUb275_02409	JUb129_02381
HOG00097	SIQ11077.1	SIS29048.1	WP_062700023.1	AKK74352.1	OCA69212.1	JUb275_02411	JUb129_02383
HOG00098	SIQ10712.1	SIS28998.1	WP_062699988.1	AKK74337.1	OCA69213.1	JUb275_02401	JUb129_02373
HOG00099	SIQ11106.1	SIS29052.1	WP_062700025.1	AKK74353.1	OCA69214.1	JUb275_02412	JUb129_02384
HOG00100	SIS38161.1	WP_062702874.1	AKK71729.1	OCA69215.1	JUb275_01294	JUb129_01354
HOG00101	SIS38167.1	WP_062702871.1	OCA69216.1	JUb275_01293	JUb129_01353
HOG00102	WP_062703294.1	OCA69217.1	JUb275_02747
HOG00103	SIS39836.1	WP_062697590.1
HOG00104	JUb275_02106	JUb129_03537
HOG00105	SIQ08110.1	SIQ94012.1	SIS33277.1	SIS52741.1	WP_062696337.1	WP_062699202.1	OCA76534.1
HOG00106	SIQ37770.1	SIQ91558.1	SIS37129.1	SIS33293.1	SIS33326.1	WP_062696014.1	AKK74504.1	OCA78541.1	WP_062699627.1	OCA80109.1	JUb275_01556	JUb275_01463	JUb129_01546
HOG00107	SIP94013.1	SIQ09955.1	SIQ16249.1	SIQ16360.1	SIQ91710.1	SIR00074.1	SIR30670.1	SIR36683.1	SIS30416.1	SIS33267.1	SIS33296.1	SIS35635.1	SIS56030.1	OCA79015.1	WP_062698014.1	WP_062696326.1	AKK74666.1	WP_062703291.1	OCA69218.1	WP_062697007.1	AKK73692.1	OCA78680.1	WP_062699626.1	AKK74107.1	OCA80108.1	WP_062696171.1	OCA80435.1	SIS28507.1	WP_062699520.1	AKK74142.1	OCA78172.1	JUb129_02867	JUb275_01557	JUb129_02005	JUb275_03008	JUb129_03040	JUb275_00369	JUb129_00741	JUb275_02947	JUb129_02984	JUb275_01207	JUb129_01250
HOG00108	SIR28619.1	SIS48405.1	AKK73234.1	OCA78237.1
HOG00109	SIQ96252.1	SIS33286.1	SIS33317.1	WP_062703289.1	OCA69219.1	SIS27937.1	SIS40878.1	WP_062699608.1	AKK75064.1	JUb275_02748	JUb275_01461	JUb129_01544
HOG00110	SIS29604.1	WP_062696514.1	AKK71369.1	OCA69220.1
HOG00111	SIQ91450.1	SIS30620.1	WP_062696513.1	AKK71370.1	OCA69221.1	JUb275_01956	JUb129_02000
HOG00112	SIQ93543.1	AKK74694.1	OCA69222.1
HOG00113	SIR22326.1	SIS33513.1	WP_062696512.1	AKK71371.1	OCA69225.1
HOG00114	SIR39521.1	WP_082376981.1	AKK74424.1
HOG00115	SIP88241.1	SIS39136.1
HOG00116	SIP95334.1	SIS29338.1
HOG00117	SIQ22407.1	WP_062696039.1	WP_082377033.1	AKK74498.1	JUb275_01692
HOG00118	SIP88194.1	SIQ20072.1	SIS38571.1	SIS29483.1	SIS34563.1	SIS52001.1	OCA79689.1	WP_062699198.1	AKK72630.1	WP_082377026.1	AKK74966.1	OCA76887.1	SIP95170.1	SIS57977.1	JUb275_00801	JUb129_00293
HOG00119	SIQ07078.1	SIQ37008.1	SIS30621.1	WP_082377137.1	AKK73251.1	AKK74490.1	OCA79639.1
HOG00120	SIQ38426.1	SIS29257.1	WP_062700144.1	OCA69229.1	JUb275_02449	JUb129_02421
HOG00121	WP_062696362.1	AKK74496.1	OCA69231.1
HOG00122	SIQ36896.1	SIS29417.1	WP_062700247.1	AKK74495.1	OCA69232.1	JUb275_02484	JUb129_02459
HOG00123	SIQ36956.1	SIS29412.1	WP_062700245.1	AKK74494.1	OCA69233.1	JUb275_02483	JUb129_02458
HOG00124	SIS29410.1	WP_062700243.1	AKK74493.1	OCA69234.1	JUb275_02482	JUb129_02457
HOG00125	SIQ37031.1	SIS29408.1	WP_062700241.1	AKK74492.1	OCA69235.1	JUb275_02481	JUb129_02456
HOG00126	SIS29406.1	WP_062700239.1	AKK74491.1	OCA69236.1
HOG00127	SIQ03390.1	SIS29404.1	WP_062700235.1	AKK74489.1	OCA69237.1	JUb275_02476	JUb129_02450
HOG00128	SIQ03411.1	SIS29402.1	WP_062700233.1	AKK74488.1	OCA69238.1	JUb275_02475	JUb129_02449
HOG00129	SIQ03433.1	SIS29400.1	WP_062700231.1	AKK74487.1	OCA69239.1
HOG00130	SIQ03456.1	SIS29398.1	WP_062700229.1	AKK74486.1	OCA69240.1	JUb275_02474	JUb129_02448
HOG00131	AKK71419.1	OCA69241.1
HOG00132	SIQ03484.1	SIS29396.1	WP_062700227.1	AKK74485.1	OCA69242.1	JUb275_02473	JUb129_02447
HOG00133	SIQ03502.1	SIS29394.1	WP_062700225.1	AKK74484.1	OCA69243.1	JUb275_02472	JUb129_02446
HOG00134	SIS29418.1	WP_062700253.1	OCA69244.1
HOG00135	SIQ37281.1	SIS29373.1	WP_062700197.1	AKK74476.1	OCA69850.1	JUb275_02466	JUb129_02440
HOG00136	SIS29371.1	OCA69852.1
HOG00137	SIS29369.1	AKK74474.1	OCA69853.1
HOG00138	SIQ37310.1	SIS29367.1	WP_062700195.1	AKK74473.1	OCA69854.1
HOG00139	SIQ37340.1	SIS29363.1	WP_062700193.1	AKK74472.1	OCA69855.1	JUb275_02465	JUb129_02439
HOG00140	SIQ37418.1	SIS29359.1	WP_062700189.1	AKK74422.1	OCA69857.1	JUb275_02464	JUb129_02438
HOG00141	SIQ37477.1	SIS29355.1	WP_062700187.1	AKK74421.1	OCA69858.1	JUb275_02462	JUb129_02435
HOG00142	SIQ37505.1	SIS29353.1	WP_062700185.1	AKK74420.1	OCA69859.1	JUb275_02461	JUb129_02434
HOG00143	SIQ37534.1	SIS29351.1	WP_062700182.1	AKK74419.1	OCA69860.1	JUb275_02460	JUb129_02433
HOG00144	SIQ37560.1	SIS29348.1	WP_062700180.1	AKK74418.1	OCA69861.1	JUb275_02459	JUb129_02432
HOG00145	SIS37478.1	WP_062701885.1	OCA69863.1
HOG00146	SIR14523.1	SIS37483.1	WP_062701887.1	AKK71665.1	OCA69864.1	JUb275_01376	JUb129_01440
HOG00147	SIR14548.1	SIS37488.1	WP_062701889.1	AKK71666.1	OCA69865.1	JUb275_01375	JUb129_01439
HOG00148	SIS37492.1	WP_082377227.1	AKK71667.1	OCA69866.1	JUb275_01374	JUb129_01438
HOG00149	SIS30717.1	SIS37497.1	WP_062701893.1	OCA69867.1	JUb129_01309	JUb129_01478	JUb129_03769	JUb275_00390	JUb129_00718	JUb275_01250	JUb129_01263	JUb275_02797	JUb129_02754	JUb275_03331	JUb129_03318	JUb275_03252	JUb129_03249	JUb275_00694	JUb129_00418	JUb275_00698	JUb129_00413
HOG00150	SIR14603.1	SIS37501.1	WP_062701895.1	AKK71668.1	OCA69868.1	JUb275_01372	JUb129_01436
HOG00151	SIR14677.1	SIS37506.1	WP_062701898.1	AKK71669.1	OCA69869.1	JUb275_01371	JUb129_01435
HOG00152	SIS37511.1	WP_062701900.1	AKK71670.1	OCA69870.1
HOG00153	SIR15052.1	SIS37515.1	AKK71671.1	OCA69871.1
HOG00154	SIR15073.1	WP_062701908.1	OCA69872.1	JUb275_01357	JUb129_01418
HOG00155	SIR15099.1	WP_062701911.1	OCA69873.1	JUb275_01356	JUb129_01417
HOG00156	SIR15121.1	WP_062701913.1	OCA69874.1	JUb275_01355	JUb129_01416
HOG00157	SIR15144.1	WP_062701916.1	OCA69875.1	JUb275_01354	JUb129_01415
HOG00158	SIR15168.1	SIS37563.1	WP_062701917.1	OCA69876.1	JUb275_01353	JUb129_01414
HOG00159	SIP86959.1	SIS35643.1	OCA69883.1	WP_062698020.1
HOG00160	AKK71677.1	OCA69884.1	JUb275_01366
HOG00161	SIR10605.1	AKK72341.1	SIS44927.1	WP_062698721.1	AKK71680.1	OCA69885.1	OCA78508.1	SIR14867.1	SIS37555.1	JUb129_01425	JUb275_01365	JUb275_00221	JUb129_00890	JUb275_01349	JUb129_01410
HOG00162	SIR15369.1	SIS37578.1	WP_062701933.1	AKK71687.1	OCA69886.1	JUb275_01346	JUb129_01407
HOG00163	AKK72006.1	OCA69887.1
HOG00164	SIS37526.1	AKK74753.1	OCA69888.1
HOG00165	SIR14892.1	SIR15398.1	SIS37573.1	WP_062701935.1	AKK71686.1	OCA69889.1	JUb275_01364	JUb129_01427	JUb275_01345	JUb129_01406
HOG00166	SIR15420.1	SIS37582.1	WP_062701936.1	AKK71688.1	OCA69890.1	JUb275_01343	JUb129_01404
HOG00167	SIR15440.1	SIS37586.1	WP_062701938.1	AKK71689.1	OCA69891.1	JUb275_01342	JUb129_01403
HOG00168	SIR14960.1	SIS37591.1	WP_062701940.1	AKK74755.1	OCA69892.1	JUb275_01361	JUb129_01422
HOG00169	SIR15536.1	SIS37604.1	WP_062701943.1	AKK71690.1	OCA69893.1	JUb275_01335	JUb129_01394
HOG00170	SIS37609.1	WP_062701945.1	AKK71691.1	OCA69894.1
HOG00171	SIS37620.1	OCA69895.1	JUb275_01332	JUb129_01392
HOG00172	SIR15722.1	SIS37630.1	WP_062701951.1	AKK71693.1	OCA69896.1	JUb275_01331	JUb129_01391
HOG00173	SIR15746.1	SIS37636.1	WP_062701953.1	AKK71694.1	OCA69897.1	JUb275_01330	JUb129_01390
HOG00174	SIR15770.1	SIS37650.1	WP_062701955.1	AKK71695.1	OCA69898.1	JUb275_01329	JUb129_01389
HOG00175	SIR15848.1	SIS37655.1	WP_062701956.1	AKK71696.1	OCA69899.1	JUb275_01328	JUb129_01388
HOG00176	SIS37669.1	WP_062701960.1	AKK71698.1	OCA69900.1	JUb275_01326	JUb129_01386
HOG00177	SIR15924.1	SIS37675.1	WP_062701962.1	AKK71699.1	OCA69901.1	JUb275_01325	JUb129_01385
HOG00178	SIS37710.1	AKK74757.1	OCA69902.1
HOG00179	SIR16041.1	SIS37720.1	WP_062701968.1	AKK74758.1	OCA69903.1	JUb275_01324	JUb129_01384
HOG00180	SIS37724.1	WP_062701970.1	AKK71701.1	OCA69904.1
HOG00181	SIR16083.1	SIS37734.1	WP_062701972.1	AKK71702.1	OCA69905.1	JUb275_01321	JUb129_01381
HOG00182	SIR16111.1	SIS37740.1	WP_062701974.1	AKK71703.1	OCA69906.1	JUb275_01320	JUb129_01380
HOG00183	SIR16139.1	SIS37743.1	WP_062701976.1	AKK71704.1	OCA69907.1	JUb275_01319	JUb129_01379
HOG00184	SIR16167.1	SIS37747.1	WP_062701978.1	AKK71705.1	OCA69908.1	JUb275_01318	JUb129_01378
HOG00185	SIR16193.1	SIS37759.1	WP_062701980.1	AKK71706.1	OCA69910.1	JUb275_01317	JUb129_01377
HOG00186	SIR16219.1	SIS37765.1	WP_062701983.1	AKK71707.1	OCA69911.1	JUb275_01316	JUb129_01376
HOG00187	SIR16243.1	SIS37771.1	WP_062701985.1	AKK71708.1	OCA69912.1	JUb275_01315	JUb129_01375
HOG00188	SIR16271.1	SIS37870.1	WP_062702945.1	AKK71709.1	OCA69913.1	JUb275_01311	JUb129_01371
HOG00189	SIR16300.1	SIS37877.1	WP_062702943.1	AKK71710.1	OCA69914.1	JUb275_01310	JUb129_01370
HOG00190	SIS37883.1	WP_062702941.1	AKK71711.1	OCA69915.1	JUb275_01309	JUb129_01369
HOG00191	SIR16331.1	SIS37888.1	WP_062702939.1	AKK71712.1	OCA69916.1	JUb275_01308	JUb129_01368
HOG00192	SIR33661.1	SIS37895.1	WP_062702937.1	AKK71713.1	OCA69917.1	JUb275_01307	JUb129_01367
HOG00193	SIR33637.1	SIS37901.1	WP_062702933.1	OCA69918.1	JUb275_01306	JUb129_01366
HOG00194	SIR33606.1	SIS37906.1	OCA69920.1	WP_062702932.1	OCA69919.1
HOG00195	SIR33581.1	SIS37912.1	WP_062702927.1	AKK72617.1	OCA69921.1	JUb275_01304	JUb129_01364
HOG00196	SIR33511.1	SIS37933.1	WP_062702922.1	AKK71714.1	OCA69923.1	JUb275_01303	JUb129_01363
HOG00197	SIR33480.1	SIS37940.1	WP_062702920.1	AKK71715.1	OCA69924.1	JUb275_01302	JUb129_01362
HOG00198	SIR33443.1	SIS37946.1	WP_062702914.1	AKK71716.1	OCA69925.1	JUb275_01301	JUb129_01361
HOG00199	SIR33416.1	SIS37958.1	WP_062702910.1	AKK71717.1	OCA69926.1	JUb275_01300	JUb129_01360
HOG00200	SIR33386.1	SIS37964.1	WP_062702908.1	AKK71718.1	OCA69927.1	JUb275_01299	JUb129_01359
HOG00201	SIR33362.1	SIS37970.1	WP_062702906.1	AKK71719.1	OCA69928.1	JUb275_01298	JUb129_01358
HOG00202	SIR33204.1	OCA69929.1
HOG00203	WP_062702904.1	AKK71720.1	OCA69930.1
HOG00204	SIR33180.1	SIS38040.1	WP_082377312.1	AKK71721.1	OCA69932.1
HOG00205	SIS38028.1	WP_062702893.1	AKK71722.1	OCA69933.1
HOG00206	SIS38078.1	WP_062702880.1	AKK71726.1	OCA69935.1	JUb275_01296	JUb129_01356
HOG00207	SIR15508.1	SIS37596.1	WP_062702005.1	AKK74756.1	OCA69936.1	JUb275_01336	JUb129_01395
HOG00208	SIR15875.1	SIS37660.1	WP_062701958.1	AKK71697.1	OCA69937.1	JUb275_01327	JUb129_01387
HOG00209	SIR16068.1	SIS37730.1	WP_082377230.1	AKK74759.1	OCA69938.1	JUb275_01323	JUb129_01383
HOG00210	SIQ18167.1	SIS39418.1	WP_062697698.1	AKK71867.1	OCA70313.1	JUb275_03403	JUb129_03362
HOG00211	SIS39413.1	OCA70314.1
HOG00212	SIR37562.1	SIS39400.1	WP_062697702.1	AKK71866.1	OCA70315.1	JUb275_03400	JUb129_03359
HOG00213	SIR37526.1	SIS39394.1	WP_062697704.1	AKK71865.1	OCA70316.1	JUb275_03399	JUb129_03358
HOG00214	SIR37503.1	SIS39389.1	WP_062697706.1	AKK71864.1	OCA70317.1	JUb275_03398	JUb129_03357
HOG00215	SIR37481.1	SIS39382.1	WP_062697707.1	AKK71863.1	OCA70318.1	JUb275_03397	JUb129_03356
HOG00216	SIR37458.1	SIS39375.1	WP_062697709.1	AKK71862.1	OCA70319.1	JUb275_03396	JUb129_03355
HOG00217	SIR37442.1	SIS39370.1	WP_062697711.1	AKK71861.1	OCA70320.1	JUb275_03395	JUb129_03354
HOG00218	SIR37419.1	SIS39364.1	WP_062697712.1	AKK71860.1	OCA70321.1	JUb275_03394	JUb129_03353
HOG00219	SIQ87369.1	SIS39352.1	OCA70322.1	WP_062697717.1
HOG00220	AKK74775.1	OCA70323.1
HOG00221	SIQ64399.1	SIS39358.1	WP_062697922.1	AKK74774.1	OCA70324.1	JUb275_03393	JUb129_03352
HOG00222	WP_062699464.1	AKK75016.1	OCA70326.1
HOG00223	SIS28672.1	WP_062699466.1	OCA70327.1
HOG00224	SIS28668.1	OCA70328.1
HOG00225	SIR02863.1	SIS45273.1	SIS28662.1	OCA70330.1
HOG00226	WP_062696233.1	OCA79840.1
HOG00227	SIQ96573.1	SIS30681.1	OCA79647.1
HOG00228	WP_062697269.1	SIS28379.1	OCA80037.1	SIS58821.1	OCA78590.1	OCA70331.1	SIQ92162.1	SIQ93980.1	SIR19144.1	SIR22220.1	SIS41223.1	WP_062702322.1	AKK72136.1	OCA77743.1	SIS31990.1	SIS38093.1	OCA78635.1	WP_062697277.1	WP_062700219.1	WP_062700249.1	WP_062703220.1	OCA79337.1	OCA79396.1	AKK71952.1	AKK71961.1	OCA71838.1	AKK73820.1	OCA77961.1	WP_062700431.1	AKK73937.1	OCA78967.1	JUb275_02770	JUb129_01187	JUb129_02722	JUb275_03478	JUb129_03435
HOG00229	SIQ59342.1	WP_062696359.1	OCA78103.1
HOG00230	SIR26698.1	SIS33681.1	WP_062701196.1	AKK73350.1	OCA70332.1	JUb275_03052	JUb129_03090
HOG00231	SIP89080.1	SIS32915.1	WP_062696065.1	OCA70333.1
HOG00232	SIP89058.1	SIS32918.1	WP_062696066.1	OCA70334.1
HOG00233	SIR36162.1	SIS32920.1	WP_062696067.1	OCA70335.1	JUb275_02303	JUb129_02278
HOG00234	SIR36214.1	SIS32927.1	WP_062696068.1	OCA70336.1	JUb275_02305	JUb129_02280
HOG00235	SIS29334.1	WP_062700176.1	AKK74416.1	OCA70337.1
HOG00236	SIS29331.1	WP_062700174.1	AKK74415.1	OCA70338.1
HOG00237	SIR36187.1	SIS32926.1	WP_082377008.1	OCA70340.1	JUb275_02304	JUb129_02279
HOG00238	SIR27597.1	SIS48633.1	WP_062700996.1	AKK73271.1	OCA70341.1	JUb275_03192	JUb129_03189
HOG00239	SIR27655.1	SIS48627.1	WP_062700994.1	AKK73270.1	OCA70342.1	JUb275_03193	JUb129_03190
HOG00240	SIR27681.1	SIS48620.1	WP_062700992.1	AKK73269.1	OCA70343.1	JUb275_03194	JUb129_03191
HOG00241	SIR27714.1	SIS48615.1	WP_062700989.1	AKK73268.1	OCA70344.1	JUb275_03195	JUb129_03192
HOG00242	SIR27744.1	SIS48610.1	WP_062700987.1	AKK73267.1	OCA70345.1	JUb275_03196	JUb129_03193
HOG00243	SIR27773.1	SIS48605.1	WP_082377167.1	AKK74919.1	OCA70346.1	JUb275_03197	JUb129_03194
HOG00244	SIR27802.1	SIS48599.1	WP_062700983.1	AKK73266.1	OCA70347.1	JUb275_03198	JUb129_03195
HOG00245	SIR27831.1	SIS48593.1	WP_062700981.1	AKK73265.1	OCA70348.1	JUb275_03199	JUb129_03196
HOG00246	SIR27875.1	SIS48583.1	WP_062701271.1	AKK73264.1	OCA70350.1	JUb275_03203	JUb129_03200
HOG00247	SIR27902.1	SIS48578.1	WP_062701274.1	AKK73263.1	OCA70351.1	JUb275_03204	JUb129_03201
HOG00248	SIR27936.1	SIS48573.1	WP_062701280.1	AKK73262.1	OCA70352.1	JUb275_03205	JUb129_03202
HOG00249	SIR27969.1	SIS48567.1	WP_062701282.1	AKK73261.1	OCA70353.1	JUb275_03206	JUb129_03203
HOG00250	SIR27998.1	SIS48563.1	WP_062701284.1	AKK73260.1	OCA70354.1	JUb275_03207	JUb129_03204
HOG00251	SIS30509.1	WP_062696501.1	AKK71391.1	OCA70355.1
HOG00252	SIQ38346.1	WP_062696491.1	AKK71390.1	OCA70356.1
HOG00253	SIQ38375.1	WP_062696492.1	AKK71389.1	OCA70357.1
HOG00254	SIQ38400.1	WP_062696493.1	AKK71388.1	OCA70358.1
HOG00255	SIS30505.1	WP_062696502.1	AKK71385.1	OCA70359.1
HOG00256	SIS47768.1	SIS60130.1	WP_062701406.1	OCA70361.1	JUb129_02014
HOG00257	SIS47783.1	SIS60094.1	SIS60111.1	WP_062701400.1	WP_082377198.1	OCA70362.1	OCA70363.1	JUb129_02015
HOG00258	SIS60049.1	WP_062701398.1	OCA70364.1
HOG00259	SIS60033.1	WP_062701408.1	OCA70365.1	JUb129_02013
HOG00260	SIP92364.1	SIS47391.1	WP_062702144.1	AKK73149.1	OCA70367.1	JUb275_01074	JUb129_01058
HOG00261	SIP92392.1	SIS47400.1	WP_062702145.1	AKK73150.1	OCA70368.1	JUb275_01075	JUb129_01059
HOG00262	SIP92422.1	SIS47410.1	WP_062702146.1	AKK73151.1	OCA70369.1	JUb275_01076	JUb129_01060
HOG00263	SIP92450.1	SIS47415.1	WP_062702149.1	AKK73152.1	OCA70370.1	JUb275_01077	JUb129_01061
HOG00264	SIP92480.1	SIS47422.1	WP_062702150.1	AKK73153.1	OCA70371.1	JUb275_01078	JUb129_01062
HOG00265	SIP92506.1	SIS47430.1	WP_062702152.1	AKK73154.1	OCA70372.1	JUb275_01079	JUb129_01063
HOG00266	SIP92534.1	SIS47440.1	WP_062702155.1	AKK73155.1	OCA70373.1	JUb275_01080	JUb129_01064
HOG00267	SIP92560.1	SIS47448.1	WP_082377245.1	AKK73156.1	OCA70374.1	JUb275_01081	JUb129_01065
HOG00268	SIP92585.1	SIS47458.1	WP_062702157.1	AKK73157.1	OCA70375.1	JUb275_01082	JUb129_01066
HOG00269	SIP92611.1	SIS47466.1	WP_062702158.1	AKK73158.1	OCA70376.1	JUb275_01083	JUb129_01067
HOG00270	SIP92662.1	SIS47485.1	WP_062702163.1	AKK73160.1	OCA70377.1	JUb275_01085	JUb129_01069
HOG00271	SIP92688.1	SIS47494.1	WP_002983540.1	AKK73161.1	OCA70378.1	JUb275_01086	JUb129_01070
HOG00272	SIP92711.1	SIS47503.1	WP_062702165.1	AKK73162.1	OCA70379.1	JUb275_01087	JUb129_01071
HOG00273	SIP92765.1	SIS47511.1	WP_062702167.1	AKK73164.1	OCA70380.1	JUb275_01088	JUb129_01073
HOG00274	SIP92789.1	SIS47523.1	WP_062702169.1	AKK73165.1	OCA70381.1	JUb275_01089	JUb129_01074
HOG00275	SIP92841.1	SIS47531.1	WP_062702171.1	AKK73166.1	OCA70382.1	JUb275_01090	JUb129_01075
HOG00276	SIR04557.1	OCA70383.1
HOG00277	SIP92634.1	SIS47478.1	WP_062702161.1	AKK73159.1	OCA70384.1	JUb275_01084	JUb129_01068
HOG00278	SIQ19617.1	SIS29482.1	WP_062696033.1	AKK74518.1	OCA70386.1	JUb275_02509	JUb129_02484
HOG00279	SIQ34198.1	SIS29478.1	WP_062696031.1	AKK74517.1	OCA70387.1	JUb275_02508	JUb129_02483
HOG00280	SIQ34233.1	SIS29476.1	WP_062696030.1	AKK74516.1	OCA70388.1	JUb275_02507	JUb129_02482
HOG00281	SIQ34264.1	WP_062696029.1	OCA70389.1
HOG00282	SIS29468.1	SIS29470.1	SIS29472.1	AKK74515.1	OCA70390.1	OCA70393.1
HOG00283	SIQ34296.1	SIS29464.1	WP_062696027.1	AKK75045.1	OCA70391.1	JUb275_02506	JUb129_02481
HOG00284	SIQ34326.1	SIS29462.1	WP_062696026.1	AKK74514.1	OCA70392.1	JUb275_02505	JUb129_02480
HOG00285	SIQ34389.1	SIS29448.1	WP_062696019.1	AKK74509.1	OCA70395.1	JUb275_02503	JUb129_02478
HOG00286	SIQ34417.1	SIS29446.1	WP_062696018.1	AKK74508.1	OCA70396.1	JUb275_02502	JUb129_02477
HOG00287	SIQ34456.1	SIS29444.1	WP_062696017.1	AKK74507.1	OCA70397.1	JUb275_02501	JUb129_02476
HOG00288	SIQ34485.1	SIS29442.1	WP_062696016.1	AKK74506.1	OCA70398.1	JUb275_02500	JUb129_02475
HOG00289	SIQ34356.1	SIS29458.1	WP_062696755.1	AKK74512.1	OCA70399.1	JUb275_02504	JUb129_02479
HOG00290	SIQ39077.1	SIS29160.1	WP_062700088.1	AKK74380.1	OCA70400.1	JUb275_02433	JUb129_02405
HOG00291	SIQ39044.1	SIS29164.1	WP_062700090.1	AKK75038.1	OCA70401.1	JUb275_02434	JUb129_02406
HOG00292	SIQ39014.1	SIS29168.1	WP_062700092.1	AKK74381.1	OCA70402.1	JUb275_02435	JUb129_02407
HOG00293	SIQ38988.1	SIS29171.1	WP_062700094.1	AKK74382.1	OCA70403.1	JUb275_02436	JUb129_02408
HOG00294	SIQ38962.1	SIS29175.1	WP_062700096.1	AKK74383.1	OCA70404.1	JUb275_02437	JUb129_02409
HOG00295	SIQ38938.1	SIS29182.1	WP_062700099.1	AKK74384.1	OCA70405.1	JUb275_02438	JUb129_02410
HOG00296	SIQ38911.1	SIS29185.1	WP_062700101.1	AKK74385.1	OCA70406.1	JUb275_02439	JUb129_02411
HOG00297	SIQ38881.1	SIS29188.1	WP_062700103.1	AKK74386.1	OCA70407.1	JUb275_02440	JUb129_02412
HOG00298	SIQ38845.1	SIS29192.1	WP_062700105.1	AKK74387.1	OCA70408.1	JUb275_02441	JUb129_02413
HOG00299	SIQ38823.1	SIS29199.1	WP_062700111.1	AKK74389.1	OCA70409.1	JUb275_02442	JUb129_02414
HOG00300	SIQ38797.1	SIS29202.1	WP_062700114.1	AKK74390.1	OCA70410.1	JUb275_02443	JUb129_02415
HOG00301	SIQ38769.1	SIS29209.1	WP_062700116.1	AKK74391.1	OCA70411.1	JUb275_02444	JUb129_02416
HOG00302	SIQ38744.1	SIS29213.1	WP_062700118.1	AKK74392.1	OCA70412.1
HOG00303	WP_062703283.1	OCA70413.1
HOG00304	SIR34482.1	WP_062703470.1	AKK73961.1	OCA70414.1
HOG00305	WP_062703472.1	AKK73962.1	OCA70415.1
HOG00306	WP_062703477.1	AKK73964.1	OCA70416.1
HOG00307	WP_062703479.1	AKK73965.1	OCA70417.1
HOG00308	WP_062703481.1	AKK73966.1	OCA70418.1
HOG00309	AKK73967.1	OCA70419.1
HOG00310	SIP91984.1	SIS47354.1	WP_062703102.1	AKK73968.1	OCA70420.1
HOG00311	SIR34402.1	WP_062703482.1	AKK73969.1	OCA70421.1
HOG00312	WP_062703483.1	AKK73970.1	OCA70422.1
HOG00313	SIR34555.1	WP_062703487.1	AKK73972.1	OCA70423.1
HOG00314	AKK73973.1	OCA70424.1
HOG00315	SIS53498.1	OCA70425.1
HOG00316	SIS44453.1	WP_062698807.1	AKK74991.1	OCA70426.1
HOG00317	SIR34373.1	WP_062703475.1	AKK73963.1	OCA70427.1
HOG00318	WP_062703104.1	OCA70428.1
HOG00319	WP_062703484.1	AKK73971.1	OCA70429.1
HOG00320	SIR34506.1	WP_062703485.1	AKK74992.1	OCA70430.1
HOG00321	AKK73953.1	OCA71038.1
HOG00322	WP_062703110.1	OCA71039.1
HOG00323	WP_062703116.1	AKK73952.1	OCA71040.1
HOG00324	SIS33531.1	WP_062702614.1	AKK73373.1	OCA71041.1
HOG00325	AKK74988.1	OCA71042.1
HOG00326	SIS60500.1	OCA71043.1
HOG00327	SIS33212.1	WP_062703154.1	AKK73951.1	OCA71044.1	JUb275_02003
HOG00328	SIQ08315.1	SIS28361.1	WP_062703169.1	OCA71046.1	AKK74213.1	OCA78304.1
HOG00329	SIR19226.1	WP_062703152.1	OCA71047.1
HOG00330	SIR19200.1	WP_062703151.1	OCA71048.1
HOG00331	SIS58727.1	AKK74987.1	OCA71049.1
HOG00332	WP_062696153.1	OCA78830.1	AKK73950.1	OCA71050.1
HOG00333	WP_062703147.1	AKK73949.1	OCA71053.1
HOG00334	WP_082377066.1	OCA71056.1
HOG00335	SIQ37682.1	SIS29345.1	WP_062700178.1	AKK74417.1	OCA71057.1
HOG00336	SIS29327.1	WP_062700169.1	AKK75043.1	OCA71061.1
HOG00337	AKK74414.1	OCA71062.1
HOG00338	AKK74412.1	OCA71063.1
HOG00339	WP_062700272.1	AKK74411.1	OCA71064.1
HOG00340	SIQ37828.1	SIS29324.1	OCA71065.1
HOG00341	SIS29316.1	WP_082377134.1	OCA71066.1
HOG00342	SIQ37925.1	SIS29313.1	WP_062700165.1	AKK74410.1	OCA71067.1	JUb275_02457	JUb129_02429
HOG00343	SIQ37960.1	SIS29309.1	WP_062700164.1	AKK75042.1	OCA71068.1	JUb275_02456	JUb129_02428
HOG00344	SIQ37989.1	SIS29299.1	WP_062700162.1	AKK74409.1	OCA71069.1	JUb275_02455	JUb129_02427
HOG00345	SIQ38026.1	SIS29296.1	WP_062700160.1	AKK74408.1	OCA71070.1	JUb275_02454	JUb129_02426
HOG00346	SIQ83467.1	SIS36202.1	WP_062700525.1	AKK72519.1	OCA71072.1	JUb275_00441	JUb129_00661
HOG00347	SIQ83421.1	SIS36200.1	WP_062700526.1	AKK72520.1	OCA71073.1	JUb275_00442	JUb129_00660
HOG00348	SIQ83375.1	SIS36198.1	WP_062700527.1	AKK72521.1	OCA71074.1	JUb275_00443	JUb129_00659
HOG00349	SIQ83340.1	SIS36197.1	WP_062700528.1	AKK72522.1	OCA71075.1	JUb275_00444	JUb129_00658
HOG00350	SIQ83244.1	SIS36195.1	WP_062700529.1	AKK72523.1	OCA71076.1	JUb275_00445	JUb129_00657
HOG00351	SIQ83211.1	SIS36193.1	WP_062700531.1	AKK72524.1	OCA71077.1	JUb275_00446	JUb129_00656
HOG00352	SIQ83146.1	SIS36191.1	WP_062700533.1	AKK72525.1	OCA71078.1	JUb275_00447	JUb129_00655
HOG00353	SIQ83111.1	SIS36189.1	WP_062700535.1	AKK72526.1	OCA71079.1	JUb275_00449	JUb129_00654
HOG00354	SIQ83069.1	SIS36187.1	WP_062700537.1	AKK72527.1	OCA71080.1	JUb275_00450	JUb129_00653
HOG00355	SIQ82999.1	SIS36185.1	WP_062700687.1	AKK72528.1	OCA71081.1	JUb275_00451	JUb129_00652
HOG00356	SIQ82934.1	WP_062700689.1	AKK72529.1	OCA71082.1
HOG00357	SIQ82903.1	WP_062700539.1	AKK72530.1	OCA71083.1
HOG00358	SIQ82869.1	WP_062700541.1	AKK72531.1	OCA71084.1
HOG00359	SIQ82826.1	SIS36181.1	WP_062700542.1	AKK74841.1	OCA71085.1	JUb275_00452	JUb129_00651
HOG00360	SIQ10020.1	SIS28536.1	WP_082377145.1	AKK74842.1	OCA71086.1
HOG00361	SIQ82783.1	SIS36179.1	WP_062700547.1	AKK72532.1	OCA71087.1	JUb275_00453	JUb129_00650
HOG00362	SIQ82765.1	SIS36172.1	WP_062700549.1	AKK72533.1	OCA71088.1	JUb275_00454	JUb129_00649
HOG00363	SIS35927.1	AKK72535.1	OCA71089.1	JUb275_02927	JUb275_01412	JUb129_01473
HOG00364	AKK73907.1	OCA71090.1	JUb129_00052
HOG00365	SIS35925.1	AKK73908.1	OCA71091.1	JUb275_01251	JUb275_03251	JUb129_03247	JUb129_03248	JUb275_03330	JUb129_03317
HOG00366	AKK73909.1	OCA71092.1	JUb129_01217	JUb129_02491	JUb275_02341	JUb275_02516	JUb275_01145	JUb129_01209	JUb275_03535	JUb129_03562
HOG00367	SIS35923.1	AKK73910.1	OCA71093.1	JUb275_03534	JUb129_03561
HOG00368	SIS36170.1	WP_062700553.1	OCA71094.1
HOG00369	SIQ82731.1	SIS36168.1	WP_062700556.1	AKK72536.1	OCA71095.1	JUb275_00455	JUb129_00648
HOG00370	SIQ82697.1	SIS36166.1	WP_062700558.1	AKK72537.1	OCA71096.1	JUb275_00456	JUb129_00647
HOG00371	SIQ82664.1	SIS36164.1	WP_062700560.1	AKK72538.1	OCA71097.1	JUb275_00457	JUb129_00646
HOG00372	SIQ82630.1	SIS36162.1	WP_062700691.1	AKK72539.1	OCA71098.1	JUb275_00458	JUb129_00645
HOG00373	SIQ82595.1	SIS36161.1	WP_062700562.1	AKK72540.1	OCA71099.1	JUb275_00459	JUb129_00644
HOG00374	SIQ82559.1	SIS36159.1	WP_062700565.1	AKK72541.1	OCA71100.1	JUb275_00475	JUb129_00629
HOG00375	SIQ82532.1	SIS36157.1	WP_062700566.1	AKK72542.1	OCA71101.1	JUb275_00476	JUb129_00628
HOG00376	SIS36146.1	WP_062700575.1	OCA71103.1
HOG00377	SIS36153.1	WP_062700568.1	AKK72543.1	OCA71104.1
HOG00378	SIS36151.1	WP_062700570.1	AKK72544.1	OCA71105.1
HOG00379	SIS36149.1	WP_062700573.1	OCA71106.1
HOG00380	SIS35922.1	AKK73911.1	OCA71107.1
HOG00381	SIQ82499.1	SIS36155.1	WP_082377148.1	AKK74844.1	OCA71108.1	JUb275_00477	JUb129_00627
HOG00382	SIQ84464.1	SIS36263.1	WP_062700475.1	AKK72500.1	OCA71819.1	JUb275_00414	JUb129_00688
HOG00383	SIQ84403.1	SIS36261.1	WP_062700478.1	AKK72501.1	OCA71820.1	JUb275_00415	JUb129_00687
HOG00384	SIQ84371.1	SIS36259.1	WP_062700480.1	OCA71821.1	JUb275_00416	JUb129_00686
HOG00385	SIQ84232.1	SIS36255.1	WP_062700486.1	AKK72502.1	OCA71822.1	JUb275_00422	JUb129_00680
HOG00386	SIQ84168.1	SIS36251.1	WP_062700487.1	AKK72504.1	OCA71823.1	JUb275_00424	JUb129_00678
HOG00387	SIQ84133.1	SIS36249.1	WP_062700490.1	AKK72505.1	OCA71824.1	JUb275_00425	JUb129_00677
HOG00388	SIQ84103.1	SIS36247.1	WP_062700492.1	AKK72506.1	OCA71825.1	JUb275_00426	JUb129_00676
HOG00389	SIQ84070.1	SIS36245.1	WP_062700494.1	AKK72507.1	OCA71826.1	JUb275_00427	JUb129_00675
HOG00390	SIQ84043.1	SIS36243.1	WP_062700496.1	AKK72508.1	OCA71827.1	JUb275_00428	JUb129_00674
HOG00391	SIQ83952.1	SIS36241.1	WP_062700498.1	AKK72509.1	OCA71828.1	JUb275_00429	JUb129_00673
HOG00392	SIQ83887.1	SIS36237.1	WP_062700501.1	AKK72511.1	OCA71829.1	JUb275_00431	JUb129_00671
HOG00393	SIQ83780.1	SIS36233.1	WP_062700503.1	AKK72512.1	OCA71830.1	JUb275_00433	JUb129_00669
HOG00394	SIQ83749.1	SIS36229.1	WP_062700505.1	AKK72513.1	OCA71831.1	JUb275_00434	JUb129_00668
HOG00395	SIQ83681.1	SIS36225.1	WP_062700511.1	AKK72514.1	OCA71832.1	JUb275_00435	JUb129_00667
HOG00396	SIQ83645.1	SIS36223.1	WP_062700513.1	AKK72515.1	OCA71833.1	JUb275_00436	JUb129_00666
HOG00397	SIQ83609.1	SIS36221.1	WP_062700515.1	AKK74840.1	OCA71834.1	JUb275_00437	JUb129_00665
HOG00398	SIS31983.1	WP_062697281.1	AKK73875.1	OCA71836.1	JUb275_01760
HOG00399	SIS31986.1	WP_062697279.1	OCA71837.1
HOG00400	WP_062697273.1	AKK73873.1	OCA71839.1
HOG00401	SIS28423.1	SIS35256.1	WP_062700810.1	AKK73872.1	OCA71845.1
HOG00402	SIQ87218.1	SIS28413.1	OCA79555.1	AKK73871.1	OCA71846.1
HOG00403	SIQ16169.1	WP_062697267.1	AKK73870.1	OCA71847.1
HOG00404	SIS32751.1	OCA71848.1
HOG00405	SIQ16450.1	SIS32008.1	WP_062697261.1	AKK73868.1	OCA71850.1	JUb275_01943	JUb129_01987
HOG00406	SIP89018.1	SIP89431.1	SIP95441.1	SIQ04061.1	SIQ05886.1	SIS39958.1	SIS53104.1	SIS53145.1	WP_062697566.1	AKK72014.1	OCA71851.1	OCA78119.1	JUb129_01986
HOG00407	SIQ16473.1	SIS32014.1	WP_062697256.1	AKK73866.1	OCA71852.1	JUb275_01941	JUb129_01985
HOG00408	SIQ03694.1	SIS52500.1	WP_062699185.1	AKK74077.1	OCA71854.1	JUb275_02079	JUb129_02134
HOG00409	SIQ03669.1	SIS52482.1	WP_062699182.1	AKK74076.1	OCA71855.1	JUb275_02078	JUb129_02133
HOG00410	SIQ03628.1	SIS52435.1	AKK74074.1	OCA71856.1	JUb275_02077	JUb129_02132
HOG00411	SIQ03603.1	SIS52414.1	WP_062699177.1	AKK74073.1	OCA71857.1	JUb275_02076	JUb129_02131
HOG00412	SIQ03578.1	SIS52393.1	WP_062699175.1	AKK74072.1	OCA71858.1	JUb275_02075	JUb129_02130
HOG00413	SIQ03552.1	SIS52373.1	WP_062699174.1	AKK74071.1	OCA71859.1	JUb275_02074	JUb129_02129
HOG00414	SIQ03528.1	SIS52353.1	WP_062699172.1	AKK74070.1	OCA71860.1	JUb275_02073	JUb129_02128
HOG00415	SIQ07052.1	SIS52318.1	WP_062699167.1	AKK74069.1	OCA71862.1	JUb275_02072	JUb129_02127
HOG00416	SIQ07027.1	SIS52296.1	WP_062699165.1	AKK74068.1	OCA71863.1	JUb275_02071	JUb129_02126
HOG00417	SIQ06999.1	SIS52275.1	WP_062699163.1	AKK74067.1	OCA71864.1	JUb275_02070	JUb129_02125
HOG00418	SIQ06943.1	SIS52236.1	WP_062699159.1	AKK74065.1	OCA71865.1	JUb275_02067	JUb129_02122
HOG00419	SIS52191.1	WP_062699153.1	AKK74062.1	OCA71866.1
HOG00420	SIQ06889.1	SIS52147.1	WP_062699149.1	AKK74060.1	OCA71867.1	JUb275_02065	JUb129_02120
HOG00421	SIQ06861.1	SIS52131.1	WP_062699147.1	AKK74059.1	OCA71868.1	JUb275_02064	JUb129_02119
HOG00422	SIQ06811.1	SIS52110.1	WP_062699145.1	AKK74058.1	OCA71869.1
HOG00423	SIQ06969.1	SIS52253.1	WP_062699161.1	AKK74066.1	OCA71870.1	JUb275_02069	JUb129_02124
HOG00424	SIQ06916.1	SIS52169.1	WP_062699151.1	AKK74061.1	OCA71871.1	JUb275_02066	JUb129_02121
HOG00425	SIQ06228.1	SIS28819.1	WP_062699870.1	AKK74289.1	OCA71872.1	JUb275_02354	JUb129_02324
HOG00426	WP_062699868.1	OCA71873.1
HOG00427	SIQ06254.1	SIS28801.1	WP_062699865.1	AKK74287.1	OCA71874.1	JUb275_02352	JUb129_02322
HOG00428	SIQ06282.1	SIS28799.1	WP_062699863.1	AKK74286.1	OCA71875.1	JUb129_02892	JUb275_02351	JUb129_02321
HOG00429	SIQ06309.1	SIS28796.1	AKK74285.1	OCA71876.1	JUb275_02350	JUb129_02320
HOG00430	SIQ06335.1	SIS28786.1	WP_062699414.1	AKK74284.1	OCA71877.1	JUb275_02349	JUb129_02319
HOG00431	SIQ06362.1	SIS28783.1	WP_062699416.1	AKK75031.1	OCA71878.1	JUb275_02348	JUb129_02318
HOG00432	SIQ06388.1	SIS28779.1	WP_062699420.1	AKK74283.1	OCA71879.1	JUb275_02347	JUb129_02317
HOG00433	SIQ06415.1	SIS28776.1	WP_062699422.1	AKK74282.1	OCA71880.1	JUb275_02346	JUb129_02316
HOG00434	SIS28772.1	WP_062699819.1	AKK75030.1	OCA71881.1	JUb275_02344	JUb129_02314
HOG00435	SIQ06438.1	SIS28769.1	WP_062699424.1	AKK74281.1	OCA71882.1	JUb275_02343	JUb129_02313
HOG00436	SIR32474.1	SIS28805.1	WP_062699867.1	AKK74288.1	OCA71883.1	JUb275_02353	JUb129_02323
HOG00437	SIS30550.1	WP_062696509.1	AKK71372.1	OCA71886.1
HOG00438	SIS30544.1	WP_062696508.1	AKK71373.1	OCA71887.1
HOG00439	SIS30542.1	AKK71374.1	OCA71888.1
HOG00440	SIS30539.1	WP_062696507.1	AKK71375.1	OCA71889.1
HOG00441	SIS30537.1	WP_062696506.1	AKK71376.1	OCA71890.1
HOG00442	SIS30530.1	WP_062696505.1	AKK71377.1	OCA71891.1
HOG00443	SIS33914.1	WP_062701043.1	WP_062701044.1	WP_082377172.1	OCA71892.1	OCA80020.1
HOG00444	WP_062701048.1	OCA71894.1
HOG00445	WP_062696792.1	WP_062701247.1	OCA71895.1
HOG00446	SIS33901.1	WP_062701056.1	OCA71896.1
HOG00447	SIR27046.1	SIS33895.1	WP_062701058.1	AKK73287.1	OCA71897.1	JUb275_03117	JUb129_03157
HOG00448	SIR27023.1	SIS33893.1	WP_062701060.1	AKK73289.1	OCA71898.1	JUb275_03116	JUb129_03156
HOG00449	SIS33891.1	WP_062701062.1	AKK73290.1	OCA71899.1
HOG00450	SIS33888.1	OCA71900.1
HOG00451	SIR26966.1	SIS33884.1	WP_062701066.1	AKK73291.1	OCA71901.1	JUb275_03115	JUb129_03155
HOG00452	SIR26905.1	SIS33877.1	WP_062701067.1	AKK73292.1	OCA71902.1	JUb275_03113	JUb129_03153
HOG00453	SIS33874.1	WP_062701069.1	AKK73293.1	OCA71903.1	OCA78156.1
HOG00454	SIS33867.1	WP_062701071.1	AKK73294.1	OCA71904.1
HOG00455	SIR26877.1	SIS33864.1	WP_062701073.1	AKK73295.1	OCA71905.1	JUb275_03112	JUb129_03152
HOG00456	SIR26816.1	SIS33862.1	WP_062701075.1	AKK73296.1	OCA71906.1	JUb275_03111	JUb129_03151
HOG00457	SIR26758.1	SIS33858.1	WP_062701079.1	AKK73298.1	OCA71907.1	JUb275_03110	JUb129_03150
HOG00458	SIR26726.1	SIS33851.1	WP_062701081.1	AKK73299.1	OCA71908.1	JUb275_03109	JUb129_03149
HOG00459	WP_062701052.1	OCA71909.1
HOG00460	SIS33898.1	WP_062701248.1	OCA71910.1
HOG00461	SIR26932.1	SIS33881.1	WP_062701249.1	AKK74922.1	OCA71911.1	JUb275_03114	JUb129_03154
HOG00462	SIR26790.1	SIS33859.1	WP_062701077.1	AKK73297.1	OCA71912.1
HOG00463	SIP90024.1	SIS34940.1	WP_062701587.1	AKK73022.1	OCA71913.1	JUb275_00899	JUb129_00199
HOG00464	SIP90045.1	SIS34936.1	WP_062701589.1	AKK73023.1	OCA71914.1	JUb275_00900	JUb129_00198
HOG00465	SIP90069.1	SIS34933.1	WP_034725857.1	AKK73024.1	OCA71915.1	JUb275_00901	JUb129_00197
HOG00466	SIP90089.1	SIS34929.1	WP_062701776.1	AKK73025.1	OCA71916.1	JUb275_00902	JUb129_00196
HOG00467	SIP90113.1	SIS34926.1	WP_062701598.1	AKK73026.1	OCA71917.1	JUb275_00903	JUb129_00195
HOG00468	SIP90141.1	SIS34922.1	WP_062701600.1	AKK73027.1	OCA71918.1	JUb275_00904	JUb129_00194
HOG00469	SIP90167.1	SIS34919.1	WP_062701602.1	AKK73028.1	OCA71919.1	JUb275_00905	JUb129_00193
HOG00470	SIP90190.1	SIS34907.1	WP_062701604.1	AKK73029.1	OCA71920.1	JUb275_00908	JUb129_00192
HOG00471	SIP90211.1	SIS34903.1	WP_062701606.1	AKK73030.1	OCA71921.1	JUb275_00909	JUb129_00191
HOG00472	SIP90232.1	SIS34900.1	WP_062701609.1	AKK73031.1	OCA71922.1	JUb275_00910	JUb129_00190
HOG00473	SIP90253.1	SIS34896.1	WP_062701611.1	AKK73032.1	OCA71923.1	JUb275_00911	JUb129_00189
HOG00474	SIP90283.1	SIS34893.1	WP_062701612.1	AKK73033.1	OCA71924.1	JUb275_00912	JUb129_00188
HOG00475	SIP90307.1	SIS34889.1	WP_062701614.1	AKK73034.1	OCA71925.1	JUb275_00913	JUb129_00187
HOG00476	SIP90326.1	SIS34886.1	WP_062701617.1	AKK73035.1	OCA71926.1	JUb275_00914	JUb129_00186
HOG00477	SIP90350.1	SIS34883.1	WP_062701619.1	AKK73036.1	OCA71927.1	JUb275_00915	JUb129_00185
HOG00478	SIP90387.1	SIS34881.1	WP_062701621.1	AKK73037.1	OCA71928.1	JUb275_00916	JUb129_00184
HOG00479	SIP90505.1	SIS34877.1	WP_082377208.1	AKK74899.1	OCA71929.1
HOG00480	SIP90682.1	SIS34850.1	WP_062701648.1	OCA72632.1	JUb275_00925	JUb129_00175
HOG00481	SIP90710.1	SIS34846.1	WP_062701650.1	OCA72633.1	JUb275_00926	JUb129_00174
HOG00482	SIS34843.1	WP_062701652.1	AKK73041.1	OCA72634.1	JUb275_00927	JUb129_00173
HOG00483	AKK73042.1	OCA72635.1	JUb275_00929	JUb129_00171
HOG00484	SIQ10809.1	SIS34841.1	WP_062701654.1	AKK73043.1	OCA72636.1	AKK73044.1	OCA72637.1	JUb275_00928	JUb129_00172
HOG00485	SIP90766.1	SIS34839.1	WP_062701656.1	AKK73045.1	OCA72638.1	JUb275_00930	JUb129_00170
HOG00486	SIP90784.1	SIS34837.1	WP_062701658.1	AKK73046.1	OCA72639.1	JUb275_00931	JUb129_00169
HOG00487	SIP90808.1	SIS34833.1	WP_062701660.1	AKK73047.1	OCA72640.1	JUb275_00932	JUb129_00168
HOG00488	SIP90830.1	SIS34828.1	WP_062701662.1	AKK73048.1	OCA72641.1	JUb275_00933	JUb129_00167
HOG00489	SIP90855.1	SIS34822.1	WP_062701664.1	AKK73049.1	OCA72642.1	JUb275_00934	JUb129_00166
HOG00490	SIQ44688.1	SIS34817.1	WP_062701668.1	AKK73051.1	OCA72643.1	JUb275_00936	JUb129_00164
HOG00491	SIP90872.1	SIS34820.1	WP_062701666.1	AKK73050.1	OCA72644.1	JUb275_00935	JUb129_00165
HOG00492	SIR11171.1	SIS44692.1	WP_062698964.1	AKK72364.1	OCA72645.1	JUb275_00242	JUb129_00869
HOG00493	SIR11148.1	SIS44702.1	WP_062698962.1	AKK72363.1	OCA72646.1	JUb275_00241	JUb129_00870
HOG00494	SIR11124.1	SIS44710.1	WP_062698751.1	AKK72362.1	OCA72647.1	JUb275_00240	JUb129_00871
HOG00495	SIR11100.1	SIS44719.1	WP_062698749.1	AKK72361.1	OCA72651.1	JUb275_00239	JUb129_00872
HOG00496	SIR11064.1	SIS44725.1	WP_062698747.1	AKK72360.1	OCA72652.1	JUb275_00238	JUb129_00873
HOG00497	SIR11039.1	SIS44734.1	WP_062698745.1	AKK72359.1	OCA72653.1	JUb275_00237	JUb129_00874
HOG00498	SIR11017.1	SIS44743.1	WP_062698743.1	AKK72358.1	OCA72654.1	JUb275_00236	JUb129_00875
HOG00499	SIR10993.1	SIS44753.1	WP_062698741.1	AKK72357.1	OCA72655.1	JUb275_00235	JUb129_00876
HOG00500	SIR10970.1	SIS44760.1	WP_062698739.1	AKK72356.1	OCA72656.1	JUb275_00234	JUb129_00877
HOG00501	SIR10907.1	SIS44777.1	WP_062698737.1	AKK72354.1	OCA72657.1	JUb275_00232	JUb129_00879
HOG00502	SIS44787.1	WP_062698735.1	OCA72658.1
HOG00503	SIS44794.1	WP_062698734.1	OCA72659.1
HOG00504	SIR10884.1	SIS44812.1	WP_062698960.1	AKK72353.1	OCA72660.1	JUb275_00231	JUb129_00880
HOG00505	SIR10862.1	SIS44822.1	WP_062698732.1	AKK72352.1	OCA72661.1	JUb275_00230	JUb129_00881
HOG00506	SIS44770.1	AKK72355.1	OCA72662.1	JUb275_00233	JUb129_00878
HOG00507	SIS44804.1	WP_062698733.1	OCA72663.1
HOG00508	SIS28108.1	WP_062699687.1	OCA72665.1	JUb275_02248	JUb129_02218
HOG00509	SIS28104.1	WP_062699690.1	OCA72666.1	JUb275_02247	JUb129_02217
HOG00510	SIQ05684.1	SIS28101.1	WP_062699692.1	AKK74183.1	OCA72667.1	JUb275_02246	JUb129_02216
HOG00511	SIQ05663.1	SIS28097.1	WP_062699694.1	AKK74184.1	OCA72668.1	JUb275_02245	JUb129_02215
HOG00512	SIQ05635.1	SIS28094.1	WP_062699696.1	AKK74185.1	OCA72669.1	JUb275_02244	JUb129_02214
HOG00513	SIQ05608.1	SIS28090.1	WP_062699698.1	AKK74186.1	OCA72670.1	JUb275_02243	JUb129_02213
HOG00514	SIS28087.1	WP_062699700.1	AKK74187.1	OCA72671.1	JUb275_02242	JUb129_02212
HOG00515	SIS28083.1	WP_062699702.1	AKK74188.1	OCA72672.1	JUb275_02241	JUb129_02211
HOG00516	SIS28079.1	WP_062699855.1	AKK74189.1	OCA72673.1	JUb275_02240	JUb129_02210
HOG00517	SIS28072.1	WP_062699704.1	AKK74190.1	OCA72674.1	JUb275_02238	JUb129_02208
HOG00518	SIS28069.1	AKK74191.1	OCA72675.1
HOG00519	SIQ05586.1	SIS28065.1	WP_062699706.1	AKK74192.1	OCA72677.1	JUb275_02237	JUb129_02207
HOG00520	SIQ18820.1	WP_062703552.1	OCA72678.1
HOG00521	SIQ80252.1	AKK74565.1	OCA72685.1
HOG00522	SIP94333.1	SIS30169.1	SIS63564.1	WP_062696373.1	AKK73017.1	SIS55457.1	WP_062696722.1	SIR32812.1	WP_062701236.1	OCA72686.1	JUb275_01538	JUb275_01491	JUb129_01574
HOG00523	SIR31379.1	SIS33595.1	WP_062701230.1	AKK73363.1	OCA72688.1	JUb275_03034	JUb129_03072
HOG00524	SIR31407.1	SIS33599.1	WP_062701228.1	AKK73362.1	OCA72689.1	JUb275_03035	JUb129_03073
HOG00525	SIR31438.1	SIS33602.1	WP_062701226.1	AKK73361.1	OCA72690.1	JUb275_03036	JUb129_03074
HOG00526	SIR31469.1	SIS33606.1	WP_062701221.1	AKK73360.1	OCA72691.1	JUb275_03037	JUb129_03075
HOG00527	SIR31495.1	SIS33614.1	WP_062701219.1	AKK73359.1	OCA72692.1	JUb275_03038	JUb129_03076
HOG00528	SIR31515.1	SIS33617.1	WP_002984212.1	AKK73358.1	OCA72693.1	JUb275_03039	JUb129_03077
HOG00529	SIR31541.1	SIS33622.1	WP_062701269.1	AKK73357.1	OCA72694.1	JUb275_03040	JUb129_03078
HOG00530	SIQ78942.1	SIQ79013.1	SIS28665.1	SIS32605.1	SIS33624.1	SIS33632.1	OCA72695.1
HOG00531	SIQ31968.1	SIS33636.1	WP_062701217.1	OCA72696.1
HOG00532	SIS33644.1	WP_062701215.1	OCA72697.1
HOG00533	SIS33646.1	WP_062701213.1	OCA72698.1
HOG00534	SIS33648.1	WP_062701211.1	OCA72699.1
HOG00535	SIS33651.1	WP_062701265.1	OCA72700.1
HOG00536	SIS33653.1	WP_062701208.1	OCA72701.1
HOG00537	SIR26486.1	SIS33655.1	WP_062701206.1	AKK73356.1	OCA72702.1	JUb275_03042	JUb129_03080
HOG00538	SIR26516.1	SIS33657.1	WP_062701205.1	AKK73355.1	OCA72703.1	JUb275_03043	JUb129_03081
HOG00539	SIR26546.1	SIS33659.1	WP_062701203.1	AKK73354.1	OCA72704.1	JUb275_03044	JUb129_03082
HOG00540	SIR26571.1	SIS33661.1	WP_062701202.1	AKK73353.1	OCA72705.1	JUb275_03045	JUb129_03083
HOG00541	SIS37141.1	WP_062696750.1	OCA72706.1
HOG00542	SIR26640.1	SIS33675.1	WP_062701200.1	AKK73352.1	OCA72707.1	JUb275_03047	JUb129_03084
HOG00543	SIS33677.1	WP_062701197.1	AKK73351.1	OCA72708.1	JUb275_03051	JUb129_03088
HOG00544	SIQ07812.1	SIS28651.1	SIQ70226.1	SIS33706.1	WP_062701185.1	AKK73344.1	OCA72714.1	JUb129_02918	JUb275_01969	JUb129_02023
HOG00545	SIS33684.1	WP_062701195.1	AKK73349.1	OCA72709.1
HOG00546	SIQ70388.1	SIS33686.1	WP_062701193.1	AKK73348.1	OCA72710.1	JUb275_03053	JUb129_03091
HOG00547	SIS33694.1	WP_062701263.1	OCA72711.1
HOG00548	SIQ70355.1	SIS33696.1	WP_062701188.1	AKK73347.1	OCA72712.1	JUb275_03054	JUb129_03092
HOG00549	SIQ70323.1	SIS33702.1	WP_062701186.1	AKK73346.1	OCA72713.1	JUb275_03055	JUb129_03093
HOG00550	AKK73343.1	OCA72715.1
HOG00551	SIQ70160.1	SIS33708.1	WP_062701183.1	AKK73342.1	OCA72716.1	JUb275_03057	JUb129_03095
HOG00552	SIQ70123.1	SIS33711.1	WP_062701176.1	AKK73341.1	OCA72717.1
HOG00553	SIQ70084.1	SIS33713.1	WP_062701172.1	AKK73340.1	OCA72718.1	JUb275_03058	JUb129_03096
HOG00554	SIQ70054.1	SIS33715.1	WP_062701259.1	AKK73339.1	OCA72719.1	JUb275_03059	JUb129_03097
HOG00555	SIQ30221.1	SIQ37799.1	AKK74777.1	SIS33719.1	WP_062701169.1	AKK73338.1	OCA72720.1
HOG00556	SIS33721.1	WP_062701171.1	OCA72721.1
HOG00557	SIQ69941.1	SIS33723.1	WP_062701165.1	AKK73337.1	OCA72722.1	JUb275_03061	JUb129_03099
HOG00558	SIQ69913.1	SIS33727.1	WP_062701164.1	AKK73336.1	OCA72723.1	JUb275_03062	JUb129_03100
HOG00559	SIQ69882.1	SIS33729.1	WP_062701162.1	AKK73335.1	OCA72724.1	JUb275_03063	JUb129_03101
HOG00560	SIQ69851.1	SIS33731.1	WP_062701160.1	AKK73334.1	OCA72726.1	JUb275_03064	JUb129_03102
HOG00561	SIQ69820.1	SIS33733.1	WP_062701158.1	AKK73333.1	OCA72727.1	JUb275_03065	JUb129_03103
HOG00562	SIQ69764.1	SIS33735.1	WP_062701157.1	AKK73332.1	OCA72728.1	JUb275_03066	JUb129_03104
HOG00563	SIQ69735.1	SIS33737.1	WP_062701156.1	AKK74925.1	OCA72729.1	JUb275_03067	JUb129_03105
HOG00564	SIQ69701.1	SIS33739.1	WP_062701155.1	AKK73331.1	OCA72730.1	JUb275_03068	JUb129_03106
HOG00565	SIQ69669.1	SIS33746.1	WP_062701154.1	AKK73330.1	OCA72731.1	JUb275_03069	JUb129_03107
HOG00566	SIS33755.1	WP_062701152.1	WP_062703508.1	OCA72734.1
HOG00567	SIQ69628.1	SIS33757.1	WP_062701150.1	AKK73329.1	OCA72735.1	JUb275_03070	JUb129_03108
HOG00568	SIQ69593.1	SIS33759.1	WP_062701139.1	AKK73328.1	OCA72736.1	JUb275_03071	JUb129_03109
HOG00569	SIQ69558.1	SIS33761.1	WP_062701136.1	AKK73327.1	OCA72737.1	JUb275_03073	JUb129_03110
HOG00570	SIQ69521.1	SIS33763.1	WP_062701134.1	AKK73326.1	OCA72738.1	JUb275_03074	JUb129_03111
HOG00571	SIS33775.1	WP_062701255.1	AKK73322.1	OCA72739.1
HOG00572	SIQ69394.1	SIS33777.1	WP_062701127.1	AKK73321.1	OCA72740.1	JUb275_03077	JUb129_03114
HOG00573	SIQ69364.1	SIS33779.1	WP_062701126.1	AKK73320.1	OCA72741.1	JUb275_03087	JUb129_03125
HOG00574	SIQ69327.1	SIS33782.1	WP_062701123.1	AKK73319.1	OCA72742.1	JUb275_03088	JUb129_03126
HOG00575	SIQ69297.1	SIS33786.1	WP_062701121.1	AKK73318.1	OCA72743.1	JUb275_03089	JUb129_03127
HOG00576	SIQ69262.1	SIS33789.1	WP_062701119.1	AKK73317.1	OCA72744.1	JUb275_03090	JUb129_03128
HOG00577	SIQ69229.1	SIS33794.1	WP_062701117.1	AKK73316.1	OCA72745.1	JUb275_03092	JUb129_03130
HOG00578	SIQ69196.1	SIS33800.1	WP_062701115.1	AKK73315.1	OCA72746.1	JUb275_03093	JUb129_03132
HOG00579	SIQ69161.1	SIS33803.1	WP_062701113.1	AKK73314.1	OCA72747.1	JUb275_03094	JUb129_03133
HOG00580	SIQ69133.1	SIS33806.1	WP_062701111.1	AKK73313.1	OCA72748.1	JUb275_03095	JUb129_03134
HOG00581	SIQ69038.1	SIS33810.1	WP_062701109.1	AKK73312.1	OCA72749.1
HOG00582	SIQ68971.1	SIS33817.1	WP_062701105.1	AKK73310.1	OCA72750.1	JUb275_03096	JUb129_03135
HOG00583	SIQ68941.1	SIS33820.1	WP_062701103.1	AKK73309.1	OCA72751.1	JUb275_02115	JUb275_03097	JUb129_03136	JUb129_03546
HOG00584	SIQ68892.1	SIS33824.1	WP_062701101.1	AKK73308.1	OCA72752.1	JUb275_03098	JUb129_03137
HOG00585	SIS33639.1	WP_062701267.1	OCA72755.1
HOG00586	SIS33649.1	WP_062701210.1	OCA72756.1
HOG00587	SIQ70286.1	SIS33704.1	WP_062701261.1	AKK73345.1	OCA72757.1	JUb275_03056	JUb129_03094
HOG00588	SIQ69494.1	SIS33765.1	AKK74924.1	OCA72760.1	JUb275_03075	JUb129_03112
HOG00589	AKK71308.1	OCA72762.1
HOG00590	SIP93963.1	SIQ02897.1	SIQ20733.1	SIQ55197.1	SIQ94915.1	SIS30421.1	SIS33257.1	AKK71317.1	OCA72764.1	WP_062696174.1	OCA80432.1	SIS51188.1	WP_062699072.1	AKK74025.1	OCA78703.1	AKK72239.1	OCA80465.1	JUb275_01204	JUb129_01248
HOG00591	WP_062703191.1	AKK71521.1	SIP87570.1	SIS35440.1	WP_062700724.1	AKK72864.1	OCA78249.1	JUb275_00744	JUb129_00366
HOG00592	SIQ44006.1	OCA78260.1	AKK73072.1	SIS35970.1	AKK74698.1	OCA76515.1
HOG00593	SIP87371.1	WP_062703675.1	WP_082377402.1	AKK72849.1	OCA78258.1	SIS60239.1	AKK71307.1	JUb129_01602
HOG00594	SIQ92226.1	SIS48119.1	OCA72767.1
HOG00595	AKK74669.1	OCA72768.1
HOG00596	SIQ02660.1	WP_062699396.1	OCA72770.1
HOG00597	SIR32733.1	SIS30724.1	WP_062696540.1	AKK71416.1	OCA72774.1	JUb275_01639	JUb129_01702
HOG00598	SIR32703.1	SIS30739.1	WP_062696541.1	AKK71417.1	OCA72775.1	JUb275_01638	JUb129_01701
HOG00599	SIR32682.1	SIS30743.1	WP_062696542.1	AKK71418.1	OCA72776.1	JUb275_01637	JUb129_01700
HOG00600	SIR32666.1	SIS30746.1	WP_062696543.1	AKK74732.1	OCA72777.1	JUb275_01636	JUb129_01699
HOG00601	SIR32518.1	SIS30750.1	WP_062696546.1	OCA72779.1
HOG00602	SIR32498.1	SIS30753.1	WP_062696547.1	AKK71421.1	OCA72780.1
HOG00603	AKK71363.1	OCA72781.1
HOG00604	SIR32561.1	SIS30765.1	WP_062696549.1	AKK71422.1	OCA72782.1	JUb275_01633	JUb129_01696
HOG00605	SIS30771.1	WP_062696550.1	OCA72783.1	JUb275_02931
HOG00606	SIR32450.1	SIS30774.1	WP_062696551.1	AKK71423.1	OCA72784.1
HOG00607	SIR32423.1	SIS30778.1	WP_062696552.1	AKK71424.1	OCA72785.1
HOG00608	AKK71425.1	OCA72786.1
HOG00609	SIR02186.1	SIS30781.1	WP_062696553.1	AKK71427.1	OCA72789.1	JUb275_01632	JUb129_01694
HOG00610	SIR02220.1	SIS30786.1	WP_062696554.1	AKK71428.1	OCA72790.1	JUb275_01631	JUb129_01693
HOG00611	SIR02253.1	SIS30788.1	WP_062696555.1	AKK71429.1	OCA72791.1	JUb275_01630	JUb129_01692
HOG00612	SIR02282.1	SIS30791.1	WP_062696556.1	AKK71430.1	OCA72792.1	JUb275_01629	JUb129_01691
HOG00613	WP_062696557.1	OCA72793.1
HOG00614	WP_062696558.1	OCA72794.1
HOG00615	SIS32243.1	WP_062697051.1	AKK73729.1	OCA72795.1
HOG00616	SIS32244.1	WP_062697049.1	AKK73728.1	OCA72796.1
HOG00617	SIS32251.1	WP_062697045.1	AKK74964.1	OCA72797.1	JUb275_01843	JUb129_01882
HOG00618	SIQ33096.1	SIS32253.1	WP_062697044.1	AKK73725.1	OCA72798.1	JUb275_01842	JUb129_01881
HOG00619	SIQ33062.1	SIS32256.1	WP_062697043.1	AKK73724.1	OCA72799.1	JUb275_01841	JUb129_01880
HOG00620	SIQ33028.1	SIS32259.1	WP_062697042.1	AKK73723.1	OCA72800.1	JUb275_01840	JUb129_01879
HOG00621	SIQ32988.1	SIS32261.1	WP_062697041.1	AKK73722.1	OCA72801.1	JUb275_01839	JUb129_01878
HOG00622	SIQ32949.1	SIS32263.1	WP_062697040.1	AKK73721.1	OCA72802.1	JUb275_01838	JUb129_01877
HOG00623	SIQ32917.1	SIS32266.1	WP_062697039.1	AKK73720.1	OCA72803.1	JUb275_01837	JUb129_01876
HOG00624	SIQ32875.1	SIS32268.1	WP_062697038.1	AKK73719.1	OCA72804.1	JUb275_01836	JUb129_01875
HOG00625	SIQ32839.1	SIS32271.1	WP_062697327.1	AKK73718.1	OCA72805.1	JUb275_01835	JUb129_01874
HOG00626	SIQ32804.1	SIS32273.1	WP_062697034.1	AKK73717.1	OCA72806.1	JUb275_01834	JUb129_01873
HOG00627	SIQ32767.1	SIS32275.1	WP_062697033.1	AKK73716.1	OCA72807.1	JUb275_01833	JUb129_01872
HOG00628	SIQ32736.1	SIS32278.1	WP_062697032.1	AKK73715.1	OCA72808.1	JUb275_01832	JUb129_01871
HOG00629	SIQ32707.1	SIS32281.1	WP_062697325.1	AKK73714.1	OCA72809.1	JUb275_01831	JUb129_01870
HOG00630	SIQ32677.1	SIS32283.1	WP_062697323.1	AKK74963.1	OCA72810.1	JUb275_01830	JUb129_01869
HOG00631	SIQ32645.1	SIS32286.1	WP_062697031.1	AKK73713.1	OCA72811.1	JUb275_01828	JUb129_01867
HOG00632	SIQ09716.1	SIS32241.1	WP_062697329.1	AKK74965.1	OCA72812.1	JUb275_01844	JUb129_01883
HOG00633	SIQ04707.1	SIS53613.1	WP_062699294.1	AKK74237.1	OCA72813.1	JUb275_02146	JUb129_02173
HOG00634	SIQ07674.1	SIS28293.1	OCA78800.1	WP_062696356.1	AKK74238.1	OCA72815.1
HOG00635	SIQ04677.1	SIS53592.1	WP_062699290.1	AKK74241.1	OCA72817.1	JUb275_02145	JUb129_02172
HOG00636	SIQ04644.1	SIS53573.1	WP_062699289.1	AKK74242.1	OCA72819.1	JUb275_02144	JUb129_02171
HOG00637	SIQ04621.1	SIS53556.1	WP_062699287.1	AKK74243.1	OCA72820.1	JUb275_02143	JUb129_02170
HOG00638	SIS53538.1	WP_062699285.1	OCA72821.1
HOG00639	SIQ04503.1	SIS53481.1	WP_062699281.1	AKK74244.1	OCA72822.1	JUb275_02142	JUb129_02169
HOG00640	SIQ04475.1	SIS53464.1	WP_002979821.1	AKK74245.1	OCA72823.1	JUb275_02141	JUb129_02168
HOG00641	SIQ04450.1	SIS53444.1	WP_062699279.1	AKK74246.1	OCA72824.1	JUb275_02140	JUb129_02167
HOG00642	AKK75027.1	OCA72825.1
HOG00643	SIQ20371.1	SIS52708.1	WP_062699206.1	AKK71360.1	OCA72827.1	JUb129_02925
HOG00644	SIQ50883.1	SIS61116.1	WP_062702568.1	AKK74801.1	OCA76494.1	JUb275_03676	JUb129_03706
HOG00645	SIS61102.1	AKK72242.1	OCA76495.1
HOG00646	SIS61089.1	WP_082377281.1	AKK72243.1	OCA76496.1
HOG00647	SIS61074.1	WP_062702572.1	AKK72244.1	OCA76497.1	JUb275_03677	JUb129_03707
HOG00648	SIQ50936.1	SIS61058.1	WP_062702574.1	AKK72245.1	OCA76498.1	JUb275_03678	JUb129_03708
HOG00649	SIQ50990.1	SIS61026.1	WP_062702579.1	AKK72246.1	OCA76499.1	JUb275_03680	JUb129_03710
HOG00650	SIQ51017.1	SIS61011.1	WP_062702581.1	AKK72247.1	OCA76500.1	JUb275_03681	JUb129_03711
HOG00651	SIQ51077.1	SIS60992.1	WP_062702583.1	AKK72248.1	OCA76501.1	JUb275_03682	JUb129_03712
HOG00652	AKK72249.1	OCA76502.1
HOG00653	AKK72250.1	OCA76503.1
HOG00654	SIQ50965.1	SIS61041.1	WP_062702577.1	AKK74802.1	OCA76504.1	JUb275_03679	JUb129_03709
HOG00655	WP_062699577.1	AKK73396.1
HOG00656	SIR22881.1	SIS48378.1	WP_062696369.1	AKK74278.1	AKK74675.1	OCA80217.1
HOG00657	SIQ30394.1	SIS30252.1	SIS32939.1	SIS36034.1	SIS47007.1	WP_034870159.1	WP_062696694.1	WP_062697764.1	WP_062703427.1	AKK73913.1	OCA78179.1	AKK74706.1	OCA76505.1	AKK72007.1	OCA78884.1	AKK72595.1	OCA80529.1	SIS29639.1	WP_062696189.1	AKK74576.1	OCA79211.1	JUb129_03467	JUb275_03456	JUb129_03415
HOG00658	SIR09911.1	SIS45202.1	WP_062698664.1	OCA78536.1
HOG00659	SIR09931.1	SIS45193.1	WP_062698666.1	OCA78538.1
HOG00660	SIS29641.1	WP_062696190.1	AKK74577.1	OCA79208.1
HOG00661	SIS48385.1	AKK74674.1	OCA79018.1
HOG00662	SIR22849.1	OCA80216.1
HOG00663	SIS30251.1	SIS36032.1	WP_062696138.1	WP_082377036.1	AKK75070.1	OCA76506.1	AKK74787.1	OCA78899.1	AKK72596.1	OCA80530.1	JUb275_03457	JUb129_03416
HOG00664	SIS32942.1	WP_062696695.1	OCA78182.1
HOG00665	SIR18224.1	SIS29866.1	WP_062696055.1	AKK74618.1	OCA76509.1	JUb275_02624	JUb129_02576
HOG00666	SIS44649.1	SIS30855.1	OCA76511.1	JUb275_01256	JUb275_02478	JUb129_01276
HOG00667	SIQ21641.1	SIS33663.1	SIS35445.1	SIS35771.1	SIS38660.1	SIS40557.1	SIS49868.1	SIS61971.1	WP_062696301.1	WP_062696415.1	WP_062696516.1	WP_062699534.1	WP_062703262.1	WP_062703313.1	WP_062703509.1	OCA76614.1	OCA78278.1	AKK72861.1	OCA76841.1	AKK74701.1	OCA76512.1	JUb129_00074	JUb129_01120	JUb129_01131	JUb129_01315	JUb129_01483	JUb129_03741	JUb129_03786	JUb275_02791	JUb129_00047	JUb129_03835	JUb275_01254	JUb129_01272	JUb129_02745	JUb275_03328	JUb129_03314	JUb275_00386	JUb129_00722	JUb275_01979	JUb129_02032	JUb275_03244	JUb129_03241
HOG00668	SIS49839.1	OCA76513.1
HOG00669	SIS35971.1	AKK74697.1	OCA76516.1
HOG00670	SIQ08234.1	SIS32353.1	WP_062696056.1	AKK74704.1	OCA76517.1
HOG00671	SIQ21673.1	SIS33665.1	SIS35452.1	SIS35773.1	SIS36322.1	SIS38646.1	SIS40550.1	SIS61989.1	WP_062699536.1	AKK74702.1	OCA76518.1	WP_062696302.1	WP_062696416.1	WP_062696517.1	WP_062698420.1	WP_062703264.1	WP_062703330.1	WP_062703511.1	OCA76665.1	AKK72860.1	OCA76842.1	OCA78292.1	JUb129_01118	JUb129_01314	JUb129_01482	JUb275_01253	JUb275_02792	JUb129_00049	JUb129_00075	JUb129_01130	JUb129_01271	JUb129_02746	JUb129_03740	JUb129_03787	JUb129_03833	JUb275_01976	JUb129_02029	JUb275_03245	JUb129_03242	JUb275_00387	JUb129_00721
HOG00672	AKK75069.1	OCA76519.1
HOG00673	WP_062696089.1	OCA76521.1
HOG00674	WP_062696087.1	OCA76522.1
HOG00675	WP_062696086.1	OCA76523.1
HOG00676	SIQ97060.1	WP_062696085.1	OCA76524.1
HOG00677	WP_062696084.1	OCA76525.1
HOG00678	SIQ37587.1	WP_062696083.1	OCA76526.1
HOG00679	SIQ37618.1	WP_062696082.1	OCA76527.1	JUb129_00044	JUb129_00072	JUb129_01141	JUb129_03784	JUb275_02783	JUb129_02731	JUb275_01414	JUb129_01484
HOG00680	WP_062696081.1	OCA76528.1
HOG00681	WP_062696080.1	OCA76529.1
HOG00682	WP_062696079.1	OCA76530.1
HOG00683	SIQ37647.1	WP_062696078.1	AKK73912.1	OCA76531.1	JUb275_02307
HOG00684	WP_062696131.1	OCA76532.1
HOG00685	WP_082376983.1	OCA76535.1
HOG00686	WP_062696759.1	OCA76536.1
HOG00687	SIQ01868.1	SIS30248.1	WP_062696165.1	OCA76538.1
HOG00688	WP_062696162.1	OCA76539.1
HOG00689	WP_062696161.1	OCA76540.1
HOG00690	WP_062696765.1	OCA76541.1
HOG00691	WP_062696160.1	OCA76542.1
HOG00692	WP_062696159.1	OCA76543.1
HOG00693	WP_062696158.1	OCA76544.1
HOG00694	WP_062696157.1	OCA76545.1
HOG00695	WP_062696156.1	OCA76546.1
HOG00696	WP_062696155.1	OCA76547.1
HOG00697	SIP93802.1	SIS30436.1	WP_062696167.1	OCA78751.1	WP_062696166.1	OCA76548.1	JUb275_01198	JUb129_01242
HOG00698	AKK71529.1	OCA76550.1
HOG00699	SIR30694.1	SIS56010.1	WP_062702976.1	AKK71530.1	OCA76551.1	JUb275_01511	JUb129_01595
HOG00700	SIR30717.1	SIS55991.1	WP_062702978.1	AKK71531.1	OCA76552.1	JUb275_01510	JUb129_01594
HOG00701	SIR30741.1	SIS55974.1	WP_062702980.1	AKK71532.1	OCA76553.1	JUb275_01509	JUb129_01593
HOG00702	SIR30767.1	SIS55956.1	WP_062702982.1	AKK71533.1	OCA76554.1	JUb275_01508	JUb129_01592
HOG00703	SIR30792.1	SIS55938.1	WP_062702984.1	AKK71534.1	OCA76555.1	JUb275_01507	JUb129_01591
HOG00704	SIR30815.1	SIS55919.1	WP_062702986.1	AKK71535.1	OCA76556.1	JUb275_01506	JUb129_01590
HOG00705	SIR30844.1	SIR30867.1	SIS55907.1	WP_062702987.1	AKK71536.1	OCA76557.1	SIR34913.1	SIS59405.1	AKK74985.1	JUb275_01504	JUb129_01588	JUb275_01505	JUb129_01589
HOG00706	SIS55890.1	WP_062702991.1	AKK74742.1	OCA76558.1
HOG00707	SIR30914.1	WP_062702995.1	AKK74743.1	OCA76559.1
HOG00708	SIR30943.1	SIS55850.1	WP_062703083.1	AKK74744.1	OCA76560.1
HOG00709	WP_062696349.1	WP_062697742.1	OCA76561.1	AKK71538.1	OCA76562.1
HOG00710	SIR30992.1	SIS55819.1	WP_062702998.1	AKK71540.1	OCA76563.1	JUb275_01502	JUb129_01586
HOG00711	SIR31033.1	SIS55802.1	WP_062702999.1	AKK71541.1	OCA76564.1	JUb275_01501	JUb129_01585
HOG00712	WP_062696706.1	OCA76565.1
HOG00713	SIR31066.1	SIS55783.1	WP_062696707.1	AKK71542.1	OCA76566.1	JUb275_01500	JUb129_01584
HOG00714	SIR30890.1	SIS55869.1	WP_062702993.1	AKK71537.1	OCA76567.1
HOG00715	SIQ24489.1	SIS32536.1	WP_062696948.1	AKK71944.1	OCA79454.1
HOG00716	SIQ33893.1	SIS32169.1	WP_062697102.1	AKK73753.1	OCA79666.1
HOG00717	SIQ23689.1	SIS35962.1	AKK74624.1	JUb275_01754
HOG00718	SIQ20221.1	SIS27943.1	SIS37214.1	WP_062696305.1	AKK71398.1	OCA79952.1	AKK71620.1	OCA80255.1	SIS30352.1	WP_062696484.1	JUb275_01656	JUb129_01719
HOG00719	SIS36040.1	WP_062700667.1	AKK72592.1	OCA80526.1
HOG00720	SIR30965.1	SIS55840.1	WP_062702997.1	AKK71539.1	OCA76568.1	JUb275_01503	JUb129_01587
HOG00721	SIQ19422.1	SIS32154.1	WP_062697113.1	AKK73760.1	OCA76569.1	JUb275_01870	JUb129_01909
HOG00722	SIQ19359.1	SIS32151.1	WP_062697117.1	AKK74969.1	OCA76570.1	WP_082377347.1	OCA79503.1	JUb275_01872	JUb129_01911
HOG00723	SIQ19327.1	SIS32150.1	WP_082377027.1	AKK73762.1	OCA76571.1	JUb275_01873	JUb129_01912
HOG00724	SIQ19295.1	SIS32149.1	WP_062697121.1	AKK73763.1	OCA76572.1	JUb275_01874	JUb129_01913
HOG00725	SIQ19255.1	OCA76573.1
HOG00726	SIQ19195.1	SIS32148.1	WP_062697337.1	AKK73764.1	OCA76575.1	JUb275_01875	JUb129_01914
HOG00727	SIQ19163.1	SIS32147.1	WP_062697123.1	AKK74970.1	OCA76576.1	JUb275_01876	JUb129_01915
HOG00728	SIQ19134.1	SIS32146.1	WP_062697124.1	AKK74971.1	OCA76577.1	JUb275_01877	JUb129_01916
HOG00729	SIQ19104.1	SIS32143.1	WP_062697126.1	AKK73765.1	OCA76578.1	JUb275_01880	JUb129_01922
HOG00730	SIQ19073.1	SIS32142.1	WP_062697128.1	AKK73802.1	OCA76579.1	JUb275_01881	JUb129_01923
HOG00731	SIQ19043.1	SIS32141.1	WP_062697130.1	AKK73804.1	OCA76581.1	JUb275_01882	JUb129_01924
HOG00732	SIQ19012.1	SIS32140.1	WP_062697132.1	AKK73805.1	OCA76583.1	JUb275_01883	JUb129_01925
HOG00733	SIQ19394.1	SIS32152.1	WP_062697115.1	AKK73761.1	OCA76584.1	WP_062703337.1	OCA79500.1	JUb275_01871	JUb129_01910
HOG00734	AKK73469.1	OCA76587.1
HOG00735	SIR01549.1	SIS33023.1	WP_062703096.1	AKK73468.1	OCA76588.1	JUb275_02912	JUb129_02968
HOG00736	SIR01603.1	SIS33026.1	WP_062703032.1	AKK73467.1	OCA76589.1	JUb275_02913	JUb129_02969
HOG00737	SIR01635.1	SIS33029.1	WP_062703034.1	AKK73466.1	OCA76590.1	JUb275_02914	JUb129_02970
HOG00738	SIR01668.1	SIS33032.1	WP_062703036.1	AKK73465.1	OCA76591.1	JUb275_02915	JUb129_02971
HOG00739	WP_062699553.1	OCA76592.1
HOG00740	SIR01722.1	SIS33035.1	WP_062703037.1	OCA76593.1	JUb275_02916	JUb129_02972
HOG00741	SIS33037.1	WP_062703039.1	AKK73464.1	OCA76594.1	JUb275_01968	JUb129_02022
HOG00742	SIR01751.1	SIS33039.1	WP_062703041.1	AKK73463.1	OCA76595.1	JUb275_02917	JUb129_02973
HOG00743	SIQ50825.1	SIS61303.1	WP_062702565.1	AKK72236.1	OCA80468.1	SIS33041.1	OCA76596.1	JUb275_02918	JUb129_02974
HOG00744	SIR01785.1	SIS33042.1	WP_062703043.1	AKK73462.1	OCA76597.1	JUb275_02919	JUb129_02975
HOG00745	SIR01816.1	SIS33044.1	WP_062703098.1	AKK73461.1	OCA76598.1	JUb275_02920	JUb129_02976
HOG00746	AKK73458.1	OCA76599.1
HOG00747	SIR01890.1	SIS33046.1	AKK73457.1	OCA76600.1
HOG00748	SIR01921.1	WP_062703047.1	AKK73459.1	SIS33048.1	AKK73456.1	OCA76601.1
HOG00749	SIR01954.1	SIS33050.1	WP_062703049.1	AKK73455.1	OCA76602.1
HOG00750	SIR32377.1	SIS33052.1	WP_062703051.1	AKK73454.1	OCA76603.1	JUb275_02921	JUb129_02977
HOG00751	SIR32355.1	SIS33055.1	WP_062703053.1	AKK73453.1	OCA76604.1	JUb275_02922	JUb129_02978
HOG00752	SIR32336.1	SIS33060.1	WP_062703055.1	AKK73452.1	OCA76605.1	JUb275_02923	JUb129_02979
HOG00753	SIR32310.1	SIS33062.1	WP_062703057.1	AKK73451.1	OCA76606.1	JUb275_02924	JUb129_02980
HOG00754	SIR32284.1	SIS33065.1	WP_082377324.1	AKK74940.1	OCA76607.1	JUb275_02925	JUb129_02981
HOG00755	SIS33067.1	WP_062703059.1	AKK73450.1	OCA76608.1	SIS39541.1	WP_062697658.1	JUb275_03420	JUb129_03379
HOG00756	SIS33080.1	WP_062703073.1	OCA76609.1
HOG00757	SIQ29500.1	SIS30147.1	SIS35091.1	OCA76610.1	AKK72953.1
HOG00758	SIQ07598.1	OCA76611.1
HOG00759	SIS37077.1	OCA76615.1
HOG00760	WP_062696425.1	OCA76617.1
HOG00761	SIQ71136.1	SIS33340.1	WP_040995543.1	AKK73448.1	OCA76618.1	JUb275_02959	JUb129_02991
HOG00762	SIQ71104.1	SIS33342.1	WP_062702751.1	AKK73447.1	OCA76619.1	JUb275_02960	JUb129_02992
HOG00763	SIQ71058.1	SIS33347.1	WP_062702767.1	AKK73446.1	OCA76620.1	JUb275_02961	JUb129_02993
HOG00764	SIQ71025.1	SIS33349.1	WP_062702749.1	AKK73445.1	OCA76621.1	JUb275_02962	JUb129_02994
HOG00765	SIQ70985.1	SIS33352.1	WP_062702747.1	AKK73444.1	OCA76622.1	JUb275_02963	JUb129_02995
HOG00766	SIQ70946.1	SIS33356.1	WP_062702745.1	AKK73443.1	OCA76623.1	JUb275_02964	JUb129_02996
HOG00767	SIQ70904.1	SIS33359.1	WP_062702744.1	AKK73442.1	OCA76624.1	JUb275_02965	JUb129_02997
HOG00768	SIQ70868.1	SIS33362.1	WP_062702742.1	AKK73441.1	OCA76625.1	JUb275_02966	JUb129_02998
HOG00769	SIQ70829.1	SIS33365.1	WP_062702739.1	AKK73440.1	OCA76626.1	JUb275_02967	JUb129_02999
HOG00770	SIQ70788.1	SIS33368.1	WP_062702737.1	AKK73439.1	OCA76627.1	JUb275_02968	JUb129_03000
HOG00771	SIQ70709.1	SIS33375.1	WP_062702735.1	AKK73438.1	OCA76628.1	JUb275_02971	JUb129_03002
HOG00772	SIQ70675.1	SIS33378.1	WP_062702733.1	AKK73437.1	OCA76629.1	JUb275_02972	JUb129_03003
HOG00773	SIQ70643.1	SIS33384.1	WP_062702731.1	AKK73436.1	OCA76630.1	JUb275_02973	JUb129_03004
HOG00774	SIQ70607.1	SIS33386.1	WP_062702729.1	AKK73435.1	OCA76631.1	JUb275_02974	JUb129_03005
HOG00775	SIQ70572.1	SIS33389.1	WP_062702727.1	AKK73434.1	OCA76632.1	JUb275_02975	JUb129_03006
HOG00776	SIQ70538.1	SIS33391.1	WP_062702725.1	AKK73433.1	OCA76633.1	JUb275_02976	JUb129_03007
HOG00777	AKK73432.1	OCA76634.1
HOG00778	SIQ70500.1	SIS30915.1	WP_062696591.1	AKK73431.1	OCA76635.1	JUb275_02981	JUb129_03012
HOG00779	SIS30928.1	OCA76636.1
HOG00780	SIS30925.1	WP_062696594.1	AKK74938.1	OCA76637.1
HOG00781	WP_062696886.1	OCA76638.1
HOG00782	WP_062696885.1	OCA76639.1
HOG00783	WP_062696884.1	AKK71355.1	OCA76640.1
HOG00784	SIQ70421.1	SIS30932.1	WP_062696883.1	AKK73430.1	OCA76641.1	JUb275_02983	JUb129_03015
HOG00785	SIQ91299.1	SIS30936.1	WP_062696882.1	AKK73429.1	OCA76642.1	JUb275_02985	JUb129_03017
HOG00786	SIQ91264.1	SIS30939.1	WP_062696881.1	AKK73428.1	OCA76643.1	JUb275_02986	JUb129_03018
HOG00787	SIQ91235.1	SIS30942.1	WP_062696880.1	AKK73427.1	OCA76644.1	JUb275_02987	JUb129_03019
HOG00788	SIR39390.1	OCA76646.1	JUb275_02990	JUb129_03022
HOG00789	SIR39420.1	SIS30958.1	WP_062696874.1	AKK73423.1	OCA76647.1	JUb275_02991	JUb129_03023
HOG00790	SIR39449.1	SIS30962.1	WP_062696873.1	AKK73422.1	OCA76648.1	JUb275_02992	JUb129_03024
HOG00791	SIR39474.1	SIS30965.1	WP_062696872.1	AKK73421.1	OCA76649.1	JUb275_02993	JUb129_03025
HOG00792	SIR39494.1	SIS30969.1	WP_062696871.1	AKK73420.1	OCA76650.1	JUb275_02994	JUb129_03026
HOG00793	SIR39650.1	SIS30972.1	WP_062696870.1	AKK73414.1	OCA76651.1	JUb275_02995	JUb129_03027
HOG00794	SIR39674.1	SIS30975.1	WP_062696869.1	AKK73413.1	OCA76652.1	JUb275_02996	JUb129_03028
HOG00795	SIR39710.1	SIS30977.1	WP_062696868.1	AKK73412.1	OCA76653.1	JUb275_02997	JUb129_03029
HOG00796	SIR39734.1	SIS30979.1	WP_062696867.1	AKK73411.1	OCA76654.1	JUb275_02998	JUb129_03030
HOG00797	SIR39765.1	SIS33393.1	WP_062702723.1	AKK73410.1	OCA76655.1	JUb275_02999	JUb129_03031
HOG00798	SIR39798.1	SIS33397.1	WP_062702721.1	AKK73409.1	OCA76656.1	JUb275_03000	JUb129_03032
HOG00799	SIR39834.1	SIS33400.1	WP_062702719.1	AKK74934.1	OCA76657.1	JUb275_03001	JUb129_03033
HOG00800	SIR39866.1	SIS33403.1	WP_062702717.1	AKK73408.1	OCA76658.1	JUb275_03002	JUb129_03034
HOG00801	SIR39893.1	SIS33410.1	WP_062702715.1	AKK73407.1	OCA76659.1	JUb275_03003	JUb129_03035
HOG00802	SIR39921.1	SIS33412.1	WP_062702713.1	AKK73406.1	OCA76660.1	JUb275_03004	JUb129_03036
HOG00803	SIQ38320.1	SIS50117.1	WP_082377072.1	AKK73399.1	OCA76663.1
HOG00804	SIR01486.1	SIS33020.1	WP_062703094.1	AKK73470.1	OCA76664.1	JUb275_02911	JUb129_02967
HOG00805	SIS29540.1	OCA76667.1
HOG00806	SIQ70750.1	SIS33371.1	WP_062702764.1	AKK74939.1	OCA76668.1	JUb275_02969	JUb129_03001
HOG00807	SIQ91189.1	SIS30953.1	WP_062696875.1	AKK74937.1	OCA76669.1	JUb275_02989	JUb129_03021
HOG00808	AKK74086.1	OCA76670.1
HOG00809	SIP91709.1	SIS47258.1	WP_062702098.1	AKK74908.1	OCA76706.1	JUb275_01062	JUb129_01046
HOG00810	SIP91741.1	SIS47269.1	WP_062702100.1	AKK73136.1	OCA76707.1	JUb275_01063	JUb129_01047
HOG00811	SIP91769.1	SIS47278.1	WP_062702102.1	AKK73137.1	OCA76708.1	JUb275_01064	JUb129_01048
HOG00812	SIP91822.1	SIS47296.1	WP_062702107.1	AKK73139.1	OCA76709.1	JUb275_01066	JUb129_01050
HOG00813	WP_062702683.1	AKK72117.1	OCA76710.1
HOG00814	SIP91924.1	SIS47334.1	WP_062702112.1	AKK73141.1	OCA76711.1	JUb275_01069	JUb129_01053
HOG00815	SIP91954.1	SIS47345.1	WP_062702114.1	AKK73142.1	OCA76712.1	JUb275_01070	JUb129_01054
HOG00816	SIP92009.1	SIS47365.1	WP_062702124.1	AKK73145.1	OCA76713.1	JUb275_01071	JUb129_01055
HOG00817	SIR31290.1	WP_062702135.1	OCA76718.1
HOG00818	SIR31317.1	WP_062702137.1	OCA76719.1
HOG00819	SIR31345.1	OCA79307.1	SIS27842.1	SIS49731.1	SIS57933.1	WP_062702139.1	OCA76720.1	AKK74563.1	OCA78576.1	WP_062699090.1	JUb275_01534	JUb275_01670	JUb275_02539	JUb129_01739	JUb129_02517
HOG00820	SIP91796.1	SIS47289.1	WP_062702104.1	AKK73138.1	OCA76721.1	JUb275_01065	JUb129_01049
HOG00821	SIP91868.1	SIS47316.1	WP_082377242.1	AKK73140.1	OCA76722.1	JUb275_01068	JUb129_01052
HOG00822	SIS58856.1	WP_062703123.1	AKK73920.1	OCA76828.1
HOG00823	SIS58975.1	WP_062703127.1	AKK73921.1	OCA76829.1
HOG00824	SIS59053.1	WP_062703129.1	AKK73922.1	OCA76830.1
HOG00825	SIS59076.1	WP_062703131.1	AKK73923.1	OCA76831.1
HOG00826	SIS59095.1	WP_062703133.1	AKK73924.1	OCA76832.1
HOG00827	WP_062703137.1	OCA76833.1
HOG00828	WP_062703139.1	OCA76834.1
HOG00829	SIS60539.1	AKK73935.1	OCA76835.1
HOG00830	AKK73936.1	OCA76836.1	JUb129_01188	JUb275_02771	JUb129_02723
HOG00831	WP_062703141.1	OCA76837.1
HOG00832	WP_062703143.1	OCA76838.1
HOG00833	WP_062703145.1	AKK73938.1	OCA76839.1
HOG00834	SIS40541.1	WP_062703135.1	AKK73931.1	OCA76843.1
HOG00835	SIS60559.1	AKK73934.1	OCA76844.1	JUb275_01961	JUb129_02011
HOG00836	SIP92865.1	SIS47546.1	WP_062702173.1	AKK73167.1	OCA76845.1	JUb275_01091	JUb129_01076
HOG00837	SIP92885.1	SIS47554.1	WP_062702175.1	AKK73168.1	OCA76846.1	JUb275_01092	JUb129_01077
HOG00838	SIP92911.1	SIS47563.1	WP_062702177.1	AKK74909.1	OCA76847.1	JUb275_01093	JUb129_01078
HOG00839	SIP92938.1	SIS47570.1	WP_062702179.1	AKK73169.1	OCA76848.1	JUb275_01094	JUb129_01079
HOG00840	SIP92964.1	SIS47579.1	WP_062702181.1	AKK73170.1	OCA76849.1	JUb275_01095	JUb129_01080
HOG00841	SIP92991.1	SIS47588.1	WP_062702183.1	AKK73171.1	OCA76850.1	JUb275_01096	JUb129_01081
HOG00842	SIP93019.1	SIS47594.1	WP_062702185.1	AKK73172.1	OCA76851.1	JUb275_01097	JUb129_01082
HOG00843	OCA76852.1	JUb275_00600	JUb129_00508
HOG00844	SIP94601.1	SIS35843.1	WP_062701569.1	AKK74910.1	OCA76853.1	JUb275_01983	JUb129_02037
HOG00845	SIS47891.1	WP_062701452.1	AKK73194.1	OCA76854.1
HOG00846	SIS47896.1	OCA76855.1
HOG00847	SIS47902.1	WP_062701450.1	AKK73195.1	OCA76856.1
HOG00848	SIS47950.1	WP_062701565.1	AKK73197.1	OCA76857.1
HOG00849	SIP94738.1	SIS47956.1	WP_062701445.1	AKK73198.1	OCA76858.1	JUb275_01218	JUb129_01261
HOG00850	WP_062701443.1	AKK73199.1	OCA76859.1
HOG00851	SIR37810.1	SIS47977.1	WP_062701437.1	AKK73200.1	OCA76860.1
HOG00852	SIR37842.1	SIS47984.1	WP_062701435.1	AKK73201.1	OCA76861.1
HOG00853	SIS47909.1	WP_062701449.1	AKK73196.1	OCA76862.1
HOG00854	SIR37758.1	SIS47963.1	WP_062701441.1	AKK74911.1	OCA76863.1
HOG00855	OCA76864.1	JUb275_01866	JUb129_01905
HOG00856	OCA76865.1	JUb275_01865	JUb129_01904
HOG00857	SIQ33801.1	SIS32179.1	WP_062697094.1	AKK73749.1	OCA76866.1	JUb275_01864	JUb129_01903
HOG00858	SIQ33774.1	SIS32181.1	WP_062697092.1	AKK73748.1	OCA76868.1	JUb275_01863	JUb129_01902
HOG00859	SIQ33747.1	SIS32184.1	WP_062697090.1	AKK73747.1	OCA76869.1	JUb275_01862	JUb129_01901
HOG00860	SIQ33716.1	SIS32187.1	WP_062697087.1	AKK73746.1	OCA76870.1	JUb275_01861	JUb129_01900
HOG00861	SIQ18850.1	SIS32190.1	WP_062697085.1	AKK73745.1	OCA76871.1	JUb275_01860	JUb129_01899
HOG00862	SIQ33685.1	SIS32193.1	WP_062697083.1	AKK73744.1	OCA76872.1	JUb129_01277	JUb275_02786	JUb129_02736
HOG00863	SIQ33649.1	SIS32195.1	WP_062697335.1	AKK73743.1	OCA76873.1	JUb275_01859	JUb129_01898
HOG00864	SIQ33615.1	SIS32198.1	WP_062697081.1	AKK73742.1	OCA76874.1	JUb275_01858	JUb129_01897
HOG00865	SIQ33585.1	SIS32200.1	WP_062697078.1	AKK73741.1	OCA76875.1	JUb275_01857	JUb129_01896
HOG00866	SIQ33519.1	SIS32208.1	WP_062697074.1	AKK73740.1	OCA76876.1	JUb275_01855	JUb129_01894
HOG00867	SIQ33486.1	SIS32211.1	WP_062697072.1	AKK73739.1	OCA76877.1	JUb275_01854	JUb129_01893
HOG00868	SIQ33454.1	SIS32213.1	WP_062697070.1	AKK73738.1	OCA76878.1	JUb275_01853	JUb129_01892
HOG00869	SIQ33417.1	SIS32216.1	WP_062697068.1	AKK73737.1	OCA76879.1	JUb275_01852	JUb129_01891
HOG00870	SIQ33380.1	SIS32224.1	WP_062697063.1	AKK73736.1	OCA76880.1	JUb275_01851	JUb129_01890
HOG00871	SIQ33345.1	SIS32226.1	WP_062697061.1	AKK73735.1	OCA76881.1	JUb275_01850	JUb129_01889
HOG00872	SIQ33313.1	SIS32228.1	WP_062697059.1	AKK73734.1	OCA76882.1	JUb275_01849	JUb129_01888
HOG00873	SIQ33276.1	SIS32237.1	WP_062697055.1	AKK73732.1	OCA76884.1	JUb275_01846	JUb129_01885
HOG00874	SIQ33203.1	SIS32239.1	WP_062697053.1	AKK73731.1	OCA76885.1	JUb275_01845	JUb129_01884
HOG00875	SIQ33553.1	SIS32206.1	WP_062697333.1	AKK74967.1	OCA76886.1	JUb275_01856	JUb129_01895
HOG00876	SIR19703.1	SIS37382.1	WP_062702001.1	AKK71648.1	OCA77608.1	JUb275_01394	JUb129_01460
HOG00877	AKK71649.1	OCA77610.1
HOG00878	SIS37399.1	AKK71651.1	OCA77611.1
HOG00879	SIR13619.1	SIS37407.1	WP_062701856.1	AKK71652.1	OCA77613.1	JUb275_01390	JUb129_01455
HOG00880	SIR13644.1	SIS37411.1	WP_062701858.1	AKK71653.1	OCA77614.1	JUb275_01389	JUb129_01454
HOG00881	SIR13674.1	SIS37415.1	WP_062701860.1	AKK71654.1	OCA77615.1	JUb275_01388	JUb129_01453
HOG00882	SIR13703.1	SIS37421.1	WP_062701862.1	AKK71655.1	OCA77616.1	JUb275_01387	JUb129_01452
HOG00883	SIR13727.1	SIS37425.1	WP_062701864.1	AKK71656.1	OCA77617.1	JUb275_01386	JUb129_01450
HOG00884	SIR13758.1	SIS37430.1	WP_002977143.1	AKK71657.1	OCA77618.1	JUb275_01385	JUb129_01449
HOG00885	SIR14215.1	SIS37436.1	WP_062701866.1	AKK71658.1	OCA77619.1	JUb275_01384	JUb129_01448
HOG00886	SIR14246.1	SIS37441.1	WP_062701868.1	AKK71659.1	OCA77620.1	JUb275_01383	JUb129_01447
HOG00887	SIR14301.1	SIS37445.1	WP_062701872.1	AKK71660.1	OCA77621.1	JUb275_01382	JUb129_01446
HOG00888	SIR14327.1	SIS37450.1	WP_062701874.1	AKK71661.1	OCA77622.1	JUb275_01381	JUb129_01445
HOG00889	SIR14354.1	SIS37456.1	WP_062701876.1	AKK71662.1	OCA77623.1	JUb275_01380	JUb129_01444
HOG00890	SIR14413.1	SIS37461.1	WP_062701878.1	AKK71663.1	OCA77624.1	JUb275_01379	JUb129_01443
HOG00891	SIQ55736.1	WP_062702327.1	WP_062703246.1	SIS37470.1	WP_062701881.1	OCA77625.1	JUb275_01378	JUb129_01442
HOG00892	SIR19686.1	SIS37387.1	WP_062702003.1	AKK71650.1	OCA77626.1	JUb275_01393	JUb129_01459
HOG00893	SIS29438.1	SIS37700.1	WP_062701964.1	AKK73839.1	OCA77627.1
HOG00894	AKK73840.1	OCA77628.1
HOG00895	SIQ17458.1	SIS32089.1	WP_062697199.1	AKK73841.1	OCA77629.1	JUb275_01913	JUb129_01956
HOG00896	SIR15648.1	SIS28613.1	SIS33150.1	AKK75015.1	WP_062696143.1	WP_062696178.1	AKK72088.1	OCA77630.1	JUb129_02306
HOG00897	SIR15617.1	SIS28618.1	SIS33151.1	AKK74161.1	WP_062696144.1	WP_062696179.1	AKK72087.1	OCA77631.1	JUb129_02305
HOG00898	SIS32087.1	WP_062697201.1	AKK73842.1	OCA77632.1
HOG00899	SIQ17427.1	SIS32085.1	WP_062697203.1	AKK73843.1	OCA77633.1	JUb275_01914	JUb129_01957
HOG00900	SIQ17394.1	SIS32083.1	WP_062697205.1	AKK73844.1	OCA77634.1	JUb275_01915	JUb129_01958
HOG00901	SIQ17365.1	SIS32081.1	WP_062697207.1	AKK73845.1	OCA77635.1	JUb275_01916	JUb129_01959
HOG00902	SIQ17331.1	SIS32079.1	WP_062697210.1	OCA77636.1
HOG00903	SIQ17270.1	SIS32077.1	WP_062697211.1	AKK73846.1	OCA77637.1	JUb275_01917	JUb129_01960
HOG00904	SIQ17238.1	SIS32075.1	WP_062697214.1	AKK73847.1	OCA77638.1	JUb275_01918	JUb129_01961
HOG00905	SIQ17182.1	SIS32073.1	WP_062697216.1	AKK73848.1	OCA77639.1	JUb275_01919	JUb129_01962
HOG00906	SIQ17147.1	SIS32071.1	WP_062697218.1	AKK73849.1	OCA77640.1	JUb275_01920	JUb129_01963
HOG00907	SIQ17119.1	SIS32069.1	WP_062697220.1	AKK73850.1	OCA77641.1	JUb275_01921	JUb129_01964
HOG00908	SIQ16991.1	SIS32065.1	WP_062697226.1	AKK73852.1	OCA77642.1	JUb275_01923	JUb129_01966
HOG00909	SIQ16956.1	SIS32063.1	WP_062697228.1	AKK73853.1	OCA77643.1	JUb275_01924	JUb129_01967
HOG00910	SIQ17054.1	SIS32067.1	WP_062697224.1	AKK73851.1	OCA77644.1	JUb275_01922	JUb129_01965
HOG00911	SIQ16897.1	SIS32061.1	WP_082377028.1	AKK73854.1	OCA77645.1	JUb275_01925	JUb129_01968
HOG00912	SIP90949.1	SIS30247.1	WP_082377000.1	WP_062702043.1	AKK73102.1	OCA77646.1
HOG00913	SIP90896.1	SIS46972.1	WP_062702041.1	AKK73101.1	OCA77647.1	JUb275_01030	JUb129_01015
HOG00914	SIP94764.1	SIS46957.1	WP_062702037.1	AKK73099.1	OCA77649.1	JUb275_01029	JUb129_01014
HOG00915	SIR37736.1	SIS46950.1	WP_062702035.1	AKK73098.1	OCA77650.1	JUb275_01028	JUb129_01013
HOG00916	SIR37714.1	SIS46943.1	WP_062702033.1	AKK73097.1	OCA77651.1	JUb275_01027	JUb129_01012
HOG00917	SIR37649.1	SIS46933.1	WP_062702029.1	AKK73096.1	OCA77652.1	JUb275_01026	JUb129_01011
HOG00918	SIR36332.1	SIS46929.1	WP_062702240.1	AKK73095.1	OCA77653.1	JUb275_01025	JUb129_01010
HOG00919	SIR36310.1	SIS46915.1	WP_062702024.1	AKK73094.1	OCA77654.1	JUb275_01024	JUb129_01009
HOG00920	SIR36257.1	SIS46901.1	WP_062702020.1	AKK73092.1	OCA77655.1	JUb275_01023	JUb129_01008
HOG00921	SIR36109.1	SIS46893.1	WP_062702014.1	AKK74905.1	OCA77656.1	JUb275_01016	JUb129_01001
HOG00922	SIR36060.1	SIS46887.1	WP_062702013.1	AKK73091.1	OCA77657.1	JUb275_01015	JUb129_01000
HOG00923	SIR36032.1	SIS46881.1	WP_062702238.1	AKK73090.1	OCA77658.1	JUb275_01014	JUb129_00999
HOG00924	SIR36014.1	SIS46863.1	WP_062702011.1	AKK73089.1	OCA77659.1	JUb129_00998
HOG00925	SIQ34077.1	SIS49797.1	AKK73891.1	OCA77660.1
HOG00926	SIQ34107.1	SIS49810.1	AKK73892.1	OCA77661.1
HOG00927	WP_062697475.1	AKK72029.1	OCA77662.1
HOG00928	WP_062697473.1	AKK72030.1	OCA77663.1	JUb275_03463	JUb275_03466	JUb129_03423
HOG00929	WP_062703459.1	OCA77665.1
HOG00930	SIQ01786.1	SIS40218.1	WP_062697462.1	OCA77666.1	AKK71937.1
HOG00931	SIP95142.1	WP_062697460.1	AKK72032.1	OCA77667.1
HOG00932	SIS40238.1	WP_062697454.1	AKK72033.1	OCA77668.1
HOG00933	WP_062697452.1	AKK72034.1	OCA77669.1
HOG00934	SIP95057.1	SIS40273.1	WP_062697449.1	AKK74788.1	OCA77670.1	JUb275_03472
HOG00935	SIP87743.1	SIP94629.1	SIS35352.1	SIS40306.1	WP_062698163.1	AKK72035.1	OCA77672.1	JUb275_01215	JUb129_01258
HOG00936	SIP95032.1	SIS40314.1	WP_062697447.1	AKK72036.1	OCA77673.1	JUb275_03473	JUb129_03430
HOG00937	SIS40324.1	AKK72037.1	OCA77674.1
HOG00938	SIQ22718.1	SIS29847.1	SIS40331.1	WP_062702896.1	AKK72038.1	OCA77675.1
HOG00939	SIS40339.1	AKK72039.1	OCA77676.1
HOG00940	WP_062699487.1	AKK72040.1	OCA77677.1
HOG00941	SIP94977.1	SIS40356.1	WP_062697440.1	AKK72041.1	OCA77678.1	JUb275_03476	JUb129_03433
HOG00942	SIP94928.1	SIP94955.1	SIS40364.1	WP_062697437.1	OCA77679.1
HOG00943	SIP94872.1	SIS40404.1	WP_062697433.1	AKK72043.1	OCA77680.1	JUb275_03480	JUb129_03437
HOG00944	SIS40414.1	WP_062697431.1	AKK74789.1	OCA77681.1	JUb275_03481	JUb129_03438
HOG00945	SIP94847.1	SIS40420.1	WP_062697429.1	AKK72044.1	OCA77682.1	JUb275_03482	JUb129_03439
HOG00946	SIS40427.1	WP_062697427.1	AKK72045.1	OCA77683.1
HOG00947	WP_062697468.1	OCA77684.1
HOG00948	SIP94899.1	SIS40372.1	WP_062697435.1	AKK72042.1	OCA77685.1	JUb275_03479	JUb129_03436
HOG00949	SIQ06761.1	SIS52069.1	WP_062699139.1	AKK74056.1	OCA77686.1	JUb275_02062	JUb129_02117
HOG00950	SIQ06736.1	SIS52043.1	WP_062699137.1	AKK74055.1	OCA77687.1	JUb275_02061	JUb129_02116
HOG00951	SIQ06709.1	SIS52021.1	WP_062699135.1	AKK74054.1	OCA77688.1	JUb275_02060	JUb129_02115
HOG00952	SIS51954.1	WP_062699132.1	AKK75001.1	OCA77689.1	JUb275_02059	JUb129_02114
HOG00953	SIQ21108.1	SIS51932.1	WP_062699130.1	AKK74053.1	OCA77690.1
HOG00954	SIQ03366.1	SIS51844.1	WP_062699126.1	AKK74049.1	OCA77691.1	JUb275_02058	JUb129_02113
HOG00955	SIQ03348.1	SIS51816.1	WP_062699124.1	AKK74048.1	OCA77692.1	JUb275_02057	JUb129_02112
HOG00956	SIQ03326.1	SIS51796.1	WP_062699122.1	AKK74046.1	OCA77693.1	JUb275_02055	JUb129_02110
HOG00957	SIQ03265.1	SIS51754.1	WP_062699118.1	AKK74044.1	OCA77694.1	JUb275_02053	JUb129_02108
HOG00958	SIQ03246.1	SIS51732.1	WP_062699116.1	AKK74043.1	OCA77695.1	JUb275_02052	JUb129_02107
HOG00959	SIQ03222.1	SIS51714.1	WP_062699114.1	AKK74042.1	OCA77696.1	JUb275_02051	JUb129_02106
HOG00960	SIQ03202.1	SIS51692.1	WP_062699112.1	AKK74041.1	OCA77697.1	JUb275_02050	JUb129_02105
HOG00961	SIQ03178.1	SIS51671.1	WP_062699109.1	AKK74040.1	OCA77698.1	JUb275_02049	JUb129_02104
HOG00962	AKK74039.1	OCA77699.1	JUb275_02048	JUb129_02103
HOG00963	SIQ03156.1	SIS51649.1	WP_062699107.1	AKK74038.1	OCA77700.1	JUb275_02047	JUb129_02102
HOG00964	AKK73133.1	SIR00678.1	SIS51632.1	WP_062699105.1	OCA77701.1	JUb275_02046	JUb129_02101
HOG00965	SIR00713.1	SIS51608.1	WP_062699104.1	OCA77702.1	JUb275_02045	JUb129_02100
HOG00966	SIQ06684.1	SIS51890.1	WP_082377074.1	AKK75000.1	OCA77703.1
HOG00967	SIQ03304.1	SIS51775.1	WP_062699120.1	AKK74045.1	OCA77704.1	JUb275_02054	JUb129_02109
HOG00968	SIP87698.1	SIS35377.1	WP_062700745.1	AKK72875.1	OCA77707.1	JUb275_00763	JUb129_00345
HOG00969	SIP87711.1	SIS35375.1	WP_062700746.1	AKK72876.1	OCA77708.1	JUb275_00764	JUb129_00344
HOG00970	SIS35369.1	WP_062700749.1	OCA77709.1
HOG00971	SIS35366.1	WP_062700751.1	OCA77710.1
HOG00972	SIS35362.1	WP_062700753.1	OCA77711.1
HOG00973	SIS35359.1	WP_062700755.1	OCA77712.1
HOG00974	WP_062700756.1	AKK72879.1	OCA77714.1
HOG00975	SIS35355.1	OCA77715.1
HOG00976	SIP87782.1	SIS35341.1	WP_062700759.1	AKK72882.1	OCA77716.1	JUb275_00770	JUb129_00324
HOG00977	SIP87801.1	SIS35337.1	WP_062700761.1	AKK72883.1	OCA77717.1	JUb275_00771	JUb129_00323
HOG00978	SIP87847.1	SIS35334.1	WP_082377161.1	AKK74886.1	OCA77718.1	JUb275_00773	JUb129_00321
HOG00979	SIP87864.1	SIS35330.1	WP_062700763.1	AKK72884.1	OCA77719.1	JUb275_00774	JUb129_00320
HOG00980	SIP87876.1	SIS35326.1	WP_062700765.1	AKK72885.1	OCA77720.1	JUb275_00775	JUb129_00319
HOG00981	SIP87894.1	SIS35323.1	WP_062700767.1	AKK72886.1	OCA77721.1	JUb275_00776	JUb129_00318
HOG00982	SIP87912.1	SIS35318.1	WP_062700769.1	AKK72887.1	OCA77722.1	JUb275_00777	JUb129_00317
HOG00983	SIQ48131.1	SIS41433.1	WP_062702269.1	AKK72155.1	OCA77723.1	JUb275_03589	JUb129_03618
HOG00984	SIQ48102.1	SIS41424.1	WP_062702271.1	AKK72154.1	OCA77724.1	JUb275_03588	JUb129_03617
HOG00985	SIQ48069.1	SIS41405.1	WP_062702273.1	AKK72153.1	OCA77725.1	JUb275_03587	JUb129_03616
HOG00986	SIQ48038.1	SIS41396.1	WP_062702274.1	AKK72152.1	OCA77726.1	JUb275_03586	JUb129_03615
HOG00987	SIQ48002.1	SIS41386.1	WP_062702276.1	AKK72151.1	OCA77727.1	JUb275_03585	JUb129_03614
HOG00988	SIQ47972.1	SIS41378.1	WP_062702278.1	AKK72150.1	OCA77728.1	JUb275_03584	JUb129_03613
HOG00989	SIQ47933.1	SIS41370.1	WP_062702280.1	AKK74794.1	OCA77729.1	JUb129_03612
HOG00990	SIQ47901.1	SIS41361.1	WP_062702282.1	AKK72149.1	OCA77730.1	JUb275_03583	JUb129_03611
HOG00991	SIQ47865.1	SIS41352.1	WP_062702285.1	AKK72148.1	OCA77731.1	JUb275_03582	JUb129_03610
HOG00992	SIQ47834.1	SIS41343.1	WP_062702288.1	AKK72147.1	OCA77732.1	JUb275_03581	JUb129_03609
HOG00993	SIQ47784.1	SIS41305.1	WP_029295477.1	AKK72146.1	OCA77733.1	JUb275_03579	JUb129_03607
HOG00994	SIQ47746.1	SIS41296.1	WP_062702304.1	AKK72145.1	OCA77734.1	JUb275_03578	JUb129_03606
HOG00995	SIQ47717.1	SIS41288.1	WP_062702306.1	AKK72144.1	OCA77735.1	JUb275_03577	JUb129_03605
HOG00996	SIQ47678.1	SIS41281.1	WP_062702308.1	AKK72143.1	OCA77736.1	JUb275_03576	JUb129_03604
HOG00997	SIQ47650.1	SIS41271.1	WP_062702310.1	AKK72142.1	OCA77737.1	JUb275_03575	JUb129_03603
HOG00998	SIQ47615.1	SIS41262.1	WP_062702312.1	AKK72141.1	OCA77738.1	JUb275_03574	JUb129_03602
HOG00999	SIQ47448.1	AKK72140.1	OCA77739.1
HOG01000	SIQ47547.1	SIS41247.1	WP_062702314.1	AKK72139.1	OCA77740.1	JUb275_03572	JUb129_03600
HOG01001	SIQ47514.1	SIS41241.1	WP_062702317.1	AKK72138.1	OCA77741.1	JUb275_03571	JUb129_03599
HOG01002	SIQ47481.1	SIS41232.1	WP_062702320.1	AKK72137.1	OCA77742.1	JUb275_03570	JUb129_03598
HOG01003	SIS41216.1	WP_062702324.1	AKK72135.1	OCA77744.1
HOG01004	SIQ47345.1	SIS41162.1	WP_062702326.1	AKK72134.1	OCA77746.1	JUb275_03569	JUb129_03596
HOG01005	SIS41146.1	WP_062702329.1	AKK72132.1	OCA77747.1	JUb275_03567	JUb129_03594
HOG01006	SIQ47217.1	SIS41128.1	WP_062702341.1	AKK72131.1	OCA77749.1	JUb275_03566	JUb129_03593
HOG01007	SIQ47179.1	SIS41123.1	AKK72130.1	OCA77750.1	JUb275_03565	JUb129_03592
HOG01008	SIQ47148.1	SIS41113.1	WP_062702342.1	AKK72129.1	OCA77751.1	JUb275_03564	JUb129_03591
HOG01009	SIQ47116.1	SIS41104.1	WP_062702414.1	AKK72128.1	OCA77752.1	JUb275_03563	JUb129_03590
HOG01010	SIS41093.1	WP_062702344.1	AKK72127.1	OCA77753.1
HOG01011	SIQ46985.1	SIS41076.1	WP_062702348.1	AKK72124.1	OCA77754.1	JUb275_03561	JUb129_03588
HOG01012	SIQ46920.1	SIS41068.1	WP_062702350.1	AKK72123.1	OCA77755.1	JUb275_03560	JUb129_03587
HOG01013	SIQ46889.1	SIS41059.1	WP_062702352.1	AKK72122.1	OCA77756.1	JUb275_03559	JUb129_03585
HOG01014	SIQ46857.1	SIS41051.1	WP_062702354.1	AKK72121.1	OCA77757.1	JUb275_03558	JUb129_03584
HOG01015	SIQ46823.1	SIS41041.1	WP_062702356.1	AKK72120.1	OCA77758.1	JUb275_03557	JUb129_03583
HOG01016	SIQ46748.1	SIS41033.1	WP_062702360.1	AKK72119.1	OCA77759.1	JUb275_03556	JUb129_03582
HOG01017	SIQ46714.1	SIS41028.1	WP_062702362.1	AKK72118.1	OCA77760.1	JUb275_03555	JUb129_03581
HOG01018	SIQ19953.1	SIS41018.1	WP_062702366.1	AKK72115.1	OCA77761.1	JUb275_03550	JUb129_03576
HOG01019	SIQ46575.1	SIS41010.1	WP_062702367.1	AKK72114.1	OCA77765.1	JUb275_03549	JUb129_03575
HOG01020	SIQ46546.1	SIS41000.1	WP_062702369.1	AKK72113.1	OCA77766.1	JUb275_03548	JUb129_03574
HOG01021	SIQ46518.1	SIS40992.1	WP_062702371.1	AKK72112.1	OCA77767.1	JUb275_03547	JUb129_03573
HOG01022	SIQ46453.1	SIS40985.1	WP_062702373.1	AKK72111.1	OCA77768.1	JUb275_03546	JUb129_03572
HOG01023	SIQ46414.1	SIS40976.1	WP_062702375.1	AKK72110.1	OCA77769.1	JUb275_03545	JUb129_03571
HOG01024	SIQ46381.1	SIS40969.1	WP_082377256.1	OCA77770.1
HOG01025	SIR00436.1	SIS40958.1	WP_062702377.1	AKK72109.1	OCA77771.1
HOG01026	SIQ46341.1	SIS40949.1	WP_062702379.1	AKK72108.1	OCA77772.1	JUb275_03544	JUb129_03570
HOG01027	SIQ46306.1	SIS40937.1	WP_062702381.1	AKK72107.1	OCA77773.1	JUb275_03543	JUb129_03569
HOG01028	SIQ46085.1	SIS40929.1	WP_062702383.1	AKK72106.1	OCA77774.1	JUb275_03542	JUb129_03568
HOG01029	SIQ46056.1	SIS40919.1	WP_062702385.1	AKK72105.1	OCA77775.1	JUb275_03541	JUb129_03567
HOG01030	SIQ46016.1	SIS40912.1	WP_062702387.1	AKK72104.1	OCA77776.1	JUb275_03540	JUb129_03566
HOG01031	SIQ45986.1	SIS40901.1	WP_062702389.1	AKK72103.1	OCA77777.1	JUb275_03539	JUb129_03565
HOG01032	SIQ45948.1	SIS40893.1	WP_002976354.1	AKK72102.1	OCA77778.1	JUb275_03538	JUb129_03564
HOG01033	AKK72097.1	OCA77779.1
HOG01034	SIQ45823.1	SIS40865.1	WP_062697349.1	AKK72083.1	OCA77788.1	JUb275_03523	JUb129_03522
HOG01035	SIQ45783.1	SIS40856.1	WP_062697350.1	AKK72082.1	OCA77789.1	JUb275_03522	JUb129_03521
HOG01036	SIQ45750.1	SIS40847.1	WP_062697352.1	AKK72081.1	OCA77790.1	JUb275_03521	JUb129_03520
HOG01037	SIQ45653.1	SIS40827.1	WP_062697354.1	AKK72080.1	OCA77791.1	JUb275_03512	JUb129_03473
HOG01038	SIQ45621.1	SIS40818.1	WP_062697356.1	AKK72079.1	OCA77792.1	JUb275_03511	JUb129_03472
HOG01039	SIQ45552.1	SIS40785.1	WP_062697358.1	AKK72078.1	OCA77793.1	JUb275_03509	JUb129_03465
HOG01040	SIQ45516.1	SIS40775.1	WP_062697361.1	AKK72077.1	OCA77794.1	JUb275_03508	JUb129_03464
HOG01041	SIQ47020.1	SIS41086.1	WP_082377266.1	AKK72125.1	OCA77795.1	JUb275_03562	JUb129_03589
HOG01042	WP_062702406.1	AKK72084.1	OCA77796.1
HOG01043	SIQ45584.1	SIS40809.1	WP_082377031.1	AKK74791.1	OCA77797.1	JUb275_03510	JUb129_03466
HOG01044	SIR29238.1	SIS48194.1	WP_062701380.1	AKK73211.1	OCA77798.1	JUb275_03263	JUb129_03260
HOG01045	SIR29262.1	SIS48187.1	WP_062701382.1	AKK73210.1	OCA77799.1	JUb275_03264	JUb129_03261
HOG01046	SIS48177.1	WP_062701384.1	OCA77800.1
HOG01047	SIR38171.1	SIS48161.1	WP_062701388.1	OCA77801.1
HOG01048	SIR38143.1	SIS48153.1	WP_062701390.1	OCA77802.1
HOG01049	SIS48135.1	WP_062701394.1	AKK73208.1	OCA77803.1	JUb275_03265	JUb129_03262
HOG01050	SIS48129.1	WP_062701396.1	OCA77804.1
HOG01051	SIS48093.1	WP_062701412.1	AKK73207.1	OCA77805.1
HOG01052	SIR38059.1	SIS48085.1	WP_062701422.1	OCA77806.1
HOG01053	SIS48076.1	WP_062701414.1	OCA77807.1
HOG01054	SIS48069.1	WP_062701416.1	OCA77808.1
HOG01055	SIR38037.1	SIS48048.1	WP_062701424.1	AKK74912.1	OCA77810.1	JUb275_03268	JUb129_03266
HOG01056	SIR37902.1	SIS47998.1	WP_062701430.1	AKK73203.1	OCA77812.1
HOG01057	SIS48143.1	WP_062701392.1	AKK73209.1	OCA77815.1
HOG01058	SIS48055.1	WP_062701420.1	OCA77816.1	JUb275_03267	JUb129_03265
HOG01059	SIR37930.1	SIS48005.1	WP_062701428.1	AKK73204.1	OCA77817.1
HOG01060	SIR19743.1	SIS37372.1	WP_062701854.1	AKK71647.1	OCA77818.1	JUb275_01401	JUb129_01461
HOG01061	SIS37368.1	WP_062701853.1	AKK71646.1	OCA77819.1
HOG01062	SIS37364.1	OCA77820.1
HOG01063	SIR13527.1	SIS37360.1	WP_062701851.1	AKK71645.1	OCA77821.1	JUb275_01402	JUb129_01462
HOG01064	SIR13498.1	SIS37355.1	WP_062701999.1	AKK71644.1	OCA77822.1	JUb275_01403	JUb129_01463
HOG01065	SIR13436.1	SIS37347.1	WP_062701847.1	AKK71642.1	OCA77823.1	JUb275_01404	JUb129_01464
HOG01066	SIR13407.1	SIS37343.1	WP_062701846.1	AKK71641.1	OCA77824.1	JUb275_01423	JUb129_01493
HOG01067	SIR13374.1	SIS37338.1	WP_062701843.1	AKK71639.1	OCA77825.1	JUb275_01424	JUb129_01494
HOG01068	SIR13337.1	SIS37334.1	WP_062701841.1	AKK71638.1	OCA77826.1	JUb275_01425	JUb129_01495
HOG01069	SIR13306.1	SIS37330.1	WP_062701997.1	AKK74752.1	OCA77827.1	JUb275_01426	JUb129_01496
HOG01070	SIR13281.1	SIS37326.1	WP_062701836.1	OCA77828.1
HOG01071	SIR13160.1	SIS37323.1	WP_062701834.1	AKK71637.1	OCA77829.1
HOG01072	SIR13130.1	SIS37318.1	WP_062701832.1	AKK71636.1	OCA77830.1	JUb275_01427	JUb129_01497
HOG01073	SIR13101.1	SIS37313.1	WP_062701830.1	AKK71635.1	OCA77831.1	JUb275_01428	JUb129_01498
HOG01074	SIR13070.1	SIS37305.1	WP_062701828.1	AKK71634.1	OCA77832.1	JUb275_01429	JUb129_01499
HOG01075	SIQ53051.1	SIS37301.1	WP_062701995.1	AKK71633.1	OCA77833.1	JUb275_01430
HOG01076	AKK71632.1	OCA77835.1
HOG01077	WP_062701823.1	AKK71630.1	OCA77836.1
HOG01078	SIQ53120.1	SIS37288.1	WP_062701821.1	AKK71629.1	OCA77837.1	JUb275_01433	JUb129_01502
HOG01079	SIR13469.1	SIS37352.1	WP_062701849.1	AKK71643.1	OCA77838.1
HOG01080	SIR00905.1	SIS32971.1	WP_062696805.1	AKK73488.1	OCA77839.1	JUb275_02888	JUb129_02942
HOG01081	OCA77840.1	JUb275_01322	JUb129_01382
HOG01082	SIR00935.1	SIS32973.1	WP_062696704.1	AKK73487.1	OCA77841.1	JUb275_02889	JUb129_02943
HOG01083	SIR00967.1	SIS32976.1	WP_062696705.1	AKK73486.1	OCA77842.1	JUb275_02006	JUb129_02060
HOG01084	SIR00997.1	SIS32982.1	WP_062703085.1	AKK73485.1	OCA77843.1	JUb275_02896	JUb129_02951
HOG01085	SIR01058.1	SIS32990.1	WP_062703001.1	AKK73484.1	OCA77844.1	JUb275_02898	JUb129_02953
HOG01086	SIR01086.1	SIS32993.1	WP_062703090.1	AKK73483.1	OCA77845.1	JUb275_02899	JUb129_02954
HOG01087	SIR01117.1	SIS32995.1	WP_062703003.1	AKK73482.1	OCA77846.1	JUb275_02900	JUb129_02955
HOG01088	SIR01148.1	SIS32998.1	WP_062703092.1	AKK74943.1	OCA77847.1	JUb275_02901	JUb129_02956
HOG01089	SIR01178.1	SIS33000.1	WP_062703005.1	AKK73479.1	OCA77848.1
HOG01090	SIR01206.1	SIS33002.1	WP_062703007.1	AKK73478.1	OCA77849.1	JUb275_02902	JUb129_02957
HOG01091	SIR01234.1	SIS33003.1	WP_062703009.1	AKK74942.1	OCA77850.1	JUb275_02903	JUb129_02958
HOG01092	SIS33005.1	AKK73477.1	OCA77851.1
HOG01093	SIR01268.1	SIS33007.1	WP_062703010.1	AKK73476.1	OCA77852.1	JUb275_02904	JUb129_02959
HOG01094	SIR01296.1	SIS33008.1	WP_062703015.1	AKK73475.1	OCA77853.1	JUb275_02907	JUb129_02963
HOG01095	SIS33010.1	AKK73474.1	OCA77854.1
HOG01096	SIR01325.1	SIS33011.1	WP_062703016.1	AKK73473.1	OCA77855.1	JUb275_02908	JUb129_02964
HOG01097	SIR01357.1	SIS33013.1	WP_062703018.1	AKK73472.1	OCA77856.1
HOG01098	SIR01027.1	SIS32984.1	WP_062703088.1	AKK74944.1	OCA77857.1	JUb275_02897	JUb129_02952
HOG01099	SIP86732.1	SIS35709.1	WP_062698062.1	OCA77858.1	JUb275_00683	JUb129_00430
HOG01100	SIP86722.1	SIS35711.1	WP_082377045.1	OCA77859.1	JUb275_00682	JUb129_00431
HOG01101	SIP86605.1	SIS35713.1	WP_062698070.1	AKK72795.1	OCA77860.1	JUb275_00681	JUb129_00432
HOG01102	SIP86614.1	SIS35717.1	WP_062698072.1	AKK72794.1	OCA77861.1	JUb275_00680	JUb129_00433
HOG01103	SIP86620.1	SIS35719.1	WP_062698074.1	AKK72793.1	OCA77863.1	JUb275_00679	JUb129_00434
HOG01104	SIP86626.1	SIS35721.1	WP_062698076.1	AKK72792.1	OCA77864.1	JUb275_00678	JUb129_00435
HOG01105	SIP86636.1	SIS35724.1	WP_062698078.1	AKK72791.1	OCA77865.1	JUb275_00677	JUb129_00436
HOG01106	SIP86643.1	SIS35727.1	WP_062698080.1	AKK72790.1	OCA77866.1	JUb275_00676	JUb129_00437
HOG01107	SIP86653.1	SIS35729.1	WP_062698083.1	AKK72789.1	OCA77867.1	JUb275_00675	JUb129_00438
HOG01108	SIP86662.1	SIS35731.1	WP_062698085.1	AKK72788.1	OCA77868.1	JUb275_00674	JUb129_00439
HOG01109	SIP86670.1	SIS35733.1	WP_062698087.1	AKK72787.1	OCA77869.1	JUb275_00673	JUb129_00440
HOG01110	SIP86678.1	SIS35735.1	WP_062698089.1	AKK72786.1	OCA77870.1	JUb275_00672	JUb129_00441
HOG01111	SIP86687.1	SIS35738.1	WP_062698468.1	AKK74875.1	OCA77871.1	JUb275_00671	JUb129_00442
HOG01112	SIP86695.1	SIS35740.1	WP_062698091.1	AKK72785.1	OCA77872.1	JUb275_00670	JUb129_00443
HOG01113	SIP86713.1	SIS35744.1	WP_062698094.1	AKK72784.1	OCA77873.1	JUb275_00668	JUb129_00445
HOG01114	SIP86596.1	AKK74873.1	OCA77874.1
HOG01115	SIP86588.1	SIS35750.1	WP_062698102.1	AKK72783.1	OCA77875.1	JUb275_00666	JUb129_00447
HOG01116	SIP86704.1	SIS35742.1	WP_062698092.1	AKK74874.1	OCA77876.1	JUb275_00669	JUb129_00444
HOG01117	SIR22795.1	SIS32803.1	WP_062696658.1	AKK73530.1	OCA77877.1
HOG01118	SIR22769.1	SIS32799.1	WP_062696657.1	AKK73531.1	OCA77878.1
HOG01119	SIR22743.1	SIS32796.1	WP_062696656.1	AKK73532.1	OCA77879.1	JUb275_02841	JUb129_02799
HOG01120	SIR22719.1	SIS32793.1	WP_062696655.1	OCA77880.1	JUb275_02840	JUb129_02798
HOG01121	SIR22695.1	SIS32789.1	WP_062696654.1	AKK73533.1	OCA77881.1	JUb275_02839	JUb129_02797
HOG01122	SIR22671.1	SIS32786.1	WP_062696653.1	AKK73534.1	OCA77882.1	JUb275_02838	JUb129_02796
HOG01123	SIR22646.1	SIS32783.1	WP_062696652.1	AKK73535.1	OCA77883.1	JUb275_02837	JUb129_02795
HOG01124	SIR22623.1	SIS32780.1	AKK73536.1	OCA77884.1	JUb275_02836	JUb129_02794
HOG01125	SIS56082.1	WP_082377318.1
HOG01126	SIR22574.1	SIS32773.1	WP_062696650.1	OCA77885.1
HOG01127	AKK73975.1	OCA79197.1
HOG01128	SIS33687.1	WP_082377330.1
HOG01129	WP_062697037.1	AKK71414.1
HOG01130	SIS30595.1	SIS30618.1	SIS32610.1	SIS38047.1	AKK73730.1	WP_082377314.1	AKK71723.1	OCA78856.1
HOG01131	SIS30100.1	SIS32121.1	SIS39272.1	WP_062698876.1	AKK74372.1	SIS29910.1	WP_062696247.1	WP_062696248.1	OCA79862.1	JUb129_03174
HOG01132	SIR15698.1	AKK72028.1
HOG01133	SIR22548.1	SIS32770.1	WP_062696649.1	OCA77886.1
HOG01134	SIR22520.1	SIS32767.1	WP_062696648.1	OCA77887.1
HOG01135	SIR22494.1	SIS32761.1	WP_062696647.1	AKK73538.1	OCA77888.1	JUb275_02833	JUb129_02792
HOG01136	OCA77890.1	JUb275_01664	JUb129_01742
HOG01137	OCA77891.1	JUb275_02530	JUb129_02510
HOG01138	OCA77892.1	JUb129_02516
HOG01139	SIP92198.1	OCA77893.1
HOG01140	SIP92222.1	SIR31180.1	SIS55567.1	OCA77894.1	OCA79927.1	WP_062696718.1	WP_062702142.1	OCA78575.1	OCA79306.1	JUb275_01669	JUb129_01738
HOG01141	SIS32749.1	WP_062696646.1	OCA77895.1
HOG01142	WP_062696645.1	AKK73539.1	OCA77896.1
HOG01143	WP_062696644.1	OCA77897.1
HOG01144	SIR22595.1	SIS32777.1	WP_062696651.1	AKK73537.1	OCA77898.1	JUb275_02834	JUb129_02793
HOG01145	AKK71614.1	OCA77899.1	JUb275_01450	JUb129_01523
HOG01146	SIS37194.1	WP_062703351.1	AKK71613.1	OCA77900.1	JUb275_01451	JUb129_01524
HOG01147	SIS37190.1	WP_062703372.1	AKK74748.1	OCA77901.1	JUb275_01452	JUb129_01525
HOG01148	SIS37185.1	WP_062703352.1	AKK71612.1	OCA77902.1	JUb275_01453	JUb129_01526
HOG01149	SIS37180.1	WP_062703354.1	AKK71611.1	OCA77903.1	JUb275_01454	JUb129_01527
HOG01150	SIS37177.1	WP_082377350.1	AKK71610.1	OCA77904.1	JUb275_01455	JUb129_01528
HOG01151	SIR19722.1	SIS37377.1	SIS37171.1	WP_062703358.1	OCA77905.1	JUb275_01456	JUb129_01529
HOG01152	SIQ55344.1	SIS37167.1	WP_062703360.1	AKK71609.1	OCA77906.1	JUb275_01457	JUb129_01530
HOG01153	SIQ55383.1	SIS37162.1	WP_062703362.1	AKK71608.1	OCA77907.1	JUb275_01458	JUb129_01531
HOG01154	SIQ55414.1	SIS37157.1	WP_062703364.1	AKK71607.1	OCA77908.1	JUb275_01459	JUb129_01532
HOG01155	WP_062696754.1	AKK71606.1	OCA77910.1
HOG01156	SIS37154.1	AKK71565.1	OCA77912.1
HOG01157	SIS51012.1	AKK71564.1	OCA77913.1
HOG01158	SIS37121.1	WP_062696749.1	AKK71563.1	OCA77914.1	JUb275_01465	JUb129_01548
HOG01159	SIS37116.1	WP_062696748.1	OCA77915.1
HOG01160	SIS37111.1	OCA77916.1
HOG01161	SIQ55771.1	SIS37103.1	WP_062696747.1	AKK71562.1	OCA77917.1	JUb275_01466	JUb129_01549
HOG01162	SIQ56240.1	SIS55355.1	WP_062696727.1	AKK74747.1	OCA77918.1	JUb275_01484	JUb129_01567
HOG01163	SIQ56209.1	SIS55336.1	WP_062696728.1	OCA77919.1	JUb275_01483	JUb129_01566
HOG01164	SIS37205.1	WP_062703348.1	AKK71615.1	OCA77920.1
HOG01165	WP_062696752.1	OCA77921.1
HOG01166	SIQ09934.1	SIS48645.1	WP_062701000.1	AKK73273.1	OCA77922.1	JUb129_00032	JUb129_03801	JUb275_03190	JUb129_03187
HOG01167	SIS48650.1	WP_062701002.1	AKK73274.1	OCA77923.1
HOG01168	SIR27527.1	SIS48656.1	WP_062701004.1	AKK73275.1	OCA77924.1	JUb275_03189	JUb129_03186
HOG01169	SIR27504.1	SIS48662.1	WP_062701008.1	AKK73276.1	OCA77925.1	JUb275_03188	JUb129_03185
HOG01170	SIR27473.1	SIS48669.1	WP_062701240.1	AKK74920.1	OCA77926.1	JUb275_03187	JUb129_03184
HOG01171	SIR27439.1	SIS48675.1	WP_062701010.1	AKK73277.1	OCA77927.1	JUb275_03186	JUb129_03183
HOG01172	SIR27408.1	SIS48682.1	WP_062701012.1	AKK73278.1	OCA77928.1	JUb275_03185	JUb129_03182
HOG01173	SIQ92426.1	SIR13821.1	OCA78498.1	SIS39633.1	WP_062697874.1	WP_062703580.1	WP_062703678.1	OCA80187.1	AKK71858.1	AKK72222.1	AKK73655.1	OCA77929.1	OCA78825.1	OCA79876.1	JUb129_01726	JUb275_01111	JUb275_01591	JUb275_01711	JUb275_03127	JUb275_03377	JUb129_03485	JUb275_01807	JUb129_01846	JUb275_00474	JUb129_00630	JUb129_01779	JUb129_02927
HOG01174	SIR13849.1	AKK73656.1	WP_062703565.1	AKK71857.1	AKK73613.1	OCA77930.1	JUb275_00473	JUb129_00631
HOG01175	OCA79538.1	SIQ92493.1	SIR13881.1	OCA77931.1	SIS34016.1	SIS63386.1	WP_062703567.1	OCA79874.1	JUb129_01781	JUb129_02764	JUb275_01593	JUb275_03375	JUb275_01713	JUb275_02872	JUb129_02929	JUb275_01109	JUb275_03129	JUb129_01728	JUb275_01805	JUb129_01844	JUb275_00472	JUb129_00632
HOG01176	SIS33960.1	WP_062701014.1	AKK73279.1	OCA77941.1	JUb275_03182	JUb129_03178
HOG01177	SIR27373.1	SIS33958.1	WP_062701020.1	AKK73280.1	OCA77942.1	JUb275_03181	JUb129_03177
HOG01178	SIS33957.1	WP_082377169.1	OCA77943.1
HOG01179	SIQ17490.1	SIS32091.1	WP_062697194.1	AKK73838.1	OCA77944.1	JUb275_01912	JUb129_01955
HOG01180	SIQ17522.1	SIS32093.1	WP_062697189.1	AKK73837.1	OCA77945.1
HOG01181	SIQ17586.1	SIS32095.1	WP_062697185.1	AKK73835.1	OCA77946.1	JUb275_01911	JUb129_01954
HOG01182	SIQ17650.1	SIS32097.1	WP_062697342.1	AKK73834.1	OCA77947.1	JUb275_01910	JUb129_01953
HOG01183	SIQ17683.1	SIS32099.1	WP_062697183.1	AKK73833.1	OCA77948.1	JUb275_01909	JUb129_01952
HOG01184	SIQ17715.1	SIS32101.1	WP_062697181.1	AKK73831.1	OCA77949.1	JUb275_01908	JUb129_01951
HOG01185	SIQ17747.1	SIS32103.1	WP_062697179.1	AKK73830.1	OCA77950.1	JUb275_01907	JUb129_01950
HOG01186	SIQ17779.1	SIS32105.1	WP_062697177.1	AKK73829.1	OCA77951.1	JUb275_01906	JUb129_01949
HOG01187	SIQ17822.1	SIS32107.1	WP_062697175.1	AKK73828.1	OCA77952.1	JUb275_01905	JUb129_01948
HOG01188	SIQ17852.1	SIS32109.1	WP_062697173.1	AKK73827.1	OCA77953.1	JUb275_01904	JUb129_01946
HOG01189	SIQ17880.1	SIS32111.1	WP_062697172.1	AKK73826.1	OCA77954.1	JUb275_01903	JUb129_01945
HOG01190	SIQ44102.1	SIS30359.1	WP_062697170.1	AKK73825.1	OCA77955.1	JUb275_01708	JUb129_01776
HOG01191	SIQ17925.1	SIS32113.1	WP_062697168.1	AKK73824.1	OCA77956.1	JUb275_01902	JUb129_01944
HOG01192	SIQ17993.1	SIS32116.1	WP_062697166.1	AKK73823.1	OCA77958.1	JUb275_01901	JUb129_01943
HOG01193	SIQ18026.1	SIS32117.1	WP_062697165.1	AKK73822.1	OCA77959.1	JUb275_01900	JUb129_01942
HOG01194	SIQ18386.1	SIS32118.1	WP_062697163.1	AKK73821.1	OCA77960.1	JUb275_01898	JUb129_01940
HOG01195	AKK73819.1	OCA77962.1
HOG01196	SIS32122.1	WP_062697340.1	AKK73816.1	OCA77963.1	JUb275_01897	JUb129_01939
HOG01197	SIS32667.1	WP_062696136.1	AKK73560.1	OCA77964.1	JUb275_02810	JUb129_02769
HOG01198	SIS32671.1	OCA77965.1	JUb275_02811	JUb129_02770
HOG01199	SIS32675.1	WP_062696135.1	AKK71834.1	AKK73559.1	OCA77966.1	JUb275_02812	JUb129_02771
HOG01200	SIS32678.1	WP_062696134.1	AKK73558.1	OCA77967.1	JUb275_02813	JUb129_02772
HOG01201	SIS32682.1	WP_062696133.1	AKK73557.1	OCA77968.1	JUb275_02814	JUb129_02773
HOG01202	SIR17835.1	SIS32685.1	WP_062696633.1	AKK74949.1	OCA77969.1	JUb275_02815	JUb129_02774
HOG01203	SIR17859.1	SIS32689.1	WP_062696800.1	AKK73556.1	OCA77970.1	JUb275_02816	JUb129_02775
HOG01204	SIR17889.1	SIS32692.1	WP_062696634.1	AKK73555.1	OCA77971.1	JUb275_02817	JUb129_02776
HOG01205	SIR17925.1	SIS32696.1	WP_062696635.1	AKK73553.1	OCA77972.1	JUb275_02818	JUb129_02777
HOG01206	SIS32700.1	WP_062696636.1	AKK73552.1	OCA77973.1	JUb275_02819	JUb129_02778
HOG01207	SIR17950.1	SIS32703.1	WP_062696801.1	AKK73550.1	OCA77974.1	JUb275_02820	JUb129_02779
HOG01208	SIS32706.1	WP_062696802.1	AKK73549.1	OCA77975.1
HOG01209	SIR18013.1	SIS32713.1	WP_062696637.1	AKK73547.1	OCA77976.1
HOG01210	SIR18046.1	SIS32716.1	WP_027373257.1	AKK73546.1	OCA77977.1	JUb275_02821	JUb129_02780
HOG01211	SIR18073.1	SIS32720.1	WP_062696638.1	AKK73545.1	OCA77978.1	JUb275_02826	JUb129_02785
HOG01212	SIR18097.1	SIS32723.1	WP_062696639.1	AKK73544.1	OCA77979.1	JUb275_02827	JUb129_02786
HOG01213	SIR18120.1	SIS32726.1	WP_062696640.1	AKK73543.1	OCA77980.1	JUb275_02828	JUb129_02787
HOG01214	SIR18145.1	SIS32730.1	WP_062696641.1	AKK73542.1	OCA77981.1	JUb275_02829	JUb129_02788
HOG01215	SIR18196.1	SIS32737.1	WP_062696642.1	AKK73541.1	OCA77982.1	JUb275_02831	JUb129_02790
HOG01216	SIQ56835.1	SIS32743.1	WP_062696643.1	AKK73540.1	OCA77983.1	JUb275_02832	JUb129_02791
HOG01217	SIR18170.1	SIS32733.1	WP_082377003.1	AKK74948.1	OCA77984.1	JUb275_02830	JUb129_02789
HOG01218	SIQ18265.1	SIS39431.1	WP_062697695.1	AKK71869.1	OCA77985.1	JUb275_03405	JUb129_03364
HOG01219	SIS39437.1	WP_062697693.1	AKK71870.1	OCA77986.1	JUb275_03406	JUb129_03365
HOG01220	SIQ18294.1	SIS39443.1	WP_062697691.1	AKK71871.1	OCA77987.1	JUb275_03407	JUb129_03366
HOG01221	SIQ18324.1	SIS39448.1	WP_062697689.1	AKK71872.1	OCA77988.1	JUb275_03408	JUb129_03367
HOG01222	SIQ18356.1	SIS39455.1	WP_062697687.1	AKK71873.1	OCA77989.1	JUb275_03409	JUb129_03368
HOG01223	SIR36569.1	SIS39462.1	WP_062697685.1	AKK71874.1	OCA77991.1	JUb275_03411	JUb129_03370
HOG01224	SIR36523.1	SIS27967.1	WP_062697683.1	AKK71875.1	OCA77992.1	JUb275_03412	JUb129_03371
HOG01225	SIQ11632.1	SIS29129.1	WP_062700079.1	AKK74373.1	OCA80082.1	SIS28496.1	WP_062699540.1	AKK74137.1	OCA78161.1	JUb275_02306	JUb129_02281
HOG01226	SIR36500.1	SIS39469.1	WP_062697681.1	AKK71876.1	OCA77993.1	JUb275_03414	JUb129_03373
HOG01227	SIR36471.1	SIS39473.1	WP_062697680.1	AKK71877.1	OCA77994.1
HOG01228	SIR36447.1	SIS39478.1	WP_062697678.1	AKK71878.1	OCA77995.1	JUb275_03415	JUb129_03374
HOG01229	SIR36426.1	SIS39481.1	WP_062697676.1	AKK74776.1	OCA77996.1	JUb275_03416	JUb129_03375
HOG01230	SIR36357.1	SIS39493.1	WP_062697674.1	AKK71879.1	OCA77997.1	JUb275_03417	JUb129_03376
HOG01231	SIS39501.1	WP_062697672.1	OCA77998.1
HOG01232	SIS39506.1	WP_062697920.1	OCA77999.1
HOG01233	SIS39516.1	WP_062697644.1	AKK71880.1	OCA78001.1
HOG01234	SIR37624.1	SIS39525.1	WP_062697646.1	AKK71881.1	OCA78002.1	JUb275_03418	JUb129_03377
HOG01235	SIR37602.1	SIS39530.1	WP_062697648.1	AKK71882.1	OCA78003.1	JUb275_03419	JUb129_03378
HOG01236	SIR36592.1	SIS39548.1	WP_062697660.1	AKK71884.1	OCA78004.1	JUb275_03421	JUb129_03380
HOG01237	SIS30371.1	OCA78005.1
HOG01238	SIR36618.1	SIS39554.1	WP_062697662.1	AKK71885.1	OCA78006.1	JUb275_03422	JUb129_03381
HOG01239	AKK71886.1	OCA78007.1
HOG01240	SIQ94980.1	SIS33251.1	AKK71319.1	WP_062697664.1	AKK71968.1	OCA78008.1
HOG01241	SIR07896.1	SIS45778.1	WP_062698524.1	AKK72261.1	OCA78009.1	JUb275_00138	JUb129_00972
HOG01242	SIQ45341.1	AKK72831.1	AKK73424.1	OCA78010.1	OCA78012.1	OCA78013.1
HOG01243	SIR07986.1	SIS45764.1	WP_062698948.1	AKK72262.1	OCA78011.1	JUb275_00140	JUb129_00969
HOG01244	SIR08011.1	WP_062698528.1	OCA78014.1	JUb275_00141	JUb129_00968
HOG01245	SIR08040.1	SIS45756.1	WP_062698530.1	AKK72264.1	OCA78015.1	JUb275_00142	JUb129_00967
HOG01246	SIR08069.1	SIS45749.1	WP_062698533.1	AKK72265.1	OCA78016.1	JUb275_00143	JUb129_00966
HOG01247	SIR08094.1	SIS45742.1	WP_062698536.1	AKK72266.1	OCA78017.1	JUb275_00144	JUb129_00965
HOG01248	SIR08124.1	SIS45735.1	WP_062698538.1	AKK72267.1	OCA78018.1	JUb275_00145	JUb129_00964
HOG01249	SIR08147.1	SIS45731.1	WP_062698540.1	AKK74807.1	OCA78019.1	JUb275_00146	JUb129_00963
HOG01250	SIR08209.1	SIS45717.1	WP_062698541.1	AKK74808.1	OCA78020.1	JUb275_00147	JUb129_00962
HOG01251	SIR08269.1	SIS45712.1	WP_062698543.1	AKK72268.1	OCA78021.1	JUb275_00148	JUb129_00961
HOG01252	SIR08294.1	SIS45707.1	WP_062698545.1	AKK72269.1	OCA78022.1	JUb275_00149	JUb129_00960
HOG01253	SIR08372.1	SIS45686.1	WP_062698548.1	AKK72271.1	OCA78023.1	JUb275_00151	JUb129_00958
HOG01254	SIR08398.1	SIS45680.1	WP_062698550.1	AKK72272.1	OCA78024.1	JUb275_00152	JUb129_00957
HOG01255	SIR08426.1	SIS45673.1	WP_062698950.1	AKK72273.1	OCA78025.1	JUb275_00153	JUb129_00956
HOG01256	SIR08557.1	SIS45657.1	WP_062698559.1	AKK72274.1	OCA78026.1	JUb275_00155	JUb129_00954
HOG01257	SIR08587.1	SIS45650.1	WP_062698561.1	AKK72275.1	OCA78027.1	JUb275_00156	JUb129_00953
HOG01258	SIR08615.1	SIS45642.1	WP_062698562.1	AKK72276.1	OCA78028.1	JUb275_00157	JUb129_00952
HOG01259	SIR08673.1	SIS45635.1	WP_062698564.1	AKK72277.1	OCA78029.1	JUb275_00158	JUb129_00951
HOG01260	SIR08701.1	SIS45622.1	WP_062698566.1	AKK72278.1	OCA78030.1	JUb275_00159	JUb129_00950
HOG01261	SIR08792.1	SIS45589.1	WP_062698574.1	AKK72281.1	OCA78031.1	JUb275_00162	JUb129_00947
HOG01262	SIR08818.1	SIS45581.1	WP_062698575.1	AKK72282.1	OCA78032.1	JUb275_00163	JUb129_00946
HOG01263	SIR08872.1	SIS45549.1	WP_062698581.1	AKK72285.1	OCA78033.1	JUb275_00167	JUb129_00944
HOG01264	SIR08908.1	SIS45541.1	WP_062698583.1	AKK72286.1	OCA78034.1	JUb275_00168	JUb129_00943
HOG01265	SIR08962.1	SIS45524.1	WP_062698594.1	AKK72288.1	OCA78035.1	JUb275_00170	JUb129_00941
HOG01266	SIR08991.1	SIS45515.1	WP_062698595.1	OCA78036.1	JUb275_00171	JUb129_00940
HOG01267	SIR09018.1	SIS45507.1	WP_062698596.1	AKK72289.1	OCA78037.1	JUb275_00172	JUb129_00939
HOG01268	SIR09044.1	SIS45499.1	WP_062698597.1	AKK72290.1	OCA78038.1	JUb275_00173	JUb129_00938
HOG01269	SIR09072.1	SIS45491.1	WP_062698599.1	OCA78039.1
HOG01270	SIR09095.1	SIS45481.1	WP_062698605.1	AKK72291.1	OCA78040.1	JUb275_00174	JUb129_00937
HOG01271	SIS45473.1	WP_062698607.1	AKK72292.1	OCA78041.1	JUb275_00175	JUb129_00936
HOG01272	SIR09115.1	SIS45467.1	WP_062698610.1	AKK72293.1	OCA78042.1	JUb275_00176	JUb129_00935
HOG01273	SIR09144.1	SIS45459.1	WP_002983772.1	AKK72294.1	OCA78043.1	JUb275_00177	JUb129_00934
HOG01274	SIR09174.1	SIS45452.1	WP_062698612.1	AKK72295.1	OCA78044.1	JUb275_00178	JUb129_00933
HOG01275	SIR09194.1	SIS45443.1	WP_062698614.1	AKK72296.1	OCA78045.1
HOG01276	SIR09223.1	SIS45436.1	WP_062698616.1	AKK72297.1	OCA78046.1	JUb275_00179	JUb129_00932
HOG01277	SIR09247.1	SIS45428.1	WP_062698618.1	AKK72298.1	OCA78047.1	JUb275_00180	JUb129_00931
HOG01278	SIR09325.1	SIS45420.1	WP_062698628.1	AKK72299.1	OCA78048.1	JUb275_00181	JUb129_00930
HOG01279	SIP93459.1	SIS40289.1	SIS45412.1	WP_062698630.1	AKK72300.1	OCA78049.1
HOG01280	SIP93486.1	SIS45402.1	WP_062698952.1	AKK72301.1	OCA78050.1
HOG01281	WP_062698632.1	OCA78051.1
HOG01282	SIR09406.1	SIS45387.1	WP_062698636.1	AKK72303.1	OCA78052.1	JUb275_00182	JUb129_00929
HOG01283	SIR09479.1	SIS45372.1	WP_062698638.1	AKK74812.1	OCA78053.1	JUb275_00185	JUb129_00926
HOG01284	SIR09507.1	SIS45363.1	WP_062698640.1	AKK72305.1	OCA78054.1	JUb275_00186	JUb129_00925
HOG01285	SIR09540.1	SIS45354.1	WP_062698641.1	AKK72306.1	OCA78055.1	JUb275_00188	JUb129_00923
HOG01286	SIR09565.1	SIS45346.1	WP_062698642.1	AKK72307.1	OCA78056.1	JUb275_00189	JUb129_00922
HOG01287	SIR09593.1	SIS45338.1	WP_062698643.1	AKK72308.1	OCA78057.1	JUb275_00190	JUb129_00921
HOG01288	SIR09617.1	SIS45328.1	WP_062698645.1	AKK72309.1	OCA78058.1	JUb275_00191	JUb129_00920
HOG01289	SIR09642.1	SIS45319.1	WP_062698646.1	AKK72310.1	OCA78059.1	JUb275_00192	JUb129_00919
HOG01290	SIR09661.1	SIS45311.1	WP_062698647.1	AKK72311.1	OCA78060.1	JUb275_00193	JUb129_00918
HOG01291	SIR09682.1	SIS45301.1	WP_062698648.1	AKK72312.1	OCA78061.1	JUb275_00194	JUb129_00917
HOG01292	SIR09702.1	SIS45291.1	WP_062698650.1	AKK72313.1	OCA78062.1	JUb275_00195	JUb129_00916
HOG01293	SIR09725.1	SIS45283.1	WP_062698651.1	AKK74813.1	OCA78063.1	JUb275_00196	JUb129_00915
HOG01294	SIR19272.1	OCA78064.1
HOG01295	SIR09751.1	SIS45264.1	WP_062698652.1	AKK72314.1	OCA78065.1	JUb275_00197	JUb129_00914
HOG01296	SIR09771.1	SIS45255.1	WP_062698653.1	AKK72315.1	OCA78066.1	JUb275_00198	JUb129_00913
HOG01297	SIR09792.1	SIS45246.1	WP_062698654.1	AKK72316.1	OCA78067.1	JUb275_00199	JUb129_00912
HOG01298	SIR09855.1	SIS45219.1	WP_062698660.1	AKK72318.1	OCA78068.1	JUb275_00202	JUb129_00909
HOG01299	SIR09887.1	SIS45210.1	WP_062698662.1	AKK72319.1	OCA78069.1	JUb275_00203	JUb129_00908
HOG01300	SIR07926.1	SIS45770.1	WP_062698526.1	AKK74806.1	OCA78070.1	OCA78071.1	JUb275_00139	JUb129_00971
HOG01301	SIR08345.1	SIS45693.1	WP_062698546.1	AKK72270.1	OCA78072.1	JUb275_00150	JUb129_00959
HOG01302	SIR08533.1	SIS45665.1	WP_082377059.1	AKK74809.1	OCA78073.1	JUb275_00154	JUb129_00955
HOG01303	SIR08734.1	SIS45613.1	WP_062698568.1	AKK72279.1	OCA78074.1	JUb275_00160	JUb129_00949
HOG01304	SIR08763.1	SIS45598.1	WP_062698572.1	AKK74810.1	OCA78075.1	JUb275_00161	JUb129_00948
HOG01305	SIR08847.1	SIS45556.1	WP_062698580.1	AKK74811.1	OCA78076.1	JUb275_00165	JUb129_00945
HOG01306	SIR08938.1	SIS45532.1	WP_062698585.1	AKK72287.1	OCA78077.1	JUb275_00169	JUb129_00942
HOG01307	SIS45395.1	WP_062698634.1	AKK72302.1	OCA78078.1
HOG01308	SIR09452.1	SIS45379.1	WP_062698954.1	AKK72304.1	OCA78079.1	JUb275_00184	JUb129_00927
HOG01309	SIR09817.1	SIS45236.1	WP_062698656.1	AKK72317.1	OCA78080.1	JUb275_00200	JUb129_00911
HOG01310	SIR09837.1	SIS45226.1	WP_082377060.1	AKK74814.1	OCA78081.1	JUb275_00201	JUb129_00910
HOG01311	SIP90406.1	SIS32145.1	OCA78082.1
HOG01312	SIR00033.1	WP_062699609.1	OCA78085.1
HOG01313	WP_062696336.1	OCA78087.1
HOG01314	SIQ01498.1	OCA78088.1	JUb129_02912
HOG01315	SIQ96479.1	SIS30662.1	WP_062696528.1	OCA78089.1
HOG01316	AKK72100.1	SIS33335.1	SIS47812.1	SIS60473.1	WP_062696090.1	WP_062701499.1	AKK71249.1	AKK71250.1	AKK72723.1	AKK72724.1	AKK73173.1	AKK74548.1	AKK74549.1	JUb129_00078	JUb129_01115	JUb129_01135	JUb129_01262	JUb129_03791	JUb275_01103	JUb275_01122	JUb275_02799	JUb129_02756	JUb275_00391	JUb129_00717	JUb275_03253	JUb129_03250
HOG01317	SIS28358.1	WP_062703184.1	OCA79922.1	AKK73405.1	OCA78090.1	JUb275_02286	JUb129_02261
HOG01318	SIS49932.1	AKK73404.1	OCA78091.1	OCA78095.1	OCA78098.1
HOG01319	AKK73402.1	OCA78093.1	OCA78099.1
HOG01320	SIQ44328.1	WP_062701691.1	AKK73061.1	OCA78097.1
HOG01321	SIP90461.1	SIQ08138.1	SIQ08198.1	SIQ93920.1	SIS52756.1	SIS58611.1	WP_062699204.1	WP_062703326.1	OCA78826.1	AKK73403.1	OCA78100.1	OCA78108.1	JUb129_01761	JUb275_03009	JUb129_03041
HOG01322	SIQ59270.1	SIS30327.1	WP_062696361.1	OCA78104.1
HOG01323	SIP89216.1	SIS35042.1	WP_062700910.1	AKK72968.1	OCA78110.1	JUb275_00859	JUb129_00231
HOG01324	SIP89236.1	SIS35040.1	WP_062700912.1	AKK72969.1	OCA78111.1	JUb275_00860	JUb129_00230
HOG01325	SIP89261.1	SIS35038.1	WP_062700914.1	AKK72970.1	OCA78112.1	JUb275_00861	JUb129_00229
HOG01326	SIP89300.1	SIS35036.1	WP_062700916.1	AKK72971.1	OCA78113.1	JUb275_00862	JUb129_00228
HOG01327	SIP89323.1	SIS35034.1	WP_062700918.1	AKK72972.1	OCA78114.1	JUb275_00863	JUb129_00227
HOG01328	SIP89348.1	SIS35032.1	WP_062700920.1	AKK72973.1	OCA78115.1	JUb275_00864	JUb129_00226
HOG01329	SIP89364.1	SIS35030.1	WP_062700923.1	AKK72974.1	OCA78116.1	JUb275_00865	JUb129_00225
HOG01330	SIP89385.1	SIS35029.1	WP_062700925.1	AKK72975.1	OCA78117.1	JUb275_00866	JUb129_00224
HOG01331	SIP89406.1	SIS35027.1	WP_062700927.1	AKK72976.1	OCA78118.1	JUb275_00867	JUb129_00223
HOG01332	SIP89452.1	SIS35025.1	WP_062700928.1	AKK72977.1	OCA78120.1	JUb275_00868	JUb129_00222
HOG01333	SIP89493.1	SIS35023.1	WP_062700930.1	AKK72978.1	OCA78121.1	JUb275_00869	JUb129_00221
HOG01334	SIP89578.1	SIS35016.1	WP_062700937.1	AKK72981.1	OCA78122.1	JUb275_00877	JUb129_00215
HOG01335	SIP89599.1	SIS35014.1	WP_062700939.1	AKK72982.1	OCA78123.1	JUb275_00878	JUb129_00214
HOG01336	SIP89625.1	SIS35008.1	WP_062700941.1	AKK72983.1	OCA78124.1	JUb275_00879	JUb129_00213
HOG01337	SIP89646.1	WP_062700942.1	AKK72984.1	OCA78125.1	JUb129_03734	JUb129_03827
HOG01338	SIP89666.1	SIS35007.1	WP_062700944.1	OCA78126.1	JUb275_00880	JUb129_00212
HOG01339	SIP89691.1	SIS35005.1	WP_062700946.1	AKK72985.1	OCA78128.1	JUb275_00003	JUb275_00881	JUb129_00211
HOG01340	SIP89735.1	SIS34990.1	WP_062700948.1	AKK72986.1	OCA78129.1
HOG01341	SIP89757.1	SIS34986.1	WP_062700950.1	AKK72987.1	OCA78130.1	JUb275_00006	JUb275_00883	JUb275_00889	JUb129_00209
HOG01342	WP_062700952.1	AKK72988.1	OCA78131.1
HOG01343	SIP89784.1	SIS34979.1	WP_062700954.1	AKK72989.1	OCA78132.1	JUb275_00007	JUb275_00884	JUb275_00890	JUb129_00208
HOG01344	SIP89519.1	SIS35021.1	WP_062700932.1	AKK72979.1	OCA78133.1	JUb275_00874	JUb129_00218
HOG01345	SIP89549.1	SIS35019.1	WP_062700934.1	AKK72980.1	OCA78134.1	JUb275_00876	JUb129_00216
HOG01346	SIR36638.1	SIS39571.1	WP_062697916.1	AKK71969.1	OCA78135.1	JUb275_03423	JUb129_03382
HOG01347	SIR36737.1	SIS39597.1	WP_062697667.1	AKK71972.1	OCA78136.1	JUb275_03428	JUb129_03387
HOG01348	SIR36712.1	SIS39592.1	OCA78137.1
HOG01349	SIR36659.1	SIS39585.1	WP_062697666.1	AKK71971.1	OCA78138.1	JUb275_03427	JUb129_03386
HOG01350	SIS29341.1	OCA79898.1	SIS39579.1	WP_062697918.1	AKK71970.1	OCA78139.1	JUb129_03810	JUb275_03426	JUb129_03385
HOG01351	SIQ23753.1	SIS39605.1	WP_062697642.1	AKK71973.1	OCA78140.1
HOG01352	WP_062697640.1	AKK71974.1	OCA78141.1	JUb275_03429	JUb129_03388
HOG01353	SIR36771.1	SIS39612.1	WP_062697638.1	AKK71975.1	OCA78142.1	JUb275_03430	JUb129_03389
HOG01354	SIR36794.1	SIS39619.1	WP_062697636.1	AKK74783.1	OCA78143.1	JUb275_03431	JUb129_03390
HOG01355	SIS32897.1	OCA78144.1
HOG01356	SIS39640.1	WP_062697912.1	AKK71980.1	OCA78145.1
HOG01357	SIS39669.1	WP_062697626.1	AKK71981.1	OCA78147.1	JUb275_03436	JUb129_03395
HOG01358	SIR39011.1	OCA78961.1	AKK71982.1	OCA78148.1
HOG01359	JUb275_00378	JUb129_00731
HOG01360	JUb275_02794	JUb129_02751
HOG01361	SIQ99867.1	WP_062696318.1	AKK71983.1	OCA78149.1	SIS50186.1	WP_062698991.1	AKK73981.1	OCA79408.1	JUb129_01475	JUb275_01260	JUb129_01319	JUb275_03327	JUb129_03312	JUb275_03326	JUb129_03311	JUb275_01892	JUb129_01934	JUb275_01971	JUb129_02025	JUb275_01973	JUb129_02026	JUb275_03246	JUb129_03243
HOG01362	SIQ68859.1	SIS49981.1	WP_082377344.1	AKK73894.1	OCA80219.1
HOG01363	SIR14496.1	SIS29450.1	SIS35065.1	WP_062696020.1	WP_062703069.1	AKK74510.1	AKK73982.1	OCA79407.1	AKK71984.1	OCA78150.1	JUb129_01318	JUb129_01476	JUb275_02329	JUb275_03325	JUb275_01259	JUb129_01317	JUb275_01891	JUb129_01933	JUb275_01974	JUb129_02027	JUb275_01189	JUb129_01233
HOG01364	SIP96240.1	SIS39688.1	WP_062697620.1	AKK71986.1	OCA78151.1	JUb275_03439	JUb129_03398
HOG01365	SIP96179.1	SIS39703.1	WP_062697617.1	AKK71988.1	OCA78152.1	JUb275_03441	JUb129_03400
HOG01366	SIP96292.1	SIS39677.1	WP_062697624.1	AKK71985.1	OCA78153.1	JUb275_03437	JUb129_03396
HOG01367	SIP96268.1	SIS39682.1	WP_062697622.1	AKK74784.1	OCA78154.1	JUb275_03438	JUb129_03397
HOG01368	SIP96210.1	SIS39696.1	WP_082377032.1	AKK71987.1	OCA78155.1	JUb275_03440	JUb129_03399
HOG01369	SIS28482.1	WP_062699545.1	AKK74135.1	OCA78158.1
HOG01370	SIQ09739.1	SIS28486.1	WP_062699542.1	OCA78159.1
HOG01371	SIQ09693.1	SIS28489.1	AKK74136.1	OCA78160.1
HOG01372	SIQ07978.1	WP_062699526.1	AKK74138.1	OCA78163.1
HOG01373	WP_062699831.1	AKK75012.1	OCA78164.1
HOG01374	SIQ93780.1	SIS28499.1	WP_062699524.1	AKK75013.1	OCA78165.1
HOG01375	SIQ91328.1	SIS35968.1	AKK74139.1	OCA78166.1	JUb275_02274	JUb129_02244
HOG01376	SIQ91354.1	SIS35967.1	AKK74140.1	OCA78167.1	JUb275_02275	JUb129_02245
HOG01377	SIS35966.1	OCA78169.1
HOG01378	SIS35965.1	OCA78170.1
HOG01379	SIS35964.1	AKK74141.1	OCA78171.1	JUb129_02247
HOG01380	SIS28510.1	WP_062699518.1	AKK74143.1	OCA78173.1
HOG01381	WP_062696476.1	OCA78174.1
HOG01382	AKK74145.1	OCA78175.1
HOG01383	SIS28514.1	WP_062699516.1	AKK74146.1	OCA78176.1
HOG01384	SIS28519.1	WP_062699514.1	AKK74147.1	OCA78177.1
HOG01385	SIS32945.1	WP_062696696.1	OCA78178.1
HOG01386	SIP96043.1	AKK71995.1	SIS39746.1	OCA78180.1	JUb275_03445
HOG01387	SIP96064.1	AKK71994.1	SIS39738.1	OCA78181.1	JUb275_03444
HOG01388	SIQ74579.1	SIS36124.1	WP_062700597.1	AKK72551.1	OCA78184.1	JUb275_00495	JUb129_00611
HOG01389	SIQ74615.1	SIS36121.1	WP_062700598.1	AKK72552.1	OCA78185.1	JUb275_02772	JUb129_02724	JUb275_01422	JUb129_01492	JUb275_00496	JUb129_00610
HOG01390	SIQ74642.1	SIS36120.1	WP_062700600.1	AKK72553.1	OCA78186.1	JUb275_00497	JUb129_00609
HOG01391	SIQ74698.1	SIS36116.1	WP_062700602.1	AKK72555.1	OCA78187.1	JUb275_00499	JUb129_00607
HOG01392	SIQ74728.1	SIS36114.1	WP_062700604.1	AKK72556.1	OCA78188.1	JUb275_00500	JUb129_00606
HOG01393	SIQ74759.1	SIS36110.1	WP_062700606.1	AKK72557.1	OCA78189.1	JUb275_00501	JUb129_00605
HOG01394	SIQ74789.1	SIS36108.1	WP_062700608.1	AKK72558.1	OCA78190.1	JUb275_00502	JUb129_00604
HOG01395	SIQ74821.1	SIS36106.1	WP_062700703.1	AKK74846.1	OCA78191.1
HOG01396	SIQ74881.1	SIS36104.1	WP_062700611.1	AKK72559.1	OCA78192.1	JUb275_00503	JUb129_00603
HOG01397	SIQ74912.1	SIS36102.1	WP_062700613.1	AKK72560.1	OCA78193.1	JUb275_00504	JUb129_00602
HOG01398	SIQ74940.1	SIS36100.1	WP_062700615.1	AKK72561.1	OCA78194.1	JUb275_00505	JUb129_00601
HOG01399	SIQ74971.1	SIS36098.1	WP_062700617.1	AKK72562.1	OCA78195.1	JUb275_00506	JUb129_00600
HOG01400	SIQ75001.1	SIS36096.1	WP_062700618.1	AKK72563.1	OCA78196.1	JUb275_00507	JUb129_00599
HOG01401	SIQ75032.1	SIS36094.1	WP_062700620.1	AKK72564.1	OCA78197.1	JUb275_00508	JUb129_00598
HOG01402	SIQ75088.1	SIS36091.1	WP_062700623.1	AKK72565.1	OCA78198.1	JUb275_00509	JUb129_00597
HOG01403	SIQ75119.1	SIS36090.1	WP_062700625.1	AKK72578.1	OCA78199.1	JUb275_00510	JUb129_00596
HOG01404	SIQ75148.1	SIS36088.1	WP_062700627.1	AKK72579.1	OCA78200.1	JUb275_00511	JUb129_00595
HOG01405	SIQ75184.1	SIS36086.1	WP_062700630.1	AKK72580.1	OCA78201.1	JUb275_00512	JUb129_00594
HOG01406	SIQ75216.1	SIS36084.1	WP_062700632.1	AKK72581.1	OCA78202.1	JUb275_00513	JUb129_00593
HOG01407	SIQ75248.1	SIS36082.1	WP_062700634.1	AKK72582.1	OCA78203.1	JUb275_00514	JUb129_00592
HOG01408	SIQ75281.1	SIS36080.1	WP_062700636.1	AKK74847.1	OCA78204.1	JUb275_00515	JUb129_00591
HOG01409	SIS36078.1	WP_062700638.1	OCA78205.1
HOG01410	SIS36076.1	WP_062700640.1	OCA78206.1
HOG01411	SIQ75316.1	SIS36074.1	WP_062700642.1	AKK72583.1	OCA78207.1	JUb275_00516	JUb129_00590
HOG01412	SIQ75343.1	SIS36072.1	WP_062700644.1	AKK72584.1	OCA78208.1
HOG01413	SIS36068.1	WP_062700646.1	AKK72585.1	OCA78209.1
HOG01414	SIQ75376.1	SIS36066.1	WP_062700648.1	AKK72586.1	OCA78210.1	JUb275_00517	JUb129_00588
HOG01415	SIQ75497.1	SIS36060.1	WP_062700650.1	OCA78211.1	JUb275_00519	JUb129_00586
HOG01416	SIQ75524.1	SIS36058.1	WP_062700652.1	OCA78212.1	JUb275_00520	JUb129_00585
HOG01417	SIQ75556.1	SIS36056.1	WP_062700654.1	OCA78213.1	JUb275_00521	JUb129_00584
HOG01418	SIQ75585.1	WP_062700656.1	AKK72588.1	OCA78214.1
HOG01419	SIQ75620.1	SIS36054.1	WP_062700658.1	AKK72589.1	OCA78215.1	JUb275_00522	JUb129_00583
HOG01420	SIQ82216.1	WP_062700591.1	OCA78216.1
HOG01421	SIQ74673.1	SIS36118.1	WP_062700701.1	AKK72554.1	OCA78217.1	JUb275_00498	JUb129_00608
HOG01422	SIR28145.1	SIS48538.1	WP_062701288.1	AKK73256.1	OCA78218.1	JUb275_03209	JUb129_03206
HOG01423	SIR28172.1	SIS48531.1	WP_062701290.1	AKK73255.1	OCA78219.1	JUb275_03210	JUb129_03207
HOG01424	WP_062701294.1	OCA78220.1
HOG01425	SIR28222.1	SIS48519.1	WP_062701549.1	AKK73253.1	OCA78221.1	JUb275_03212	JUb129_03209
HOG01426	SIR28310.1	SIS48506.1	WP_062701298.1	AKK73249.1	OCA78222.1	JUb275_03213	JUb129_03210
HOG01427	SIR28352.1	SIS48501.1	WP_062701300.1	AKK73248.1	OCA78223.1	JUb275_03214	JUb129_03211
HOG01428	SIQ79272.1	SIS47794.1	AKK74631.1	WP_062696147.1	AKK73247.1	OCA78224.1	JUb129_00086	JUb129_01198	JUb129_02840
HOG01429	SIR28380.1	SIS48487.1	WP_062701303.1	AKK73246.1	OCA78225.1	JUb275_03215	JUb129_03212
HOG01430	SIR28413.1	SIS48480.1	WP_062701305.1	AKK73245.1	OCA78226.1	JUb275_03216	JUb129_03213
HOG01431	SIR28443.1	SIS48474.1	WP_062701307.1	AKK73244.1	OCA78227.1	JUb275_03217	JUb129_03214
HOG01432	SIS48466.1	WP_062701309.1	AKK73243.1	OCA78228.1	JUb275_03218	JUb129_03216
HOG01433	SIS48460.1	WP_062701311.1	AKK73242.1	OCA78229.1	JUb275_03219	JUb129_03217
HOG01434	SIR28470.1	SIS48453.1	WP_062701312.1	AKK73241.1	OCA78230.1	JUb275_03220	JUb129_03218
HOG01435	SIR28495.1	SIS48447.1	WP_062701314.1	AKK73240.1	OCA78231.1	JUb275_03221	JUb129_03219
HOG01436	SIR28507.1	SIS48441.1	WP_062701316.1	AKK73239.1	OCA78232.1	JUb275_03222	JUb129_03220
HOG01437	SIR28532.1	SIS48434.1	WP_062701318.1	AKK73238.1	OCA78233.1	JUb275_03223	JUb129_03221
HOG01438	SIR28564.1	SIS48426.1	WP_062701551.1	AKK73237.1	OCA78234.1	JUb275_03224	JUb129_03222
HOG01439	SIR28591.1	SIS48419.1	WP_062701320.1	AKK73236.1	OCA78235.1	JUb275_03225	JUb129_03223
HOG01440	SIS48411.1	AKK73235.1	OCA78236.1
HOG01441	SIR28648.1	SIS48372.1	WP_062701322.1	AKK73233.1	OCA78238.1	JUb275_03226	JUb129_03224
HOG01442	SIR28680.1	SIS48362.1	WP_062701553.1	AKK74916.1	OCA78239.1	JUb275_03227	JUb129_03225
HOG01443	SIQ54840.1	SIS48354.1	WP_062701556.1	AKK73232.1	OCA78240.1
HOG01444	SIR07836.1	SIS48345.1	WP_062701324.1	AKK73231.1	OCA78241.1
HOG01445	SIR28708.1	SIS48338.1	WP_062701326.1	AKK73230.1	OCA78242.1	JUb275_03228	JUb129_03226
HOG01446	SIR28736.1	SIS48328.1	WP_062701328.1	AKK73229.1	OCA78243.1	JUb275_03231	JUb129_03228
HOG01447	SIR28200.1	SIS48525.1	WP_062701292.1	AKK73254.1	OCA78244.1	JUb275_03211	JUb129_03208
HOG01448	SIQ21166.1	SIS33144.1	SIS35404.1	WP_062700731.1	AKK74882.1	OCA78245.1	JUb275_00756	JUb129_00352
HOG01449	SIQ21227.1	SIS33148.1	SIS35411.1	WP_062700729.1	OCA78246.1	JUb275_00754	JUb129_00354
HOG01450	SIQ85054.1	OCA78247.1
HOG01451	WP_062700727.1	AKK73415.1	OCA78248.1
HOG01452	SIP87553.1	SIS35442.1	WP_062700722.1	AKK72863.1	OCA78250.1
HOG01453	SIP87542.1	SIS35467.1	WP_062700720.1	AKK72858.1	OCA78251.1	JUb275_00753	JUb129_00355
HOG01454	SIP87522.1	SIS35471.1	WP_062700716.1	AKK72857.1	OCA78252.1	JUb275_00751	JUb129_00359
HOG01455	SIP87505.1	SIS35474.1	WP_062700956.1	AKK72856.1	OCA78253.1	JUb275_00750	JUb129_00360
HOG01456	SIP87489.1	SIS35478.1	WP_062700714.1	AKK72855.1	OCA78254.1	JUb275_00749	JUb129_00361
HOG01457	SIP87468.1	SIS35481.1	WP_062700712.1	AKK72854.1	OCA78255.1	JUb275_00748	JUb129_00362
HOG01458	SIP87451.1	SIS35485.1	WP_062700710.1	AKK72853.1	OCA78256.1	JUb275_00747	JUb129_00363
HOG01459	SIP87435.1	SIS35488.1	WP_062700708.1	AKK72852.1	OCA78257.1	JUb275_00746	JUb129_00364
HOG01460	SIQ44041.1	OCA78261.1	AKK73071.1
HOG01461	OCA78259.1	SIS35496.1	AKK71524.1	OCA80476.1	JUb275_01517	JUb129_01601
HOG01462	SIP87354.1	AKK72848.1
HOG01463	SIS35408.1	WP_082377157.1	AKK74881.1	OCA78262.1	JUb275_00755	JUb129_00353
HOG01464	SIP87422.1	WP_062702016.1	WP_062702018.1	AKK72851.1	OCA78263.1	JUb275_00005	JUb275_00882	JUb129_00210
HOG01465	SIQ23295.1	SIS29749.1	WP_062696216.1	AKK74600.1	OCA78264.1
HOG01466	SIQ57322.1	SIS30309.1	WP_062696460.1	AKK71266.1	OCA78265.1	JUb275_01730	JUb129_01798
HOG01467	WP_062696461.1	OCA78266.1
HOG01468	SIQ57288.1	SIS30310.1	WP_062696462.1	AKK71267.1	OCA78267.1	JUb275_01729	JUb129_01797
HOG01469	SIS30311.1	WP_062696463.1	AKK71268.1	OCA78268.1	JUb275_01728	JUb129_01796
HOG01470	SIS30312.1	WP_062696464.1	AKK71269.1	OCA78269.1	JUb275_01727	JUb129_01795
HOG01471	SIS30313.1	WP_062696465.1	AKK74721.1	OCA78270.1	JUb275_01726	JUb129_01794
HOG01472	SIQ57220.1	SIS30314.1	WP_062696466.1	AKK71270.1	OCA78271.1	JUb275_01725	JUb129_01793
HOG01473	AKK74198.1	OCA78272.1
HOG01474	SIQ24329.1	SIS30316.1	WP_062696468.1	AKK71272.1	OCA78273.1	JUb275_01723	JUb129_01791
HOG01475	SIQ24360.1	SIS30317.1	WP_062696469.1	AKK71273.1	OCA78274.1	JUb275_01720	JUb129_01788
HOG01476	SIS30318.1	OCA78275.1
HOG01477	SIS30319.1	OCA78276.1
HOG01478	SIS30320.1	OCA78277.1
HOG01479	SIQ24649.1	SIS30322.1	WP_062696470.1	AKK71274.1	OCA78282.1	JUb275_01719	JUb129_01787
HOG01480	SIQ59373.1	SIS30325.1	WP_062696358.1	OCA78283.1
HOG01481	WP_062696478.1	SIR22171.1	SIS50236.1	WP_062697914.1	AKK73986.1	OCA78284.1	JUb275_03106	JUb129_03145
HOG01482	SIR22140.1	SIS50220.1	AKK73985.1	OCA78285.1
HOG01483	SIQ59306.1	SIS30326.1	WP_062696360.1	OCA78286.1
HOG01484	SIQ59237.1	OCA78287.1	SIS35822.1
HOG01485	SIQ59169.1	OCA78288.1
HOG01486	SIQ59136.1	SIS30328.1	OCA78289.1	JUb275_01718	JUb129_01786
HOG01487	SIQ59104.1	OCA78290.1
HOG01488	SIQ57184.1	SIS30315.1	WP_062696467.1	AKK71271.1	OCA78291.1	JUb275_01724	JUb129_01792
HOG01489	SIQ85570.1	WP_062703271.1
HOG01490	SIS35839.1	WP_062696421.1	OCA78293.1	OCA79940.1
HOG01491	SIQ01171.1	SIS35928.1	WP_062698437.1
HOG01492	SIQ59203.1	OCA78294.1
HOG01493	SIP89193.1	SIS35044.1	WP_062700908.1	AKK72967.1	OCA78295.1	JUb275_00858	JUb129_00232
HOG01494	SIQ05264.1	SIS28006.1	WP_062699732.1	AKK74205.1	OCA78297.1	JUb275_02224	JUb129_02194
HOG01495	SIQ05235.1	SIS28002.1	WP_062699857.1	AKK74206.1	OCA78298.1	JUb275_02223	JUb129_02193
HOG01496	AKK74207.1	OCA78299.1	JUb275_02222	JUb129_02192
HOG01497	AKK74208.1	OCA78300.1	JUb275_02221	JUb129_02191
HOG01498	AKK74209.1	OCA78301.1	JUb275_02220	JUb129_02190
HOG01499	SIQ05185.1	SIS27999.1	WP_062699734.1	AKK74210.1	OCA78302.1	JUb275_02219	JUb129_02189
HOG01500	SIR00466.1	SIS27953.1	AKK74212.1	OCA78303.1
HOG01501	SIS27995.1	OCA78305.1
HOG01502	SIS27993.1	OCA78306.1
HOG01503	SIQ05157.1	SIS27989.1	WP_062699859.1	AKK75022.1	OCA78307.1	JUb275_02218	JUb129_02188
HOG01504	SIQ05127.1	SIS27985.1	WP_062699737.1	OCA78308.1	JUb275_02217	JUb129_02187
HOG01505	SIQ05101.1	SIS27981.1	WP_062699739.1	AKK74214.1	OCA78309.1	JUb275_02216	JUb129_02186
HOG01506	SIS27978.1	OCA78310.1
HOG01507	SIS38022.1	WP_062699573.1	OCA78311.1
HOG01508	AKK71359.1	OCA78313.1
HOG01509	AKK71358.1	OCA78314.1
HOG01510	WP_082377075.1	AKK71357.1	OCA78315.1
HOG01511	AKK71356.1	OCA78316.1
HOG01512	WP_062696409.1	OCA78317.1
HOG01513	WP_062696412.1	OCA78318.1
HOG01514	AKK74216.1	OCA78319.1
HOG01515	AKK74217.1	OCA78320.1
HOG01516	AKK74218.1	OCA78321.1
HOG01517	SIR32971.1	SIS33570.1	SIS51491.1	OCA78324.1	WP_062702598.1	WP_082377080.1	AKK73367.1	OCA79658.1
HOG01518	SIQ05070.1	SIS53883.1	WP_062699320.1	AKK74223.1	OCA78325.1
HOG01519	SIQ05040.1	SIS53863.1	WP_062699318.1	AKK74224.1	OCA78326.1
HOG01520	SIQ64469.1	SIS39346.1	AKK74773.1	OCA78330.1
HOG01521	SIP87406.1	WP_062698096.1	OCA78331.1	OCA79638.1
HOG01522	SIS28984.1	WP_062701993.1	OCA78332.1
HOG01523	SIR17780.1	SIS32657.1	WP_062696632.1	AKK73563.1	OCA78333.1	JUb275_02808	JUb129_02767
HOG01524	SIS30523.1	WP_082376998.1	AKK71378.1	OCA78334.1
HOG01525	WP_062696354.1	AKK73401.1	OCA78338.1
HOG01526	SIR21939.1	SIS33432.1	WP_062702670.1	AKK73392.1	OCA78340.1	JUb275_03013	JUb129_03052
HOG01527	SIR21962.1	SIS33435.1	WP_062702758.1	AKK73391.1	OCA78341.1	JUb275_03014	JUb129_03053
HOG01528	SIR21989.1	WP_082377298.1	AKK74933.1	OCA78342.1
HOG01529	SIR22011.1	WP_062702668.1	AKK73390.1	OCA78343.1
HOG01530	SIR22039.1	WP_062702666.1	AKK73389.1	OCA78344.1
HOG01531	SIR22065.1	SIS33437.1	WP_062702662.1	AKK73387.1	OCA78345.1	JUb275_03015	JUb129_03054
HOG01532	SIR22091.1	SIS33441.1	WP_062702660.1	AKK73386.1	OCA78346.1
HOG01533	SIR22113.1	SIS33444.1	WP_062702658.1	AKK73385.1	OCA78347.1	JUb275_03016	JUb129_03055
HOG01534	SIS33447.1	SIS33451.1	AKK73384.1	OCA78348.1
HOG01535	SIS33461.1	AKK73383.1	OCA78349.1
HOG01536	SIR22301.1	SIS33466.1	WP_062702656.1	OCA78351.1
HOG01537	SIQ21779.1	SIS33471.1	WP_062702654.1	AKK73382.1	OCA78352.1	JUb275_03027	JUb129_03066
HOG01538	SIS33476.1	WP_062702652.1	AKK73381.1	OCA78353.1	JUb275_03026	JUb129_03065
HOG01539	SIS33481.1	WP_062702650.1	AKK73379.1	OCA78354.1	JUb275_03024	JUb129_03063
HOG01540	SIS33486.1	WP_062702648.1	AKK74932.1	OCA78355.1	JUb275_03023	JUb129_03062
HOG01541	SIS33489.1	WP_062702647.1	AKK73378.1	OCA78356.1	JUb275_03022	JUb129_03061
HOG01542	SIS33493.1	WP_062702637.1	AKK73377.1	OCA78357.1	JUb275_03021	JUb129_03060
HOG01543	WP_062696355.1	AKK73400.1	OCA78358.1
HOG01544	SIR21914.1	SIS33428.1	WP_062702760.1	AKK73393.1	OCA78359.1	JUb275_03012	JUb129_03051
HOG01545	SIS33479.1	WP_082377301.1	AKK73380.1	OCA78360.1
HOG01546	SIP87924.1	SIS35315.1	WP_062700771.1	AKK72888.1	OCA78361.1
HOG01547	SIP87942.1	SIS35312.1	WP_062700967.1	AKK72889.1	OCA78362.1	JUb275_00780	JUb129_00314
HOG01548	SIP87956.1	SIS35308.1	WP_062700773.1	AKK72890.1	OCA78363.1	JUb275_00781	JUb129_00313
HOG01549	SIP87964.1	SIS35305.1	WP_062700775.1	AKK72891.1	OCA78364.1	JUb275_00782	JUb129_00312
HOG01550	SIS35301.1	WP_062700777.1	AKK72892.1	OCA78365.1	JUb275_00783	JUb129_00311
HOG01551	SIP87997.1	SIS35298.1	WP_062700788.1	AKK72893.1	OCA78366.1	JUb275_00784	JUb129_00310
HOG01552	SIS35291.1	OCA78369.1
HOG01553	AKK72895.1	OCA78370.1	JUb275_00787	JUb129_00307
HOG01554	AKK74888.1	OCA78371.1	JUb275_00788	JUb129_00306
HOG01555	AKK72896.1	OCA78372.1	JUb275_00789	JUb129_00305
HOG01556	AKK72897.1	OCA78373.1	JUb275_00790	JUb129_00304
HOG01557	SIS35284.1	OCA78374.1	JUb275_00791	JUb129_00303
HOG01558	SIS35276.1	WP_082377164.1	AKK72899.1	OCA78375.1	JUb275_00792	JUb129_00302
HOG01559	SIP88044.1	SIS35274.1	WP_062700796.1	AKK72900.1	OCA78376.1	JUb275_00793	JUb129_00301
HOG01560	SIP88062.1	SIS35272.1	WP_062700798.1	AKK72901.1	OCA78377.1	JUb275_00794	JUb129_00300
HOG01561	WP_062700801.1	AKK72902.1	OCA78378.1
HOG01562	AKK72903.1	OCA78379.1	JUb275_01435	JUb129_01504
HOG01563	SIP88085.1	SIS35270.1	WP_002983146.1	AKK72904.1	OCA78380.1	JUb275_00796	JUb129_00298
HOG01564	SIP88098.1	SIS35268.1	WP_062700804.1	AKK72905.1	OCA78381.1	JUb275_00797	JUb129_00297
HOG01565	SIP88115.1	SIS35266.1	WP_062700806.1	AKK72906.1	OCA78382.1	JUb275_00798	JUb129_00296
HOG01566	SIP88139.1	SIS35264.1	WP_002661363.1	AKK72907.1	OCA78383.1	JUb275_00799	JUb129_00295
HOG01567	SIP88224.1	SIS35254.1	WP_062700812.1	AKK71361.1	OCA78816.1	AKK72909.1	OCA78384.1	JUb129_01193	JUb275_00802	JUb129_00292
HOG01568	SIQ46677.1	SIS29383.1	OCA79910.1	WP_062702364.1	AKK72116.1	OCA78385.1	SIS44567.1	SIS44575.1	WP_062698779.1	AKK73917.1	OCA79593.1	JUb275_02729	JUb129_02685	JUb275_03240	JUb129_03237	JUb275_03383	JUb129_03343	JUb275_03553	JUb129_03579	JUb275_03551	JUb129_03577	JUb275_03554	JUb129_03580
HOG01569	SIP88249.1	SIS35250.1	WP_062700813.1	AKK72910.1	OCA78386.1	JUb275_00803	JUb129_00291
HOG01570	SIP88265.1	SIS35247.1	WP_062700815.1	AKK72911.1	OCA78387.1	JUb275_00804	JUb129_00290
HOG01571	SIP88287.1	SIS35243.1	AKK72912.1	OCA78388.1
HOG01572	SIS35239.1	WP_062700973.1	AKK74891.1	OCA78389.1
HOG01573	SIS35230.1	WP_062700819.1	AKK72913.1	OCA78390.1	JUb275_00806	JUb129_00288
HOG01574	SIS35226.1	WP_062700821.1	AKK72914.1	OCA78391.1	JUb275_00807	JUb129_00287
HOG01575	SIS35222.1	WP_062700823.1	AKK72915.1	OCA78392.1	JUb275_00808	JUb129_00286
HOG01576	SIS35220.1	WP_082377166.1	AKK72916.1	OCA78393.1	JUb275_00809	JUb129_00285
HOG01577	SIS28522.1	OCA78394.1
HOG01578	AKK73887.1	OCA78396.1
HOG01579	SIP88298.1	SIS35218.1	WP_034678007.1	AKK72917.1	OCA78397.1	JUb275_00810	JUb129_00284
HOG01580	SIP88323.1	SIS35214.1	WP_062700827.1	AKK72918.1	OCA78398.1	JUb275_00811	JUb129_00283
HOG01581	SIP88339.1	SIS35210.1	WP_062700829.1	AKK72919.1	OCA78399.1	JUb275_00812	JUb129_00282
HOG01582	SIP88356.1	SIS35205.1	WP_062700831.1	AKK72920.1	OCA78400.1	JUb275_00813	JUb129_00281
HOG01583	SIP88371.1	SIS35202.1	WP_002983209.1	AKK72921.1	OCA78401.1	JUb275_00814	JUb129_00280
HOG01584	SIP88388.1	SIS35199.1	WP_002983214.1	AKK72922.1	OCA78402.1	JUb275_00815	JUb129_00279
HOG01585	SIP88406.1	SIS35195.1	WP_062700833.1	AKK72923.1	OCA78403.1	JUb275_00816	JUb129_00278
HOG01586	SIP88425.1	SIS35193.1	WP_062700835.1	AKK72924.1	OCA78404.1	JUb275_00817	JUb129_00277
HOG01587	SIP88443.1	SIS35191.1	WP_062700837.1	AKK72925.1	OCA78405.1	JUb275_00818	JUb129_00276
HOG01588	SIP88455.1	SIS35188.1	WP_027381310.1	AKK72926.1	OCA78406.1	JUb275_00819	JUb129_00275
HOG01589	SIP88472.1	SIS35184.1	WP_007839504.1	AKK72927.1	OCA78407.1	JUb275_00820	JUb129_00274
HOG01590	SIP88488.1	SIS35182.1	WP_062700839.1	AKK72928.1	OCA78408.1	JUb275_00821	JUb129_00273
HOG01591	SIP88502.1	SIS35180.1	WP_062700841.1	AKK72929.1	OCA78409.1	JUb275_00822	JUb129_00272
HOG01592	SIP88521.1	SIS35177.1	WP_002983233.1	AKK72930.1	OCA78410.1	JUb275_00823	JUb129_00271
HOG01593	SIP88538.1	SIS35174.1	WP_062700843.1	AKK72931.1	OCA78411.1	JUb275_00824	JUb129_00270
HOG01594	SIP88555.1	SIS35170.1	WP_062700845.1	AKK72932.1	OCA78412.1	JUb275_00825	JUb129_00269
HOG01595	SIP88569.1	SIS35167.1	WP_062700848.1	AKK72933.1	OCA78413.1	JUb275_00826	JUb129_00268
HOG01596	SIP88593.1	SIS35163.1	WP_034703137.1	AKK72934.1	OCA78414.1	JUb275_00827	JUb129_00267
HOG01597	SIP88610.1	SIS35160.1	WP_029297759.1	AKK72935.1	OCA78415.1	JUb275_00828	JUb129_00266
HOG01598	SIP88630.1	SIS35156.1	WP_062700849.1	AKK72936.1	OCA78416.1	JUb275_00829	JUb129_00265
HOG01599	SIP88646.1	SIS35154.1	WP_062700851.1	AKK72937.1	OCA78417.1	JUb275_00830	JUb129_00264
HOG01600	SIP88666.1	SIS35152.1	WP_034684855.1	AKK72938.1	OCA78418.1	JUb275_00831	JUb129_00263
HOG01601	SIP88683.1	SIS35149.1	WP_002983260.1	AKK72939.1	OCA78420.1	JUb275_00832	JUb129_00262
HOG01602	SIP88704.1	SIS35145.1	WP_039364102.1	AKK72940.1	OCA78421.1	JUb275_00833	JUb129_00261
HOG01603	SIP88722.1	SIS35142.1	WP_062700853.1	AKK72941.1	OCA78422.1	JUb275_00834	JUb129_00260
HOG01604	SIP88741.1	SIS35138.1	WP_045491108.1	AKK72942.1	OCA78423.1	JUb275_00835	JUb129_00259
HOG01605	SIP88760.1	SIS35135.1	WP_062700855.1	AKK72943.1	OCA78424.1	JUb275_00836	JUb129_00258
HOG01606	SIP88778.1	SIS35131.1	WP_062700859.1	AKK72944.1	OCA78425.1	JUb275_00837	JUb129_00257
HOG01607	SIS35128.1	WP_062700861.1	AKK72945.1	OCA78426.1
HOG01608	AKK72946.1	OCA78427.1
HOG01609	SIS35121.1	WP_062700865.1	AKK72947.1	OCA78428.1
HOG01610	WP_062702891.1	SIQ67366.1	SIS38493.1	WP_062702955.1	AKK71765.1	OCA79254.1	SIS35118.1	WP_062700867.1	AKK72948.1	OCA78429.1	JUb275_01706	JUb129_01774
HOG01611	SIS35114.1	OCA78430.1
HOG01612	SIP88795.1	SIS35102.1	WP_062700872.1	AKK72951.1	OCA78433.1	JUb275_00838	JUb129_00256
HOG01613	SIP88818.1	SIS35097.1	WP_062700874.1	AKK72952.1	OCA78434.1	JUb275_00839	JUb129_00255
HOG01614	SIP88838.1	SIS35082.1	WP_062700882.1	AKK72955.1	OCA78436.1	JUb275_00846	JUb129_00246
HOG01615	SIP88891.1	SIS35080.1	WP_062700887.1	AKK72956.1	OCA78437.1	JUb275_00848	JUb129_00244
HOG01616	SIP88908.1	SIS35077.1	WP_062700889.1	AKK72957.1	OCA78443.1	JUb275_00849	JUb129_00243
HOG01617	SIP88929.1	SIS35071.1	WP_062700891.1	OCA78444.1	JUb275_00805	JUb129_00289
HOG01618	SIP88954.1	SIS35069.1	WP_062700893.1	AKK72959.1	OCA78445.1	JUb275_00851
HOG01619	SIS35067.1	WP_062700975.1	AKK72960.1	OCA78446.1
HOG01620	SIP88973.1	SIS35059.1	WP_062700895.1	AKK72961.1	OCA78447.1	JUb275_00852	JUb129_00238
HOG01621	SIP91107.1	OCA78448.1
HOG01622	SIP88999.1	SIS35057.1	WP_062700897.1	AKK72962.1	OCA78449.1	JUb275_00853	JUb129_00237
HOG01623	SIP89038.1	SIS35055.1	WP_062700900.1	AKK72963.1	OCA78450.1	JUb275_00854	JUb129_00236
HOG01624	SIP89123.1	SIS35050.1	WP_062700904.1	AKK72965.1	OCA78451.1	JUb275_00855	JUb129_00235
HOG01625	SIP89173.1	SIS35046.1	WP_062700906.1	AKK72966.1	OCA78452.1	JUb275_00857	JUb129_00233
HOG01626	SIP88013.1	SIS35289.1	WP_062700969.1	AKK72894.1	OCA78453.1	JUb275_00785	JUb129_00309
HOG01627	SIS35825.1	AKK74887.1	OCA78454.1	JUb275_00786	JUb129_00308
HOG01628	AKK71907.1	OCA78455.1
HOG01629	SIP89104.1	SIS35052.1	WP_062700977.1	AKK72964.1	OCA78458.1
HOG01630	SIP89151.1	SIS35048.1	WP_062700979.1	AKK74893.1	OCA78459.1	JUb275_00856	JUb129_00234
HOG01631	SIQ31652.1	SIS29691.1	WP_062696196.1	AKK74582.1	OCA78463.1	JUb275_02588	JUb129_02539
HOG01632	SIQ84871.1	SIS36296.1	AKK73940.1	OCA78464.1	WP_062700451.1	AKK72491.1	OCA78974.1	JUb275_00406	JUb129_00696
HOG01633	SIP96155.1	SIS39709.1	WP_062697615.1	AKK71989.1	OCA78465.1	JUb275_03442	JUb129_03401
HOG01634	SIR18829.1	SIS32404.1	WP_062696993.1	AKK73678.1	OCA78466.1
HOG01635	SIR19610.1	SIS32461.1	WP_062696978.1	AKK73648.1	OCA78467.1	JUb275_02687	JUb129_02641
HOG01636	SIR19646.1	SIS32463.1	WP_062696977.1	AKK73647.1	OCA78468.1	JUb275_02691	JUb129_02645
HOG01637	SIS30922.1	WP_062696592.1	AKK73645.1	OCA78469.1
HOG01638	SIR19761.1	SIS32469.1	WP_062696976.1	AKK73644.1	OCA78470.1	JUb275_02692	JUb129_02646
HOG01639	SIQ11056.1	SIQ76984.1	SIR19809.1	SIS33742.1	SIS35911.1	SIS53221.1	AKK73551.1	AKK74350.1	AKK73643.1	OCA78471.1
HOG01640	SIR19827.1	SIS32472.1	WP_062696975.1	AKK73642.1	OCA78472.1	JUb275_02693	JUb129_02648
HOG01641	WP_062696974.1	AKK73641.1	OCA78473.1
HOG01642	SIR19849.1	SIS32474.1	WP_062696973.1	AKK73640.1	OCA78474.1	JUb275_02694	JUb129_02649
HOG01643	SIS32476.1	WP_062696972.1	OCA78478.1
HOG01644	SIS32479.1	WP_062696971.1	OCA78479.1
HOG01645	WP_062696969.1	OCA78480.1
HOG01646	SIS32482.1	WP_062696968.1	OCA78481.1
HOG01647	SIR19865.1	SIS32484.1	WP_062696967.1	AKK73639.1	OCA78482.1	JUb275_02695	JUb129_02650
HOG01648	SIR19886.1	SIS32487.1	WP_062696966.1	AKK73638.1	OCA78483.1	JUb275_02696	JUb129_02651
HOG01649	SIR19909.1	SIS32489.1	WP_062696965.1	AKK73636.1	OCA78484.1	JUb275_02697	JUb129_02652
HOG01650	SIR19932.1	SIS32492.1	WP_062696964.1	AKK73635.1	OCA78485.1	JUb129_01168	JUb275_01421	JUb129_01491
HOG01651	SIR19972.1	SIS32494.1	WP_062696963.1	AKK73634.1	OCA78486.1	JUb275_02698	JUb129_02653
HOG01652	SIS32497.1	WP_062696962.1	OCA78488.1
HOG01653	SIS32502.1	WP_062696961.1	AKK73633.1	OCA78489.1
HOG01654	SIR19998.1	SIS32505.1	WP_062696960.1	AKK73632.1	OCA78490.1	JUb275_02699	JUb129_02654
HOG01655	WP_062696959.1	AKK73895.1	OCA78491.1
HOG01656	WP_062696958.1	AKK73631.1	OCA78492.1
HOG01657	WP_062696957.1	AKK73630.1	OCA78493.1
HOG01658	WP_062696970.1	OCA78496.1
HOG01659	SIR18970.1	SIS36020.1	WP_062699508.1	AKK72601.1	OCA78497.1	JUb275_02675	JUb129_02629
HOG01660	SIQ83499.1	SIS36204.1	WP_062700523.1	AKK72518.1	OCA78499.1	JUb275_00440	JUb129_00662
HOG01661	SIQ08992.1	SIS28873.1	WP_062699908.1	AKK75033.1	OCA78500.1	JUb275_02368	JUb129_02339
HOG01662	SIR07567.1	SIS45824.1	WP_062698510.1	AKK72257.1	OCA78501.1	JUb275_00132	JUb129_00978
HOG01663	SIR07528.1	SIS45830.1	WP_062698944.1	AKK72256.1	OCA78502.1	JUb275_00131	JUb129_00979
HOG01664	SIS28240.1	WP_062699619.1	OCA78503.1
HOG01665	SIS28238.1	WP_062699620.1	OCA78504.1
HOG01666	SIS32134.1	WP_062696295.1	OCA78505.1
HOG01667	SIQ88595.1	SIS58577.1	WP_062703108.1	OCA78506.1	OCA80394.1	JUb275_01963	JUb129_02016
HOG01668	SIR10553.1	SIS44936.1	WP_062698720.1	AKK72340.1	OCA78509.1	JUb275_00219	JUb129_00892
HOG01669	SIR10530.1	SIS44961.1	WP_062698718.1	AKK72339.1	OCA78510.1	JUb275_00218	JUb129_00893
HOG01670	SIS44978.1	WP_062698712.1	OCA78511.1	JUb275_00217	JUb129_00894
HOG01671	SIR10482.1	SIS44987.1	WP_062698709.1	AKK72338.1	OCA78512.1	JUb275_00216	JUb129_00895
HOG01672	SIQ92100.1	SIR10457.1	SIS44996.1	WP_062698707.1	AKK72337.1	OCA78513.1	JUb275_00215	JUb129_00896
HOG01673	SIR10435.1	SIS45005.1	WP_062698705.1	AKK72336.1	OCA78514.1	JUb275_00214	JUb129_00897
HOG01674	SIR10409.1	SIS45014.1	WP_062698703.1	AKK72335.1	OCA78515.1	JUb275_00213	JUb129_00898
HOG01675	SIR10386.1	SIS45025.1	WP_062698701.1	AKK72334.1	OCA78516.1	JUb275_00212	JUb129_00899
HOG01676	SIR10364.1	SIS45032.1	WP_062698699.1	AKK72333.1	OCA78517.1	JUb275_00211	JUb129_00900
HOG01677	SIR10344.1	SIS45041.1	WP_062698697.1	AKK72332.1	OCA78518.1	JUb275_00210	JUb129_00901
HOG01678	SIR10320.1	SIS45051.1	WP_062698695.1	AKK74815.1	OCA78519.1	JUb275_00209	JUb129_00902
HOG01679	SIR10298.1	SIS45056.1	WP_062698693.1	AKK72331.1	OCA78520.1	JUb275_00208	JUb129_00903
HOG01680	SIR10270.1	SIS45066.1	WP_062698690.1	AKK72330.1	OCA78521.1	JUb275_00207	JUb129_00904
HOG01681	SIR10247.1	SIS45076.1	WP_062698688.1	AKK72329.1	OCA78522.1	JUb275_00206	JUb129_00905
HOG01682	SIR10218.1	SIS45087.1	WP_062698686.1	AKK72328.1	OCA78523.1	JUb275_00205	JUb129_00906
HOG01683	SIS32568.1	AKK73592.1
HOG01684	OCA78524.1	SIQ66338.1	SIR38986.1	SIS32569.1	WP_062696424.1	OCA79483.1	AKK71794.1	JUb275_02737	JUb129_02693
HOG01685	SIS38868.1	WP_082377341.1	OCA79961.1	JUb275_00873	JUb129_00219
HOG01686	SIR10190.1	SIS45091.1	WP_062698682.1	AKK72327.1	OCA78525.1
HOG01687	SIR10163.1	SIS45100.1	WP_062698680.1	AKK72326.1	OCA78526.1
HOG01688	SIR10144.1	SIS45109.1	WP_062698678.1	AKK72325.1	OCA78527.1
HOG01689	SIQ55011.1	SIS33771.1	WP_062701131.1	AKK73324.1	OCA78528.1
HOG01690	SIR10123.1	SIS45117.1	WP_082377061.1	AKK72324.1	OCA78529.1
HOG01691	SIR10097.1	SIS45124.1	WP_062698675.1	AKK72323.1	OCA78530.1
HOG01692	SIR10071.1	SIS45136.1	WP_062698674.1	AKK72322.1	OCA78531.1
HOG01693	SIR10045.1	SIS45145.1	WP_062698672.1	AKK72321.1	OCA78532.1
HOG01694	SIS45166.1	OCA78533.1
HOG01695	SIR09979.1	WP_062698668.1	OCA78534.1
HOG01696	SIS37292.1	WP_062701825.1	AKK71631.1	OCA78535.1
HOG01697	SIR10021.1	SIS45157.1	WP_062698670.1	AKK72320.1	OCA78537.1	JUb275_00204	JUb129_00907
HOG01698	WP_062696352.1	OCA78539.1
HOG01699	AKK73941.1	JUb275_01150	JUb129_01214
HOG01700	SIQ07571.1	SIQ54936.1	SIS30142.1	SIS30607.1	WP_062703224.1	WP_062696015.1	AKK74505.1	OCA78540.1	AKK73974.1	OCA79196.1
HOG01701	SIS40517.1	SIS50171.1	AKK72859.1	OCA80597.1
HOG01702	SIP92336.1	SIS47381.1	WP_062702143.1	AKK73148.1	OCA78542.1	JUb275_01073	JUb129_01057
HOG01703	SIQ08262.1	SIS28351.1	WP_082377112.1	AKK74118.1	OCA78543.1	JUb129_02260
HOG01704	SIQ05316.1	SIS28019.1	WP_062699728.1	AKK75021.1	OCA78544.1	JUb275_02226	JUb129_02196
HOG01705	SIQ05291.1	SIS28009.1	WP_062699730.1	AKK74204.1	OCA78545.1	JUb275_02225	JUb129_02195
HOG01706	SIQ58047.1	SIS30270.1	WP_062696439.1	OCA78546.1	JUb129_01810
HOG01707	SIQ57972.1	SIS30271.1	WP_062696441.1	OCA78547.1	JUb275_01741	JUb129_01809
HOG01708	SIQ57938.1	WP_062696442.1	OCA78548.1
HOG01709	SIS31997.1	AKK73877.1	OCA78549.1	JUb275_01946	JUb129_01989
HOG01710	SIQ16059.1	SIS31980.1	WP_062697346.1	AKK74978.1	OCA78550.1	JUb275_01947	JUb129_01990
HOG01711	SIR17755.1	SIS32654.1	WP_062696631.1	AKK73564.1	OCA78551.1	JUb275_02807	JUb129_02766
HOG01712	SIR00875.1	SIS32967.1	WP_062696703.1	AKK73489.1	OCA78552.1	JUb275_02883	JUb129_02937
HOG01713	SIS29556.1	AKK73491.1	OCA78553.1	JUb129_02898	JUb275_02881	JUb129_02935
HOG01714	SIS32961.1	WP_062696702.1	AKK73492.1	OCA78554.1
HOG01715	SIS32958.1	WP_062696701.1	AKK73493.1	OCA78555.1
HOG01716	SIS32956.1	WP_062696700.1	AKK73494.1	OCA78556.1
HOG01717	SIS32953.1	WP_062696699.1	AKK73495.1	OCA78557.1
HOG01718	SIR23163.1	SIS32950.1	WP_062696698.1	AKK73496.1	OCA78558.1	JUb275_02854	JUb129_02814
HOG01719	SIS32948.1	WP_062696697.1	AKK73497.1	OCA78559.1
HOG01720	SIS32937.1	WP_062696693.1	OCA78560.1
HOG01721	SIS29578.1	WP_062696692.1	AKK73498.1	OCA78561.1
HOG01722	SIR23400.1	SIS32894.1	WP_062696691.1	AKK74945.1	OCA78563.1	JUb275_02863	JUb129_02824
HOG01723	SIR23375.1	SIS32891.1	WP_062696690.1	AKK73506.1	OCA78564.1	JUb275_02862	JUb129_02823
HOG01724	SIR23351.1	SIS32888.1	WP_062696689.1	AKK73507.1	OCA78565.1	JUb275_02861	JUb129_02822
HOG01725	AKK74946.1	OCA78566.1
HOG01726	SIR23322.1	SIS32885.1	WP_062696688.1	AKK73508.1	OCA78567.1	JUb275_02860	JUb129_02821
HOG01727	SIR23296.1	SIS32883.1	WP_062696687.1	AKK73509.1	OCA78568.1	JUb275_02859	JUb129_02820
HOG01728	SIR23272.1	SIS32872.1	WP_062696686.1	AKK73510.1	OCA78569.1	JUb275_02858	JUb129_02819
HOG01729	SIR23243.1	SIS32868.1	WP_062696685.1	AKK73511.1	OCA78570.1	JUb275_02857	JUb129_02818
HOG01730	SIQ07898.1	SIS32862.1	WP_062696684.1	AKK73513.1	OCA78571.1
HOG01731	SIR23191.1	SIS32861.1	WP_062696683.1	AKK73514.1	OCA78572.1	JUb275_02855	JUb129_02815
HOG01732	WP_062702762.1	AKK74279.1	WP_082377005.1	AKK73515.1	OCA78573.1	JUb275_00298	JUb275_02938	JUb275_01185	JUb129_01223
HOG01733	WP_062696681.1	AKK73516.1	OCA78574.1
HOG01734	SIQ04426.1	SIS53423.1	WP_062699277.1	AKK74247.1	OCA78582.1	JUb275_02139	JUb129_02166
HOG01735	SIQ04398.1	SIS53402.1	WP_062699275.1	AKK74248.1	OCA78583.1	JUb275_02138	JUb129_02165
HOG01736	SIQ04373.1	SIS53382.1	WP_062699273.1	AKK74249.1	OCA78584.1	JUb275_02137	JUb129_02164
HOG01737	SIQ05012.1	SIS53839.1	WP_062699316.1	AKK75026.1	OCA78585.1	JUb275_02157	JUb129_02184
HOG01738	WP_062703026.1	OCA78586.1
HOG01739	WP_062703024.1	OCA78587.1
HOG01740	SIR01426.1	SIS33016.1	WP_062703022.1	AKK73471.1	OCA78588.1	JUb275_02910	JUb129_02966
HOG01741	SIR19589.1	SIS32458.1	WP_062696979.1	AKK74958.1	OCA78589.1	JUb275_02686	JUb129_02640
HOG01742	SIQ04154.1	SIS53184.1	WP_062699250.1	AKK75028.1	OCA78591.1	JUb275_02128	JUb129_02155
HOG01743	SIS32660.1	AKK73562.1	OCA78592.1
HOG01744	AKK74233.1	OCA78594.1
HOG01745	AKK74234.1	OCA78595.1
HOG01746	SIQ04759.1	SIS53655.1	WP_062699298.1	AKK74235.1	OCA78596.1	JUb275_02148	JUb129_02175
HOG01747	SIQ04733.1	SIS53633.1	WP_062699296.1	AKK74236.1	OCA78597.1	JUb275_02147	JUb129_02174
HOG01748	SIS28685.1	AKK74163.1	OCA78598.1
HOG01749	SIS28688.1	AKK74164.1	OCA78599.1
HOG01750	WP_062699710.1	OCA78600.1
HOG01751	SIQ05533.1	SIS28054.1	WP_062699712.1	AKK74194.1	OCA78601.1	JUb275_02234	JUb129_02204
HOG01752	SIQ49708.1	SIS41806.1	WP_062702491.1	AKK72190.1	OCA78602.1	JUb275_03644	JUb129_03673
HOG01753	SIQ49647.1	SIS41789.1	WP_062702481.1	AKK72189.1	OCA78603.1	JUb275_03643	JUb129_03672
HOG01754	SIQ49621.1	SIS41782.1	WP_062702479.1	AKK72188.1	OCA78604.1	JUb275_03642	JUb129_03671
HOG01755	SIQ49588.1	SIS41775.1	WP_062702477.1	AKK72187.1	OCA78605.1	JUb275_03641	JUb129_03670
HOG01756	SIQ49559.1	SIS41766.1	WP_062702475.1	AKK72186.1	OCA78606.1	JUb275_03640	JUb129_03669
HOG01757	SIQ49371.1	OCA78607.1	SIS35566.1	WP_062697979.1	OCA80125.1
HOG01758	SIS37541.1	SIS41758.1	WP_062702472.1	AKK72834.1	OCA80128.1	JUb275_03091	JUb129_03129
HOG01759	SIQ49299.1	OCA78608.1	SIS35568.1	WP_062697981.1	OCA80129.1	JUb129_01430
HOG01760	SIQ49333.1	AKK72183.1	OCA78609.1
HOG01761	SIQ49228.1	SIS41707.1	WP_062702458.1	OCA78610.1
HOG01762	SIQ49093.1	SIS41682.1	WP_062702451.1	AKK72177.1	OCA78611.1	JUb275_03629	JUb129_03658
HOG01763	SIQ23656.1	SIS32377.1	WP_082377269.1	OCA78612.1
HOG01764	SIQ06467.1	SIS28762.1	WP_062699428.1	OCA78613.1	JUb275_02113	JUb129_03544
HOG01765	SIQ49021.1	SIS41665.1	WP_062702445.1	AKK72176.1	OCA78614.1	JUb275_03627	JUb129_03656
HOG01766	SIQ48993.1	SIS41658.1	WP_062702443.1	AKK72175.1	OCA78615.1	JUb275_03626	JUb129_03655
HOG01767	SIQ48962.1	SIS41650.1	WP_007843326.1	AKK74796.1	OCA78616.1	JUb275_03625	JUb129_03654
HOG01768	SIQ48928.1	SIS41643.1	WP_062702441.1	AKK72174.1	OCA78617.1	JUb275_03624	JUb129_03653
HOG01769	SIQ48899.1	SIS41635.1	WP_062702439.1	AKK72173.1	OCA78618.1	JUb275_03623	JUb129_03652
HOG01770	SIQ48863.1	SIS41628.1	WP_062702437.1	AKK72172.1	OCA78619.1	JUb275_03622	JUb129_03651
HOG01771	SIQ48836.1	SIS41620.1	WP_062702435.1	AKK72171.1	OCA78620.1	JUb275_03621	JUb129_03650
HOG01772	SIQ48800.1	SIS41613.1	WP_062702434.1	AKK72170.1	OCA78621.1	JUb275_03620	JUb129_03649
HOG01773	SIQ48763.1	SIS41605.1	WP_062702432.1	AKK72169.1	OCA78622.1	JUb275_03619	JUb129_03648
HOG01774	SIQ48728.1	SIS41597.1	WP_062702430.1	OCA78623.1	JUb275_03618	JUb129_03647
HOG01775	SIQ48694.1	SIS41590.1	WP_062702428.1	AKK72168.1	OCA78624.1	JUb275_03617	JUb129_03646
HOG01776	SIQ48658.1	SIS41584.1	WP_062702424.1	AKK72167.1	OCA78625.1	JUb275_03616	JUb129_03645
HOG01777	SIQ48623.1	SIS41577.1	WP_062702421.1	AKK72166.1	OCA78627.1	JUb275_03615	JUb129_03644
HOG01778	SIQ48557.1	SIS41568.1	WP_062702419.1	AKK72165.1	OCA78628.1
HOG01779	SIQ48393.1	SIS41543.1	WP_062702253.1	AKK72164.1	OCA78629.1	JUb275_03599	JUb129_03628
HOG01780	SIQ48360.1	SIS41532.1	WP_062702255.1	AKK72163.1	OCA78630.1	JUb275_03598	JUb129_03627
HOG01781	AKK72162.1	OCA78631.1
HOG01782	SIQ48332.1	SIS41507.1	WP_062702257.1	AKK72161.1	OCA78634.1	JUb275_03596	JUb129_03625
HOG01783	SIQ48520.1	SIS41550.1	AKK74795.1	OCA78636.1	JUb275_03600	JUb129_03629
HOG01784	SIS28040.1	WP_062699716.1	AKK74196.1	OCA78637.1	SIQ05481.1	SIS28047.1	WP_062699714.1	AKK74197.1	OCA79427.1	SIS28044.1	OCA78638.1	JUb275_02232	JUb129_02202
HOG01785	SIR22272.1	SIS33497.1	WP_062702635.1	AKK74931.1	OCA78639.1	JUb275_03020	JUb129_03059
HOG01786	SIS36022.1	WP_082377081.1	AKK74850.1	OCA78640.1
HOG01787	SIS28547.1	AKK71934.1	OCA78641.1
HOG01788	SIS28543.1	OCA78642.1
HOG01789	SIQ07733.1	SIS28540.1	OCA78643.1
HOG01790	AKK74181.1	OCA78644.1	JUb275_02250	JUb129_02221
HOG01791	SIQ05745.1	SIS28121.1	WP_062699683.1	AKK74180.1	OCA78645.1	JUb275_02251	JUb129_02222
HOG01792	SIQ07484.1	SIS28280.1	WP_062699840.1	AKK74114.1	OCA78646.1	JUb275_02282	JUb129_02253
HOG01793	AKK74113.1	OCA78647.1
HOG01794	SIQ55547.1	WP_062702339.1	OCA78648.1
HOG01795	WP_062702050.1	OCA78649.1
HOG01796	WP_062702337.1	OCA78650.1
HOG01797	SIP90974.1	WP_062702046.1	AKK73103.1	OCA78651.1
HOG01798	SIP91019.1	SIS47020.1	WP_062702048.1	AKK73104.1	OCA78652.1
HOG01799	SIQ37073.1	SIS29387.1	WP_062700223.1	AKK74483.1	OCA78653.1	JUb275_02471	JUb129_02445
HOG01800	SIQ31359.1	SIS29941.1	WP_062696254.1	AKK74637.1	OCA78654.1	JUb275_02639	JUb129_02592
HOG01801	SIQ31315.1	SIS29944.1	WP_062696255.1	AKK74638.1	OCA78655.1	JUb275_02640	JUb129_02593
HOG01802	SIQ32579.1	WP_062697029.1	OCA78656.1	JUb275_01826	JUb129_01865
HOG01803	SIS32291.1	OCA78657.1
HOG01804	SIQ32511.1	SIS32294.1	WP_062697028.1	AKK73712.1	OCA78658.1	JUb275_01825	JUb129_01864
HOG01805	SIQ32476.1	SIS32299.1	WP_062697027.1	AKK73711.1	OCA78660.1	JUb275_01824	JUb129_01863
HOG01806	SIQ32439.1	SIS32302.1	WP_062697026.1	AKK73710.1	OCA78661.1	JUb275_01823	JUb129_01862
HOG01807	SIS32305.1	WP_062697025.1	AKK73709.1	OCA78662.1
HOG01808	SIQ32337.1	SIS32311.1	WP_062697024.1	AKK73708.1	OCA78663.1	JUb275_02649	JUb129_02604
HOG01809	SIQ32291.1	SIS32314.1	WP_062697023.1	AKK73707.1	OCA78664.1
HOG01810	SIQ32256.1	SIS32317.1	WP_062697022.1	AKK73706.1	OCA78665.1	JUb275_02650	JUb129_02605
HOG01811	SIQ32219.1	SIS32319.1	WP_062697021.1	AKK73705.1	OCA78666.1	JUb275_02651	JUb129_02606
HOG01812	AKK73704.1	OCA78667.1
HOG01813	SIS32322.1	WP_062697020.1	AKK73703.1	OCA78668.1
HOG01814	SIQ32182.1	SIS32325.1	WP_062697321.1	AKK73702.1	OCA78669.1	JUb275_02652	JUb129_02607
HOG01815	SIQ32150.1	SIS32328.1	WP_062697018.1	AKK73701.1	OCA78670.1	JUb129_02608
HOG01816	SIQ32078.1	SIS32334.1	WP_062697016.1	AKK73700.1	OCA78671.1	JUb275_02656	JUb129_02610
HOG01817	SIQ32044.1	SIS32337.1	WP_062697015.1	AKK74961.1	OCA78672.1	JUb275_02657	JUb129_02611
HOG01818	SIQ16921.1	SIS32340.1	AKK73699.1	OCA78673.1
HOG01819	SIS32345.1	WP_062697013.1	AKK73698.1	OCA78674.1
HOG01820	SIQ31933.1	SIS32346.1	WP_062697012.1	AKK73697.1	OCA78675.1	JUb275_02658	JUb129_02612
HOG01821	SIQ31900.1	SIS32347.1	WP_062697011.1	AKK73696.1	OCA78676.1	JUb275_02659	JUb129_02613
HOG01822	SIQ31863.1	SIS32350.1	WP_062697010.1	AKK73695.1	OCA78677.1	JUb275_02660	JUb129_02614
HOG01823	SIS32356.1	WP_062697009.1	AKK73694.1	OCA78678.1	JUb275_01239	JUb275_00655	JUb129_00458	JUb275_01248	JUb129_01307
HOG01824	SIS32364.1	WP_062697008.1	AKK73693.1	OCA78679.1
HOG01825	SIR18430.1	SIS32366.1	WP_062697006.1	AKK73691.1	OCA78681.1
HOG01826	SIR18456.1	SIS32369.1	WP_062697005.1	AKK73690.1	OCA78682.1
HOG01827	SIR18483.1	SIS32371.1	WP_062697004.1	AKK73689.1	OCA78683.1
HOG01828	SIR18569.1	SIS32379.1	WP_062697003.1	AKK73688.1	OCA78684.1	JUb275_02661	JUb129_02615
HOG01829	SIR18593.1	SIS32382.1	WP_062697002.1	AKK73687.1	OCA78685.1	JUb275_02662	JUb129_02616
HOG01830	SIR18617.1	SIS32384.1	WP_062697001.1	AKK73686.1	OCA78686.1	JUb275_02663	JUb129_02617
HOG01831	SIR18647.1	SIS32387.1	WP_062697000.1	AKK73685.1	OCA78687.1	JUb275_02664	JUb129_02618
HOG01832	SIR18671.1	SIS32390.1	WP_062696999.1	AKK73684.1	OCA78688.1	JUb275_02665	JUb129_02619
HOG01833	SIR18698.1	SIS32392.1	WP_062696998.1	AKK73683.1	OCA78689.1	JUb275_02666	JUb129_02620
HOG01834	SIR18725.1	SIS32394.1	WP_062696997.1	AKK73682.1	OCA78690.1	JUb275_02667	JUb129_02621
HOG01835	SIR18752.1	SIS32397.1	WP_062696996.1	AKK73681.1	OCA78691.1	JUb275_02668	JUb129_02622
HOG01836	SIR18776.1	SIS32399.1	WP_062696995.1	AKK73680.1	OCA78692.1	JUb275_02669	JUb129_02623
HOG01837	SIR18800.1	SIS32401.1	WP_082377025.1	AKK73679.1	OCA78693.1	JUb275_02670	JUb129_02624
HOG01838	SIQ32113.1	SIS32331.1	WP_062697017.1	AKK74962.1	OCA78694.1	JUb275_02655	JUb129_02609
HOG01839	WP_062696413.1	OCA78695.1
HOG01840	OCA78697.1	JUb275_02007	JUb129_02062
HOG01841	SIQ05716.1	SIS28118.1	WP_062699685.1	AKK74182.1	OCA78698.1	JUb275_02249	JUb129_02220
HOG01842	SIS32159.1	AKK73758.1	OCA78699.1
HOG01843	SIQ34167.1	SIS32157.1	WP_062697110.1	AKK73759.1	OCA78700.1	JUb275_01869	JUb129_01908
HOG01844	SIQ66958.1	SIS38688.1	WP_062697883.1	AKK71774.1	OCA78701.1	JUb275_01227	JUb129_01289
HOG01845	SIQ66926.1	SIS38696.1	WP_062697881.1	AKK71775.1	OCA78702.1	JUb275_01226	JUb129_01288
HOG01846	SIQ92458.1	SIS34020.1	SIS63227.1	AKK72221.1	WP_062703582.1	OCA78704.1	OCA80186.1	JUb129_01780	JUb275_01110	JUb275_02871	JUb129_02928	JUb275_01806	JUb129_01845
HOG01847	SIQ03794.1	SIS52581.1	WP_062699191.1	AKK74080.1	OCA78705.1	JUb275_02082	JUb129_02137
HOG01848	SIQ03842.1	SIS52645.1	WP_062699194.1	OCA78706.1
HOG01849	SIR35462.1	WP_062703342.1	OCA78708.1
HOG01850	SIS58707.1	AKK72569.1	OCA78709.1
HOG01851	WP_062702711.1	OCA78710.1
HOG01852	SIQ05453.1	SIS28037.1	WP_062699718.1	AKK74199.1	OCA78711.1	JUb275_02231	JUb129_02201
HOG01853	SIQ05427.1	SIS28033.1	WP_062699720.1	AKK74200.1	OCA78712.1	JUb275_02230	JUb129_02200
HOG01854	SIQ05399.1	SIS28030.1	WP_062699722.1	AKK74201.1	OCA78713.1	JUb275_02229	JUb129_02199
HOG01855	SIQ05375.1	SIS28026.1	WP_062699724.1	AKK74202.1	OCA78714.1	JUb275_02228	JUb129_02198
HOG01856	SIQ03718.1	SIS52542.1	WP_062699187.1	AKK74078.1	OCA78715.1	JUb275_02080	JUb129_02135
HOG01857	SIQ03768.1	SIS52559.1	WP_062699189.1	AKK74079.1	OCA78716.1	JUb275_02081	JUb129_02136
HOG01858	SIS52685.1	WP_062699200.1	AKK74081.1	OCA78717.1
HOG01859	WP_062699208.1	AKK74082.1	OCA78718.1
HOG01860	SIS33306.1	OCA78720.1
HOG01861	SIS59199.1	OCA78721.1
HOG01862	SIS59274.1	OCA78722.1
HOG01863	AKK74083.1	OCA78723.1
HOG01864	AKK74084.1	OCA78724.1
HOG01865	SIP94526.1	SIS27976.1	SIS55648.1	OCA78726.1	OCA79505.1	WP_062696714.1	OCA79925.1
HOG01866	AKK74085.1	OCA78727.1
HOG01867	AKK74553.1	OCA78729.1
HOG01868	SIQ02086.1	AKK71364.1	OCA78730.1
HOG01869	SIQ02187.1	AKK74554.1	OCA78731.1
HOG01870	SIS52802.1	WP_062699217.1	OCA78735.1	JUb275_02118	JUb129_02145
HOG01871	SIQ03972.1	SIS52867.1	WP_062699223.1	AKK74264.1	OCA78736.1	JUb275_02121	JUb129_02148
HOG01872	AKK72027.1	OCA78737.1	JUb275_03468
HOG01873	SIQ03991.1	SIS52912.1	WP_062699225.1	AKK74263.1	OCA78738.1	JUb275_02122	JUb129_02149
HOG01874	SIS52934.1	WP_062699227.1	AKK74262.1	OCA78739.1
HOG01875	SIQ04037.1	SIS53038.1	WP_062699242.1	AKK74260.1	OCA78740.1	JUb275_02125	JUb129_02152
HOG01876	SIQ04084.1	SIS53124.1	WP_062699244.1	AKK74259.1	OCA78741.1	JUb275_02126	JUb129_02153
HOG01877	SIQ04108.1	WP_062699246.1	OCA78742.1
HOG01878	AKK74552.1	OCA78744.1
HOG01879	SIS52782.1	WP_062696757.1	OCA78745.1
HOG01880	SIQ03926.1	SIS52824.1	WP_062699219.1	AKK74266.1	OCA78746.1	JUb275_02119	JUb129_02146
HOG01881	SIQ03947.1	SIS52845.1	WP_062699221.1	AKK74265.1	OCA78747.1	JUb275_02120	JUb129_02147
HOG01882	SIP94075.1	SIS30410.1	WP_062696766.1	OCA78748.1	JUb275_01209	JUb129_01252
HOG01883	SIP94107.1	SIS30408.1	WP_062696169.1	OCA78749.1	JUb275_01210	JUb129_01253
HOG01884	SIP94135.1	SIS30406.1	WP_062696168.1	OCA78750.1	JUb275_01211	JUb129_01254
HOG01885	AKK74573.1	OCA78752.1
HOG01886	SIS29768.1	WP_062696221.1	AKK74603.1	OCA78753.1
HOG01887	SIQ09668.1	SIS28329.1	WP_062699596.1	AKK75007.1	OCA79328.1	SIS29765.1	AKK75055.1	OCA78754.1	JUb275_03261	JUb129_03258
HOG01888	AKK74673.1	OCA78755.1
HOG01889	AKK74670.1	OCA78756.1
HOG01890	SIQ11607.1	SIS29122.1	WP_062700074.1	AKK74371.1	OCA78757.1	JUb275_02428	JUb129_02400
HOG01891	SIQ11580.1	SIS29119.1	WP_062700072.1	AKK74370.1	OCA78758.1	JUb275_02427	JUb129_02399
HOG01892	SIQ11557.1	SIS29112.1	WP_062700070.1	AKK74369.1	OCA78759.1	JUb275_02426	JUb129_02398
HOG01893	SIP90001.1	SIS34951.1	WP_062701771.1	AKK73021.1	OCA78760.1
HOG01894	SIP89926.1	SIS34958.1	WP_062701585.1	AKK73019.1	OCA78761.1	JUb275_00896	JUb129_00202
HOG01895	SIQ48261.1	OCA78762.1	SIS41489.1	WP_062702259.1	JUb275_03594	JUb129_03623
HOG01896	SIQ48228.1	SIS41469.1	WP_062702261.1	AKK72158.1	OCA78763.1	JUb275_03593	JUb129_03622
HOG01897	SIQ48194.1	SIS41459.1	WP_062702263.1	AKK72157.1	OCA78764.1	JUb275_03592	JUb129_03621
HOG01898	SIQ48165.1	SIS41452.1	WP_062702265.1	AKK72156.1	OCA78765.1	JUb275_03591	JUb129_03620
HOG01899	SIP91130.1	SIS47041.1	WP_062702057.1	AKK73107.1	OCA78767.1	JUb275_01036	JUb129_01021
HOG01900	SIP91065.1	SIS47035.1	WP_062702054.1	AKK73106.1	OCA78768.1
HOG01901	WP_062702052.1	AKK73105.1	OCA78769.1
HOG01902	AKK73108.1	OCA78770.1
HOG01903	WP_062699326.1	AKK73904.1	OCA78771.1
HOG01904	WP_062699324.1	AKK73903.1	OCA78772.1
HOG01905	WP_062699322.1	AKK73902.1	OCA78773.1
HOG01906	SIQ83574.1	SIS36215.1	WP_062700521.1	AKK72516.1	OCA78775.1	JUb275_00438	JUb129_00664
HOG01907	SIQ83535.1	SIS36213.1	WP_062700684.1	AKK72517.1	OCA78776.1	JUb275_00439	JUb129_00663
HOG01908	WP_062696011.1	AKK74502.1	OCA78777.1
HOG01909	SIQ34546.1	SIS29436.1	WP_062696010.1	AKK75044.1	OCA78778.1	JUb275_02490	JUb129_02466
HOG01910	SIQ34611.1	SIS29432.1	WP_062696008.1	AKK74500.1	OCA78779.1	JUb275_00847	JUb129_00245
HOG01911	SIQ34641.1	SIS29430.1	WP_062696007.1	AKK74499.1	OCA78780.1	JUb275_02488	JUb129_02464
HOG01912	SIQ92130.1	SIS38086.1	WP_062696013.1	AKK74503.1	OCA78781.1	JUb275_01462	JUb129_01545
HOG01913	SIQ34580.1	SIS29434.1	WP_062696009.1	AKK74501.1	OCA78782.1	JUb275_02489	JUb129_02465
HOG01914	SIQ60986.1	SIS30214.1	WP_062696294.1	OCA78785.1
HOG01915	SIS27935.1	WP_062696402.1	OCA78786.1
HOG01916	WP_062696390.1	AKK74693.1	OCA78788.1
HOG01917	SIP89280.1	SIS30239.1	WP_062696372.1	AKK74690.1	OCA78789.1	JUb275_01762
HOG01918	SIQ19926.1	SIS30166.1	WP_062696037.1	OCA78790.1	JUb129_02488	JUb275_02512
HOG01919	SIQ96129.1	SIS28269.1	WP_062699614.1	AKK71943.1	OCA78792.1
HOG01920	WP_062696364.1	AKK74689.1	OCA78793.1
HOG01921	AKK74688.1	OCA78794.1
HOG01922	SIS35840.1	SIS35842.1	WP_062699532.1	AKK74687.1	OCA78795.1	WP_062699528.1	AKK74686.1	OCA78796.1
HOG01923	SIS40031.1	OCA78798.1
HOG01924	SIQ30048.1	SIS28058.1	WP_062699708.1	AKK74193.1	OCA78799.1	JUb275_02235	JUb129_02205
HOG01925	SIS30137.1	SIS30159.1	OCA78804.1
HOG01926	SIS30135.1	OCA78805.1
HOG01927	SIQ93579.1	OCA78807.1
HOG01928	SIQ29911.1	SIS30124.1	WP_062696333.1	AKK74682.1	OCA78808.1
HOG01929	SIQ29982.1	SIS30122.1	WP_062696332.1	AKK74681.1	OCA78809.1
HOG01930	SIQ30012.1	SIS30120.1	WP_062696331.1	AKK74680.1	OCA78810.1
HOG01931	SIS30127.1	AKK74683.1	OCA78811.1
HOG01932	SIS30217.1	OCA78812.1
HOG01933	SIQ91860.1	SIS28468.1	AKK74727.1	OCA78813.1	OCA79406.1
HOG01934	OCA79808.1	SIQ07348.1	SIQ07400.1	SIR34783.1	AKK75066.1	SIS28206.1	WP_082377115.1	AKK74989.1	OCA79423.1	SIS28322.1	WP_062699600.1	OCA79326.1	WP_062699642.1	AKK74102.1	OCA79422.1	JUb275_01549	JUb275_02878	JUb129_01147	JUb129_03802	JUb275_02272	JUb129_02242	JUb275_02280	JUb129_02251
HOG01935	AKK74092.1	OCA78814.1
HOG01936	SIQ92916.1	SIS28592.1	AKK74160.1	OCA78815.1
HOG01937	SIS28578.1	AKK71366.1	OCA78817.1	JUb129_00098	JUb129_01192	JUb129_03747
HOG01938	AKK74551.1	OCA78818.1
HOG01939	AKK75068.1	OCA78820.1
HOG01940	SIS35841.1	WP_062699530.1	AKK75067.1	OCA78821.1
HOG01941	SIR28027.1	SIS48557.1	WP_062701547.1	AKK73259.1	OCA78822.1
HOG01942	SIR28087.1	SIS48547.1	WP_062701286.1	AKK73257.1	OCA78823.1
HOG01943	SIR28115.1	SIS48544.1	WP_062701287.1	AKK74918.1	OCA78824.1	JUb275_03208	JUb129_03205
HOG01944	WP_062703373.1	OCA78828.1
HOG01945	SIQ44265.1	SIS34796.1	WP_062701686.1	AKK73063.1	OCA78831.1	JUb275_00947	JUb129_00153
HOG01946	SIQ44298.1	SIS34798.1	WP_062701684.1	AKK73062.1	OCA78832.1	JUb275_00946	JUb129_00154
HOG01947	SIQ44362.1	SIS34800.1	WP_062701782.1	AKK73060.1	OCA78833.1	JUb275_00945	JUb129_00155
HOG01948	SIQ44392.1	WP_062701681.1	OCA78834.1	JUb275_00944	JUb129_00156
HOG01949	SIQ44423.1	SIS34802.1	WP_062701780.1	AKK73058.1	OCA78835.1	JUb275_00943	JUb129_00157
HOG01950	SIS30245.1	WP_062702335.1	OCA78836.1
HOG01951	WP_062702331.1	OCA78838.1
HOG01952	SIS30244.1	WP_062702333.1	OCA78839.1
HOG01953	SIS32059.1	WP_062697232.1	AKK73855.1	OCA78840.1	JUb275_01926
HOG01954	SIQ16868.1	SIS32057.1	WP_062697234.1	AKK73856.1	OCA78841.1	JUb275_01927	JUb129_01970
HOG01955	SIQ16838.1	SIS32055.1	WP_062697236.1	AKK74976.1	OCA78842.1	JUb275_01928	JUb129_01971
HOG01956	SIQ16810.1	SIS32053.1	WP_062697237.1	OCA78843.1	JUb275_01929	JUb129_01972
HOG01957	SIQ16777.1	SIS32050.1	WP_062697239.1	AKK73857.1	OCA78844.1	JUb275_01930	JUb129_01973
HOG01958	WP_062699916.1	OCA78845.1
HOG01959	SIP94388.1	SIP94414.1	SIS30474.1	SIS55501.1	WP_082377006.1	WP_082377122.1	OCA78846.1	AKK73500.1	OCA78847.1
HOG01960	SIQ06491.1	SIS28755.1	WP_062699432.1	OCA78848.1	JUb275_02323	JUb129_02287
HOG01961	SIS28758.1	WP_062699430.1	OCA78849.1	JUb275_02322	JUb129_02286
HOG01962	SIQ76213.1	SIS28765.1	WP_082377109.1	AKK74280.1	OCA78851.1
HOG01963	SIQ02876.1	SIS51168.1	WP_062699070.1	AKK74024.1	OCA78852.1	JUb275_02035	JUb129_02090
HOG01964	SIQ02852.1	SIS51148.1	WP_062699068.1	OCA78853.1	JUb275_02034	JUb129_02089
HOG01965	SIQ02835.1	SIS51126.1	WP_062699066.1	AKK74023.1	OCA78854.1	JUb275_02033	JUb129_02088
HOG01966	SIS51106.1	WP_062699064.1	AKK74022.1	OCA78855.1	JUb275_02032	JUb129_02087
HOG01967	SIS40114.1	AKK72024.1	OCA78858.1
HOG01968	SIQ57146.1	AKK73888.1	WP_062703302.1	AKK72023.1	OCA78859.1
HOG01969	SIS39562.1	WP_062697477.1	OCA78860.1
HOG01970	WP_062697501.1	OCA78862.1	JUb275_03467	JUb129_03424
HOG01971	SIS40106.1	AKK72022.1	OCA78864.1
HOG01972	AKK72020.1	OCA78866.1
HOG01973	SIQ20012.1	SIS29509.1	WP_062696047.1	OCA78870.1
HOG01974	SIP95302.1	SIS40051.1	WP_062697546.1	AKK72021.1	OCA78872.1
HOG01975	SIS30190.1	SIS30227.1	SIS39998.1	WP_062697556.1	OCA78875.1
HOG01976	SIS30192.1	AKK73183.1	OCA78876.1	JUb275_01133
HOG01977	SIP95407.1	SIS39964.1	WP_062697564.1	AKK72015.1	OCA78879.1	JUb275_03462	JUb129_03421
HOG01978	SIP95468.1	SIS39950.1	WP_062697568.1	AKK72013.1	OCA78880.1	JUb275_03461	JUb129_03420
HOG01979	SIS39944.1	WP_062697570.1	OCA78881.1
HOG01980	AKK72010.1	OCA78882.1	JUb275_03460	JUb129_03419
HOG01981	AKK72009.1	OCA78883.1	JUb275_03459	JUb129_03418
HOG01982	SIP95524.1	SIS39922.1	WP_062697574.1	AKK72005.1	OCA78885.1	JUb275_03455	JUb129_03414
HOG01983	SIP95678.1	SIS39903.1	WP_062697906.1	AKK74786.1	OCA78886.1	JUb275_03453	JUb129_03412
HOG01984	SIP95705.1	SIS39896.1	WP_062697576.1	AKK72003.1	OCA78887.1	JUb275_03452	JUb129_03411
HOG01985	SIS39889.1	WP_062697578.1	OCA78888.1
HOG01986	SIS39883.1	WP_062697908.1	OCA78889.1
HOG01987	SIP95737.1	SIS39875.1	WP_062697580.1	AKK72002.1	OCA78890.1	JUb275_03451	JUb129_03410
HOG01988	SIP95799.1	SIS39861.1	WP_062697584.1	AKK72001.1	OCA78891.1	JUb275_03450	JUb129_03409
HOG01989	SIP95821.1	SIS39794.1	WP_062697598.1	AKK72000.1	OCA78892.1	JUb275_03448	JUb129_03408
HOG01990	SIP95934.1	SIS39788.1	WP_062697600.1	AKK71999.1	OCA78893.1	JUb275_03447	JUb129_03407
HOG01991	SIP96014.1	SIS39780.1	WP_062697602.1	AKK71998.1	OCA78894.1	JUb275_03446	JUb129_03406
HOG01992	SIS39759.1	WP_062697608.1	AKK71993.1	OCA78895.1	JUb129_03405
HOG01993	SIS39752.1	WP_062697610.1	AKK71992.1	OCA78896.1	JUb129_03404
HOG01994	SIP96128.1	SIS39732.1	WP_062697613.1	AKK74785.1	OCA78897.1	JUb275_03443	JUb129_03402
HOG01995	AKK72008.1	OCA78898.1	JUb275_03458	JUb129_03417
HOG01996	SIP95615.1	SIS39916.1	WP_062697904.1	AKK72004.1	OCA78900.1	JUb275_03454	JUb129_03413
HOG01997	AKK75023.1	OCA78901.1
HOG01998	AKK74696.1	OCA78902.1	JUb275_02806	JUb129_02765	JUb129_03783
HOG01999	SIP95084.1	SIS40176.1	WP_062697472.1	OCA78903.1
[truncated: 2,658 more rows]

## Sheet: All annotation
SpeciesID	Annotation text
OCA67901.1	serine hydrolase [Chryseobacterium contaminans]
OCA67902.1	hypothetical protein BBH99_15260 [Chryseobacterium contaminans]
OCA67903.1	hypothetical protein BBH99_15265 [Chryseobacterium contaminans]
OCA67904.1	hypothetical protein BBH99_15270 [Chryseobacterium contaminans]
OCA67905.1	hypothetical protein BBH99_15275 [Chryseobacterium contaminans]
OCA67906.1	hypothetical protein BBH99_15280 [Chryseobacterium contaminans]
OCA67907.1	hypothetical protein BBH99_15285 [Chryseobacterium contaminans]
OCA67908.1	YfcE family phosphodiesterase [Chryseobacterium contaminans]
OCA67909.1	DNA mismatch repair protein [Chryseobacterium contaminans]
OCA67910.1	hypothetical protein BBH99_15300 [Chryseobacterium contaminans]
OCA67911.1	16S rRNA (guanine(966)-N(2))-methyltransferase RsmD [Chryseobacterium contaminans]
OCA67912.1	MarR family transcriptional regulator [Chryseobacterium contaminans]
OCA67913.1	NAD(P)H-dependent oxidoreductase [Chryseobacterium contaminans]
OCA67914.1	glutamate racemase, partial [Chryseobacterium contaminans]
OCA68042.1	glyoxalase [Chryseobacterium contaminans]
OCA68043.1	glyoxalase [Chryseobacterium contaminans]
OCA68044.1	hypothetical protein BBH99_15180 [Chryseobacterium contaminans]
OCA68045.1	multidrug transporter [Chryseobacterium contaminans]
OCA68046.1	Na+/H+ antiporter [Chryseobacterium contaminans]
OCA68047.1	ATPase [Chryseobacterium contaminans]
OCA68048.1	GNAT family acetyltransferase [Chryseobacterium contaminans]
OCA68049.1	glyoxalase [Chryseobacterium contaminans]
OCA68050.1	glutamine cyclotransferase [Chryseobacterium contaminans]
OCA68051.1	deoxynucleoside kinase [Chryseobacterium contaminans]
OCA68052.1	arsenate reductase (glutaredoxin) [Chryseobacterium contaminans]
OCA68053.1	hypothetical protein BBH99_15230 [Chryseobacterium contaminans]
OCA68054.1	hypothetical protein BBH99_15235 [Chryseobacterium contaminans]
OCA68055.1	hypothetical protein BBH99_15240 [Chryseobacterium contaminans]
OCA68056.1	hypothetical protein BBH99_15245, partial [Chryseobacterium contaminans]
OCA68057.1	hypothetical protein BBH99_15215 [Chryseobacterium contaminans]
OCA68260.1	hypothetical protein BBH99_15065 [Chryseobacterium contaminans]
OCA68261.1	hypothetical protein BBH99_15070 [Chryseobacterium contaminans]
OCA68262.1	oxidoreductase [Chryseobacterium contaminans]
OCA68263.1	cytidine deaminase [Chryseobacterium contaminans]
OCA68264.1	barnase inhibitor [Chryseobacterium contaminans]
OCA68265.1	hypothetical protein BBH99_15095 [Chryseobacterium contaminans]
OCA68266.1	ribonuclease N [Chryseobacterium contaminans]
OCA68267.1	NAD(+) synthase [Chryseobacterium contaminans]
OCA68268.1	hypothetical protein BBH99_15120 [Chryseobacterium contaminans]
OCA68269.1	gliding motility protein GldC [Chryseobacterium contaminans]
OCA68270.1	cystathionine gamma-synthase [Chryseobacterium contaminans]
OCA68271.1	DNA damage-inducible protein DinB [Chryseobacterium contaminans]
OCA68272.1	transposase [Chryseobacterium contaminans]
OCA68273.1	threonylcarbamoyl-AMP synthase [Chryseobacterium contaminans]
OCA68274.1	DUF4440 domain-containing protein [Chryseobacterium contaminans]
OCA68275.1	tRNA nucleotidyltransferase, partial [Chryseobacterium contaminans]
OCA68276.1	hypothetical protein BBH99_15090 [Chryseobacterium contaminans]
OCA68277.1	GCN5 family acetyltransferase [Chryseobacterium contaminans]
OCA68278.1	gliding motility protein GldB [Chryseobacterium contaminans]
OCA68279.1	GNAT family acetyltransferase [Chryseobacterium contaminans]
OCA68656.1	bifunctional phosphoribosylaminoimidazolecarboxamide formyltransferase/IMP cyclohydrolase, partial [Chryseobacterium contaminans]
OCA68657.1	phosphoribosylamine--glycine ligase [Chryseobacterium contaminans]
OCA68658.1	glutamine-hydrolyzing GMP synthase [Chryseobacterium contaminans]
OCA68659.1	hypothetical protein BBH99_15020 [Chryseobacterium contaminans]
OCA68660.1	hypothetical protein BBH99_15025 [Chryseobacterium contaminans]
OCA68661.1	carbon-nitrogen hydrolase [Chryseobacterium contaminans]
OCA68662.1	ubiquinone biosynthesis protein [Chryseobacterium contaminans]
OCA68663.1	DEAD/DEAH box helicase [Chryseobacterium contaminans]
OCA68664.1	G-D-S-L family lipolytic protein [Chryseobacterium contaminans]
OCA68665.1	hypothetical protein BBH99_15055 [Chryseobacterium contaminans]
OCA68666.1	aldehyde reductase, partial [Chryseobacterium contaminans]
OCA68667.1	hypothetical protein BBH99_15040 [Chryseobacterium contaminans]
OCA68897.1	hypothetical protein BBH99_14950, partial [Chryseobacterium contaminans]
OCA68898.1	DL-methionine transporter ATP-binding subunit [Chryseobacterium contaminans]
OCA68899.1	DL-methionine transporter permease subunit [Chryseobacterium contaminans]
OCA68900.1	DL-methionine transporter substrate-binding subunit [Chryseobacterium contaminans]
OCA68901.1	glycosyl hydrolase [Chryseobacterium contaminans]
OCA68902.1	TonB-dependent receptor [Chryseobacterium contaminans]
OCA68903.1	antibiotic transporter [Chryseobacterium contaminans]
OCA68904.1	AsnC family transcriptional regulator [Chryseobacterium contaminans]
OCA68905.1	hypothetical protein BBH99_14995 [Chryseobacterium contaminans]
OCA68906.1	hypothetical protein BBH99_15000 [Chryseobacterium contaminans]
OCA69188.1	permease [Chryseobacterium contaminans]
OCA69189.1	5-(carboxyamino)imidazole ribonucleotide mutase [Chryseobacterium contaminans]
OCA69190.1	hypothetical protein BBH99_14900 [Chryseobacterium contaminans]
OCA69191.1	hypothetical protein BBH99_14905 [Chryseobacterium contaminans]
OCA69192.1	hypothetical protein BBH99_14910 [Chryseobacterium contaminans]
OCA69193.1	adenosylhomocysteinase [Chryseobacterium contaminans]
OCA69194.1	pyridoxamine 5&apos;-phosphate oxidase [Chryseobacterium contaminans]
OCA69195.1	4&apos;-phosphopantetheinyl transferase [Chryseobacterium contaminans]
OCA69196.1	hypothetical protein BBH99_14930 [Chryseobacterium contaminans]
OCA69197.1	hypothetical protein BBH99_14935 [Chryseobacterium contaminans]
OCA69198.1	hypothetical protein BBH99_14940 [Chryseobacterium contaminans]
OCA69199.1	hypothetical protein BBH99_14945, partial [Chryseobacterium contaminans]
OCA69200.1	MFS transporter permease [Chryseobacterium contaminans]
OCA69201.1	acetyl-CoA acetyltransferase [Chryseobacterium contaminans]
OCA69202.1	hypothetical protein BBH99_14825 [Chryseobacterium contaminans]
OCA69203.1	nucleoside permease [Chryseobacterium contaminans]
OCA69204.1	hypothetical protein BBH99_14840 [Chryseobacterium contaminans]
OCA69205.1	electron transfer flavoprotein subunit alpha [Chryseobacterium contaminans]
OCA69206.1	electron transfer flavoprotein subunit alpha [Chryseobacterium contaminans]
OCA69207.1	short-chain dehydrogenase [Chryseobacterium contaminans]
OCA69208.1	hypothetical protein BBH99_14860 [Chryseobacterium contaminans]
OCA69209.1	peptidase dimerization domain protein [Chryseobacterium contaminans]
OCA69210.1	hypothetical protein BBH99_14870 [Chryseobacterium contaminans]
OCA69211.1	methyltransferase [Chryseobacterium contaminans]
OCA69212.1	methylmalonyl-CoA mutase [Chryseobacterium contaminans]
OCA69213.1	hypothetical protein BBH99_14830 [Chryseobacterium contaminans]
OCA69214.1	septum formation inhibitor [Chryseobacterium contaminans]
OCA69215.1	DNA-binding protein, partial [Chryseobacterium contaminans]
OCA69216.1	NAD(P)H dehydrogenase [Chryseobacterium contaminans]
OCA69217.1	oxidoreductase [Chryseobacterium contaminans]
OCA69218.1	short-chain dehydrogenase [Chryseobacterium contaminans]
OCA69219.1	AraC family transcriptional regulator [Chryseobacterium contaminans]
OCA69220.1	hypothetical protein BBH99_14775 [Chryseobacterium contaminans]
OCA69221.1	DUF1826 domain-containing protein [Chryseobacterium contaminans]
OCA69222.1	hypothetical protein BBH99_14785 [Chryseobacterium contaminans]
OCA69223.1	hypothetical protein BBH99_14795 [Chryseobacterium contaminans]
OCA69224.1	hypothetical protein BBH99_14810 [Chryseobacterium contaminans]
OCA69225.1	hypothetical protein BBH99_14790 [Chryseobacterium contaminans]
OCA69226.1	restriction endonuclease [Chryseobacterium contaminans]
OCA69227.1	hypothetical protein BBH99_14805 [Chryseobacterium contaminans]
OCA69228.1	hypothetical protein BBH99_14665 [Chryseobacterium contaminans]
OCA69229.1	methyltransferase type 12 [Chryseobacterium contaminans]
OCA69230.1	metal-binding protein [Chryseobacterium contaminans]
OCA69231.1	prolyl 4-hydroxylase subunit alpha [Chryseobacterium contaminans]
OCA69232.1	hypothetical protein BBH99_14690 [Chryseobacterium contaminans]
OCA69233.1	transcriptional regulator [Chryseobacterium contaminans]
OCA69234.1	antirepressor [Chryseobacterium contaminans]
OCA69235.1	GLPGLI family protein [Chryseobacterium contaminans]
OCA69236.1	maltose acetyltransferase [Chryseobacterium contaminans]
OCA69237.1	fructose-6-phosphate aldolase [Chryseobacterium contaminans]
OCA69238.1	hypothetical protein BBH99_14720 [Chryseobacterium contaminans]
OCA69239.1	hypothetical protein BBH99_14725 [Chryseobacterium contaminans]
OCA69240.1	dipeptidase E [Chryseobacterium contaminans]
OCA69241.1	hypothetical protein BBH99_14735 [Chryseobacterium contaminans]
OCA69242.1	D-alanyl-D-alanine carboxypeptidase/D-alanyl-D-alanine-endopeptidase [Chryseobacterium contaminans]
OCA69243.1	two-component sensor histidine kinase [Chryseobacterium contaminans]
OCA69244.1	acetyltransferase [Chryseobacterium contaminans]
OCA69850.1	glycosyl transferase [Chryseobacterium contaminans]
OCA69851.1	hypothetical protein BBH99_14605 [Chryseobacterium contaminans]
OCA69852.1	hypothetical protein BBH99_14610 [Chryseobacterium contaminans]
OCA69853.1	hypothetical protein BBH99_14615 [Chryseobacterium contaminans]
OCA69854.1	hypothetical protein BBH99_14620 [Chryseobacterium contaminans]
OCA69855.1	dihydrolipoyl dehydrogenase [Chryseobacterium contaminans]
OCA69856.1	hypothetical protein BBH99_14630 [Chryseobacterium contaminans]
OCA69857.1	RNA-binding protein [Chryseobacterium contaminans]
OCA69858.1	TetR family transcriptional regulator [Chryseobacterium contaminans]
OCA69859.1	transporter [Chryseobacterium contaminans]
OCA69860.1	efflux transporter periplasmic adaptor subunit [Chryseobacterium contaminans]
OCA69861.1	acriflavin resistance protein [Chryseobacterium contaminans]
OCA69862.1	hypothetical protein BBH99_03485 [Chryseobacterium contaminans]
OCA69863.1	GTP cyclohydrolase [Chryseobacterium contaminans]
OCA69864.1	exodeoxyribonuclease III [Chryseobacterium contaminans]
OCA69865.1	hypothetical protein BBH99_03500 [Chryseobacterium contaminans]
OCA69866.1	hypothetical protein BBH99_03505 [Chryseobacterium contaminans]
OCA69867.1	hypothetical protein BBH99_03510 [Chryseobacterium contaminans]
OCA69868.1	ribosomal protein S12 methylthiotransferase RimO [Chryseobacterium contaminans]
OCA69869.1	dTDP-4-dehydrorhamnose 3,5-epimerase [Chryseobacterium contaminans]
OCA69870.1	UDP-GlcNAc--UDP-phosphate GlcNAc-1-phosphate transferase [Chryseobacterium contaminans]
OCA69871.1	nucleoside-diphosphate-sugar epimerase [Chryseobacterium contaminans]
OCA69872.1	glycosyltransferase WbuB [Chryseobacterium contaminans]
OCA69873.1	UDP-N-acetylglucosamine 2-epimerase [Chryseobacterium contaminans]
OCA69874.1	epimerase [Chryseobacterium contaminans]
OCA69875.1	sugar epimerase [Chryseobacterium contaminans]
OCA69876.1	UDP-glucose 4-epimerase [Chryseobacterium contaminans]
OCA69877.1	imidazole glycerol phosphate synthase subunit HisF [Chryseobacterium contaminans]
OCA69878.1	imidazole glycerol phosphate synthase, glutamine amidotransferase subunit [Chryseobacterium contaminans]
OCA69879.1	LPS biosynthesis protein [Chryseobacterium contaminans]
OCA69880.1	hypothetical protein BBH99_03575 [Chryseobacterium contaminans]
OCA69881.1	hypothetical protein BBH99_03580 [Chryseobacterium contaminans]
OCA69882.1	hypothetical protein BBH99_03585 [Chryseobacterium contaminans]
OCA69883.1	hypothetical protein BBH99_03590 [Chryseobacterium contaminans]
OCA69884.1	hypothetical protein BBH99_03595 [Chryseobacterium contaminans]
OCA69885.1	hypothetical protein BBH99_03600 [Chryseobacterium contaminans]
OCA69886.1	UDP-N-acetyl-D-galactosamine dehydrogenase [Chryseobacterium contaminans]
OCA69887.1	hypothetical protein BBH99_03610 [Chryseobacterium contaminans]
OCA69888.1	Vi polysaccharide biosynthesis protein VipB/TviC [Chryseobacterium contaminans]
OCA69889.1	capsular biosynthesis protein [Chryseobacterium contaminans]
OCA69890.1	sugar transporter [Chryseobacterium contaminans]
OCA69891.1	capsule biosynthesis protein CapD [Chryseobacterium contaminans]
OCA69892.1	pyridoxal phosphate-dependent aminotransferase [Chryseobacterium contaminans]
OCA69893.1	serine hydroxymethyltransferase [Chryseobacterium contaminans]
OCA69894.1	pyridine nucleotide-disulfide oxidoreductase [Chryseobacterium contaminans]
OCA69895.1	glycosyl transferase [Chryseobacterium contaminans]
OCA69896.1	efflux transporter periplasmic adaptor subunit [Chryseobacterium contaminans]
OCA69897.1	multidrug ABC transporter ATP-binding protein [Chryseobacterium contaminans]
OCA69898.1	ABC transporter ATP-binding protein [Chryseobacterium contaminans]
OCA69899.1	macrolide ABC transporter ATP-binding protein [Chryseobacterium contaminans]
OCA69900.1	hypothetical protein BBH99_03690 [Chryseobacterium contaminans]
OCA69901.1	ribonucleoside-diphosphate reductase, alpha chain [Chryseobacterium contaminans]
OCA69902.1	TonB-dependent receptor [Chryseobacterium contaminans]
OCA69903.1	hypothetical protein BBH99_03705 [Chryseobacterium contaminans]
OCA69904.1	hypothetical protein BBH99_03710 [Chryseobacterium contaminans]
OCA69905.1	phosphohydrolase [Chryseobacterium contaminans]
OCA69906.1	alpha/beta hydrolase [Chryseobacterium contaminans]
OCA69907.1	ribokinase [Chryseobacterium contaminans]
OCA69908.1	hypothetical protein BBH99_03735 [Chryseobacterium contaminans]
OCA69909.1	hypothetical protein BBH99_03740 [Chryseobacterium contaminans]
OCA69910.1	valine--tRNA ligase [Chryseobacterium contaminans]
OCA69911.1	hypothetical protein BBH99_03750 [Chryseobacterium contaminans]
OCA69912.1	polyphosphate--nucleotide phosphotransferase [Chryseobacterium contaminans]
OCA69913.1	RNA polymerase subunit sigma-70 [Chryseobacterium contaminans]
OCA69914.1	beta-carotene 15,15&apos;-monooxygenase [Chryseobacterium contaminans]
OCA69915.1	AMP-binding protein [Chryseobacterium contaminans]
OCA69916.1	RNA polymerase sigma-54 factor [Chryseobacterium contaminans]
OCA69917.1	asparagine--tRNA ligase [Chryseobacterium contaminans]
OCA69918.1	CDP-alcohol phosphatidyltransferase [Chryseobacterium contaminans]
OCA69919.1	hypothetical protein BBH99_03795 [Chryseobacterium contaminans]
OCA69920.1	hypothetical protein BBH99_03800 [Chryseobacterium contaminans]
OCA69921.1	hypothetical protein BBH99_03805 [Chryseobacterium contaminans]
OCA69922.1	hypothetical protein BBH99_03810 [Chryseobacterium contaminans]
OCA69923.1	16S rRNA processing protein RimM [Chryseobacterium contaminans]
OCA69924.1	30S ribosomal protein S16 [Chryseobacterium contaminans]
OCA69925.1	nitroreductase [Chryseobacterium contaminans]
OCA69926.1	hypothetical protein BBH99_03830 [Chryseobacterium contaminans]
OCA69927.1	hypothetical protein BBH99_03835 [Chryseobacterium contaminans]
OCA69928.1	peptidase M3 [Chryseobacterium contaminans]
OCA69929.1	hypothetical protein BBH99_03845 [Chryseobacterium contaminans]
OCA69930.1	hypothetical protein BBH99_03850 [Chryseobacterium contaminans]
OCA69931.1	hypothetical protein BBH99_03855 [Chryseobacterium contaminans]
OCA69932.1	iduronate sulfatase [Chryseobacterium contaminans]
OCA69933.1	SAM-dependent methyltransferase [Chryseobacterium contaminans]
OCA69934.1	hypothetical protein BBH99_03870 [Chryseobacterium contaminans]
OCA69935.1	hypothetical protein BBH99_03875, partial [Chryseobacterium contaminans]
OCA69936.1	recombinase RecX [Chryseobacterium contaminans]
OCA69937.1	ribonucleotide reductase [Chryseobacterium contaminans]
OCA69938.1	hypothetical protein BBH99_03715 [Chryseobacterium contaminans]
OCA70313.1	ABC transporter [Chryseobacterium contaminans]
OCA70314.1	5&apos;(3&apos;)-deoxyribonucleotidase [Chryseobacterium contaminans]
OCA70315.1	glycoside hydrolase [Chryseobacterium contaminans]
OCA70316.1	NADH dehydrogenase [Chryseobacterium contaminans]
OCA70317.1	tRNA (guanosine(37)-N1)-methyltransferase TrmD [Chryseobacterium contaminans]
OCA70318.1	endonuclease [Chryseobacterium contaminans]
OCA70319.1	transcriptional regulator [Chryseobacterium contaminans]
OCA70320.1	deoxyribose-phosphate aldolase [Chryseobacterium contaminans]
OCA70321.1	tRNA dihydrouridine synthase DusB [Chryseobacterium contaminans]
OCA70322.1	hypothetical protein BBH99_14590, partial [Chryseobacterium contaminans]
OCA70323.1	hypothetical protein BBH99_14545 [Chryseobacterium contaminans]
OCA70324.1	hypothetical protein BBH99_14585 [Chryseobacterium contaminans]
OCA70326.1	glyoxalase [Chryseobacterium contaminans]
OCA70327.1	hypothetical protein BBH99_14460 [Chryseobacterium contaminans]
OCA70328.1	hypothetical protein BBH99_14465 [Chryseobacterium contaminans]
OCA70329.1	hypothetical protein BBH99_14470 [Chryseobacterium contaminans]
OCA70330.1	hypothetical protein BBH99_14480 [Chryseobacterium contaminans]
OCA70331.1	cAMP-binding protein [Chryseobacterium contaminans]
OCA70332.1	GCN5 family acetyltransferase [Chryseobacterium contaminans]
OCA70333.1	hypothetical protein BBH99_14495 [Chryseobacterium contaminans]
OCA70334.1	Tat (twin-arginine translocation) pathway signal sequence containing protein [Chryseobacterium contaminans]
OCA70335.1	fasciclin [Chryseobacterium contaminans]
OCA70336.1	hypothetical protein BBH99_14515 [Chryseobacterium contaminans]
OCA70337.1	5-methyltetrahydropteroyltriglutamate--homocysteine S-methyltransferase [Chryseobacterium contaminans]
OCA70338.1	AsnC family transcriptional regulator, partial [Chryseobacterium contaminans]
OCA70339.1	hypothetical protein BBH99_14475 [Chryseobacterium contaminans]
OCA70340.1	RNA polymerase subunit sigma-70 [Chryseobacterium contaminans]
OCA70341.1	gliding motility protein GldN [Chryseobacterium contaminans]
OCA70342.1	gliding motility protein GldM [Chryseobacterium contaminans]
OCA70343.1	gliding motility protein GldL [Chryseobacterium contaminans]
OCA70344.1	gliding motility lipoprotein GldK [Chryseobacterium contaminans]
OCA70345.1	glutamine--fructose-6-phosphate aminotransferase [Chryseobacterium contaminans]
OCA70346.1	hypothetical protein BBH99_14385 [Chryseobacterium contaminans]
OCA70347.1	starch synthase [Chryseobacterium contaminans]
OCA70348.1	pantoate--beta-alanine ligase [Chryseobacterium contaminans]
OCA70349.1	hypothetical protein BBH99_14400 [Chryseobacterium contaminans]
OCA70350.1	shikimate kinase [Chryseobacterium contaminans]
OCA70351.1	RNA-binding protein [Chryseobacterium contaminans]
OCA70352.1	hypothetical protein BBH99_14430 [Chryseobacterium contaminans]
OCA70353.1	glutamate synthase [Chryseobacterium contaminans]
OCA70354.1	tRNA (N(6)-L-threonylcarbamoyladenosine(37)-C(2))-methylthiotransferase MtaB, partial [Chryseobacterium contaminans]
OCA70355.1	hypothetical protein BBH99_14295 [Chryseobacterium contaminans]
OCA70356.1	hypothetical protein BBH99_14300 [Chryseobacterium contaminans]
OCA70357.1	hypothetical protein BBH99_14305 [Chryseobacterium contaminans]
OCA70358.1	hypothetical protein BBH99_14310 [Chryseobacterium contaminans]
OCA70359.1	glycerol acyltransferase [Chryseobacterium contaminans]
OCA70360.1	methionine sulfoxide reductase [Chryseobacterium contaminans]
OCA70361.1	type I restriction-modification system subunit M [Chryseobacterium contaminans]
OCA70362.1	hypothetical protein BBH99_14330 [Chryseobacterium contaminans]
OCA70363.1	hypothetical protein BBH99_14335 [Chryseobacterium contaminans]
OCA70364.1	integrase [Chryseobacterium contaminans]
OCA70365.1	deoxyribonuclease HsdR [Chryseobacterium contaminans]
OCA70367.1	NADH dehydrogenase [Chryseobacterium contaminans]
OCA70368.1	NADH-quinone oxidoreductase subunit L [Chryseobacterium contaminans]
OCA70369.1	NADH-quinone oxidoreductase subunit K [Chryseobacterium contaminans]
OCA70370.1	NADH dehydrogenase [Chryseobacterium contaminans]
OCA70371.1	NADH-quinone oxidoreductase subunit I [Chryseobacterium contaminans]
OCA70372.1	NADH-quinone oxidoreductase subunit H [Chryseobacterium contaminans]
OCA70373.1	NADH dehydrogenase [Chryseobacterium contaminans]
OCA70374.1	hypothetical protein BBH99_14240 [Chryseobacterium contaminans]
OCA70375.1	NADH oxidoreductase (quinone) subunit F [Chryseobacterium contaminans]
OCA70376.1	NADH-quinone oxidoreductase subunit E [Chryseobacterium contaminans]
OCA70377.1	NADH dehydrogenase [Chryseobacterium contaminans]
OCA70378.1	NADH dehydrogenase [Chryseobacterium contaminans]
OCA70379.1	NADH-quinone oxidoreductase subunit A [Chryseobacterium contaminans]
OCA70380.1	GTP cyclohydrolase [Chryseobacterium contaminans]
OCA70381.1	hypothetical protein BBH99_14280 [Chryseobacterium contaminans]
OCA70382.1	hypothetical protein BBH99_14285 [Chryseobacterium contaminans]
OCA70383.1	four helix bundle protein [Chryseobacterium contaminans]
OCA70384.1	NADH dehydrogenase (quinone) subunit D [Chryseobacterium contaminans]
OCA70386.1	hypothetical protein BBH99_14130, partial [Chryseobacterium contaminans]
OCA70387.1	dolichol kinase [Chryseobacterium contaminans]
OCA70388.1	redox-regulated ATPase YchF [Chryseobacterium contaminans]
OCA70389.1	hypothetical protein BBH99_14145 [Chryseobacterium contaminans]
OCA70390.1	hypothetical protein BBH99_14150 [Chryseobacterium contaminans]
OCA70391.1	transcriptional regulator [Chryseobacterium contaminans]
OCA70392.1	short-chain dehydrogenase [Chryseobacterium contaminans]
OCA70393.1	hypothetical protein BBH99_14165 [Chryseobacterium contaminans]
OCA70394.1	hypothetical protein BBH99_14175 [Chryseobacterium contaminans]
OCA70395.1	DNA topoisomerase IV [Chryseobacterium contaminans]
OCA70396.1	hypothetical protein BBH99_14185 [Chryseobacterium contaminans]
OCA70397.1	DNA topoisomerase IV [Chryseobacterium contaminans]
OCA70398.1	rhomboid family intramembrane serine protease [Chryseobacterium contaminans]
OCA70399.1	methionine aminotransferase [Chryseobacterium contaminans]
OCA70400.1	aldehyde dehydrogenase, partial [Chryseobacterium contaminans]
OCA70401.1	thioredoxin [Chryseobacterium contaminans]
OCA70402.1	lipid A biosynthesis acyltransferase [Chryseobacterium contaminans]
OCA70403.1	glycosyl transferase family 2 [Chryseobacterium contaminans]
OCA70404.1	DNA polymerase III subunit epsilon [Chryseobacterium contaminans]
OCA70405.1	magnesium transporter [Chryseobacterium contaminans]
OCA70406.1	dihydrolipoamide succinyltransferase [Chryseobacterium contaminans]
OCA70407.1	2-oxoglutarate dehydrogenase E1 component [Chryseobacterium contaminans]
OCA70408.1	polyketide cyclase [Chryseobacterium contaminans]
OCA70409.1	glucose-1-phosphate adenylyltransferase [Chryseobacterium contaminans]
OCA70410.1	glycogen synthase [Chryseobacterium contaminans]
OCA70411.1	1,4-alpha-glucan branching enzyme [Chryseobacterium contaminans]
OCA70412.1	carbohydrate esterase [Chryseobacterium contaminans]
OCA70413.1	hypothetical protein BBH99_13965 [Chryseobacterium contaminans]
OCA70414.1	hypothetical protein BBH99_13975 [Chryseobacterium contaminans]
OCA70415.1	molybdopterin synthase sulfur carrier subunit [Chryseobacterium contaminans]
OCA70416.1	formate dehydrogenase family accessory protein FdhD [Chryseobacterium contaminans]
OCA70417.1	hypothetical protein BBH99_13995 [Chryseobacterium contaminans]
OCA70418.1	hypothetical protein BBH99_14000 [Chryseobacterium contaminans]
OCA70419.1	molybdopterin-binding protein [Chryseobacterium contaminans]
OCA70420.1	hypothetical protein BBH99_14010 [Chryseobacterium contaminans]
OCA70421.1	thiamine biosynthesis protein [Chryseobacterium contaminans]
OCA70422.1	molybdenum cofactor guanylyltransferase [Chryseobacterium contaminans]
OCA70423.1	cyclic pyranopterin phosphate synthase MoaA [Chryseobacterium contaminans]
OCA70424.1	hypothetical protein BBH99_14045 [Chryseobacterium contaminans]
OCA70425.1	hypothetical protein BBH99_14050 [Chryseobacterium contaminans]
OCA70426.1	peroxidase [Chryseobacterium contaminans]
OCA70427.1	molybdenum cofactor biosynthesis protein MoaE [Chryseobacterium contaminans]
OCA70428.1	Fe-S cluster assembly protein HesB [Chryseobacterium contaminans]
OCA70429.1	molybdenum cofactor biosynthesis protein C [Chryseobacterium contaminans]
OCA70430.1	molybdopterin molybdenumtransferase MoeA [Chryseobacterium contaminans]
OCA71038.1	hypothetical protein BBH99_13875, partial [Chryseobacterium contaminans]
OCA71039.1	damage-inducible protein DinB [Chryseobacterium contaminans]
OCA71040.1	hypothetical protein BBH99_13885 [Chryseobacterium contaminans]
OCA71041.1	hypothetical protein BBH99_13890 [Chryseobacterium contaminans]
OCA71042.1	hypothetical protein BBH99_13895 [Chryseobacterium contaminans]
OCA71043.1	hypothetical protein BBH99_13900 [Chryseobacterium contaminans]
OCA71044.1	ATPase [Chryseobacterium contaminans]
OCA71045.1	MarR family transcriptional regulator [Chryseobacterium contaminans]
OCA71046.1	transporter [Chryseobacterium contaminans]
OCA71047.1	ABC transporter [Chryseobacterium contaminans]
OCA71048.1	hypothetical protein BBH99_13925 [Chryseobacterium contaminans]
OCA71049.1	MBL fold hydrolase [Chryseobacterium contaminans]
OCA71050.1	sodium/proline symporter [Chryseobacterium contaminans]
OCA71051.1	hypothetical protein BBH99_13940 [Chryseobacterium contaminans]
OCA71052.1	hypothetical protein BBH99_13945 [Chryseobacterium contaminans]
OCA71053.1	aminopeptidase [Chryseobacterium contaminans]
OCA71054.1	hypothetical protein BBH99_13955 [Chryseobacterium contaminans]
OCA71055.1	hypothetical protein BBH99_13960 [Chryseobacterium contaminans]
OCA71056.1	hypothetical protein BBH99_13800, partial [Chryseobacterium contaminans]
OCA71057.1	molecular chaperone DnaJ [Chryseobacterium contaminans]
OCA71058.1	hypothetical protein BBH99_13810 [Chryseobacterium contaminans]
OCA71059.1	hypothetical protein BBH99_13815 [Chryseobacterium contaminans]
OCA71060.1	hypothetical protein BBH99_13820 [Chryseobacterium contaminans]
OCA71061.1	hypothetical protein BBH99_13825 [Chryseobacterium contaminans]
OCA71062.1	hypothetical protein BBH99_13830 [Chryseobacterium contaminans]
OCA71063.1	hypothetical protein BBH99_13835 [Chryseobacterium contaminans]
OCA71064.1	hypothetical protein BBH99_13840 [Chryseobacterium contaminans]
OCA71065.1	glyoxalase [Chryseobacterium contaminans]
OCA71066.1	hypothetical protein BBH99_13850 [Chryseobacterium contaminans]
OCA71067.1	GDP-mannose pyrophosphatase [Chryseobacterium contaminans]
OCA71068.1	TIGR01777 family protein [Chryseobacterium contaminans]
OCA71069.1	hypothetical protein BBH99_13865 [Chryseobacterium contaminans]
OCA71070.1	HPP family protein, partial [Chryseobacterium contaminans]
OCA71072.1	tRNA uridine(34) 5-carboxymethylaminomethyl synthesis enzyme MnmG, partial [Chryseobacterium contaminans]
OCA71073.1	rRNA maturation RNase YbeY [Chryseobacterium contaminans]
OCA71074.1	patatin [Chryseobacterium contaminans]
OCA71075.1	bifunctional UDP-N-acetylmuramoyl-tripeptide:D-alanyl-D-alanine ligase/alanine racemase [Chryseobacterium contaminans]
OCA71076.1	thymidine kinase [Chryseobacterium contaminans]
OCA71077.1	hypothetical protein BBH99_03315 [Chryseobacterium contaminans]
OCA71078.1	16S rRNA (cytidine(1402)-2&apos;-O)-methyltransferase [Chryseobacterium contaminans]
OCA71079.1	hypothetical protein BBH99_03325 [Chryseobacterium contaminans]
OCA71080.1	3-oxoacyl-[acyl-carrier-protein] reductase [Chryseobacterium contaminans]
OCA71081.1	GMP reductase [Chryseobacterium contaminans]
OCA71082.1	diacylglyceryl transferase [Chryseobacterium contaminans]
OCA71083.1	hypothetical protein BBH99_03345 [Chryseobacterium contaminans]
OCA71084.1	radical SAM protein [Chryseobacterium contaminans]
OCA71085.1	5&apos;/3&apos;-nucleotidase SurE [Chryseobacterium contaminans]
OCA71086.1	hypothetical protein BBH99_03360 [Chryseobacterium contaminans]
OCA71087.1	tail-specific protease [Chryseobacterium contaminans]
OCA71088.1	superoxide dismutase [Chryseobacterium contaminans]
OCA71089.1	hypothetical protein BBH99_03375 [Chryseobacterium contaminans]
OCA71090.1	hypothetical protein BBH99_03380 [Chryseobacterium contaminans]
OCA71091.1	hypothetical protein BBH99_03385 [Chryseobacterium contaminans]
OCA71092.1	hypothetical protein BBH99_03390 [Chryseobacterium contaminans]
OCA71093.1	hypothetical protein BBH99_03395 [Chryseobacterium contaminans]
OCA71094.1	hypothetical protein BBH99_03405 [Chryseobacterium contaminans]
OCA71095.1	TonB-dependent receptor [Chryseobacterium contaminans]
OCA71096.1	hypothetical protein BBH99_03415 [Chryseobacterium contaminans]
OCA71097.1	histidine kinase [Chryseobacterium contaminans]
OCA71098.1	histidine kinase [Chryseobacterium contaminans]
OCA71099.1	protein-S-isoprenylcysteine methyltransferase [Chryseobacterium contaminans]
OCA71100.1	histidine kinase [Chryseobacterium contaminans]
OCA71101.1	hypothetical protein BBH99_03440 [Chryseobacterium contaminans]
OCA71102.1	hypothetical protein BBH99_03450 [Chryseobacterium contaminans]
OCA71103.1	hypothetical protein BBH99_03455 [Chryseobacterium contaminans]
OCA71104.1	hypothetical protein BBH99_03460 [Chryseobacterium contaminans]
OCA71105.1	hypothetical protein BBH99_03465 [Chryseobacterium contaminans]
OCA71106.1	hypothetical protein BBH99_03470 [Chryseobacterium contaminans]
OCA71107.1	tetracycline resistance MFS efflux pump [Chryseobacterium contaminans]
OCA71108.1	DNA-binding response regulator [Chryseobacterium contaminans]
OCA71819.1	hypothetical protein BBH99_13715 [Chryseobacterium contaminans]
OCA71820.1	NUDIX hydrolase [Chryseobacterium contaminans]
OCA71821.1	hypothetical protein BBH99_13725 [Chryseobacterium contaminans]
OCA71822.1	elongation factor 4 [Chryseobacterium contaminans]
OCA71823.1	hypothetical protein BBH99_13735 [Chryseobacterium contaminans]
OCA71824.1	hypothetical protein BBH99_13740 [Chryseobacterium contaminans]
OCA71825.1	RNA polymerase subunit sigma [Chryseobacterium contaminans]
OCA71826.1	NADP oxidoreductase [Chryseobacterium contaminans]
OCA71827.1	3-deoxy-D-manno-octulosonate 8-phosphate phosphatase [Chryseobacterium contaminans]
OCA71828.1	septum formation protein Maf [Chryseobacterium contaminans]
OCA71829.1	tRNA N6-adenosine(37)-N6-threonylcarbamoyltransferase complex dimerization subunit TsaB [Chryseobacterium contaminans]
OCA71830.1	NAD(P)-dependent oxidoreductase [Chryseobacterium contaminans]
OCA71831.1	hypothetical protein BBH99_13780 [Chryseobacterium contaminans]
OCA71832.1	LD-carboxypeptidase [Chryseobacterium contaminans]
OCA71833.1	lysine transporter LysE [Chryseobacterium contaminans]
OCA71834.1	ribonuclease R [Chryseobacterium contaminans]
OCA71836.1	cysteine methyltransferase [Chryseobacterium contaminans]
OCA71837.1	hypothetical protein BBH99_13635 [Chryseobacterium contaminans]
OCA71838.1	Crp/Fnr family transcriptional regulator [Chryseobacterium contaminans]
OCA71839.1	hypothetical protein BBH99_13645 [Chryseobacterium contaminans]
OCA71840.1	hypothetical protein BBH99_13650 [Chryseobacterium contaminans]
OCA71841.1	polyketide cyclase [Chryseobacterium contaminans]
OCA71842.1	EVE domain-containing protein [Chryseobacterium contaminans]
OCA71843.1	MarR family transcriptional regulator [Chryseobacterium contaminans]
OCA71844.1	hypothetical protein BBH99_13670 [Chryseobacterium contaminans]
OCA71845.1	permease [Chryseobacterium contaminans]
OCA71846.1	TonB-dependent siderophore receptor [Chryseobacterium contaminans]
OCA71847.1	hypothetical protein BBH99_13685 [Chryseobacterium contaminans]
OCA71848.1	hypothetical protein BBH99_13690 [Chryseobacterium contaminans]
OCA71849.1	hypothetical protein BBH99_13695 [Chryseobacterium contaminans]
OCA71850.1	carbamoyl phosphate synthase large subunit [Chryseobacterium contaminans]
OCA71851.1	four helix bundle protein [Chryseobacterium contaminans]
OCA71852.1	carbamoyl phosphate synthase small subunit, partial [Chryseobacterium contaminans]
OCA71854.1	inorganic pyrophosphatase [Chryseobacterium contaminans]
OCA71855.1	hypothetical protein BBH99_13535 [Chryseobacterium contaminans]
OCA71856.1	phytanoyl-CoA dioxygenase [Chryseobacterium contaminans]
OCA71857.1	hypothetical protein BBH99_13545 [Chryseobacterium contaminans]
OCA71858.1	hypothetical protein BBH99_13550 [Chryseobacterium contaminans]
OCA71859.1	hypothetical protein BBH99_13555 [Chryseobacterium contaminans]
OCA71860.1	lipoprotein ABC transporter ATP-binding protein [Chryseobacterium contaminans]
OCA71861.1	hypothetical protein BBH99_13565 [Chryseobacterium contaminans]
OCA71862.1	pyruvate dehydrogenase [Chryseobacterium contaminans]
OCA71863.1	pyruvate dehydrogenase (acetyl-transferring) E1 component subunit alpha [Chryseobacterium contaminans]
OCA71864.1	ABC transporter permease [Chryseobacterium contaminans]
OCA71865.1	RNA-binding protein [Chryseobacterium contaminans]
OCA71866.1	hypothetical protein BBH99_13595 [Chryseobacterium contaminans]
OCA71867.1	AraC family transcriptional regulator [Chryseobacterium contaminans]
OCA71868.1	copper-translocating P-type ATPase [Chryseobacterium contaminans]
OCA71869.1	histidine kinase [Chryseobacterium contaminans]
OCA71870.1	transcriptional regulator [Chryseobacterium contaminans]
OCA71871.1	acyl-CoA thioesterase [Chryseobacterium contaminans]
OCA71872.1	radical SAM protein [Chryseobacterium contaminans]
OCA71873.1	hypothetical protein BBH99_13475 [Chryseobacterium contaminans]
OCA71874.1	8-amino-7-oxononanoate synthase [Chryseobacterium contaminans]
OCA71875.1	cystathionine beta-synthase [Chryseobacterium contaminans]
OCA71876.1	glycosyltransferase [Chryseobacterium contaminans]
OCA71877.1	hypothetical protein BBH99_13500 [Chryseobacterium contaminans]
OCA71878.1	hypothetical protein BBH99_13505 [Chryseobacterium contaminans]
OCA71879.1	3-deoxy-8-phosphooctulonate synthase [Chryseobacterium contaminans]
OCA71880.1	TonB-dependent receptor [Chryseobacterium contaminans]
OCA71881.1	hypothetical protein BBH99_13520 [Chryseobacterium contaminans]
OCA71882.1	hypothetical protein BBH99_13525, partial [Chryseobacterium contaminans]
OCA71883.1	hypothetical protein BBH99_13480 [Chryseobacterium contaminans]
OCA71885.1	hypothetical protein BBH99_13430 [Chryseobacterium contaminans]
OCA71886.1	erythronolide synthase [Chryseobacterium contaminans]
OCA71887.1	beta-ketoacyl synthase [Chryseobacterium contaminans]
OCA71888.1	acyl carrier protein [Chryseobacterium contaminans]
OCA71889.1	alpha/beta hydrolase [Chryseobacterium contaminans]
OCA71890.1	hypothetical protein BBH99_13455 [Chryseobacterium contaminans]
OCA71891.1	hypothetical protein BBH99_13460 [Chryseobacterium contaminans]
OCA71892.1	hypothetical protein BBH99_13325 [Chryseobacterium contaminans]
OCA71893.1	hypothetical protein BBH99_13330 [Chryseobacterium contaminans]
OCA71894.1	hypothetical protein BBH99_13335 [Chryseobacterium contaminans]
OCA71895.1	import component protein [Chryseobacterium contaminans]
OCA71896.1	hypothetical protein BBH99_13350 [Chryseobacterium contaminans]
OCA71897.1	transketolase [Chryseobacterium contaminans]
OCA71898.1	transketolase [Chryseobacterium contaminans]
OCA71899.1	hypothetical protein BBH99_13370 [Chryseobacterium contaminans]
OCA71900.1	hypothetical protein BBH99_13375 [Chryseobacterium contaminans]
OCA71901.1	sodium:solute symporter [Chryseobacterium contaminans]
OCA71902.1	osmotically inducible protein OsmC [Chryseobacterium contaminans]
OCA71903.1	(4Fe-4S)-binding protein [Chryseobacterium contaminans]
OCA71904.1	hypothetical protein BBH99_13400 [Chryseobacterium contaminans]
OCA71905.1	NADPH-dependent FMN reductase [Chryseobacterium contaminans]
OCA71906.1	hypothetical protein BBH99_13410 [Chryseobacterium contaminans]
OCA71907.1	short-chain dehydrogenase [Chryseobacterium contaminans]
OCA71908.1	MFS transporter [Chryseobacterium contaminans]
OCA71909.1	hypothetical protein BBH99_13345 [Chryseobacterium contaminans]
OCA71910.1	hypothetical protein BBH99_13355 [Chryseobacterium contaminans]
OCA71911.1	GNAT family acetyltransferase [Chryseobacterium contaminans]
OCA71912.1	acetyltransferase [Chryseobacterium contaminans]
OCA71913.1	hypothetical protein BBH99_13240 [Chryseobacterium contaminans]
OCA71914.1	hypothetical protein BBH99_13245 [Chryseobacterium contaminans]
OCA71915.1	PspC family transcriptional regulator [Chryseobacterium contaminans]
OCA71916.1	hypothetical protein BBH99_13255 [Chryseobacterium contaminans]
OCA71917.1	N-acetyl-alpha-D-glucosaminyl L-malate synthase BshA [Chryseobacterium contaminans]
OCA71918.1	glycoside hydrolase [Chryseobacterium contaminans]
OCA71919.1	hypothetical protein BBH99_13270 [Chryseobacterium contaminans]
OCA71920.1	GTP cyclohydrolase II [Chryseobacterium contaminans]
OCA71921.1	hypothetical protein BBH99_13280 [Chryseobacterium contaminans]
OCA71922.1	hypothetical protein BBH99_13285 [Chryseobacterium contaminans]
OCA71923.1	preprotein translocase [Chryseobacterium contaminans]
OCA71924.1	peptidase M23 [Chryseobacterium contaminans]
OCA71925.1	hypothetical protein BBH99_13300 [Chryseobacterium contaminans]
OCA71926.1	nucleotidyltransferase [Chryseobacterium contaminans]
OCA71927.1	polysaccharide biosynthesis protein [Chryseobacterium contaminans]
OCA71928.1	dihydroorotase [Chryseobacterium contaminans]
OCA71929.1	sugar hydrolase, partial [Chryseobacterium contaminans]
OCA72632.1	hypothetical protein BBH99_13165, partial [Chryseobacterium contaminans]
OCA72633.1	TonB-dependent receptor [Chryseobacterium contaminans]
OCA72634.1	aminopeptidase [Chryseobacterium contaminans]
OCA72635.1	phosphatidic acid phosphatase [Chryseobacterium contaminans]
OCA72636.1	peptidase M43 [Chryseobacterium contaminans]
OCA72637.1	peptidase M43 [Chryseobacterium contaminans]
OCA72638.1	DNA-binding response regulator [Chryseobacterium contaminans]
OCA72639.1	two-component sensor histidine kinase [Chryseobacterium contaminans]
OCA72640.1	hypothetical protein BBH99_13205 [Chryseobacterium contaminans]
OCA72641.1	hypothetical protein BBH99_13210 [Chryseobacterium contaminans]
OCA72642.1	ATP-dependent chaperone ClpB [Chryseobacterium contaminans]
OCA72643.1	phenylacetate--CoA ligase [Chryseobacterium contaminans]
OCA72644.1	TetR family transcriptional regulator [Chryseobacterium contaminans]
OCA72645.1	hypothetical protein BBH99_13070 [Chryseobacterium contaminans]
OCA72646.1	peptidase M48 [Chryseobacterium contaminans]
OCA72647.1	hypothetical protein BBH99_13080 [Chryseobacterium contaminans]
OCA72648.1	hypothetical protein BBH99_13085 [Chryseobacterium contaminans]
OCA72649.1	hypothetical protein BBH99_13090 [Chryseobacterium contaminans]
OCA72650.1	hypothetical protein BBH99_13095 [Chryseobacterium contaminans]
OCA72651.1	hypothetical protein BBH99_13100 [Chryseobacterium contaminans]
OCA72652.1	ABC transporter ATP-binding protein [Chryseobacterium contaminans]
OCA72653.1	ABC transporter permease [Chryseobacterium contaminans]
OCA72654.1	glycosyl transferase [Chryseobacterium contaminans]
OCA72655.1	7-carboxy-7-deazaguanine synthase QueE [Chryseobacterium contaminans]
OCA72656.1	bifunctional 5,10-methylene-tetrahydrofolate dehydrogenase/5,10-methylene-tetrahydrofolate cyclohydrolase [Chryseobacterium contaminans]
OCA72657.1	glucose-6-phosphate isomerase [Chryseobacterium contaminans]
OCA72658.1	hypothetical protein BBH99_13140 [Chryseobacterium contaminans]
OCA72659.1	RNA polymerase subunit sigma-70 [Chryseobacterium contaminans]
OCA72660.1	hypothetical protein BBH99_13155 [Chryseobacterium contaminans]
OCA72661.1	acyl-CoA dehydrogenase, partial [Chryseobacterium contaminans]
OCA72662.1	hypothetical protein BBH99_13130 [Chryseobacterium contaminans]
OCA72663.1	hypothetical protein BBH99_13150 [Chryseobacterium contaminans]
OCA72664.1	hypothetical protein BBH99_12990 [Chryseobacterium contaminans]
OCA72665.1	hypothetical protein BBH99_12995 [Chryseobacterium contaminans]
OCA72666.1	hypothetical protein BBH99_13000 [Chryseobacterium contaminans]
OCA72667.1	hypothetical protein BBH99_13005 [Chryseobacterium contaminans]
OCA72668.1	thioredoxin [Chryseobacterium contaminans]
OCA72669.1	hypothetical protein BBH99_13015 [Chryseobacterium contaminans]
OCA72670.1	hypothetical protein BBH99_13020 [Chryseobacterium contaminans]
OCA72671.1	3-isopropylmalate dehydrogenase [Chryseobacterium contaminans]
OCA72672.1	3-isopropylmalate dehydratase small subunit [Chryseobacterium contaminans]
OCA72673.1	3-isopropylmalate dehydratase large subunit [Chryseobacterium contaminans]
OCA72674.1	hypothetical protein BBH99_13045 [Chryseobacterium contaminans]
OCA72675.1	peptidase [Chryseobacterium contaminans]
OCA72676.1	hypothetical protein BBH99_13055 [Chryseobacterium contaminans]
OCA72677.1	threonine--tRNA ligase [Chryseobacterium contaminans]
OCA72678.1	hypothetical protein BBH99_02875 [Chryseobacterium contaminans]
OCA72679.1	hypothetical protein BBH99_02880 [Chryseobacterium contaminans]
OCA72680.1	hypothetical protein BBH99_02885 [Chryseobacterium contaminans]
OCA72681.1	hypothetical protein BBH99_02890 [Chryseobacterium contaminans]
OCA72682.1	hypothetical protein BBH99_02895 [Chryseobacterium contaminans]
OCA72683.1	hypothetical protein BBH99_02910 [Chryseobacterium contaminans]
OCA72684.1	hypothetical protein BBH99_02915 [Chryseobacterium contaminans]
OCA72685.1	hypothetical protein BBH99_02920 [Chryseobacterium contaminans]
OCA72686.1	Vgr family protein [Chryseobacterium contaminans]
OCA72687.1	hypothetical protein BBH99_02930 [Chryseobacterium contaminans]
OCA72688.1	hypothetical protein BBH99_02935 [Chryseobacterium contaminans]
OCA72689.1	PKD domain-containing protein [Chryseobacterium contaminans]
OCA72690.1	hypothetical protein BBH99_02945 [Chryseobacterium contaminans]
OCA72691.1	hypothetical protein BBH99_02950 [Chryseobacterium contaminans]
OCA72692.1	DNA-binding response regulator [Chryseobacterium contaminans]
OCA72693.1	integration host factor subunit beta [Chryseobacterium contaminans]
OCA72694.1	ribonuclease G [Chryseobacterium contaminans]
OCA72695.1	hypothetical protein BBH99_02970 [Chryseobacterium contaminans]
OCA72696.1	peroxiredoxin [Chryseobacterium contaminans]
OCA72697.1	hypothetical protein BBH99_02985 [Chryseobacterium contaminans]
OCA72698.1	curli production assembly protein CsgG [Chryseobacterium contaminans]
OCA72699.1	curli assembly protein CsgF [Chryseobacterium contaminans]
OCA72700.1	hypothetical protein BBH99_03005 [Chryseobacterium contaminans]
OCA72701.1	hypothetical protein BBH99_03010 [Chryseobacterium contaminans]
OCA72702.1	coenzyme A pyrophosphatase [Chryseobacterium contaminans]
OCA72703.1	glycerol acyltransferase [Chryseobacterium contaminans]
OCA72704.1	hypothetical protein BBH99_03025 [Chryseobacterium contaminans]
OCA72705.1	peptidoglycan synthetase [Chryseobacterium contaminans]
OCA72706.1	hypothetical protein BBH99_03035 [Chryseobacterium contaminans]
OCA72707.1	tungsten formylmethanofuran dehydrogenase [Chryseobacterium contaminans]
OCA72708.1	glyoxal reductase [Chryseobacterium contaminans]
OCA72709.1	GCN5 family acetyltransferase [Chryseobacterium contaminans]
OCA72710.1	LysR family transcriptional regulator [Chryseobacterium contaminans]
OCA72711.1	serine/threonine protein phosphatase [Chryseobacterium contaminans]
OCA72712.1	NADPH quinone reductase MdaB [Chryseobacterium contaminans]
OCA72713.1	antibiotic biosynthesis monooxygenase [Chryseobacterium contaminans]
OCA72714.1	aldo/keto reductase [Chryseobacterium contaminans]
OCA72715.1	glyoxalase [Chryseobacterium contaminans]
OCA72716.1	hypothetical protein BBH99_03095 [Chryseobacterium contaminans]
OCA72717.1	DoxX family protein [Chryseobacterium contaminans]
OCA72718.1	cyclic nucleotide-binding protein [Chryseobacterium contaminans]
OCA72719.1	hypothetical protein BBH99_03110 [Chryseobacterium contaminans]
OCA72720.1	alcohol dehydrogenase [Chryseobacterium contaminans]
OCA72721.1	cupin [Chryseobacterium contaminans]
OCA72722.1	thiol:disulfide interchange protein [Chryseobacterium contaminans]
OCA72723.1	TonB-dependent receptor [Chryseobacterium contaminans]
OCA72724.1	homogentisate 1,2-dioxygenase [Chryseobacterium contaminans]
OCA72725.1	acetyl-CoA hydrolase [Chryseobacterium contaminans]
OCA72726.1	4-hydroxybutyrate CoA-transferase [Chryseobacterium contaminans]
OCA72727.1	hypothetical protein BBH99_03155 [Chryseobacterium contaminans]
OCA72728.1	4-hydroxyphenylpyruvate dioxygenase [Chryseobacterium contaminans]
OCA72729.1	hypothetical protein BBH99_03165 [Chryseobacterium contaminans]
OCA72730.1	fumarylacetoacetase [Chryseobacterium contaminans]
OCA72731.1	flavin reductase [Chryseobacterium contaminans]
OCA72732.1	hypothetical protein BBH99_03180 [Chryseobacterium contaminans]
OCA72733.1	hypothetical protein BBH99_03185 [Chryseobacterium contaminans]
OCA72734.1	hypothetical protein BBH99_03190 [Chryseobacterium contaminans]
OCA72735.1	alpha/beta hydrolase [Chryseobacterium contaminans]
OCA72736.1	aminotransferase class I and II [Chryseobacterium contaminans]
OCA72737.1	hypothetical protein BBH99_03205 [Chryseobacterium contaminans]
OCA72738.1	esterase [Chryseobacterium contaminans]
OCA72739.1	TonB-dependent receptor [Chryseobacterium contaminans]
OCA72740.1	ATP-dependent DNA helicase [Chryseobacterium contaminans]
OCA72741.1	peptidase M16 [Chryseobacterium contaminans]
OCA72742.1	peptidase M16 [Chryseobacterium contaminans]
OCA72743.1	preprotein translocase subunit SecG [Chryseobacterium contaminans]
OCA72744.1	glycosyl transferase family 2 [Chryseobacterium contaminans]
OCA72745.1	recombination protein RecR [Chryseobacterium contaminans]
OCA72746.1	hypothetical protein BBH99_03255 [Chryseobacterium contaminans]
OCA72747.1	hypothetical protein BBH99_03260 [Chryseobacterium contaminans]
OCA72748.1	cytosol nonspecific dipeptidase [Chryseobacterium contaminans]
OCA72749.1	Rossman fold protein, TIGR00730 family [Chryseobacterium contaminans]
OCA72750.1	ferredoxin [Chryseobacterium contaminans]
OCA72751.1	ferredoxin--NADP(+) reductase [Chryseobacterium contaminans]
OCA72752.1	ATP-dependent exonuclease [Chryseobacterium contaminans]
OCA72753.1	hypothetical protein BBH99_02900 [Chryseobacterium contaminans]
OCA72754.1	hypothetical protein BBH99_02905 [Chryseobacterium contaminans]
OCA72755.1	LuxR family transcriptional regulator [Chryseobacterium contaminans]
OCA72756.1	hypothetical protein BBH99_03000 [Chryseobacterium contaminans]
OCA72757.1	thiamine biosynthesis protein ThiJ [Chryseobacterium contaminans]
OCA72758.1	polyketide cyclase [Chryseobacterium contaminans]
OCA72759.1	HxlR family transcriptional regulator [Chryseobacterium contaminans]
OCA72760.1	carbon starvation protein CstA [Chryseobacterium contaminans]
OCA72761.1	AsnC family transcriptional regulator [Chryseobacterium contaminans]
OCA72762.1	RNA polymerase sigma-70 factor [Chryseobacterium contaminans]
OCA72763.1	hypothetical protein BBH99_12940 [Chryseobacterium contaminans]
OCA72764.1	hypothetical protein BBH99_12945 [Chryseobacterium contaminans]
OCA72765.1	hypothetical protein BBH99_12950 [Chryseobacterium contaminans]
OCA72766.1	hypothetical protein BBH99_12955 [Chryseobacterium contaminans]
OCA72767.1	hypothetical protein BBH99_12960 [Chryseobacterium contaminans]
OCA72768.1	cytochrome C biogenesis protein [Chryseobacterium contaminans]
OCA72769.1	thiol:disulfide interchange protein [Chryseobacterium contaminans]
OCA72770.1	peptidase M16 [Chryseobacterium contaminans]
OCA72771.1	thioredoxin-disulfide reductase [Chryseobacterium contaminans]
OCA72772.1	cysteine synthase [Chryseobacterium contaminans]
OCA72774.1	thiol:disulfide interchange protein [Chryseobacterium contaminans]
OCA72775.1	3-oxoacyl-ACP synthase [Chryseobacterium contaminans]
OCA72776.1	magnesium transporter CorA [Chryseobacterium contaminans]
OCA72777.1	patatin [Chryseobacterium contaminans]
OCA72778.1	hypothetical protein BBH99_12835 [Chryseobacterium contaminans]
OCA72779.1	NAD(P)H oxidoreductase [Chryseobacterium contaminans]
OCA72780.1	transcriptional regulator [Chryseobacterium contaminans]
OCA72781.1	hypothetical protein BBH99_12850 [Chryseobacterium contaminans]
OCA72782.1	DNA-3-methyladenine glycosylase [Chryseobacterium contaminans]
OCA72783.1	alpha/beta hydrolase [Chryseobacterium contaminans]
OCA72784.1	hypothetical protein BBH99_12865 [Chryseobacterium contaminans]
OCA72785.1	quinol oxidase [Chryseobacterium contaminans]
OCA72786.1	hypothetical protein BBH99_12875 [Chryseobacterium contaminans]
OCA72787.1	hypothetical protein BBH99_12880 [Chryseobacterium contaminans]
OCA72788.1	hypothetical protein BBH99_12885 [Chryseobacterium contaminans]
OCA72789.1	MFS transporter [Chryseobacterium contaminans]
OCA72790.1	secretion protein HlyD [Chryseobacterium contaminans]
OCA72791.1	transporter [Chryseobacterium contaminans]
OCA72792.1	TetR family transcriptional regulator [Chryseobacterium contaminans]
OCA72793.1	hypothetical protein BBH99_12910 [Chryseobacterium contaminans]
OCA72794.1	hypothetical protein BBH99_12915 [Chryseobacterium contaminans]
OCA72795.1	transcriptional regulator [Chryseobacterium contaminans]
OCA72796.1	hypothetical protein BBH99_12735 [Chryseobacterium contaminans]
OCA72797.1	MFS transporter [Chryseobacterium contaminans]
OCA72798.1	ribonuclease Y [Chryseobacterium contaminans]
OCA72799.1	6-phosphofructokinase [Chryseobacterium contaminans]
OCA72800.1	hypothetical protein BBH99_12755 [Chryseobacterium contaminans]
OCA72801.1	PorT protein [Chryseobacterium contaminans]
OCA72802.1	bifunctional demethylmenaquinone methyltransferase/2-methoxy-6-polyprenyl-1,4-benzoquinol methylase [Chryseobacterium contaminans]
OCA72803.1	hypothetical protein BBH99_12770 [Chryseobacterium contaminans]
OCA72804.1	3-oxoacyl-ACP synthase [Chryseobacterium contaminans]
OCA72805.1	phosphoesterase [Chryseobacterium contaminans]
OCA72806.1	polysaccharide deacetylase [Chryseobacterium contaminans]
OCA72807.1	NAD-dependent epimerase [Chryseobacterium contaminans]
OCA72808.1	gamma-glutamyltransferase [Chryseobacterium contaminans]
OCA72809.1	C4-dicarboxylate transporter DctA [Chryseobacterium contaminans]
OCA72810.1	diacylglycerol kinase [Chryseobacterium contaminans]
OCA72811.1	hypothetical protein BBH99_12810 [Chryseobacterium contaminans]
OCA72812.1	chloride channel protein [Chryseobacterium contaminans]
OCA72813.1	cytochrome C biogenesis protein CcsB [Chryseobacterium contaminans]
OCA72814.1	hypothetical protein BBH99_12655 [Chryseobacterium contaminans]
OCA72815.1	hypothetical protein BBH99_12660 [Chryseobacterium contaminans]
OCA72816.1	hypothetical protein BBH99_12675 [Chryseobacterium contaminans]
OCA72817.1	cell division protein FtsK [Chryseobacterium contaminans]
OCA72818.1	hypothetical protein BBH99_12685 [Chryseobacterium contaminans]
OCA72819.1	hypothetical protein BBH99_12690 [Chryseobacterium contaminans]
OCA72820.1	permease [Chryseobacterium contaminans]
OCA72821.1	hypothetical protein BBH99_12700 [Chryseobacterium contaminans]
OCA72822.1	ribosome recycling factor [Chryseobacterium contaminans]
OCA72823.1	UMP kinase [Chryseobacterium contaminans]
OCA72824.1	penicillin-binding protein, partial [Chryseobacterium contaminans]
OCA72825.1	isochorismatase [Chryseobacterium contaminans]
OCA72826.1	hypothetical protein BBH99_12670 [Chryseobacterium contaminans]
OCA72827.1	3-oxoacyl-ACP synthase [Chryseobacterium contaminans]
OCA76494.1	hypothetical protein BBH99_12590, partial [Chryseobacterium contaminans]
OCA76495.1	SusC/RagA family TonB-linked outer membrane protein [Chryseobacterium contaminans]
OCA76496.1	hypothetical protein BBH99_12600 [Chryseobacterium contaminans]
OCA76497.1	phospholipase C, phosphocholine-specific [Chryseobacterium contaminans]
OCA76498.1	hypothetical protein BBH99_12610 [Chryseobacterium contaminans]
OCA76499.1	hypothetical protein BBH99_12620 [Chryseobacterium contaminans]
OCA76500.1	hypothetical protein BBH99_12625 [Chryseobacterium contaminans]
OCA76501.1	hypothetical protein BBH99_12630 [Chryseobacterium contaminans]
OCA76502.1	susd and RagB outer membrane lipoprotein domain protein [Chryseobacterium contaminans]
OCA76503.1	SusC/RagA family protein [Chryseobacterium contaminans]
OCA76504.1	hypothetical protein BBH99_12615 [Chryseobacterium contaminans]
OCA76505.1	DNA-binding response regulator [Chryseobacterium contaminans]
OCA76506.1	histidine kinase [Chryseobacterium contaminans]
OCA76507.1	hypothetical protein BBH99_12525 [Chryseobacterium contaminans]
OCA76508.1	acyltransferase [Chryseobacterium contaminans]
OCA76509.1	class A beta-lactamase [Chryseobacterium contaminans]
OCA76510.1	hypothetical protein BBH99_12545 [Chryseobacterium contaminans]
OCA76511.1	hypothetical protein BBH99_12550 [Chryseobacterium contaminans]
OCA76512.1	hypothetical protein BBH99_12560 [Chryseobacterium contaminans]
OCA76513.1	hypothetical protein BBH99_12565 [Chryseobacterium contaminans]
OCA76514.1	hypothetical protein BBH99_12570 [Chryseobacterium contaminans]
OCA76515.1	hypothetical protein BBH99_12575 [Chryseobacterium contaminans]
OCA76516.1	SusC/RagA family TonB-linked outer membrane protein [Chryseobacterium contaminans]
OCA76517.1	serine hydrolase [Chryseobacterium contaminans]
OCA76518.1	transposase [Chryseobacterium contaminans]
OCA76519.1	adenosine kinase [Chryseobacterium contaminans]
OCA76521.1	DNA mismatch repair protein MutT [Chryseobacterium contaminans]
OCA76522.1	glycosyl hydrolase [Chryseobacterium contaminans]
OCA76523.1	transporter [Chryseobacterium contaminans]
OCA76524.1	alpha-N-arabinofuranosidase [Chryseobacterium contaminans]
OCA76525.1	alpha-glucuronidase [Chryseobacterium contaminans]
OCA76526.1	hypothetical protein BBH99_12465 [Chryseobacterium contaminans]
OCA76527.1	AraC family transcriptional regulator [Chryseobacterium contaminans]
OCA76528.1	fructose-6-phosphate aldolase [Chryseobacterium contaminans]
OCA76529.1	galactokinase [Chryseobacterium contaminans]
OCA76530.1	galactose-1-phosphate uridylyltransferase [Chryseobacterium contaminans]
OCA76531.1	sugar phosphatase [Chryseobacterium contaminans]
OCA76532.1	hypothetical protein BBH99_12495 [Chryseobacterium contaminans]
OCA76533.1	hypothetical protein BBH99_12500 [Chryseobacterium contaminans]
OCA76534.1	short-chain dehydrogenase/reductase [Chryseobacterium contaminans]
OCA76535.1	9-O-acetylesterase [Chryseobacterium contaminans]
OCA76536.1	1,4-beta-xylanase [Chryseobacterium contaminans]
OCA76538.1	enterochelin esterase [Chryseobacterium contaminans]
OCA76539.1	carbohydrate-binding protein [Chryseobacterium contaminans]
OCA76540.1	alpha-glucosidase [Chryseobacterium contaminans]
OCA76541.1	GDSL family lipase [Chryseobacterium contaminans]
OCA76542.1	glycosyhydrolase [Chryseobacterium contaminans]
OCA76543.1	secretion protein [Chryseobacterium contaminans]
OCA76544.1	alpha-L-arabinofuranosidase [Chryseobacterium contaminans]
OCA76545.1	ribulokinase [Chryseobacterium contaminans]
OCA76546.1	L-ribulose-5-phosphate 4-epimerase [Chryseobacterium contaminans]
OCA76547.1	L-arabinose isomerase [Chryseobacterium contaminans]
OCA76548.1	glycoside hydrolase [Chryseobacterium contaminans]
OCA76550.1	hypothetical protein BBH99_12270 [Chryseobacterium contaminans]
OCA76551.1	hypothetical protein BBH99_12275 [Chryseobacterium contaminans]
OCA76552.1	1,4-alpha-glucan branching protein [Chryseobacterium contaminans]
OCA76553.1	hypothetical protein BBH99_12285 [Chryseobacterium contaminans]
OCA76554.1	two-component sensor histidine kinase [Chryseobacterium contaminans]
OCA76555.1	DNA-binding response regulator [Chryseobacterium contaminans]
OCA76556.1	TonB-dependent receptor [Chryseobacterium contaminans]
OCA76557.1	hypothetical protein BBH99_12305 [Chryseobacterium contaminans]
OCA76558.1	deaminase [Chryseobacterium contaminans]
OCA76559.1	hypothetical protein BBH99_12320 [Chryseobacterium contaminans]
OCA76560.1	deaminase [Chryseobacterium contaminans]
OCA76561.1	hypothetical protein BBH99_12330 [Chryseobacterium contaminans]
OCA76562.1	hypothetical protein BBH99_12335 [Chryseobacterium contaminans]
OCA76563.1	mannosyl-glycoprotein endo-beta-N-acetylglucosamidase [Chryseobacterium contaminans]
OCA76564.1	1-aminocyclopropane-1-carboxylate deaminase [Chryseobacterium contaminans]
OCA76565.1	hypothetical protein BBH99_12355 [Chryseobacterium contaminans]
OCA76566.1	hypothetical protein BBH99_12360 [Chryseobacterium contaminans]
OCA76567.1	AraC family transcriptional regulator [Chryseobacterium contaminans]
OCA76568.1	glutamate-1-semialdehyde-2,1-aminomutase [Chryseobacterium contaminans]
OCA76569.1	methionine--tRNA ligase [Chryseobacterium contaminans]
OCA76570.1	hypothetical protein BBH99_12195 [Chryseobacterium contaminans]
OCA76571.1	hypothetical protein BBH99_12200 [Chryseobacterium contaminans]
OCA76572.1	alpha-glucosidase [Chryseobacterium contaminans]
OCA76573.1	hypothetical protein BBH99_12210 [Chryseobacterium contaminans]
OCA76574.1	sterol desaturase [Chryseobacterium contaminans]
OCA76575.1	alpha-amlyase [Chryseobacterium contaminans]
OCA76576.1	hypothetical protein BBH99_12225 [Chryseobacterium contaminans]
OCA76577.1	MFS transporter [Chryseobacterium contaminans]
OCA76578.1	hypothetical protein BBH99_12235 [Chryseobacterium contaminans]
OCA76579.1	NADPH-dependent FMN reductase [Chryseobacterium contaminans]
OCA76580.1	hypothetical protein BBH99_12245 [Chryseobacterium contaminans]
OCA76581.1	phosphoribosylformylglycinamidine cyclo-ligase [Chryseobacterium contaminans]
OCA76582.1	hypothetical protein BBH99_12255 [Chryseobacterium contaminans]
OCA76583.1	phosphoribosylglycinamide formyltransferase [Chryseobacterium contaminans]
OCA76584.1	SusC/RagA family protein [Chryseobacterium contaminans]
OCA76587.1	amidohydrolase [Chryseobacterium contaminans]
OCA76588.1	hypothetical protein BBH99_02425 [Chryseobacterium contaminans]
OCA76589.1	hypothetical protein BBH99_02430 [Chryseobacterium contaminans]
OCA76590.1	FAD-dependent oxidoreductase [Chryseobacterium contaminans]
OCA76591.1	hypothetical protein BBH99_02440 [Chryseobacterium contaminans]
OCA76592.1	lectin MVL [Chryseobacterium contaminans]
OCA76593.1	hypothetical protein BBH99_02450 [Chryseobacterium contaminans]
OCA76594.1	AraC family transcriptional regulator [Chryseobacterium contaminans]
OCA76595.1	lipoyl synthase [Chryseobacterium contaminans]
OCA76596.1	hypothetical protein BBH99_02465 [Chryseobacterium contaminans]
OCA76597.1	RNA polymerase subunit sigma-24 [Chryseobacterium contaminans]
OCA76598.1	tyrosine--tRNA ligase [Chryseobacterium contaminans]
OCA76599.1	hypothetical protein BBH99_02480 [Chryseobacterium contaminans]
OCA76600.1	hypothetical protein BBH99_02485 [Chryseobacterium contaminans]
OCA76601.1	hypothetical protein BBH99_02490 [Chryseobacterium contaminans]
OCA76602.1	DNA-binding response regulator [Chryseobacterium contaminans]
OCA76603.1	hypothetical protein BBH99_02500 [Chryseobacterium contaminans]
OCA76604.1	phospholipase [Chryseobacterium contaminans]
OCA76605.1	peptide-binding protein [Chryseobacterium contaminans]
OCA76606.1	hypothetical protein BBH99_02515 [Chryseobacterium contaminans]
OCA76607.1	hypothetical protein BBH99_02520 [Chryseobacterium contaminans]
OCA76608.1	helix-turn-helix transcriptional regulator [Chryseobacterium contaminans]
OCA76609.1	hypothetical protein BBH99_02530 [Chryseobacterium contaminans]
OCA76610.1	hypothetical protein BBH99_02535 [Chryseobacterium contaminans]
OCA76611.1	TonB-dependent receptor [Chryseobacterium contaminans]
OCA76612.1	hypothetical protein BBH99_02545 [Chryseobacterium contaminans]
OCA76613.1	hypothetical protein BBH99_02550 [Chryseobacterium contaminans]
OCA76614.1	transposase [Chryseobacterium contaminans]
OCA76615.1	hypothetical protein BBH99_02565 [Chryseobacterium contaminans]
OCA76616.1	hypothetical protein BBH99_02570 [Chryseobacterium contaminans]
OCA76617.1	hypothetical protein BBH99_02575 [Chryseobacterium contaminans]
OCA76618.1	thioredoxin [Chryseobacterium contaminans]
OCA76619.1	cysteine desulfurase [Chryseobacterium contaminans]
OCA76620.1	hypothetical protein BBH99_02615 [Chryseobacterium contaminans]
OCA76621.1	HAD family hydrolase [Chryseobacterium contaminans]
OCA76622.1	3-oxoacyl-ACP reductase [Chryseobacterium contaminans]
OCA76623.1	FAD-linked oxidase [Chryseobacterium contaminans]
OCA76624.1	prenyltransferase [Chryseobacterium contaminans]
OCA76625.1	hypothetical protein BBH99_02640 [Chryseobacterium contaminans]
OCA76626.1	hypothetical protein BBH99_02645 [Chryseobacterium contaminans]
OCA76627.1	peptidase S8 [Chryseobacterium contaminans]
OCA76628.1	signal peptidase I [Chryseobacterium contaminans]
OCA76629.1	4-hydroxy-tetrahydrodipicolinate reductase [Chryseobacterium contaminans]
OCA76630.1	hypothetical protein BBH99_02670 [Chryseobacterium contaminans]
OCA76631.1	chromosome partitioning protein ParB [Chryseobacterium contaminans]
OCA76632.1	chromosome partitioning protein ParA [Chryseobacterium contaminans]
OCA76633.1	hypothetical protein BBH99_02685 [Chryseobacterium contaminans]
OCA76634.1	hypothetical protein BBH99_02690 [Chryseobacterium contaminans]
OCA76635.1	adenylosuccinate synthase [Chryseobacterium contaminans]
OCA76636.1	hypothetical protein BBH99_02700 [Chryseobacterium contaminans]
OCA76637.1	alpha/beta hydrolase [Chryseobacterium contaminans]
OCA76638.1	DNA-binding transcriptional regulator [Chryseobacterium contaminans]
OCA76639.1	hypothetical protein BBH99_02715 [Chryseobacterium contaminans]
OCA76640.1	hypothetical protein BBH99_02720 [Chryseobacterium contaminans]
OCA76641.1	ABC transporter ATP-binding protein [Chryseobacterium contaminans]
OCA76642.1	hypoxanthine phosphoribosyltransferase [Chryseobacterium contaminans]
OCA76643.1	adenylate kinase [Chryseobacterium contaminans]
OCA76644.1	GTPase ObgE [Chryseobacterium contaminans]
OCA76645.1	hypothetical protein BBH99_02745 [Chryseobacterium contaminans]
OCA76646.1	hypothetical protein BBH99_02755 [Chryseobacterium contaminans]
OCA76647.1	hydrolase TatD [Chryseobacterium contaminans]
OCA76648.1	hypothetical protein BBH99_02765 [Chryseobacterium contaminans]
OCA76649.1	hypothetical protein BBH99_02770 [Chryseobacterium contaminans]
OCA76650.1	polyprenyl synthetase [Chryseobacterium contaminans]
OCA76651.1	inorganic phosphate transporter [Chryseobacterium contaminans]
OCA76652.1	phosphate transport regulator [Chryseobacterium contaminans]
OCA76653.1	DEAD/DEAH box helicase [Chryseobacterium contaminans]
OCA76654.1	TIGR02453 family protein [Chryseobacterium contaminans]
OCA76655.1	methyltransferase FkbM [Chryseobacterium contaminans]
OCA76656.1	polysaccharide biosynthesis protein [Chryseobacterium contaminans]
OCA76657.1	hypothetical protein BBH99_02810 [Chryseobacterium contaminans]
OCA76658.1	glycosyl transferase [Chryseobacterium contaminans]
OCA76659.1	aspartate ammonia-lyase [Chryseobacterium contaminans]
OCA76660.1	N-acetylmuramoyl-L-alanine amidase [Chryseobacterium contaminans]
OCA76661.1	excinuclease ABC subunit C [Chryseobacterium contaminans]
OCA76662.1	hypothetical protein BBH99_02850 [Chryseobacterium contaminans]
OCA76663.1	nuclease [Chryseobacterium contaminans]
OCA76664.1	histidine kinase, partial [Chryseobacterium contaminans]
OCA76665.1	transposase [Chryseobacterium contaminans]
OCA76666.1	peptidase [Chryseobacterium contaminans]
OCA76667.1	carbonic anhydrase [Chryseobacterium contaminans]
OCA76668.1	hypothetical protein BBH99_02655 [Chryseobacterium contaminans]
OCA76669.1	DEAD/DEAH box helicase [Chryseobacterium contaminans]
OCA76670.1	hypothetical protein BBH99_02855 [Chryseobacterium contaminans]
OCA76706.1	phosphohistidine phosphatase [Chryseobacterium contaminans]
OCA76707.1	Holliday junction DNA helicase RuvA [Chryseobacterium contaminans]
OCA76708.1	peptide deformylase [Chryseobacterium contaminans]
OCA76709.1	nucleoside triphosphate pyrophosphohydrolase [Chryseobacterium contaminans]
OCA76710.1	hypothetical protein BBH99_12125 [Chryseobacterium contaminans]
OCA76711.1	metallophosphoesterase [Chryseobacterium contaminans]
OCA76712.1	phosphohydrolase [Chryseobacterium contaminans]
OCA76713.1	hypothetical protein BBH99_12140 [Chryseobacterium contaminans]
OCA76714.1	hypothetical protein BBH99_12145 [Chryseobacterium contaminans]
OCA76715.1	hypothetical protein BBH99_12150 [Chryseobacterium contaminans]
OCA76716.1	hypothetical protein BBH99_12155 [Chryseobacterium contaminans]
OCA76717.1	hypothetical protein BBH99_12160 [Chryseobacterium contaminans]
OCA76718.1	hypothetical protein BBH99_12165 [Chryseobacterium contaminans]
OCA76719.1	hypothetical protein BBH99_12170 [Chryseobacterium contaminans]
OCA76720.1	hypothetical protein BBH99_12175 [Chryseobacterium contaminans]
OCA76721.1	hypothetical protein BBH99_12110 [Chryseobacterium contaminans]
OCA76722.1	hypothetical protein BBH99_12120 [Chryseobacterium contaminans]
OCA76828.1	ferredoxin [Chryseobacterium contaminans]
OCA76829.1	NADPH-dependent FMN reductase [Chryseobacterium contaminans]
OCA76830.1	hypothetical protein BBH99_12015 [Chryseobacterium contaminans]
OCA76831.1	superoxide dismutase [Chryseobacterium contaminans]
OCA76832.1	transcriptional regulator [Chryseobacterium contaminans]
OCA76833.1	hypothetical protein BBH99_12035 [Chryseobacterium contaminans]
OCA76834.1	hypothetical protein BBH99_12040 [Chryseobacterium contaminans]
OCA76835.1	TonB-dependent receptor [Chryseobacterium contaminans]
OCA76836.1	hypothetical protein BBH99_12055 [Chryseobacterium contaminans]
OCA76837.1	hypothetical protein BBH99_12060 [Chryseobacterium contaminans]
OCA76838.1	hypothetical protein BBH99_12065 [Chryseobacterium contaminans]
OCA76839.1	TetR family transcriptional regulator [Chryseobacterium contaminans]
OCA76840.1	hypothetical protein BBH99_12075 [Chryseobacterium contaminans]
OCA76841.1	transposase [Chryseobacterium contaminans]
OCA76842.1	transposase [Chryseobacterium contaminans]
OCA76843.1	fatty acid hydroxylase [Chryseobacterium contaminans]
OCA76844.1	3-phytase [Chryseobacterium contaminans]
OCA76845.1	riboflavin biosynthesis protein RibD, partial [Chryseobacterium contaminans]
OCA76846.1	hypothetical protein BBH99_11900 [Chryseobacterium contaminans]
OCA76847.1	shikimate dehydrogenase [Chryseobacterium contaminans]
OCA76848.1	endonuclease I [Chryseobacterium contaminans]
OCA76849.1	permease [Chryseobacterium contaminans]
OCA76850.1	ribosome-binding factor A [Chryseobacterium contaminans]
OCA76851.1	methylmalonyl-CoA epimerase [Chryseobacterium contaminans]
OCA76852.1	alkaline phosphatase [Chryseobacterium contaminans]
OCA76853.1	Na+/H+ antiporter [Chryseobacterium contaminans]
OCA76854.1	MBL fold metallo-hydrolase [Chryseobacterium contaminans]
OCA76855.1	hypothetical protein BBH99_11950 [Chryseobacterium contaminans]
OCA76856.1	hypothetical protein BBH99_11955 [Chryseobacterium contaminans]
OCA76857.1	hydrolase TatD [Chryseobacterium contaminans]
OCA76858.1	purine-nucleoside phosphorylase [Chryseobacterium contaminans]
OCA76859.1	glyoxalase [Chryseobacterium contaminans]
OCA76860.1	ATPase [Chryseobacterium contaminans]
OCA76861.1	hypothetical protein BBH99_11990 [Chryseobacterium contaminans]
OCA76862.1	hypothetical protein BBH99_11960 [Chryseobacterium contaminans]
OCA76863.1	hypothetical protein BBH99_11980 [Chryseobacterium contaminans]
OCA76864.1	hypothetical protein BBH99_11775, partial [Chryseobacterium contaminans]
OCA76865.1	hypothetical protein BBH99_11780 [Chryseobacterium contaminans]
OCA76866.1	SAM-dependent methyltransferase [Chryseobacterium contaminans]
OCA76867.1	hypothetical protein BBH99_11790 [Chryseobacterium contaminans]
OCA76868.1	protein-tyrosine-phosphatase [Chryseobacterium contaminans]
OCA76869.1	chromosomal replication initiation protein DnaA [Chryseobacterium contaminans]
OCA76870.1	thioesterase [Chryseobacterium contaminans]
OCA76871.1	prephenate dehydratase [Chryseobacterium contaminans]
OCA76872.1	hypothetical protein BBH99_11815 [Chryseobacterium contaminans]
OCA76873.1	beta-carotene 15,15&apos;-monooxygenase [Chryseobacterium contaminans]
OCA76874.1	hypothetical protein BBH99_11825 [Chryseobacterium contaminans]
OCA76875.1	AAA family ATPase [Chryseobacterium contaminans]
OCA76876.1	bifunctional ADP-dependent (S)-NAD(P)H-hydrate dehydratase/NAD(P)H-hydrate epimerase [Chryseobacterium contaminans]
OCA76877.1	mechanosensitive ion channel protein MscL [Chryseobacterium contaminans]
OCA76878.1	3-phosphoglycerate dehydrogenase [Chryseobacterium contaminans]
OCA76879.1	phosphoheptose isomerase [Chryseobacterium contaminans]
OCA76880.1	isopentenyl-diphosphate delta-isomerase [Chryseobacterium contaminans]
OCA76881.1	hypothetical protein BBH99_11865 [Chryseobacterium contaminans]
OCA76882.1	glycine cleavage system protein T [Chryseobacterium contaminans]
OCA76883.1	hypothetical protein BBH99_11875 [Chryseobacterium contaminans]
OCA76884.1	arsenate reductase family protein [Chryseobacterium contaminans]
OCA76885.1	acyl-CoA thioesterase [Chryseobacterium contaminans]
OCA76886.1	prolipoprotein diacylglyceryl transferase [Chryseobacterium contaminans]
OCA76887.1	hypothetical protein BBH99_11890 [Chryseobacterium contaminans]
OCA77608.1	DNA-binding protein, partial [Chryseobacterium contaminans]
OCA77609.1	hypothetical protein BBH99_11680 [Chryseobacterium contaminans]
OCA77610.1	carboxymuconolactone decarboxylase [Chryseobacterium contaminans]
OCA77611.1	hypothetical protein BBH99_11700 [Chryseobacterium contaminans]
OCA77612.1	hypothetical protein BBH99_11705 [Chryseobacterium contaminans]
OCA77613.1	delta-aminolevulinic acid dehydratase [Chryseobacterium contaminans]
OCA77614.1	secretion protein [Chryseobacterium contaminans]
OCA77615.1	ABC transporter ATP-binding protein [Chryseobacterium contaminans]
OCA77616.1	ABC transporter permease [Chryseobacterium contaminans]
OCA77617.1	hypothetical protein BBH99_11730 [Chryseobacterium contaminans]
OCA77618.1	succinate--CoA ligase subunit alpha [Chryseobacterium contaminans]
OCA77619.1	UDP-3-O-(3-hydroxymyristoyl)glucosamine N-acyltransferase [Chryseobacterium contaminans]
OCA77620.1	elongation factor P [Chryseobacterium contaminans]
OCA77621.1	acyl-[acyl-carrier-protein]--UDP-N-acetylglucosamine O-acyltransferase [Chryseobacterium contaminans]
OCA77622.1	UDP-3-O-[3-hydroxymyristoyl] N-acetylglucosamine deacetylase [Chryseobacterium contaminans]
OCA77623.1	UDP-3-O-(3-hydroxymyristoyl)glucosamine N-acyltransferase [Chryseobacterium contaminans]
OCA77624.1	phosphohydrolase [Chryseobacterium contaminans]
OCA77625.1	hypothetical protein BBH99_11770 [Chryseobacterium contaminans]
OCA77626.1	ABC transporter [Chryseobacterium contaminans]
OCA77627.1	hypothetical protein BBH99_11575 [Chryseobacterium contaminans]
OCA77628.1	hypothetical protein BBH99_11580 [Chryseobacterium contaminans]
OCA77629.1	tetracycline resistance MFS efflux pump [Chryseobacterium contaminans]
OCA77630.1	transcriptional regulator [Chryseobacterium contaminans]
OCA77631.1	hypothetical protein BBH99_11595 [Chryseobacterium contaminans]
OCA77632.1	hypothetical protein BBH99_11605 [Chryseobacterium contaminans]
OCA77633.1	preprotein translocase [Chryseobacterium contaminans]
OCA77634.1	phosphoesterase [Chryseobacterium contaminans]
OCA77635.1	hypothetical protein BBH99_11620 [Chryseobacterium contaminans]
OCA77636.1	tRNA (cytosine(34)-2&apos;-O)-methyltransferase TrmL [Chryseobacterium contaminans]
OCA77637.1	23S rRNA (pseudouridine(1915)-N(3))-methyltransferase RlmH [Chryseobacterium contaminans]
OCA77638.1	hypothetical protein BBH99_11635 [Chryseobacterium contaminans]
OCA77639.1	Na+/H+ antiporter NhaA [Chryseobacterium contaminans]
OCA77640.1	RelA/SpoT family protein [Chryseobacterium contaminans]
OCA77641.1	hypothetical protein BBH99_11650 [Chryseobacterium contaminans]
OCA77642.1	propionyl-CoA synthetase [Chryseobacterium contaminans]
OCA77643.1	transcriptional regulator [Chryseobacterium contaminans]
OCA77644.1	acetate--CoA ligase [Chryseobacterium contaminans]
OCA77645.1	sodium:proline symporter, partial [Chryseobacterium contaminans]
OCA77646.1	hypothetical protein BBH99_11495, partial [Chryseobacterium contaminans]
OCA77647.1	luciferase [Chryseobacterium contaminans]
OCA77648.1	hypothetical protein BBH99_11505 [Chryseobacterium contaminans]
OCA77649.1	prolyl tripeptidyl peptidase [Chryseobacterium contaminans]
OCA77650.1	hypothetical protein BBH99_11515 [Chryseobacterium contaminans]
OCA77651.1	4,5-DOPA dioxygenase extradiol [Chryseobacterium contaminans]
OCA77652.1	serine protease [Chryseobacterium contaminans]
OCA77653.1	GNAT family acetyltransferase [Chryseobacterium contaminans]
OCA77654.1	histidine ammonia-lyase [Chryseobacterium contaminans]
OCA77655.1	excinuclease ABC subunit C [Chryseobacterium contaminans]
OCA77656.1	hypothetical protein BBH99_11545 [Chryseobacterium contaminans]
OCA77657.1	hypothetical protein BBH99_11550 [Chryseobacterium contaminans]
OCA77658.1	permease [Chryseobacterium contaminans]
OCA77659.1	methylcrotonoyl-CoA carboxylase [Chryseobacterium contaminans]
OCA77660.1	magnesium chelatase [Chryseobacterium contaminans]
OCA77661.1	hypothetical protein BBH99_11570 [Chryseobacterium contaminans]
OCA77662.1	5-carboxymethyl-2-hydroxymuconate isomerase [Chryseobacterium contaminans]
OCA77663.1	damage-inducible protein DinB [Chryseobacterium contaminans]
OCA77664.1	hypothetical protein BBH99_11380 [Chryseobacterium contaminans]
OCA77665.1	hypothetical protein BBH99_11385 [Chryseobacterium contaminans]
OCA77666.1	carboxylesterase [Chryseobacterium contaminans]
OCA77667.1	hypothetical protein BBH99_11400 [Chryseobacterium contaminans]
OCA77668.1	3,4-dihydroxy-2-butanone-4-phosphate synthase [Chryseobacterium contaminans]
OCA77669.1	hypothetical protein BBH99_11410 [Chryseobacterium contaminans]
OCA77670.1	DUF3575 domain-containing protein [Chryseobacterium contaminans]
OCA77671.1	hypothetical protein BBH99_11420 [Chryseobacterium contaminans]
OCA77672.1	alpha-ketoglutarate transporter [Chryseobacterium contaminans]
OCA77673.1	legionella secretion system protein D [Chryseobacterium contaminans]
OCA77674.1	alpha/beta hydrolase [Chryseobacterium contaminans]
OCA77675.1	RNA polymerase subunit sigma-24 [Chryseobacterium contaminans]
OCA77676.1	hypothetical protein BBH99_11445 [Chryseobacterium contaminans]
OCA77677.1	SAM-dependent methyltransferase [Chryseobacterium contaminans]
OCA77678.1	antibiotic ABC transporter ATP-binding protein [Chryseobacterium contaminans]
OCA77679.1	hypothetical protein BBH99_11460 [Chryseobacterium contaminans]
OCA77680.1	tetraacyldisaccharide 4&apos;-kinase [Chryseobacterium contaminans]
OCA77681.1	purine-nucleoside phosphorylase [Chryseobacterium contaminans]
OCA77682.1	alkyl hydroperoxide reductase [Chryseobacterium contaminans]
OCA77683.1	acetyltransferase [Chryseobacterium contaminans]
OCA77684.1	hypothetical protein BBH99_11390 [Chryseobacterium contaminans]
OCA77685.1	tRNA pseudouridine(38,39,40) synthase TruA [Chryseobacterium contaminans]
OCA77686.1	YggS family pyridoxal phosphate enzyme [Chryseobacterium contaminans]
OCA77687.1	Fis family transcriptional regulator [Chryseobacterium contaminans]
OCA77688.1	MATE family efflux transporter [Chryseobacterium contaminans]
OCA77689.1	phosphinothricin acetyltransferase [Chryseobacterium contaminans]
OCA77690.1	Crp/Fnr family transcriptional regulator [Chryseobacterium contaminans]
OCA77691.1	DoxX family protein [Chryseobacterium contaminans]
OCA77692.1	GTPase Era [Chryseobacterium contaminans]
OCA77693.1	cyclic nucleotide-binding protein [Chryseobacterium contaminans]
OCA77694.1	SAM-dependent methyltransferase [Chryseobacterium contaminans]
OCA77695.1	type I methionyl aminopeptidase [Chryseobacterium contaminans]
OCA77696.1	hypothetical protein BBH99_11325 [Chryseobacterium contaminans]
OCA77697.1	fatty acid desaturase [Chryseobacterium contaminans]
OCA77698.1	phosphoglycerate mutase (2,3-diphosphoglycerate-independent) [Chryseobacterium contaminans]
OCA77699.1	hypothetical protein BBH99_11340 [Chryseobacterium contaminans]
OCA77700.1	translation initiation factor SUI1-related protein [Chryseobacterium contaminans]
OCA77701.1	hypothetical protein BBH99_11350 [Chryseobacterium contaminans]
OCA77702.1	twin-arginine translocation pathway signal protein [Chryseobacterium contaminans]
OCA77703.1	aminoacyl peptidase [Chryseobacterium contaminans]
OCA77704.1	cation transporter [Chryseobacterium contaminans]
OCA77705.1	hypothetical protein BBH99_11150 [Chryseobacterium contaminans]
OCA77706.1	TonB-dependent receptor [Chryseobacterium contaminans]
OCA77707.1	hypothetical protein BBH99_11160 [Chryseobacterium contaminans]
OCA77708.1	cytochrome-c peroxidase [Chryseobacterium contaminans]
OCA77709.1	ligand-gated channel protein [Chryseobacterium contaminans]
OCA77710.1	hypothetical protein BBH99_11175 [Chryseobacterium contaminans]
OCA77711.1	cell surface protein [Chryseobacterium contaminans]
OCA77712.1	secretion protein [Chryseobacterium contaminans]
OCA77713.1	hypothetical protein BBH99_11190 [Chryseobacterium contaminans]
OCA77714.1	hypothetical protein BBH99_11195 [Chryseobacterium contaminans]
OCA77715.1	hypothetical protein BBH99_11200 [Chryseobacterium contaminans]
OCA77716.1	30S ribosomal protein S20 [Chryseobacterium contaminans]
OCA77717.1	hypothetical protein BBH99_11225 [Chryseobacterium contaminans]
OCA77718.1	cell wall hydrolase [Chryseobacterium contaminans]
OCA77719.1	hypothetical protein BBH99_11240 [Chryseobacterium contaminans]
OCA77720.1	reactive intermediate/imine deaminase [Chryseobacterium contaminans]
OCA77721.1	hypothetical protein BBH99_11250 [Chryseobacterium contaminans]
OCA77722.1	protease, partial [Chryseobacterium contaminans]
OCA77723.1	hypothetical protein BBH99_01995 [Chryseobacterium contaminans]
OCA77724.1	leucine--tRNA ligase [Chryseobacterium contaminans]
OCA77725.1	flagellar motor protein MotA [Chryseobacterium contaminans]
OCA77726.1	biopolymer transporter ExbD [Chryseobacterium contaminans]
OCA77727.1	biopolymer transporter ExbD [Chryseobacterium contaminans]
OCA77728.1	energy transducer TonB [Chryseobacterium contaminans]
OCA77729.1	C4-dicarboxylate ABC transporter [Chryseobacterium contaminans]
OCA77730.1	phosphate ABC transporter substrate-binding protein [Chryseobacterium contaminans]
OCA77731.1	hypothetical protein BBH99_02035 [Chryseobacterium contaminans]
OCA77732.1	bacillithiol biosynthesis deacetylase BshB1 [Chryseobacterium contaminans]
OCA77733.1	DNA-binding protein [Chryseobacterium contaminans]
OCA77734.1	ABC transporter [Chryseobacterium contaminans]
OCA77735.1	antitermination protein NusB [Chryseobacterium contaminans]
OCA77736.1	hypothetical protein BBH99_02065 [Chryseobacterium contaminans]
OCA77737.1	preprotein translocase subunit YajC [Chryseobacterium contaminans]
OCA77738.1	3-oxoacyl-ACP reductase [Chryseobacterium contaminans]
OCA77739.1	mechanosensitive ion channel protein [Chryseobacterium contaminans]
OCA77740.1	DNA ligase D [Chryseobacterium contaminans]
OCA77741.1	3&apos;-phosphoesterase [Chryseobacterium contaminans]
OCA77742.1	Ku protein [Chryseobacterium contaminans]
OCA77743.1	cyclic nucleotide-binding protein [Chryseobacterium contaminans]
OCA77744.1	adenylosuccinate synthase [Chryseobacterium contaminans]
OCA77745.1	hypothetical protein BBH99_02110 [Chryseobacterium contaminans]
OCA77746.1	aspartate--tRNA ligase [Chryseobacterium contaminans]
OCA77747.1	MATE family efflux transporter [Chryseobacterium contaminans]
OCA77748.1	ribosomal small subunit protein bTHX [Chryseobacterium contaminans]
OCA77749.1	hypothetical protein BBH99_02130 [Chryseobacterium contaminans]
OCA77750.1	hypothetical protein BBH99_02135 [Chryseobacterium contaminans]
OCA77751.1	hypothetical protein BBH99_02140 [Chryseobacterium contaminans]
OCA77752.1	lipid-A-disaccharide synthase [Chryseobacterium contaminans]
OCA77753.1	alpha-mannosidase [Chryseobacterium contaminans]
OCA77754.1	succinate dehydrogenase [Chryseobacterium contaminans]
OCA77755.1	succinate dehydrogenase flavoprotein subunit [Chryseobacterium contaminans]
OCA77756.1	fumarate reductase [Chryseobacterium contaminans]
OCA77757.1	thioredoxin [Chryseobacterium contaminans]
OCA77758.1	23S rRNA (uracil-5-)-methyltransferase RumA [Chryseobacterium contaminans]
OCA77759.1	hypothetical protein BBH99_02185 [Chryseobacterium contaminans]
OCA77760.1	hypothetical protein BBH99_02190 [Chryseobacterium contaminans]
OCA77761.1	hypothetical protein BBH99_02195 [Chryseobacterium contaminans]
OCA77762.1	hypothetical protein BBH99_02200 [Chryseobacterium contaminans]
OCA77763.1	hypothetical protein BBH99_02205 [Chryseobacterium contaminans]
OCA77764.1	hypothetical protein BBH99_02210 [Chryseobacterium contaminans]
OCA77765.1	dephospho-CoA kinase [Chryseobacterium contaminans]
OCA77766.1	MBL fold metallo-hydrolase [Chryseobacterium contaminans]
OCA77767.1	transcriptional regulator [Chryseobacterium contaminans]
OCA77768.1	Holliday junction DNA helicase RuvB [Chryseobacterium contaminans]
OCA77769.1	imidazolonepropionase [Chryseobacterium contaminans]
OCA77770.1	DUF695 domain-containing protein [Chryseobacterium contaminans]
OCA77771.1	transporter [Chryseobacterium contaminans]
OCA77772.1	formimidoylglutamase [Chryseobacterium contaminans]
OCA77773.1	aldehyde dehydrogenase [Chryseobacterium contaminans]
OCA77774.1	pyruvate kinase [Chryseobacterium contaminans]
OCA77775.1	hypothetical protein BBH99_02265 [Chryseobacterium contaminans]
OCA77776.1	ribonuclease III [Chryseobacterium contaminans]
OCA77777.1	beta-ketoacyl-[acyl-carrier-protein] synthase II [Chryseobacterium contaminans]
OCA77778.1	acyl carrier protein [Chryseobacterium contaminans]
OCA77779.1	hypothetical protein BBH99_02285 [Chryseobacterium contaminans]
OCA77780.1	hypothetical protein BBH99_02290 [Chryseobacterium contaminans]
OCA77781.1	helicase [Chryseobacterium contaminans]
OCA77782.1	hypothetical protein BBH99_02300 [Chryseobacterium contaminans]
OCA77783.1	helicase [Chryseobacterium contaminans]
OCA77784.1	hypothetical protein BBH99_02310 [Chryseobacterium contaminans]
OCA77785.1	hypothetical protein BBH99_02315 [Chryseobacterium contaminans]
OCA77786.1	hypothetical protein BBH99_02320 [Chryseobacterium contaminans]
OCA77787.1	hypothetical protein BBH99_02325 [Chryseobacterium contaminans]
OCA77788.1	30S ribosomal protein S21 [Chryseobacterium contaminans]
OCA77789.1	integrase [Chryseobacterium contaminans]
OCA77790.1	RNA polymerase subunit sigma-54 [Chryseobacterium contaminans]
OCA77791.1	DNA-binding response regulator [Chryseobacterium contaminans]
OCA77792.1	two-component sensor histidine kinase [Chryseobacterium contaminans]
OCA77793.1	efflux transporter periplasmic adaptor subunit [Chryseobacterium contaminans]
OCA77794.1	cation transporter, partial [Chryseobacterium contaminans]
OCA77795.1	hypothetical protein BBH99_02155 [Chryseobacterium contaminans]
OCA77796.1	antirestriction protein [Chryseobacterium contaminans]
OCA77797.1	transporter [Chryseobacterium contaminans]
OCA77798.1	transposase [Chryseobacterium contaminans]
OCA77799.1	hypothetical protein BBH99_11000 [Chryseobacterium contaminans]
OCA77800.1	phosphate ABC transporter substrate-binding protein [Chryseobacterium contaminans]
OCA77801.1	ribonucleoprotein [Chryseobacterium contaminans]
OCA77802.1	glyoxalase [Chryseobacterium contaminans]
OCA77803.1	hypothetical protein BBH99_11030 [Chryseobacterium contaminans]
OCA77804.1	hypothetical protein BBH99_11035 [Chryseobacterium contaminans]
OCA77805.1	DNA polymerase III [Chryseobacterium contaminans]
OCA77806.1	hypothetical protein BBH99_11045 [Chryseobacterium contaminans]
OCA77807.1	phosphoesterase [Chryseobacterium contaminans]
OCA77808.1	hypothetical protein BBH99_11055 [Chryseobacterium contaminans]
OCA77809.1	hypothetical protein BBH99_11060 [Chryseobacterium contaminans]
OCA77810.1	hypothetical protein BBH99_11070 [Chryseobacterium contaminans]
OCA77811.1	penicillin-binding protein [Chryseobacterium contaminans]
OCA77812.1	hypothetical protein BBH99_11140 [Chryseobacterium contaminans]
OCA77813.1	hypothetical protein BBH99_11145 [Chryseobacterium contaminans]
OCA77814.1	hypothetical protein BBH99_11010 [Chryseobacterium contaminans]
OCA77815.1	hypothetical protein BBH99_11025 [Chryseobacterium contaminans]
OCA77816.1	hypothetical protein BBH99_11065 [Chryseobacterium contaminans]
OCA77817.1	hypothetical protein BBH99_11135 [Chryseobacterium contaminans]
OCA77818.1	damage-inducible protein DinB [Chryseobacterium contaminans]
OCA77819.1	hypothetical protein BBH99_10895 [Chryseobacterium contaminans]
OCA77820.1	TonB-dependent receptor [Chryseobacterium contaminans]
OCA77821.1	ATP:cob(I)alamin adenosyltransferase [Chryseobacterium contaminans]
OCA77822.1	thiamine pyrophosphokinase [Chryseobacterium contaminans]
OCA77823.1	arginine decarboxylase [Chryseobacterium contaminans]
OCA77824.1	ABC transporter ATP-binding protein [Chryseobacterium contaminans]
OCA77825.1	agmatinase [Chryseobacterium contaminans]
OCA77826.1	cysteine methyltransferase [Chryseobacterium contaminans]
OCA77827.1	DNA methylase [Chryseobacterium contaminans]
OCA77828.1	X-Pro dipeptidyl-peptidase [Chryseobacterium contaminans]
OCA77829.1	hypothetical protein BBH99_10950 [Chryseobacterium contaminans]
OCA77830.1	peptide-binding protein [Chryseobacterium contaminans]
OCA77831.1	transporter [Chryseobacterium contaminans]
OCA77832.1	C4-dicarboxylate ABC transporter [Chryseobacterium contaminans]
OCA77833.1	phytanoyl-CoA dioxygenase [Chryseobacterium contaminans]
OCA77834.1	hypothetical protein BBH99_10975 [Chryseobacterium contaminans]
OCA77835.1	hypothetical protein BBH99_10980 [Chryseobacterium contaminans]
OCA77836.1	hypothetical protein BBH99_10985 [Chryseobacterium contaminans]
OCA77837.1	chromosome partitioning protein [Chryseobacterium contaminans]
OCA77838.1	protein tyrosine phosphatase [Chryseobacterium contaminans]
OCA77839.1	tRNA epoxyqueuosine(34) reductase QueG [Chryseobacterium contaminans]
OCA77840.1	hypothetical protein BBH99_10795 [Chryseobacterium contaminans]
OCA77841.1	sulfurtransferase [Chryseobacterium contaminans]
OCA77842.1	hypothetical protein BBH99_10805 [Chryseobacterium contaminans]
OCA77843.1	alpha/beta hydrolase [Chryseobacterium contaminans]
OCA77844.1	peptidylprolyl isomerase [Chryseobacterium contaminans]
OCA77845.1	sugar kinase [Chryseobacterium contaminans]
OCA77846.1	gliding motility lipoprotein GldD [Chryseobacterium contaminans]
OCA77847.1	A/G-specific adenine glycosylase [Chryseobacterium contaminans]
OCA77848.1	hypothetical protein BBH99_10840 [Chryseobacterium contaminans]
OCA77849.1	type VI secretion system contractile sheath protein TssC [Chryseobacterium contaminans]
OCA77850.1	hypothetical protein BBH99_10850 [Chryseobacterium contaminans]
OCA77851.1	hypothetical protein BBH99_10855 [Chryseobacterium contaminans]
OCA77852.1	endothelin-converting protein [Chryseobacterium contaminans]
OCA77853.1	endothelin-converting protein [Chryseobacterium contaminans]
OCA77854.1	glycosyl transferase family 2 [Chryseobacterium contaminans]
OCA77855.1	damage-inducible protein CinA [Chryseobacterium contaminans]
OCA77856.1	hypothetical protein BBH99_10880 [Chryseobacterium contaminans]
OCA77857.1	2-nitropropane dioxygenase [Chryseobacterium contaminans]
OCA77858.1	hypothetical protein BBH99_10690 [Chryseobacterium contaminans]
OCA77859.1	hypothetical protein BBH99_10695 [Chryseobacterium contaminans]
OCA77860.1	NAD(P)H-dependent oxidoreductase [Chryseobacterium contaminans]
OCA77861.1	L-aspartate oxidase [Chryseobacterium contaminans]
OCA77862.1	hypothetical protein BBH99_10710 [Chryseobacterium contaminans]
OCA77863.1	nicotinate-nucleotide diphosphorylase (carboxylating) [Chryseobacterium contaminans]
OCA77864.1	TonB-dependent receptor [Chryseobacterium contaminans]
OCA77865.1	hypothetical protein BBH99_10725 [Chryseobacterium contaminans]
OCA77866.1	aspartate-semialdehyde dehydrogenase [Chryseobacterium contaminans]
OCA77867.1	cation diffusion facilitator family transporter [Chryseobacterium contaminans]
OCA77868.1	exosortase F system-associated protein [Chryseobacterium contaminans]
OCA77869.1	exosortase family protein XrtF [Chryseobacterium contaminans]
OCA77870.1	aminoglycoside phosphotransferase [Chryseobacterium contaminans]
OCA77871.1	ATP-binding protein [Chryseobacterium contaminans]
OCA77872.1	nucleotidyltransferase [Chryseobacterium contaminans]
OCA77873.1	M penetrans family 1 protein [Chryseobacterium contaminans]
OCA77874.1	hypothetical protein BBH99_10775 [Chryseobacterium contaminans]
OCA77875.1	hypothetical protein BBH99_10780 [Chryseobacterium contaminans]
OCA77876.1	Rossman fold protein, TIGR00730 family [Chryseobacterium contaminans]
OCA77877.1	twin-arginine translocation pathway signal [Chryseobacterium contaminans]
OCA77878.1	hypothetical protein BBH99_10580 [Chryseobacterium contaminans]
OCA77879.1	hypothetical protein BBH99_10585 [Chryseobacterium contaminans]
OCA77880.1	glucokinase [Chryseobacterium contaminans]
OCA77881.1	lipid-binding protein [Chryseobacterium contaminans]
OCA77882.1	lipid-binding protein [Chryseobacterium contaminans]
OCA77883.1	hypothetical protein BBH99_10605 [Chryseobacterium contaminans]
OCA77884.1	ammonia channel protein [Chryseobacterium contaminans]
OCA77885.1	hypothetical protein BBH99_10620 [Chryseobacterium contaminans]
OCA77886.1	hypothetical protein BBH99_10625 [Chryseobacterium contaminans]
OCA77887.1	hypothetical protein BBH99_10630 [Chryseobacterium contaminans]
OCA77888.1	prephenate dehydrogenase [Chryseobacterium contaminans]
OCA77889.1	hypothetical protein BBH99_10640 [Chryseobacterium contaminans]
OCA77890.1	hypothetical protein BBH99_10645 [Chryseobacterium contaminans]
OCA77891.1	hypothetical protein BBH99_10650 [Chryseobacterium contaminans]
OCA77892.1	hypothetical protein BBH99_10655 [Chryseobacterium contaminans]
OCA77893.1	hypothetical protein BBH99_10660 [Chryseobacterium contaminans]
OCA77894.1	hypothetical protein BBH99_10665 [Chryseobacterium contaminans]
OCA77895.1	hypothetical protein BBH99_10670 [Chryseobacterium contaminans]
OCA77896.1	hypothetical protein BBH99_10675 [Chryseobacterium contaminans]
OCA77897.1	hypothetical protein BBH99_10680 [Chryseobacterium contaminans]
OCA77898.1	L-serine ammonia-lyase [Chryseobacterium contaminans]
OCA77899.1	cyclase [Chryseobacterium contaminans]
OCA77900.1	fumarate reductase [Chryseobacterium contaminans]
OCA77901.1	succinate dehydrogenase flavoprotein subunit [Chryseobacterium contaminans]
OCA77902.1	succinate dehydrogenase [Chryseobacterium contaminans]
OCA77903.1	anion permease [Chryseobacterium contaminans]
OCA77904.1	porin [Chryseobacterium contaminans]
OCA77905.1	choloylglycine hydrolase [Chryseobacterium contaminans]
OCA77906.1	histidine kinase [Chryseobacterium contaminans]
OCA77907.1	heme oxygenase [Chryseobacterium contaminans]
OCA77908.1	malate dehydrogenase [Chryseobacterium contaminans]
OCA77909.1	hypothetical protein BBH99_10515 [Chryseobacterium contaminans]
OCA77910.1	hypothetical protein BBH99_10520 [Chryseobacterium contaminans]
OCA77911.1	Crp/Fnr family transcriptional regulator [Chryseobacterium contaminans]
OCA77912.1	hypothetical protein BBH99_10530 [Chryseobacterium contaminans]
OCA77913.1	peptidase M28 [Chryseobacterium contaminans]
OCA77914.1	streptothricin acetyltransferase [Chryseobacterium contaminans]
OCA77915.1	glyoxalase [Chryseobacterium contaminans]
OCA77916.1	hypothetical protein BBH99_10550 [Chryseobacterium contaminans]
OCA77917.1	nucleotide pyrophosphatase [Chryseobacterium contaminans]
OCA77918.1	TonB-dependent receptor [Chryseobacterium contaminans]
OCA77919.1	hypothetical protein BBH99_10565 [Chryseobacterium contaminans]
OCA77920.1	hypothetical protein BBH99_10455 [Chryseobacterium contaminans]
OCA77921.1	hypothetical protein BBH99_10510 [Chryseobacterium contaminans]
OCA77922.1	hypothetical protein BBH99_10340 [Chryseobacterium contaminans]
OCA77923.1	heat-shock protein [Chryseobacterium contaminans]
OCA77924.1	hypothetical protein BBH99_10350 [Chryseobacterium contaminans]
OCA77925.1	hypothetical protein BBH99_10355 [Chryseobacterium contaminans]
OCA77926.1	efflux transporter periplasmic adaptor subunit [Chryseobacterium contaminans]
OCA77927.1	multidrug transporter AcrB [Chryseobacterium contaminans]
OCA77928.1	RND transporter [Chryseobacterium contaminans]
OCA77929.1	secretion protein [Chryseobacterium contaminans]
OCA77930.1	hypothetical protein BBH99_10380 [Chryseobacterium contaminans]
OCA77931.1	hypothetical protein BBH99_10385 [Chryseobacterium contaminans]
OCA77932.1	hypothetical protein BBH99_10390 [Chryseobacterium contaminans]
OCA77933.1	hypothetical protein BBH99_10395 [Chryseobacterium contaminans]
OCA77934.1	hypothetical protein BBH99_10400 [Chryseobacterium contaminans]
OCA77935.1	hypothetical protein BBH99_10405 [Chryseobacterium contaminans]
OCA77936.1	hypothetical protein BBH99_10410 [Chryseobacterium contaminans]
OCA77937.1	hypothetical protein BBH99_10415 [Chryseobacterium contaminans]
OCA77938.1	hypothetical protein BBH99_10420 [Chryseobacterium contaminans]
OCA77939.1	hypothetical protein BBH99_10425 [Chryseobacterium contaminans]
OCA77940.1	hypothetical protein BBH99_10430 [Chryseobacterium contaminans]
OCA77941.1	peptidase [Chryseobacterium contaminans]
OCA77942.1	hypothetical protein BBH99_10440 [Chryseobacterium contaminans]
OCA77943.1	hypothetical protein BBH99_10445 [Chryseobacterium contaminans]
OCA77944.1	protein translocase subunit SecDF [Chryseobacterium contaminans]
OCA77945.1	cadherin [Chryseobacterium contaminans]
OCA77946.1	oxygen-independent coproporphyrinogen III oxidase [Chryseobacterium contaminans]
OCA77947.1	glycosyl hydrolase [Chryseobacterium contaminans]
OCA77948.1	amino acid permease [Chryseobacterium contaminans]
OCA77949.1	nicotinamide mononucleotide transporter [Chryseobacterium contaminans]
OCA77950.1	hypothetical protein BBH99_10265 [Chryseobacterium contaminans]
OCA77951.1	diaminopimelate epimerase [Chryseobacterium contaminans]
OCA77952.1	aminodeoxychorismate lyase [Chryseobacterium contaminans]
OCA77953.1	TonB-dependent receptor [Chryseobacterium contaminans]
OCA77954.1	glycerol-3-phosphate cytidylyltransferase [Chryseobacterium contaminans]
OCA77955.1	trans-aconitate methyltransferase [Chryseobacterium contaminans]
OCA77956.1	UDP-glucose 4-epimerase GalE [Chryseobacterium contaminans]
OCA77957.1	hypothetical protein BBH99_10300 [Chryseobacterium contaminans]
OCA77958.1	transcriptional regulator [Chryseobacterium contaminans]
OCA77959.1	serine protease [Chryseobacterium contaminans]
OCA77960.1	phosphoenolpyruvate carboxylase [Chryseobacterium contaminans]
OCA77961.1	CarD family transcriptional regulator [Chryseobacterium contaminans]
OCA77962.1	peptide deformylase [Chryseobacterium contaminans]
OCA77963.1	hypothetical protein BBH99_10330 [Chryseobacterium contaminans]
OCA77964.1	ketol-acid reductoisomerase [Chryseobacterium contaminans]
OCA77965.1	hypothetical protein BBH99_10135 [Chryseobacterium contaminans]
OCA77966.1	acetolactate synthase, large subunit, biosynthetic type [Chryseobacterium contaminans]
OCA77967.1	dihydroxy-acid dehydratase [Chryseobacterium contaminans]
OCA77968.1	branched-chain amino acid aminotransferase [Chryseobacterium contaminans]
OCA77969.1	dihydropteroate synthase [Chryseobacterium contaminans]
OCA77970.1	hypothetical protein BBH99_10160 [Chryseobacterium contaminans]
OCA77971.1	doxx family protein [Chryseobacterium contaminans]
OCA77972.1	hypothetical protein BBH99_10170 [Chryseobacterium contaminans]
OCA77973.1	oligopeptidase B [Chryseobacterium contaminans]
OCA77974.1	triose-phosphate isomerase [Chryseobacterium contaminans]
OCA77975.1	hypothetical protein BBH99_10185 [Chryseobacterium contaminans]
OCA77976.1	hypothetical protein BBH99_10190 [Chryseobacterium contaminans]
OCA77977.1	ATP-dependent Clp protease proteolytic subunit [Chryseobacterium contaminans]
OCA77978.1	DNA primase [Chryseobacterium contaminans]
OCA77979.1	tRNA (N6-adenosine(37)-N6)-threonylcarbamoyltransferase complex ATPase TsaE [Chryseobacterium contaminans]
OCA77980.1	alanine dehydrogenase [Chryseobacterium contaminans]
OCA77981.1	hypothetical protein BBH99_10215 [Chryseobacterium contaminans]
OCA77982.1	two-component system response regulator [Chryseobacterium contaminans]
OCA77983.1	transporter, partial [Chryseobacterium contaminans]
OCA77984.1	histidine kinase [Chryseobacterium contaminans]
OCA77985.1	ferrichrome-iron receptor [Chryseobacterium contaminans]
OCA77986.1	hypothetical protein BBH99_10010 [Chryseobacterium contaminans]
OCA77987.1	hypothetical protein BBH99_10015 [Chryseobacterium contaminans]
OCA77988.1	peroxidase [Chryseobacterium contaminans]
OCA77989.1	mechanosensitive ion channel protein MscS [Chryseobacterium contaminans]
OCA77990.1	hypothetical protein BBH99_10030 [Chryseobacterium contaminans]
OCA77991.1	succinate--CoA ligase subunit beta [Chryseobacterium contaminans]
OCA77992.1	chloride channel protein [Chryseobacterium contaminans]
OCA77993.1	hypothetical protein BBH99_10045 [Chryseobacterium contaminans]
OCA77994.1	hypothetical protein BBH99_10050 [Chryseobacterium contaminans]
OCA77995.1	hydroxymethylglutaryl-CoA reductase, degradative [Chryseobacterium contaminans]
OCA77996.1	putative DNA modification/repair radical SAM protein [Chryseobacterium contaminans]
OCA77997.1	DNA metabolism protein [Chryseobacterium contaminans]
OCA77998.1	DNA alkylation repair protein [Chryseobacterium contaminans]
OCA77999.1	alkyl hydroperoxide reductase [Chryseobacterium contaminans]
OCA78000.1	HxlR family transcriptional regulator [Chryseobacterium contaminans]
OCA78001.1	hypothetical protein BBH99_10085 [Chryseobacterium contaminans]
OCA78002.1	6-phosphofructokinase [Chryseobacterium contaminans]
OCA78003.1	type I glyceraldehyde-3-phosphate dehydrogenase [Chryseobacterium contaminans]
OCA78004.1	hypothetical protein BBH99_10100 [Chryseobacterium contaminans]
OCA78005.1	hypothetical protein BBH99_10105 [Chryseobacterium contaminans]
OCA78006.1	recombinase RecA [Chryseobacterium contaminans]
OCA78007.1	hypothetical protein BBH99_10115 [Chryseobacterium contaminans]
OCA78008.1	peptidase S9, partial [Chryseobacterium contaminans]
OCA78009.1	DNA topoisomerase I [Chryseobacterium contaminans]
OCA78010.1	hypothetical protein BBH99_01625 [Chryseobacterium contaminans]
OCA78011.1	hypothetical protein BBH99_01630 [Chryseobacterium contaminans]
OCA78012.1	hypothetical protein BBH99_01635 [Chryseobacterium contaminans]
OCA78013.1	hypothetical protein BBH99_01650 [Chryseobacterium contaminans]
OCA78014.1	hypothetical protein BBH99_01655 [Chryseobacterium contaminans]
OCA78015.1	glycerol acyltransferase [Chryseobacterium contaminans]
OCA78016.1	dialkylrecorsinol condensing enzyme DarA [Chryseobacterium contaminans]
OCA78017.1	hypothetical protein BBH99_01670 [Chryseobacterium contaminans]
OCA78018.1	hypothetical protein BBH99_01675 [Chryseobacterium contaminans]
OCA78019.1	ABC transporter permease [Chryseobacterium contaminans]
OCA78020.1	peptidase M16 [Chryseobacterium contaminans]
OCA78021.1	hypothetical protein BBH99_01690 [Chryseobacterium contaminans]
OCA78022.1	peptidase [Chryseobacterium contaminans]
OCA78023.1	ABC transporter [Chryseobacterium contaminans]
OCA78024.1	4-hydroxybenzoyl-CoA thioesterase [Chryseobacterium contaminans]
OCA78025.1	beta-ketoacyl synthase [Chryseobacterium contaminans]
OCA78026.1	acyl carrier protein [Chryseobacterium contaminans]
OCA78027.1	beta-ACP synthase [Chryseobacterium contaminans]
OCA78028.1	3-oxoacyl-ACP synthase [Chryseobacterium contaminans]
OCA78029.1	polysaccharide deacetylase [Chryseobacterium contaminans]
OCA78030.1	cell envelope biogenesis protein LolA [Chryseobacterium contaminans]
OCA78031.1	hypothetical protein BBH99_01760 [Chryseobacterium contaminans]
OCA78032.1	glycosyltransferase [Chryseobacterium contaminans]
OCA78033.1	all-trans-retinol 13,14-reductase [Chryseobacterium contaminans]
OCA78034.1	lipid A biosynthesis acyltransferase [Chryseobacterium contaminans]
OCA78035.1	beta-ketoacyl synthase [Chryseobacterium contaminans]
OCA78036.1	beta-ketoacyl-ACP reductase [Chryseobacterium contaminans]
OCA78037.1	histidine ammonia-lyase [Chryseobacterium contaminans]
OCA78038.1	pyridine nucleotide-disulfide oxidoreductase [Chryseobacterium contaminans]
OCA78039.1	hypothetical protein BBH99_01810 [Chryseobacterium contaminans]
OCA78040.1	phenylacetate--CoA ligase [Chryseobacterium contaminans]
OCA78041.1	metalloendopeptidase [Chryseobacterium contaminans]
OCA78042.1	isoleucine--tRNA ligase [Chryseobacterium contaminans]
OCA78043.1	molecular chaperone DnaK [Chryseobacterium contaminans]
OCA78044.1	rhomboid family protein [Chryseobacterium contaminans]
OCA78045.1	hypothetical protein BBH99_01840 [Chryseobacterium contaminans]
OCA78046.1	lipoprotein signal peptidase [Chryseobacterium contaminans]
OCA78047.1	hypothetical protein BBH99_01850 [Chryseobacterium contaminans]
OCA78048.1	tryptophan--tRNA ligase [Chryseobacterium contaminans]
OCA78049.1	hypothetical protein BBH99_01860 [Chryseobacterium contaminans]
OCA78050.1	DNA-binding response regulator [Chryseobacterium contaminans]
OCA78051.1	hypothetical protein BBH99_01870 [Chryseobacterium contaminans]
OCA78052.1	noncanonical pyrimidine nucleotidase, YjjG family [Chryseobacterium contaminans]
OCA78053.1	hypothetical protein BBH99_01890 [Chryseobacterium contaminans]
OCA78054.1	methionine adenosyltransferase [Chryseobacterium contaminans]
OCA78055.1	LysR family transcriptional regulator [Chryseobacterium contaminans]
OCA78056.1	catalase [Chryseobacterium contaminans]
OCA78057.1	enoyl-CoA hydratase [Chryseobacterium contaminans]
OCA78058.1	CMP deaminase [Chryseobacterium contaminans]
OCA78059.1	site-specific tyrosine recombinase XerD [Chryseobacterium contaminans]
OCA78060.1	NUDIX hydrolase [Chryseobacterium contaminans]
OCA78061.1	cytochrome C [Chryseobacterium contaminans]
OCA78062.1	hypothetical protein BBH99_01935 [Chryseobacterium contaminans]
OCA78063.1	serine hydrolase [Chryseobacterium contaminans]
OCA78064.1	hypothetical protein BBH99_01945 [Chryseobacterium contaminans]
OCA78065.1	hydroxyacid dehydrogenase [Chryseobacterium contaminans]
OCA78066.1	acyl-CoA thioesterase [Chryseobacterium contaminans]
OCA78067.1	hypothetical protein BBH99_01960 [Chryseobacterium contaminans]
OCA78068.1	aconitate hydratase [Chryseobacterium contaminans]
OCA78069.1	aconitate hydratase [Chryseobacterium contaminans]
OCA78070.1	hypothetical protein BBH99_01640 [Chryseobacterium contaminans]
OCA78071.1	hypothetical protein BBH99_01645 [Chryseobacterium contaminans]
OCA78072.1	ABC transporter ATP-binding protein [Chryseobacterium contaminans]
OCA78073.1	3-oxoacyl-ACP synthase [Chryseobacterium contaminans]
OCA78074.1	hypothetical protein BBH99_01750 [Chryseobacterium contaminans]
OCA78075.1	3-hydroxyacyl-ACP dehydratase [Chryseobacterium contaminans]
OCA78076.1	acyl-CoA--6-aminopenicillanic acid acyl-transferase [Chryseobacterium contaminans]
OCA78077.1	acyl carrier protein [Chryseobacterium contaminans]
OCA78078.1	hypothetical protein BBH99_01875 [Chryseobacterium contaminans]
OCA78079.1	RNA polymerase subunit sigma-24 [Chryseobacterium contaminans]
OCA78080.1	TonB-dependent receptor [Chryseobacterium contaminans]
OCA78081.1	hypothetical protein BBH99_01970 [Chryseobacterium contaminans]
OCA78082.1	FMN-dependent NADH-azoreductase [Chryseobacterium contaminans]
OCA78083.1	HxlR family transcriptional regulator [Chryseobacterium contaminans]
OCA78084.1	short-chain dehydrogenase [Chryseobacterium contaminans]
OCA78085.1	glycolate utilization protein [Chryseobacterium contaminans]
OCA78086.1	hypothetical protein BBH99_09890 [Chryseobacterium contaminans]
OCA78087.1	transcriptional regulator [Chryseobacterium contaminans]
OCA78088.1	alpha/beta hydrolase [Chryseobacterium contaminans]
OCA78089.1	hypothetical protein BBH99_09905 [Chryseobacterium contaminans]
OCA78090.1	alpha/beta hydrolase [Chryseobacterium contaminans]
OCA78091.1	protease I [Chryseobacterium contaminans]
OCA78092.1	nitroreductase [Chryseobacterium contaminans]
OCA78093.1	NAD-dependent dehydratase [Chryseobacterium contaminans]
OCA78094.1	aldehyde dehydrogenase [Chryseobacterium contaminans]
OCA78095.1	protease I [Chryseobacterium contaminans]
OCA78096.1	NAD-dependent dehydratase [Chryseobacterium contaminans]
OCA78097.1	hypothetical protein BBH99_09960 [Chryseobacterium contaminans]
OCA78098.1	protease I [Chryseobacterium contaminans]
OCA78099.1	NAD-dependent dehydratase [Chryseobacterium contaminans]
OCA78100.1	AraC family transcriptional regulator [Chryseobacterium contaminans]
OCA78101.1	hypothetical protein BBH99_09980 [Chryseobacterium contaminans]
OCA78102.1	hypothetical protein BBH99_09985 [Chryseobacterium contaminans]
OCA78103.1	Crp/Fnr family transcriptional regulator [Chryseobacterium contaminans]
OCA78104.1	Na+/H+ antiporter [Chryseobacterium contaminans]
OCA78105.1	ketosteroid isomerase [Chryseobacterium contaminans]
OCA78106.1	AraC family transcriptional regulator [Chryseobacterium contaminans]
OCA78107.1	acetoacetate decarboxylase (ADC) [Chryseobacterium contaminans]
OCA78108.1	AraC family transcriptional regulator [Chryseobacterium contaminans]
OCA78109.1	acetoacetate decarboxylase (ADC) [Chryseobacterium contaminans]
OCA78110.1	UDP-2,3-diacylglucosamine hydrolase [Chryseobacterium contaminans]
OCA78111.1	glycosyl transferase [Chryseobacterium contaminans]
OCA78112.1	acetyltransferase [Chryseobacterium contaminans]
OCA78113.1	transporter [Chryseobacterium contaminans]
OCA78114.1	hypothetical protein BBH99_09745 [Chryseobacterium contaminans]
OCA78115.1	DUF4013 domain-containing protein [Chryseobacterium contaminans]
OCA78116.1	DUF4129 domain-containing protein [Chryseobacterium contaminans]
OCA78117.1	hypothetical protein BBH99_09760 [Chryseobacterium contaminans]
OCA78118.1	magnesium chelatase [Chryseobacterium contaminans]
OCA78119.1	four helix bundle protein [Chryseobacterium contaminans]
OCA78120.1	cell division protein FtsB [Chryseobacterium contaminans]
OCA78121.1	disulfide bond formation regulator [Chryseobacterium contaminans]
OCA78122.1	homoserine dehydrogenase [Chryseobacterium contaminans]
OCA78123.1	O-succinylhomoserine sulfhydrylase [Chryseobacterium contaminans]
OCA78124.1	5-methyltetrahydrofolate--homocysteine methyltransferase [Chryseobacterium contaminans]
OCA78125.1	stearoyl-CoA 9-desaturase [Chryseobacterium contaminans]
OCA78126.1	methionine synthase [Chryseobacterium contaminans]
OCA78127.1	hypothetical protein BBH99_09820 [Chryseobacterium contaminans]
OCA78128.1	methylenetetrahydrofolate reductase [NAD(P)H] [Chryseobacterium contaminans]
OCA78129.1	hypothetical protein BBH99_09830 [Chryseobacterium contaminans]
OCA78130.1	GTP cyclohydrolase I FolE [Chryseobacterium contaminans]
OCA78131.1	hypothetical protein BBH99_09840 [Chryseobacterium contaminans]
OCA78132.1	cysteine--tRNA ligase [Chryseobacterium contaminans]
OCA78133.1	glucosidase [Chryseobacterium contaminans]
OCA78134.1	homoserine acetyltransferase [Chryseobacterium contaminans]
OCA78135.1	molecular chaperone HtpG [Chryseobacterium contaminans]
OCA78136.1	deoxyhypusine synthase [Chryseobacterium contaminans]
OCA78137.1	hypothetical protein BBH99_09615 [Chryseobacterium contaminans]
OCA78138.1	cysteine methyltransferase [Chryseobacterium contaminans]
OCA78139.1	transcriptional regulator [Chryseobacterium contaminans]
OCA78140.1	transcription elongation factor GreAB [Chryseobacterium contaminans]
OCA78141.1	hypothetical protein BBH99_09635 [Chryseobacterium contaminans]
OCA78142.1	peptide chain release factor 1 [Chryseobacterium contaminans]
OCA78143.1	AMP-dependent synthetase [Chryseobacterium contaminans]
OCA78144.1	hypothetical protein BBH99_09655 [Chryseobacterium contaminans]
OCA78145.1	hypothetical protein BBH99_09660 [Chryseobacterium contaminans]
OCA78146.1	hypothetical protein BBH99_09665 [Chryseobacterium contaminans]
OCA78147.1	phenylalanine transporter [Chryseobacterium contaminans]
OCA78148.1	hypothetical protein BBH99_09675 [Chryseobacterium contaminans]
OCA78149.1	DNA-binding response regulator [Chryseobacterium contaminans]
OCA78150.1	hypothetical protein BBH99_09685 [Chryseobacterium contaminans]
OCA78151.1	cytochrome C [Chryseobacterium contaminans]
OCA78152.1	hypothetical protein BBH99_09710 [Chryseobacterium contaminans]
OCA78153.1	transcriptional regulator [Chryseobacterium contaminans]
OCA78154.1	cytochrome C oxidase Cbb3 [Chryseobacterium contaminans]
OCA78155.1	cell envelope biogenesis protein AsmA [Chryseobacterium contaminans]
OCA78156.1	(4Fe-4S)-binding protein [Chryseobacterium contaminans]
OCA78157.1	hypothetical protein BBH99_21750 [Chryseobacterium contaminans]
OCA78158.1	hypothetical protein BBH99_09475 [Chryseobacterium contaminans]
OCA78159.1	hypothetical protein BBH99_09480 [Chryseobacterium contaminans]
OCA78160.1	alcohol dehydrogenase [Chryseobacterium contaminans]
OCA78161.1	chloride channel protein [Chryseobacterium contaminans]
OCA78162.1	hypothetical protein BBH99_09495 [Chryseobacterium contaminans]
OCA78163.1	short-chain dehydrogenase [Chryseobacterium contaminans]
OCA78164.1	NADH dehydrogenase [Chryseobacterium contaminans]
OCA78165.1	pyridoxal 4-dehydrogenase [Chryseobacterium contaminans]
OCA78166.1	DNA-binding response regulator [Chryseobacterium contaminans]
OCA78167.1	histidine kinase [Chryseobacterium contaminans]
OCA78168.1	hypothetical protein BBH99_09525 [Chryseobacterium contaminans]
OCA78169.1	hypothetical protein BBH99_09530 [Chryseobacterium contaminans]
OCA78170.1	TonB-dependent receptor [Chryseobacterium contaminans]
OCA78171.1	PA-phosphatase [Chryseobacterium contaminans]
OCA78172.1	short-chain dehydrogenase [Chryseobacterium contaminans]
OCA78173.1	FAD-binding dehydrogenase [Chryseobacterium contaminans]
OCA78174.1	hypothetical protein BBH99_09555 [Chryseobacterium contaminans]
OCA78175.1	hypothetical protein BBH99_09560 [Chryseobacterium contaminans]
OCA78176.1	hypothetical protein BBH99_09565 [Chryseobacterium contaminans]
OCA78177.1	thioredoxin [Chryseobacterium contaminans]
OCA78178.1	DoxX family protein [Chryseobacterium contaminans]
OCA78179.1	DNA-binding response regulator [Chryseobacterium contaminans]
OCA78180.1	SusC/RagA family TonB-linked outer membrane protein [Chryseobacterium contaminans]
OCA78181.1	hypothetical protein BBH99_09595, partial [Chryseobacterium contaminans]
OCA78182.1	histidine kinase [Chryseobacterium contaminans]
OCA78183.1	hypothetical protein BBH99_21740 [Chryseobacterium contaminans]
OCA78184.1	bifunctional folylpolyglutamate synthase/dihydrofolate synthase [Chryseobacterium contaminans]
OCA78185.1	transporter [Chryseobacterium contaminans]
OCA78186.1	transcription elongation protein SprT [Chryseobacterium contaminans]
OCA78187.1	hypothetical protein BBH99_09330 [Chryseobacterium contaminans]
OCA78188.1	GNAT family acetyltransferase [Chryseobacterium contaminans]
OCA78189.1	peroxiredoxin [Chryseobacterium contaminans]
OCA78190.1	endonuclease III [Chryseobacterium contaminans]
OCA78191.1	DinB superfamily protein [Chryseobacterium contaminans]
OCA78192.1	hypothetical protein BBH99_09355 [Chryseobacterium contaminans]
OCA78193.1	hypothetical protein BBH99_09360 [Chryseobacterium contaminans]
OCA78194.1	biopolymer transporter ExbB [Chryseobacterium contaminans]
OCA78195.1	biopolymer transporter ExbD [Chryseobacterium contaminans]
OCA78196.1	ferric siderophore ABC transporter substrate-binding protein [Chryseobacterium contaminans]
OCA78197.1	hypothetical protein BBH99_09380 [Chryseobacterium contaminans]
OCA78198.1	spore maturation protein [Chryseobacterium contaminans]
OCA78199.1	hypothetical protein BBH99_09390 [Chryseobacterium contaminans]
OCA78200.1	acetyl-CoA carboxylase subunit beta [Chryseobacterium contaminans]
OCA78201.1	class II fructose-bisphosphate aldolase [Chryseobacterium contaminans]
OCA78202.1	NAD kinase [Chryseobacterium contaminans]
OCA78203.1	acetoin utilization protein [Chryseobacterium contaminans]
OCA78204.1	RNA methyltransferase [Chryseobacterium contaminans]
OCA78205.1	hypothetical protein BBH99_09420 [Chryseobacterium contaminans]
OCA78206.1	hypothetical protein BBH99_09425 [Chryseobacterium contaminans]
OCA78207.1	hypothetical protein BBH99_09430 [Chryseobacterium contaminans]
OCA78208.1	cupin [Chryseobacterium contaminans]
OCA78209.1	acetyltransferase [Chryseobacterium contaminans]
OCA78210.1	DNA mismatch repair protein MutS [Chryseobacterium contaminans]
OCA78211.1	thioredoxin [Chryseobacterium contaminans]
OCA78212.1	redoxin [Chryseobacterium contaminans]
OCA78213.1	hypothetical protein BBH99_09460 [Chryseobacterium contaminans]
OCA78214.1	hypothetical protein BBH99_09465 [Chryseobacterium contaminans]
OCA78215.1	serine/threonine protein kinase [Chryseobacterium contaminans]
OCA78216.1	hypothetical protein BBH99_09290 [Chryseobacterium contaminans]
OCA78217.1	mannose-1-phosphate guanylyltransferase [Chryseobacterium contaminans]
OCA78218.1	alpha-glucan family phosphorylase, partial [Chryseobacterium contaminans]
OCA78219.1	hypothetical protein BBH99_09155 [Chryseobacterium contaminans]
OCA78220.1	hypothetical protein BBH99_09165 [Chryseobacterium contaminans]
OCA78221.1	peptidase S9 [Chryseobacterium contaminans]
OCA78222.1	amino acid transporter [Chryseobacterium contaminans]
OCA78223.1	amino acid transporter [Chryseobacterium contaminans]
OCA78224.1	hypothetical protein BBH99_09185 [Chryseobacterium contaminans]
OCA78225.1	amino acid transporter [Chryseobacterium contaminans]
OCA78226.1	thioredoxin [Chryseobacterium contaminans]
OCA78227.1	ATP-dependent DNA helicase RecG [Chryseobacterium contaminans]
OCA78228.1	transcriptional regulator [Chryseobacterium contaminans]
OCA78229.1	AraC family transcriptional regulator [Chryseobacterium contaminans]
OCA78230.1	GCN5 family acetyltransferase [Chryseobacterium contaminans]
OCA78231.1	4-hydroxy-tetrahydrodipicolinate synthase [Chryseobacterium contaminans]
OCA78232.1	bifunctional NAD pyrophosphatase/5&apos;-nucleotidase [Chryseobacterium contaminans]
OCA78233.1	metallophosphatase [Chryseobacterium contaminans]
OCA78234.1	hypothetical protein BBH99_09235 [Chryseobacterium contaminans]
OCA78235.1	DNA repair protein RecO [Chryseobacterium contaminans]
OCA78236.1	glucosidase [Chryseobacterium contaminans]
OCA78237.1	sugar dehydrogenase [Chryseobacterium contaminans]
OCA78238.1	GNAT family acetyltransferase [Chryseobacterium contaminans]
OCA78239.1	hypothetical protein BBH99_09260 [Chryseobacterium contaminans]
OCA78240.1	cholesterol oxidase [Chryseobacterium contaminans]
OCA78241.1	aminoglycoside adenylyltransferase [Chryseobacterium contaminans]
OCA78242.1	hypothetical protein BBH99_09275 [Chryseobacterium contaminans]
OCA78243.1	malate:quinone oxidoreductase, partial [Chryseobacterium contaminans]
OCA78244.1	hypothetical protein BBH99_09160 [Chryseobacterium contaminans]
OCA78245.1	efflux transporter periplasmic adaptor subunit [Chryseobacterium contaminans]
OCA78246.1	hypothetical protein BBH99_09065 [Chryseobacterium contaminans]
OCA78247.1	hypothetical protein BBH99_09070 [Chryseobacterium contaminans]
OCA78248.1	hypothetical protein BBH99_09075 [Chryseobacterium contaminans]
OCA78249.1	carbohydrate-binding protein SusD [Chryseobacterium contaminans]
OCA78250.1	SusC/RagA family protein [Chryseobacterium contaminans]
OCA78251.1	3-dehydroquinate dehydratase [Chryseobacterium contaminans]
OCA78252.1	phosphoenolpyruvate carboxykinase (ATP) [Chryseobacterium contaminans]
OCA78253.1	30S ribosomal protein S6 [Chryseobacterium contaminans]
OCA78254.1	malonyl CoA-acyl carrier protein transacylase [Chryseobacterium contaminans]
OCA78255.1	amino acid ABC transporter substrate-binding protein [Chryseobacterium contaminans]
OCA78256.1	bacillithiol biosynthesis cysteine-adding enzyme BshC [Chryseobacterium contaminans]
OCA78257.1	hypothetical protein BBH99_09120 [Chryseobacterium contaminans]
OCA78258.1	hypothetical protein BBH99_09130 [Chryseobacterium contaminans]
OCA78259.1	SusC/RagA family TonB-linked outer membrane protein [Chryseobacterium contaminans]
OCA78260.1	hypothetical protein BBH99_09140 [Chryseobacterium contaminans]
OCA78261.1	SusC/RagA family TonB-linked outer membrane protein [Chryseobacterium contaminans]
OCA78262.1	acriflavine resistance protein B [Chryseobacterium contaminans]
OCA78263.1	hypothetical protein BBH99_09125 [Chryseobacterium contaminans]
OCA78264.1	glyoxalase, partial [Chryseobacterium contaminans]
OCA78265.1	tRNA preQ1(34) S-adenosylmethionine ribosyltransferase-isomerase QueA [Chryseobacterium contaminans]
OCA78266.1	hypothetical protein BBH99_08905 [Chryseobacterium contaminans]
OCA78267.1	hypothetical protein BBH99_08910 [Chryseobacterium contaminans]
OCA78268.1	glycosyl hydrolase [Chryseobacterium contaminans]
OCA78269.1	nucleotidyltransferase [Chryseobacterium contaminans]
OCA78270.1	serine kinase [Chryseobacterium contaminans]
OCA78271.1	DNA-deoxyinosine glycosylase [Chryseobacterium contaminans]
OCA78272.1	hypothetical protein BBH99_08940 [Chryseobacterium contaminans]
OCA78273.1	hypothetical protein BBH99_08945 [Chryseobacterium contaminans]
OCA78274.1	thioesterase [Chryseobacterium contaminans]
OCA78275.1	choline dehydrogenase [Chryseobacterium contaminans]
OCA78276.1	aldehyde dehydrogenase [Chryseobacterium contaminans]
OCA78277.1	hypothetical protein BBH99_08965 [Chryseobacterium contaminans]
OCA78278.1	transposase [Chryseobacterium contaminans]
OCA78279.1	hypothetical protein BBH99_08985 [Chryseobacterium contaminans]
OCA78280.1	hypothetical protein BBH99_08990 [Chryseobacterium contaminans]
OCA78281.1	hypothetical protein BBH99_08995 [Chryseobacterium contaminans]
OCA78282.1	DNA topoisomerase III [Chryseobacterium contaminans]
OCA78283.1	hypothetical protein BBH99_09010 [Chryseobacterium contaminans]
OCA78284.1	hypothetical protein BBH99_09015 [Chryseobacterium contaminans]
OCA78285.1	hypothetical protein BBH99_09020 [Chryseobacterium contaminans]
OCA78286.1	hypothetical protein BBH99_09025 [Chryseobacterium contaminans]
OCA78287.1	hypothetical protein BBH99_09030 [Chryseobacterium contaminans]
OCA78288.1	diguanylate cyclase [Chryseobacterium contaminans]
OCA78289.1	acetyltransferase [Chryseobacterium contaminans]
OCA78290.1	diguanylate cyclase [Chryseobacterium contaminans]
OCA78291.1	peptidase S9 [Chryseobacterium contaminans]
OCA78292.1	transposase [Chryseobacterium contaminans]
OCA78293.1	hypothetical protein BBH99_09000 [Chryseobacterium contaminans]
OCA78294.1	phospholipase [Chryseobacterium contaminans]
OCA78295.1	transcriptional regulator, partial [Chryseobacterium contaminans]
OCA78296.1	hypothetical protein BBH99_21590, partial [Chryseobacterium contaminans]
OCA78297.1	ATP phosphoribosyltransferase [Chryseobacterium contaminans]
OCA78298.1	glycosyl transferase family 1 [Chryseobacterium contaminans]
OCA78299.1	polysaccharide deacetylase [Chryseobacterium contaminans]
OCA78300.1	glycosyl transferase family 2 [Chryseobacterium contaminans]
OCA78301.1	hypothetical protein BBH99_08740 [Chryseobacterium contaminans]
OCA78302.1	2,3,4,5-tetrahydropyridine-2,6-dicarboxylate N-succinyltransferase [Chryseobacterium contaminans]
OCA78303.1	AraC family transcriptional regulator [Chryseobacterium contaminans]
OCA78304.1	MFS transporter [Chryseobacterium contaminans]
OCA78305.1	hypothetical protein BBH99_08760 [Chryseobacterium contaminans]
OCA78306.1	transcriptional regulator [Chryseobacterium contaminans]
OCA78307.1	hydrolase Nlp/P60 [Chryseobacterium contaminans]
OCA78308.1	hypothetical protein BBH99_08775 [Chryseobacterium contaminans]
OCA78309.1	hypothetical protein BBH99_08780 [Chryseobacterium contaminans]
OCA78310.1	hypothetical protein BBH99_08785 [Chryseobacterium contaminans]
OCA78311.1	hypothetical protein BBH99_08790 [Chryseobacterium contaminans]
OCA78312.1	hypothetical protein BBH99_08800 [Chryseobacterium contaminans]
OCA78313.1	hypothetical protein BBH99_08805 [Chryseobacterium contaminans]
OCA78314.1	hypothetical protein BBH99_08810 [Chryseobacterium contaminans]
OCA78315.1	hypothetical protein BBH99_08815 [Chryseobacterium contaminans]
OCA78316.1	DNA-binding response regulator [Chryseobacterium contaminans]
OCA78317.1	hypothetical protein BBH99_08825 [Chryseobacterium contaminans]
OCA78318.1	hypothetical protein BBH99_08830 [Chryseobacterium contaminans]
OCA78319.1	TonB-dependent receptor [Chryseobacterium contaminans]
OCA78320.1	hypothetical protein BBH99_08840 [Chryseobacterium contaminans]
OCA78321.1	hypothetical protein BBH99_08845 [Chryseobacterium contaminans]
OCA78322.1	hypothetical protein BBH99_08850 [Chryseobacterium contaminans]
OCA78323.1	hypothetical protein BBH99_08855 [Chryseobacterium contaminans]
OCA78324.1	Vgr family protein [Chryseobacterium contaminans]
OCA78325.1	MarR family transcriptional regulator [Chryseobacterium contaminans]
OCA78326.1	GNAT family acetyltransferase [Chryseobacterium contaminans]
OCA78327.1	lantibiotic ABC transporter [Chryseobacterium contaminans]
OCA78328.1	hypothetical protein BBH99_08860 [Chryseobacterium contaminans]
OCA78329.1	acetyltransferase [Chryseobacterium contaminans]
OCA78330.1	nuclease, partial [Chryseobacterium contaminans]
OCA78331.1	transposase [Chryseobacterium contaminans]
OCA78332.1	hypothetical protein BBH99_21530 [Chryseobacterium contaminans]
OCA78333.1	hypothetical protein BBH99_21520 [Chryseobacterium contaminans]
OCA78334.1	hypothetical protein BBH99_21510, partial [Chryseobacterium contaminans]
OCA78335.1	excinuclease ABC subunit C [Chryseobacterium contaminans]
OCA78336.1	excinuclease ABC subunit C [Chryseobacterium contaminans]
OCA78337.1	excinuclease ABC subunit C [Chryseobacterium contaminans]
OCA78338.1	MBL fold metallo-hydrolase [Chryseobacterium contaminans]
OCA78339.1	5&apos;-nucleotidase, lipoprotein e(P4) family [Chryseobacterium contaminans]
OCA78340.1	ribosomal protein L11 methyltransferase [Chryseobacterium contaminans]
OCA78341.1	3-ketoacyl-ACP reductase [Chryseobacterium contaminans]
OCA78342.1	metallophosphoesterase [Chryseobacterium contaminans]
OCA78343.1	hypothetical protein BBH99_08630 [Chryseobacterium contaminans]
OCA78344.1	SusC/RagA family protein [Chryseobacterium contaminans]
OCA78345.1	glycerophosphodiester phosphodiesterase [Chryseobacterium contaminans]
OCA78346.1	TonB-dependent receptor [Chryseobacterium contaminans]
OCA78347.1	DNA ligase (NAD(+)) LigA [Chryseobacterium contaminans]
OCA78348.1	hypothetical protein BBH99_08655 [Chryseobacterium contaminans]
OCA78349.1	hypothetical protein BBH99_08660 [Chryseobacterium contaminans]
OCA78350.1	hypothetical protein BBH99_08665 [Chryseobacterium contaminans]
OCA78351.1	hypothetical protein BBH99_08670 [Chryseobacterium contaminans]
OCA78352.1	PAS domain-containing sensor histidine kinase [Chryseobacterium contaminans]
OCA78353.1	histidine kinase [Chryseobacterium contaminans]
OCA78354.1	K+-transporting ATPase subunit C [Chryseobacterium contaminans]
OCA78355.1	K+-transporting ATPase subunit B [Chryseobacterium contaminans]
OCA78356.1	potassium-transporting ATPase subunit KdpA [Chryseobacterium contaminans]
OCA78357.1	sigma-54-dependent Fis family transcriptional regulator [Chryseobacterium contaminans]
OCA78358.1	cyclic nucleotide-binding protein [Chryseobacterium contaminans]
OCA78359.1	hypothetical protein BBH99_08610 [Chryseobacterium contaminans]
OCA78360.1	hypothetical protein BBH99_08685 [Chryseobacterium contaminans]
OCA78361.1	hypothetical protein BBH99_01120 [Chryseobacterium contaminans]
OCA78362.1	5-formyltetrahydrofolate cyclo-ligase [Chryseobacterium contaminans]
OCA78363.1	hypothetical protein BBH99_01130 [Chryseobacterium contaminans]
OCA78364.1	hypothetical protein BBH99_01135 [Chryseobacterium contaminans]
OCA78365.1	hypothetical protein BBH99_01140 [Chryseobacterium contaminans]
OCA78366.1	rRNA methyltransferase [Chryseobacterium contaminans]
OCA78367.1	hypothetical protein BBH99_01150 [Chryseobacterium contaminans]
OCA78368.1	hypothetical protein BBH99_01155 [Chryseobacterium contaminans]
OCA78369.1	hypothetical protein BBH99_01160 [Chryseobacterium contaminans]
OCA78370.1	two-component sensor histidine kinase [Chryseobacterium contaminans]
OCA78371.1	transporter [Chryseobacterium contaminans]
OCA78372.1	efflux transporter periplasmic adaptor subunit [Chryseobacterium contaminans]
OCA78373.1	cation transporter [Chryseobacterium contaminans]
OCA78374.1	hypothetical protein BBH99_01195 [Chryseobacterium contaminans]
OCA78375.1	hypothetical protein BBH99_01200 [Chryseobacterium contaminans]
OCA78376.1	nicotinate phosphoribosyltransferase [Chryseobacterium contaminans]
OCA78377.1	DNA starvation/stationary phase protection protein [Chryseobacterium contaminans]
OCA78378.1	hypothetical protein BBH99_01215 [Chryseobacterium contaminans]
OCA78379.1	sulfatase [Chryseobacterium contaminans]
OCA78380.1	30S ribosomal protein S12 [Chryseobacterium contaminans]
OCA78381.1	30S ribosomal protein S7 [Chryseobacterium contaminans]
OCA78382.1	translation elongation factor G [Chryseobacterium contaminans]
OCA78383.1	30S ribosomal protein S10 [Chryseobacterium contaminans]
OCA78384.1	hypothetical protein BBH99_01250 [Chryseobacterium contaminans]
OCA78385.1	hypothetical protein BBH99_01255 [Chryseobacterium contaminans]
OCA78386.1	hypothetical protein BBH99_01260 [Chryseobacterium contaminans]
OCA78387.1	hypothetical protein BBH99_01265 [Chryseobacterium contaminans]
OCA78388.1	hypothetical protein BBH99_01270 [Chryseobacterium contaminans]
OCA78389.1	hypothetical protein BBH99_01275 [Chryseobacterium contaminans]
OCA78390.1	aquaporin [Chryseobacterium contaminans]
OCA78391.1	glycerol kinase [Chryseobacterium contaminans]
OCA78392.1	FAD-dependent oxidoreductase [Chryseobacterium contaminans]
OCA78393.1	transcriptional regulator [Chryseobacterium contaminans]
OCA78394.1	GCN5 family acetyltransferase [Chryseobacterium contaminans]
OCA78395.1	rhodanese [Chryseobacterium contaminans]
OCA78396.1	LysR family transcriptional regulator [Chryseobacterium contaminans]
OCA78397.1	50S ribosomal protein L3 [Chryseobacterium contaminans]
OCA78398.1	50S ribosomal protein L4 [Chryseobacterium contaminans]
OCA78399.1	50S ribosomal protein L23 [Chryseobacterium contaminans]
OCA78400.1	50S ribosomal protein L2 [Chryseobacterium contaminans]
OCA78401.1	30S ribosomal protein S19 [Chryseobacterium contaminans]
OCA78402.1	50S ribosomal protein L22 [Chryseobacterium contaminans]
OCA78403.1	30S ribosomal protein S3 [Chryseobacterium contaminans]
OCA78404.1	50S ribosomal protein L16 [Chryseobacterium contaminans]
OCA78405.1	50S ribosomal protein L29 [Chryseobacterium contaminans]
OCA78406.1	30S ribosomal protein S17 [Chryseobacterium contaminans]
OCA78407.1	50S ribosomal protein L14 [Chryseobacterium contaminans]
OCA78408.1	50S ribosomal protein L24 [Chryseobacterium contaminans]
OCA78409.1	50S ribosomal protein L5 [Chryseobacterium contaminans]
OCA78410.1	30S ribosomal protein S14 [Chryseobacterium contaminans]
OCA78411.1	30S ribosomal protein S8 [Chryseobacterium contaminans]
OCA78412.1	50S ribosomal protein L6 [Chryseobacterium contaminans]
OCA78413.1	50S ribosomal protein L18 [Chryseobacterium contaminans]
OCA78414.1	30S ribosomal protein S5 [Chryseobacterium contaminans]
OCA78415.1	50S ribosomal protein L30 [Chryseobacterium contaminans]
OCA78416.1	50S ribosomal protein L15 [Chryseobacterium contaminans]
OCA78417.1	preprotein translocase subunit SecY [Chryseobacterium contaminans]
OCA78418.1	translation initiation factor IF-1 [Chryseobacterium contaminans]
OCA78419.1	50S ribosomal protein L36 [Chryseobacterium contaminans]
OCA78420.1	30S ribosomal protein S13 [Chryseobacterium contaminans]
OCA78421.1	30S ribosomal protein S11 [Chryseobacterium contaminans]
OCA78422.1	30S ribosomal protein S4 [Chryseobacterium contaminans]
OCA78423.1	DNA-directed RNA polymerase subunit alpha [Chryseobacterium contaminans]
OCA78424.1	50S ribosomal protein L17 [Chryseobacterium contaminans]
OCA78425.1	hypothetical protein BBH99_01455 [Chryseobacterium contaminans]
OCA78426.1	DNA-binding response regulator [Chryseobacterium contaminans]
OCA78427.1	hypothetical protein BBH99_01465 [Chryseobacterium contaminans]
OCA78428.1	hypothetical protein BBH99_01470 [Chryseobacterium contaminans]
OCA78429.1	two-component sensor histidine kinase [Chryseobacterium contaminans]
OCA78430.1	hypothetical protein BBH99_01480 [Chryseobacterium contaminans]
OCA78431.1	hypothetical protein BBH99_01485 [Chryseobacterium contaminans]
OCA78432.1	hypothetical protein BBH99_01490 [Chryseobacterium contaminans]
OCA78433.1	phosphopyruvate hydratase [Chryseobacterium contaminans]
OCA78434.1	citrate (Si)-synthase [Chryseobacterium contaminans]
OCA78435.1	hypothetical protein BBH99_01505 [Chryseobacterium contaminans]
OCA78436.1	amidinotransferase [Chryseobacterium contaminans]
OCA78437.1	amidinotransferase [Chryseobacterium contaminans]
OCA78438.1	adenosylmethionine decarboxylase [Chryseobacterium contaminans]
OCA78439.1	hypothetical protein BBH99_01525 [Chryseobacterium contaminans]
OCA78440.1	hypothetical protein BBH99_01535 [Chryseobacterium contaminans]
OCA78441.1	spermidine synthase [Chryseobacterium contaminans]
OCA78442.1	hypothetical protein BBH99_01550 [Chryseobacterium contaminans]
OCA78443.1	xylosidase [Chryseobacterium contaminans]
OCA78444.1	acetylesterase [Chryseobacterium contaminans]
OCA78445.1	TonB-dependent receptor [Chryseobacterium contaminans]
OCA78446.1	TonB-dependent receptor [Chryseobacterium contaminans]
OCA78447.1	hypothetical protein BBH99_01575 [Chryseobacterium contaminans]
OCA78448.1	hypothetical protein BBH99_01580 [Chryseobacterium contaminans]
OCA78449.1	nicotinic acid mononucleotide adenylyltransferase [Chryseobacterium contaminans]
OCA78450.1	single-stranded-DNA-specific exonuclease RecJ [Chryseobacterium contaminans]
OCA78451.1	ABC-F family ATPase [Chryseobacterium contaminans]
OCA78452.1	hypothetical protein BBH99_01610, partial [Chryseobacterium contaminans]
OCA78453.1	recombinase RmuC [Chryseobacterium contaminans]
OCA78454.1	DNA-binding response regulator [Chryseobacterium contaminans]
OCA78455.1	outer membrane receptor protein [Chryseobacterium contaminans]
OCA78456.1	hypothetical protein BBH99_01530 [Chryseobacterium contaminans]
OCA78457.1	twin-arginine translocation pathway signal protein [Chryseobacterium contaminans]
OCA78458.1	peptidase [Chryseobacterium contaminans]
OCA78459.1	SsrA-binding protein [Chryseobacterium contaminans]
OCA78460.1	hypothetical protein BBH99_21495 [Chryseobacterium contaminans]
OCA78461.1	hypothetical protein BBH99_21500 [Chryseobacterium contaminans]
OCA78462.1	transcriptional regulator, partial [Chryseobacterium contaminans]
OCA78463.1	molecular chaperone DnaJ, partial [Chryseobacterium contaminans]
OCA78464.1	cupin, partial [Chryseobacterium contaminans]
OCA78465.1	ribonuclease BN, partial [Chryseobacterium contaminans]
OCA78466.1	secretion protein, partial [Chryseobacterium contaminans]
OCA78467.1	primosomal protein N&apos;, partial [Chryseobacterium contaminans]
OCA78468.1	transporter [Chryseobacterium contaminans]
OCA78469.1	antitoxin [Chryseobacterium contaminans]
OCA78470.1	beta-mannosidase [Chryseobacterium contaminans]
OCA78471.1	GxxExxY protein [Chryseobacterium contaminans]
OCA78472.1	copper homeostasis protein [Chryseobacterium contaminans]
OCA78473.1	hypothetical protein BBH99_08440 [Chryseobacterium contaminans]
OCA78474.1	glycosylasparaginase [Chryseobacterium contaminans]
OCA78475.1	hypothetical protein BBH99_08450 [Chryseobacterium contaminans]
OCA78476.1	multidrug transporter [Chryseobacterium contaminans]
OCA78477.1	RND transporter [Chryseobacterium contaminans]
OCA78478.1	transporter [Chryseobacterium contaminans]
OCA78479.1	hypothetical protein BBH99_08475 [Chryseobacterium contaminans]
OCA78480.1	permease [Chryseobacterium contaminans]
OCA78481.1	Crp/Fnr family transcriptional regulator [Chryseobacterium contaminans]
OCA78482.1	beta-N-acetylhexosaminidase [Chryseobacterium contaminans]
OCA78483.1	hypothetical protein BBH99_08500 [Chryseobacterium contaminans]
OCA78484.1	succinyl-CoA--3-ketoacid-CoA transferase [Chryseobacterium contaminans]
OCA78485.1	ABC transporter ATP-binding protein [Chryseobacterium contaminans]
OCA78486.1	succinyl-CoA--3-ketoacid-CoA transferase [Chryseobacterium contaminans]
OCA78487.1	hypothetical protein BBH99_08520 [Chryseobacterium contaminans]
OCA78488.1	hypothetical protein BBH99_08525 [Chryseobacterium contaminans]
OCA78489.1	metallophosphoesterase [Chryseobacterium contaminans]
OCA78490.1	50S ribosomal protein L19 [Chryseobacterium contaminans]
OCA78491.1	hypothetical protein BBH99_08540 [Chryseobacterium contaminans]
OCA78492.1	AraC family transcriptional regulator [Chryseobacterium contaminans]
OCA78493.1	MFS transporter [Chryseobacterium contaminans]
OCA78494.1	hypothetical protein BBH99_08555 [Chryseobacterium contaminans]
OCA78495.1	hypothetical protein BBH99_08455 [Chryseobacterium contaminans]
OCA78496.1	MBL fold metallo-hydrolase [Chryseobacterium contaminans]
OCA78497.1	phosphoadenosine phosphosulfate reductase [Chryseobacterium contaminans]
OCA78498.1	secretion protein, partial [Chryseobacterium contaminans]
OCA78499.1	methyltransferase type 11 [Chryseobacterium contaminans]
OCA78500.1	hypothetical protein BBH99_21400 [Chryseobacterium contaminans]
OCA78501.1	hypothetical protein BBH99_21390 [Chryseobacterium contaminans]
OCA78502.1	di-trans,poly-cis-decaprenylcistransferase, partial [Chryseobacterium contaminans]
OCA78503.1	dihydrodipicolinate synthase family protein [Chryseobacterium contaminans]
OCA78504.1	cupin, partial [Chryseobacterium contaminans]
OCA78505.1	transcriptional regulator, partial [Chryseobacterium contaminans]
OCA78506.1	glyoxalase [Chryseobacterium contaminans]
OCA78507.1	hypothetical protein BBH99_08250, partial [Chryseobacterium contaminans]
OCA78508.1	hypothetical protein BBH99_08255 [Chryseobacterium contaminans]
OCA78509.1	hypothetical protein BBH99_08260 [Chryseobacterium contaminans]
OCA78510.1	serine--tRNA ligase [Chryseobacterium contaminans]
OCA78511.1	hypothetical protein BBH99_08270 [Chryseobacterium contaminans]
OCA78512.1	cytochrome C biogenesis protein [Chryseobacterium contaminans]
OCA78513.1	nitrogen fixation protein FixH [Chryseobacterium contaminans]
OCA78514.1	cytochrome c oxidase accessory protein CcoG [Chryseobacterium contaminans]
OCA78515.1	cytochrome C [Chryseobacterium contaminans]
OCA78516.1	cytochrome C oxidase Cbb3 [Chryseobacterium contaminans]
OCA78517.1	cytochrome C oxidase Cbb3 [Chryseobacterium contaminans]
OCA78518.1	cytochrome oxidase maturation protein, cbb3-type [Chryseobacterium contaminans]
OCA78519.1	ATPase [Chryseobacterium contaminans]
OCA78520.1	Crp/Fnr family transcriptional regulator [Chryseobacterium contaminans]
OCA78521.1	3-methyl-2-oxobutanoate hydroxymethyltransferase [Chryseobacterium contaminans]
OCA78522.1	hypothetical protein BBH99_08325 [Chryseobacterium contaminans]
OCA78523.1	RNA pseudouridine synthase [Chryseobacterium contaminans]
OCA78524.1	hypothetical protein BBH99_08335 [Chryseobacterium contaminans]
OCA78525.1	thiamine biosynthesis protein ThiS [Chryseobacterium contaminans]
OCA78526.1	phosphomethylpyrimidine synthase ThiC [Chryseobacterium contaminans]
OCA78527.1	thiamine phosphate synthase [Chryseobacterium contaminans]
OCA78528.1	hypothetical protein BBH99_08355 [Chryseobacterium contaminans]
OCA78529.1	thiamine phosphate synthase [Chryseobacterium contaminans]
OCA78530.1	thiazole synthase [Chryseobacterium contaminans]
OCA78531.1	thiamine biosynthesis protein ThiH [Chryseobacterium contaminans]
OCA78532.1	thiamine biosynthesis protein ThiF [Chryseobacterium contaminans]
OCA78533.1	TonB-dependent receptor [Chryseobacterium contaminans]
OCA78534.1	hypothetical protein BBH99_08390 [Chryseobacterium contaminans]
OCA78535.1	TonB-dependent receptor [Chryseobacterium contaminans]
OCA78536.1	DNA-binding response regulator [Chryseobacterium contaminans]
OCA78537.1	TonB-dependent receptor [Chryseobacterium contaminans]
OCA78538.1	histidine kinase [Chryseobacterium contaminans]
OCA78539.1	maltoporin, partial [Chryseobacterium contaminans]
OCA78540.1	quinolinate synthetase, partial [Chryseobacterium contaminans]
OCA78541.1	short-chain dehydrogenase, partial [Chryseobacterium contaminans]
OCA78542.1	NADH dehydrogenase, partial [Chryseobacterium contaminans]
OCA78543.1	MFS transporter permease [Chryseobacterium contaminans]
OCA78544.1	histidinol-phosphate transaminase [Chryseobacterium contaminans]
OCA78545.1	histidinol dehydrogenase, partial [Chryseobacterium contaminans]
OCA78546.1	cell division protein [Chryseobacterium contaminans]
OCA78547.1	hypothetical protein BBH99_21305 [Chryseobacterium contaminans]
OCA78548.1	hypothetical protein BBH99_21310 [Chryseobacterium contaminans]
OCA78549.1	XRE family transcriptional regulator [Chryseobacterium contaminans]
OCA78550.1	hypothetical protein BBH99_21270, partial [Chryseobacterium contaminans]
OCA78551.1	hypothetical protein BBH99_21265, partial [Chryseobacterium contaminans]
OCA78552.1	urease-associated protein [Chryseobacterium contaminans]
OCA78553.1	hypothetical protein BBH99_08100 [Chryseobacterium contaminans]
OCA78554.1	hypothetical protein BBH99_08105 [Chryseobacterium contaminans]
OCA78555.1	efflux transporter periplasmic adaptor subunit [Chryseobacterium contaminans]
OCA78556.1	multidrug transporter AcrB [Chryseobacterium contaminans]
OCA78557.1	RND transporter [Chryseobacterium contaminans]
OCA78558.1	cold-shock protein [Chryseobacterium contaminans]
OCA78559.1	short chain dehydrogenase [Chryseobacterium contaminans]
OCA78560.1	prolipoprotein diacylglyceryl transferase [Chryseobacterium contaminans]
OCA78561.1	hypothetical protein BBH99_08140 [Chryseobacterium contaminans]
OCA78562.1	hypothetical protein BBH99_08145 [Chryseobacterium contaminans]
OCA78563.1	MBL fold metallo-hydrolase [Chryseobacterium contaminans]
OCA78564.1	nicotinate-nucleotide adenylyltransferase [Chryseobacterium contaminans]
OCA78565.1	histidine kinase [Chryseobacterium contaminans]
OCA78566.1	hypothetical protein BBH99_08170 [Chryseobacterium contaminans]
OCA78567.1	cobalamin-binding protein [Chryseobacterium contaminans]
OCA78568.1	magnesium transporter [Chryseobacterium contaminans]
OCA78569.1	pyruvate decarboxylase [Chryseobacterium contaminans]
OCA78570.1	30S ribosomal protein S15 [Chryseobacterium contaminans]
OCA78571.1	fucose permease [Chryseobacterium contaminans]
OCA78572.1	polyribonucleotide nucleotidyltransferase [Chryseobacterium contaminans]
OCA78573.1	hypothetical protein BBH99_08205 [Chryseobacterium contaminans]
OCA78574.1	hypothetical protein BBH99_08210 [Chryseobacterium contaminans]
OCA78575.1	hypothetical protein BBH99_08215 [Chryseobacterium contaminans]
OCA78576.1	hypothetical protein BBH99_08220 [Chryseobacterium contaminans]
OCA78577.1	hypothetical protein BBH99_08225 [Chryseobacterium contaminans]
OCA78578.1	hypothetical protein BBH99_08230 [Chryseobacterium contaminans]
OCA78579.1	hypothetical protein BBH99_08235 [Chryseobacterium contaminans]
OCA78580.1	hypothetical protein BBH99_08240 [Chryseobacterium contaminans]
OCA78581.1	hypothetical protein BBH99_08245 [Chryseobacterium contaminans]
OCA78582.1	cytidylate kinase [Chryseobacterium contaminans]
OCA78583.1	gas vesicle protein [Chryseobacterium contaminans]
OCA78584.1	hypothetical protein BBH99_21255 [Chryseobacterium contaminans]
OCA78585.1	hypothetical protein BBH99_21240 [Chryseobacterium contaminans]
OCA78586.1	hypothetical protein BBH99_21215, partial [Chryseobacterium contaminans]
OCA78587.1	hypothetical protein BBH99_21220 [Chryseobacterium contaminans]
OCA78588.1	DNA-binding response regulator [Chryseobacterium contaminans]
OCA78589.1	D-alanyl-D-alanine carboxypeptidase/D-alanyl-D-alanine-endopeptidase [Chryseobacterium contaminans]
OCA78590.1	cyclic nucleotide-binding protein [Chryseobacterium contaminans]
OCA78591.1	MarR family transcriptional regulator [Chryseobacterium contaminans]
OCA78592.1	peptidase M28, partial [Chryseobacterium contaminans]
OCA78593.1	histidine kinase [Chryseobacterium contaminans]
OCA78594.1	RNA polymerase subunit sigma-24 [Chryseobacterium contaminans]
OCA78595.1	hypothetical protein BBH99_21155 [Chryseobacterium contaminans]
OCA78596.1	Arc family DNA binding domain-containing protein [Chryseobacterium contaminans]
OCA78597.1	band 7 protein, partial [Chryseobacterium contaminans]
OCA78598.1	hypothetical protein BBH99_21130 [Chryseobacterium contaminans]
OCA78599.1	transcriptional regulator [Chryseobacterium contaminans]
OCA78600.1	hypothetical protein BBH99_21115 [Chryseobacterium contaminans]
OCA78601.1	50S ribosomal protein L35 [Chryseobacterium contaminans]
OCA78602.1	hypothetical protein BBH99_07915 [Chryseobacterium contaminans]
OCA78603.1	translation elongation factor Ts [Chryseobacterium contaminans]
OCA78604.1	hypothetical protein BBH99_07925 [Chryseobacterium contaminans]
OCA78605.1	acetyl-CoA carboxylase carboxyltransferase subunit alpha [Chryseobacterium contaminans]
OCA78606.1	glutamate--tRNA ligase [Chryseobacterium contaminans]
OCA78607.1	hypothetical protein BBH99_07940 [Chryseobacterium contaminans]
OCA78608.1	hypothetical protein BBH99_07945 [Chryseobacterium contaminans]
OCA78609.1	hypothetical protein BBH99_07950 [Chryseobacterium contaminans]
OCA78610.1	glycosyl transferase family 1 [Chryseobacterium contaminans]
OCA78611.1	ornithine--oxo-acid transaminase [Chryseobacterium contaminans]
OCA78612.1	hypothetical protein BBH99_07965 [Chryseobacterium contaminans]
OCA78613.1	monooxygenase [Chryseobacterium contaminans]
OCA78614.1	acetyl-CoA carboxylase biotin carboxylase subunit [Chryseobacterium contaminans]
OCA78615.1	acetyl-CoA carboxylase, biotin carboxyl carrier protein [Chryseobacterium contaminans]
OCA78616.1	50S ribosomal protein L32 [Chryseobacterium contaminans]
OCA78617.1	DNA-binding protein [Chryseobacterium contaminans]
OCA78618.1	4-hydroxythreonine-4-phosphate dehydrogenase PdxA [Chryseobacterium contaminans]
OCA78619.1	riboflavin synthase subunit alpha [Chryseobacterium contaminans]
OCA78620.1	two-component sensor histidine kinase [Chryseobacterium contaminans]
OCA78621.1	tRNA (adenine-N(6)-)-methyltransferase [Chryseobacterium contaminans]
OCA78622.1	phosphonate ABC transporter ATP-binding protein [Chryseobacterium contaminans]
OCA78623.1	50S ribosomal protein L34 [Chryseobacterium contaminans]
OCA78624.1	exopolyphosphatase [Chryseobacterium contaminans]
OCA78625.1	patatin [Chryseobacterium contaminans]
OCA78626.1	hypothetical protein BBH99_08040 [Chryseobacterium contaminans]
OCA78627.1	alpha/beta hydrolase [Chryseobacterium contaminans]
OCA78628.1	biopolymer transporter ExbD [Chryseobacterium contaminans]
OCA78629.1	tRNA lysidine(34) synthetase TilS [Chryseobacterium contaminans]
OCA78630.1	hypothetical protein BBH99_08065 [Chryseobacterium contaminans]
OCA78631.1	peptidase M1 [Chryseobacterium contaminans]
OCA78632.1	hypothetical protein BBH99_08075 [Chryseobacterium contaminans]
OCA78633.1	hypothetical protein BBH99_08080 [Chryseobacterium contaminans]
OCA78634.1	methyltransferase [Chryseobacterium contaminans]
OCA78635.1	Crp/Fnr family transcriptional regulator [Chryseobacterium contaminans]
OCA78636.1	protein-disulfide reductase [Chryseobacterium contaminans]
OCA78637.1	leucyl aminopeptidase, partial [Chryseobacterium contaminans]
OCA78638.1	leucyl aminopeptidase [Chryseobacterium contaminans]
OCA78639.1	peptidase M16, partial [Chryseobacterium contaminans]
OCA78640.1	Rrf2 family transcriptional regulator [Chryseobacterium contaminans]
OCA78641.1	hypothetical protein BBH99_21080 [Chryseobacterium contaminans]
OCA78642.1	polysaccharide deacetylase [Chryseobacterium contaminans]
OCA78643.1	hypothetical protein BBH99_21090, partial [Chryseobacterium contaminans]
OCA78644.1	damage-inducible protein DinB [Chryseobacterium contaminans]
OCA78645.1	acyl-CoA dehydrogenase [Chryseobacterium contaminans]
OCA78646.1	DNA ligase-associated DEXH box helicase, partial [Chryseobacterium contaminans]
OCA78647.1	2,3-bisphosphoglycerate-dependent phosphoglycerate mutase, partial [Chryseobacterium contaminans]
OCA78648.1	hypothetical protein BBH99_21035 [Chryseobacterium contaminans]
OCA78649.1	resolvase [Chryseobacterium contaminans]
OCA78650.1	hypothetical protein BBH99_21045 [Chryseobacterium contaminans]
OCA78651.1	exonuclease sbcCD subunit D [Chryseobacterium contaminans]
[truncated: 25,897 more rows]
