# Supplementary material for: The golden death bacillus Chryseobacterium nematophagum is a novel matrix digesting pathogen of nematodes
Source: BMC Biol. 2019 Feb 28;17:10. doi: 10.1186/s12915-019-0632-x (PMC6394051; doi:10.1186/s12915-019-0632-x)
Supplement: Supplementary file 11 — List of 382 top-ranking hierarchical orthologous candidate genes specific to or expanded within Chryseobacterium nematophagum. (XLSX 124 kb) [file 12915_2019_632_MOESM11_ESM.xlsx]

## Sheet: all 382 genes & annotation
Hierarchical Orthologous Group (HOG)	Candidate gene?	Annotation of high-ranking candidates	Number of copies in Chryseobacterium spp.							Specific to JUb129/275	Expansion in JUb129/275	Annotation terms present?										PFAM domains	All available annotation in JUb129, JUb275 and other Chryseobacterium spp. genomes
			JUb129	JUb275	C. contaminans	C. gallinarum	C. indologenes	C. indoltheticum	C. shigense			EASE	LYSIN	POR	TOXI	COLLAGENASE	CHITINASE	PEPTIDASE	PROTEINASE	VIRULEN	GELATINASE
HOG04283	Yes	Collagenase	1	1	0	0	0	0	0	TRUE	TRUE	Y				Y		Y				PF01136	JUb275_00778 yhbU Uncharacterized protease yhbU precursor,putative protease,Collagenase and related proteases,Peptidase family U32 822523:823767 forward MW:46078 JUb129_00316 yhbU Uncharacterized protease yhbU precursor,putative protease,Collagenase and related proteases,Peptidase family U32 319292:320536 reverse MW:46078
HOG04425	Yes	Chitinase	1	1	0	0	0	0	0	TRUE	TRUE						Y						JUb275_01671 JUb275_01671 Predicted chitinase 1872143:1874842 forward MW:102856 JUb129_01740 JUb129_01740 Predicted chitinase 1966735:1969434 forward MW:102773
HOG04350	Yes	Pertussis toxin	3	1	0	0	0	0	0	TRUE	TRUE				Y								JUb275_02549 JUb275_02549 hypothetical protein 2915349:2916185 forward MW:30949 JUb129_01174 ptxA_1 NAD-dependent ADP-ribosyltransferase,pertussis toxin-like subunit ArtA,Pertussis toxin, subunit 1 1271238:1272032 forward MW:28841 JUb129_01200 JUb129_01200 pertussis toxin-like subunit ArtA,Pertussis toxin, subunit 1 1292783:1293577 reverse MW:28995 JUb129_03760 ptxA_2 NAD-dependent ADP-ribosyltra…
HOG04652	Yes	Pertussis toxin	1	1	0	0	0	0	0	TRUE	TRUE				Y								JUb275_01138 JUb275_01138 hypothetical protein 1212080:1212331 forward MW:9142 JUb129_03804 JUb129_03804 Pertussis toxin, subunit 1 4457641:4457955 forward MW:11585
HOG04395	Yes	Thiol-activated cytolysin (pfo)	1	1	0	0	0	0	0	TRUE	TRUE		Y									PF01289	JUb275_01406 pfo Thiol-activated cytolysin,Thiol-activated cytolysin 1579000:1580613 forward MW:58616 JUb129_01466 slo_8 Thiol-activated cytolysin,Thiol-activated cytolysin 1658087:1659694 forward MW:58635
HOG04296	Yes	Thiol-activated cytolysin (slo1)	1	1	0	0	0	0	0	TRUE	TRUE		Y									PF01289	JUb275_00658 slo_1 Thiol-activated cytolysin,Thiol-activated cytolysin 683571:685172 forward MW:58989 JUb129_00455 hly_1 Thiol-activated cytolysin,Thiol-activated cytolysin 472001:473602 reverse MW:59174
HOG04279	Yes	Thiol-activated cytolysin (slo2)	1	1	0	0	0	0	0	TRUE	TRUE		Y									PF01289	JUb275_00841 slo_2 Thiol-activated cytolysin,Thiol-activated cytolysin 876483:878099 reverse MW:59541 JUb129_00253 slo_5 Thiol-activated cytolysin,Thiol-activated cytolysin 264998:266614 forward MW:59557
HOG04278	Yes	Thiol-activated cytolysin (slo3)	1	1	0	0	0	0	0	TRUE	TRUE		Y									PF01289	JUb275_00842 slo_3 Thiol-activated cytolysin,Thiol-activated cytolysin 878106:879692 reverse MW:58275 JUb129_00251 slo_4 Thiol-activated cytolysin,Thiol-activated cytolysin 263405:264466 forward MW:38373
HOG04277	Yes	Thiol-activated cytolysin (slo4)	1	1	0	0	0	0	0	TRUE	TRUE		Y									PF01289	JUb275_00843 slo_4 Thiol-activated cytolysin,Thiol-activated cytolysin 879806:881410 reverse MW:58448 JUb129_00250 slo_3 Thiol-activated cytolysin,Thiol-activated cytolysin 261686:263290 forward MW:58364
HOG04276	Yes	Thiol-activated cytolysin (slo5)	1	1	0	0	0	0	0	TRUE	TRUE		Y									PF01289	JUb275_00844 slo_5 Thiol-activated cytolysin,Thiol-activated cytolysin 881652:883247 reverse MW:58058 JUb129_00249 slo_2 Thiol-activated cytolysin,Thiol-activated cytolysin 259847:261442 forward MW:58107
HOG04275	Yes	Thiol-activated cytolysin (slo6)	1	1	0	0	0	0	0	TRUE	TRUE		Y									PF01289	JUb275_00845 slo_6 Thiol-activated cytolysin,Thiol-activated cytolysin 883266:884873 reverse MW:58767 JUb129_00248 slo_1 Thiol-activated cytolysin,Thiol-activated cytolysin 258221:259828 forward MW:58821
HOG04372	Yes	Thiol-activated cytolysin (slo7)	1	1	0	0	0	0	0	TRUE	TRUE		Y									PF01289	JUb275_01241 slo_7 Thiol-activated cytolysin,Thiol-activated cytolysin 1400983:1402557 forward MW:57999 JUb129_01300 slo_6 Thiol-activated cytolysin 1478522:1480096 forward MW:58192
HOG04375	Yes	Thiol-activated cytolysin (slo8)	1	1	0	0	0	0	0	TRUE	TRUE		Y									PF01289	JUb275_01249 slo_8 Thiol-activated cytolysin,Thiol-activated cytolysin 1410731:1412344 forward MW:59202 JUb129_01308 slo_7 Thiol-activated cytolysin,Thiol-activated cytolysin 1488020:1489633 forward MW:59202
HOG04486	Yes	Flavastacin precursor, Astacin	1	1	0	0	0	0	0	TRUE	TRUE							Y				PF01400	JUb275_02124 JUb275_02124 Flavastacin precursor,Astacin (Peptidase family M12A) 2363674:2365506 forward MW:69369 JUb129_02151 JUb129_02151 Flavastacin precursor,Astacin (Peptidase family M12A) 2423320:2425164 forward MW:69858
HOG04370	Yes	Cysteine protease, C1A family	2	2	0	0	0	0	1	FALSE	TRUE	Y										PF00112	SIS32466.1 Cysteine protease, C1A family [Chryseobacterium shigense] JUb129_01297 JUb129_01297 Papain family cysteine protease 1475177:1476061 forward MW:32647 JUb275_01243 JUb275_01243 Papain family cysteine protease 1404322:1405215 forward MW:32439 JUb275_01244 JUb275_01244 Papain family cysteine protease 1405350:1406243 forward MW:32418 JUb129_01303 JUb129_01303 Papain family cysteine protease…
HOG04523	Yes	Retroviral aspartyl protease	1	1	0	0	0	0	0	TRUE	TRUE	Y										PF00077	JUb275_02592 JUb275_02592 Retroviral aspartyl protease 2966145:2967392 reverse MW:47073 JUb129_02544 JUb129_02544 Retroviral aspartyl protease 2926964:2928211 reverse MW:46912
HOG04537	Yes	Protease/peptidase	1	1	0	0	0	0	0	TRUE	TRUE	Y		Y				Y				PF00664	JUb275_02773 lagD_3 Lactococcin-G-processing and transport ATP-binding protein LagD,lipid transporter ATP-binding/permease protein,ABC-type bacteriocin/lantibiotic exporters, contain an N-terminal double-glycine peptidase domain,ABC-type bacteriocin transporter,ABC transporter transmembrane region 3251762:3253921 reverse MW:81186 JUb129_02725 lagD_4 Lactococcin-G-processing and transport ATP-bind…
HOG04274	Yes	D-alanyl-D-alanine carboxypeptidase precursor	1	1	0	0	0	0	0	TRUE	TRUE							Y				PF00144	JUb275_00850 JUb275_00850 D-alanyl-D-alanine carboxypeptidase precursor,beta-lactamase/D-alanine carboxypeptidase,Uncharacterized protein conserved in bacteria,Beta-lactamase 890099:891322 forward MW:45435 JUb129_00242 JUb129_00242 D-alanyl-D-alanine carboxypeptidase precursor,beta-lactamase/D-alanine carboxypeptidase,Uncharacterized protein conserved in bacteria,Beta-lactamase 251980:253002 reve…
HOG04378	Yes	D-alanine carboxypeptidase	1	1	0	0	0	0	0	TRUE	TRUE							Y				PF00144	JUb275_01297 nylB 6-aminohexanoate-dimer hydrolase,beta-lactamase/D-alanine carboxypeptidase,Uncharacterized protein conserved in bacteria,Beta-lactamase 1465032:1466144 reverse MW:42534 JUb129_01357 nylB 6-aminohexanoate-dimer hydrolase,beta-lactamase/D-alanine carboxypeptidase,Uncharacterized protein conserved in bacteria,Beta-lactamase 1544326:1545438 reverse MW:42637
HOG04589	Yes	nlpD Murein hydrolase activator	1	1	0	0	0	0	0	TRUE	TRUE							Y				PF01551	JUb275_02086 nlpD Murein hydrolase activator NlpD precursor,putative peptidase,Membrane-bound metallopeptidase,Peptidase family M23 2317977:2318795 reverse MW:30770 JUb129_03172 nlpD Murein hydrolase activator NlpD precursor,putative peptidase,Membrane-bound metallopeptidase,Peptidase family M23 3712468:3713286 forward MW:30658
HOG04363	Yes	CAAX amino terminal protease	1	1	0	0	0	0	0	TRUE	TRUE	Y										PF02517	JUb275_03177 JUb275_03177 CAAX amino terminal protease self- immunity 3733232:3733936 reverse MW:27935 JUb129_01227 JUb129_01227 hypothetical protein 1388758:1389432 forward MW:26429
HOG04642	Yes	ATP-dependent Clp protease	1	1	0	0	0	0	0	TRUE	TRUE	Y										PF00004	JUb275_03606 clpC_2 ATP-dependent Clp protease ATP-binding subunit ClpC,protein disaggregation chaperone,ATP-dependent chaperone protein ClpB,ATPase family associated with various cellular activities (AAA) 4251830:4252966 forward MW:44052 JUb129_03634 clpC_2 ATP-dependent Clp protease ATP-binding subunit ClpC,protein disaggregation chaperone,ATP-dependent chaperone protein ClpB,ATPase family asso…
HOG04407	Yes	Hemolysin	1	1	0	0	0	0	0	TRUE	TRUE		Y									PF12700	JUb275_01420 hlyD_1 Hemolysin secretion protein D, chromosomal,multidrug resistance protein MdtN,type I secretion membrane fusion protein, HlyD family,HlyD family secretion protein 1611016:1612092 forward MW:40931 JUb129_01490 hlyD_1 Hemolysin secretion protein D, chromosomal,multidrug resistance protein MdtN,type I secretion membrane fusion protein, HlyD family,HlyD family secretion protein 1703…
HOG04538	Yes	Hemolysin	1	1	0	0	0	0	0	TRUE	TRUE		Y										JUb275_02774 hlyD_2 Hemolysin secretion protein D, chromosomal,multidrug resistance protein MdtN,type I secretion membrane fusion protein, HlyD family 3253924:3255000 reverse MW:40874 JUb129_02726 hlyD_2 Hemolysin secretion protein D, chromosomal,multidrug resistance protein MdtN,type I secretion membrane fusion protein, HlyD family,HlyD family secretion protein 3218564:3219640 reverse MW:40983
HOG01173	Yes	Por	6	7	5	3	3	2	1	FALSE	TRUE			Y									SIQ92426.1 Por secretion system C-terminal sorting domain-containing protein [Chryseobacterium indoltheticum]SIR13821.1 Por secretion system C-terminal sorting domain-containing protein [Chryseobacterium indoltheticum]OCA78498.1 secretion protein, partial [Chryseobacterium contaminans]SIS39633.1 Por secretion system C-terminal sorting domain-containing protein [Chryseobacterium shigense]WP_062697…
HOG01568	Yes	Por	6	6	3	2	2	1	3	FALSE	TRUE			Y								PF00041	SIQ46677.1 Por secretion system C-terminal sorting domain-containing protein [Chryseobacterium indoltheticum]SIS29383.1 Por secretion system C-terminal sorting domain-containing protein [Chryseobacterium shigense]OCA79910.1 propanediol utilization protein [Chryseobacterium contaminans]WP_062702364.1 propanediol utilization protein [Chryseobacterium indologenes]AKK72116.1 propanediol utilization p…
HOG04273	Yes	Por	1	1	0	0	0	0	0	TRUE	TRUE			Y									JUb275_00870 JUb275_00870 Por secretion system C-terminal sorting domain 911414:912382 reverse MW:34468 JUb129_00220 JUb129_00220 Por secretion system C-terminal sorting domain 230738:231706 forward MW:34715
HOG04285	Yes	Por	1	1	0	0	0	0	0	TRUE	TRUE			Y									JUb275_00767 JUb275_00767 Por secretion system C-terminal sorting domain 812691:813596 reverse MW:33614 JUb129_00341 JUb129_00341 hypothetical protein 341705:342610 forward MW:33308
HOG04319	Yes	Por	1	1	0	0	0	0	0	TRUE	TRUE			Y									JUb275_02095 JUb275_02095 Por secretion system C-terminal sorting domain 2328684:2329514 reverse MW:29185 JUb129_00712 JUb129_00712 Por secretion system C-terminal sorting domain 744082:744903 forward MW:29162
HOG04320	Yes	Por	1	1	0	0	0	0	0	TRUE	TRUE			Y									JUb275_02784 JUb275_02784 Por secretion system C-terminal sorting domain 3258502:3259296 reverse MW:27482 JUb129_00715 JUb129_00715 hypothetical protein 746902:747519 forward MW:21516
HOG04334	Yes	Por	1	1	0	0	0	0	0	TRUE	TRUE			Y									JUb275_00281 JUb275_00281 Por secretion system C-terminal sorting domain 286143:287087 forward MW:36358 JUb129_00830 JUb129_00830 Por secretion system C-terminal sorting domain 870246:871190 reverse MW:36344
HOG04340	Yes	Por	1	1	0	0	0	0	0	TRUE	TRUE			Y									JUb275_01021 JUb275_01021 Por secretion system C-terminal sorting domain 1090022:1092442 forward MW:86068 JUb129_01006 JUb129_01006 Por secretion system C-terminal sorting domain 1075321:1077741 forward MW:85935
HOG04349	Yes	Por	2	1	0	0	0	0	0	TRUE	TRUE			Y									JUb275_03028 JUb275_03028 Por secretion system C-terminal sorting domain 3585583:3586560 reverse MW:36221 JUb129_01134 JUb129_01134 Por secretion system C-terminal sorting domain 1209513:1210499 forward MW:36846 JUb129_01278 JUb129_01278 Por secretion system C-terminal sorting domain 1456922:1457899 forward MW:36561
HOG04484	Yes	Por	1	1	0	0	0	0	0	TRUE	TRUE			Y								PF07593	JUb275_02117 JUb275_02117 Por secretion system C-terminal sorting domain,ASPIC and UnbV 2350398:2355020 forward MW:169345 JUb129_02144 JUb129_02144 Por secretion system C-terminal sorting domain,ASPIC and UnbV 2410055:2414677 forward MW:169639
HOG04495	Yes	Por	1	1	0	0	0	0	0	TRUE	TRUE			Y									JUb275_02339 JUb275_02339 Por secretion system C-terminal sorting domain 2619247:2620059 forward MW:28628 JUb129_02304 JUb129_02304 Por secretion system C-terminal sorting domain 2594415:2595221 forward MW:28296
HOG04536	Yes	Por	1	1	0	0	0	0	0	TRUE	TRUE			Y									JUb275_02763 JUb275_02763 Por secretion system C-terminal sorting domain 3241164:3242000 reverse MW:30327 JUb129_02716 JUb129_02716 Por secretion system C-terminal sorting domain 3207424:3208266 reverse MW:30694
HOG04541	Yes	Por	1	1	0	0	0	0	0	TRUE	TRUE			Y									JUb275_02785 JUb275_02785 Por secretion system C-terminal sorting domain 3259411:3262314 reverse MW:105120 JUb129_02735 JUb129_02735 Por secretion system C-terminal sorting domain 3223062:3225965 reverse MW:105535
HOG04542	Yes	Por	1	1	0	0	0	0	0	TRUE	TRUE			Y									JUb275_02790 JUb275_02790 Por secretion system C-terminal sorting domain 3271660:3274029 reverse MW:84679 JUb129_02744 JUb129_02744 Por secretion system C-terminal sorting domain 3239421:3241790 reverse MW:84332
HOG04570	Yes	Por	1	1	0	0	0	0	0	TRUE	TRUE			Y								PF11958	JUb275_02906 JUb275_02906 Por secretion system C-terminal sorting domain,Domain of unknown function (DUF3472) 3418058:3419629 forward MW:58620 JUb129_02962 JUb129_02962 Por secretion system C-terminal sorting domain,Domain of unknown function (DUF3472) 3492272:3493846 forward MW:58763
HOG04636	Yes	Por	1	1	0	0	0	0	0	TRUE	TRUE			Y								PF00041	JUb275_03552 JUb275_03552 Por secretion system C-terminal sorting domain,Fibronectin type III domain 4185481:4188378 reverse MW:105654 JUb129_03578 JUb129_03578 Por secretion system C-terminal sorting domain,Fibronectin type III domain 4199421:4202318 reverse MW:105917
HOG04638	Yes	Por	1	1	0	0	0	0	0	TRUE	TRUE			Y									JUb275_03601 JUb275_03601 Por secretion system C-terminal sorting domain 4243213:4244055 reverse MW:28998 JUb129_03630 JUb129_03630 Por secretion system C-terminal sorting domain 4257958:4258797 reverse MW:28615
HOG04639	Yes	Por	1	1	0	0	0	0	0	TRUE	TRUE			Y									JUb275_03602 JUb275_03602 Por secretion system C-terminal sorting domain 4244494:4245330 reverse MW:28952 JUb129_03631 JUb129_03631 Por secretion system C-terminal sorting domain 4259249:4260082 reverse MW:28694
HOG04640	Yes	Por	1	1	0	0	0	0	0	TRUE	TRUE			Y									JUb275_03603 JUb275_03603 Por secretion system C-terminal sorting domain 4245506:4246333 reverse MW:29731 JUb129_03632 JUb129_03632 Por secretion system C-terminal sorting domain 4260306:4261130 reverse MW:29460
HOG04648	Yes	Por	1	1	0	0	0	0	0	TRUE	TRUE			Y									JUb275_03604 JUb275_03604 Por secretion system C-terminal sorting domain 4246601:4247434 reverse MW:29098 JUb129_03642 JUb129_03642 Por secretion system C-terminal sorting domain 4272350:4273189 reverse MW:29185
HOG03701	Yes	Por	2	2	0	1	1	1	1	FALSE	TRUE	Y		Y								PF04231	SIQ05770.1 Por secretion system C-terminal sorting domain-containing protein [Chryseobacterium indoltheticum]SIS28124.1 Por secretion system C-terminal sorting domain-containing protein [Chryseobacterium shigense]WP_062699681.1 endonuclease I [Chryseobacterium indologenes]AKK74179.1 endonuclease I [Chryseobacterium gallinarum] JUb275_02869 bsn_4 Extracellular ribonuclease precursor,Por secretion …
HOG03710	Yes	Por	3	3	0	1	0	0	1	FALSE	TRUE	Y	Y	Y								PF01421	SIS28982.1 Por secretion system C-terminal sorting domain-containing protein [Chryseobacterium shigense]AKK74333.1 zinc metalloprotease [Chryseobacterium gallinarum] JUb275_02397 JUb275_02397 Por secretion system C-terminal sorting domain,Reprolysin (M12B) family zinc metalloprotease 2718334:2720499 reverse MW:79333 JUb129_02368 JUb129_02368 Por secretion system C-terminal sorting domain,Reprolys…
HOG04462	Yes	Por	1	1	0	0	0	0	0	TRUE	TRUE		Y	Y				Y				PF02128	JUb275_01829 JUb275_01829 Por secretion system C-terminal sorting domain,Fungalysin metallopeptidase (M36) 2039311:2041902 reverse MW:95444 JUb129_01868 JUb129_01868 Por secretion system C-terminal sorting domain,Fungalysin metallopeptidase (M36) 2113081:2115672 reverse MW:95260
HOG04531	Yes	Por	1	1	0	0	0	0	0	TRUE	TRUE		Y	Y				Y				PF02128	JUb275_02702 JUb275_02702 Por secretion system C-terminal sorting domain,Fungalysin metallopeptidase (M36) 3158539:3161184 reverse MW:97236 JUb129_02657 JUb129_02657 Por secretion system C-terminal sorting domain,Fungalysin metallopeptidase (M36) 3126335:3128461 reverse MW:77010
HOG00104	No		1	1	0	0	0	0	0	TRUE	TRUE											PF00106	JUb275_02106 fabG_5 3-oxoacyl-[acyl-carrier-protein] reductase FabG,3-ketoacyl-(acyl-carrier-protein) reductase,Uncharacterized conserved protein,3-oxoacyl-[acyl-carrier-protein] reductase,short chain dehydrogenase 2340280:2341035 forward MW:27274 JUb129_03537 fabG_9 3-oxoacyl-[acyl-carrier-protein] reductase FabG,3-ketoacyl-(acyl-carrier-protein) reductase,Uncharacterized conserved protein,3-oxo…
HOG00149	No		10	7	1	0	1	0	2	FALSE	TRUE												SIS30717.1 hypothetical protein SAMN05421639_1011001 [Chryseobacterium shigense]SIS37497.1 hypothetical protein SAMN05421639_104109 [Chryseobacterium shigense]WP_062701893.1 hypothetical protein [Chryseobacterium indologenes]OCA69867.1 hypothetical protein BBH99_03510 [Chryseobacterium contaminans] JUb129_01309 JUb129_01309 hypothetical protein 1490525:1491136 forward MW:21282 JUb129_01478 JUb129…
HOG00365	No		3	3	1	1	0	0	1	FALSE	TRUE											PF09603	SIS35925.1 succinogenes major domain (Fib_succ_major) [Chryseobacterium shigense]AKK73908.1 hypothetical protein OK18_15990 [Chryseobacterium gallinarum]OCA71091.1 hypothetical protein BBH99_03385 [Chryseobacterium contaminans] JUb275_01251 JUb275_01251 fibrobacter succinogenes major paralogous domain,Fibrobacter succinogenes major domain (Fib_succ_major) 1413813:1415531 forward MW:60450 JUb275_0…
HOG00366	No		4	4	1	1	0	0	0	FALSE	TRUE											PF00501	AKK73909.1 hypothetical protein OK18_15995 [Chryseobacterium gallinarum]OCA71092.1 hypothetical protein BBH99_03390 [Chryseobacterium contaminans] JUb129_01217 tycC_2 Tyrocidine synthase III,peptide synthase,Glutamate-1-semialdehyde aminotransferase,amino acid adenylation domain,AMP-binding enzyme 1346670:1375763 forward MW:1097902 JUb129_02491 tycC_3 Tyrocidine synthase III,peptide synthase,Glut…
HOG00583	No		2	2	1	1	1	1	1	FALSE	TRUE											PF07992	SIQ68941.1 thioredoxin reductase (NADPH) [Chryseobacterium indoltheticum]SIS33820.1 thioredoxin reductase (NADPH) [Chryseobacterium shigense]WP_062701103.1 NAD(P)/FAD-dependent oxidoreductase [Chryseobacterium indologenes]AKK73309.1 ferredoxin-NADP reductase [Chryseobacterium gallinarum]OCA72751.1 ferredoxin--NADP(+) reductase [Chryseobacterium contaminans] JUb275_02115 JUb275_02115 Ferredoxin--N…
HOG00679	No		6	2	1	0	1	1	0	FALSE	TRUE											PF00165	SIQ37618.1 transcriptional regulator, AraC family [Chryseobacterium indoltheticum]WP_062696082.1 AraC family transcriptional regulator [Chryseobacterium indologenes]OCA76527.1 AraC family transcriptional regulator [Chryseobacterium contaminans] JUb129_00044 adaA_1 Methylphosphotriester-DNA--protein-cysteine S-methyltransferase,DNA-binding transcriptional regulator AraC,Adenosine deaminase,YSIRK-t…
HOG01175	No		6	8	3	0	1	2	2	FALSE	TRUE											PF05593	OCA79538.1 hypothetical protein BBH99_18520 [Chryseobacterium contaminans]SIQ92493.1 RHS repeat-associated core domain-containing protein [Chryseobacterium indoltheticum]SIR13881.1 RHS repeat-associated core domain-containing protein [Chryseobacterium indoltheticum]OCA77931.1 hypothetical protein BBH99_10385 [Chryseobacterium contaminans]SIS34016.1 RHS repeat-associated core domain-containing pro…
HOG01359	No		1	1	0	0	0	0	0	TRUE	TRUE											PF00196	JUb275_00378 nreC_1 Nitrogen regulation protein C,transcriptional regulator FimZ,Response regulator,Bacterial regulatory proteins, luxR family 392561:393220 reverse MW:25143 JUb129_00731 nreC_2 Nitrogen regulation protein C,transcriptional regulator FimZ,Response regulator,Bacterial regulatory proteins, luxR family 766017:766676 forward MW:25140
HOG01361	No		8	7	2	2	2	1	1	FALSE	TRUE											PF00072	SIQ99867.1 two component transcriptional regulator, LuxR family [Chryseobacterium indoltheticum]WP_062696318.1 DNA-binding response regulator [Chryseobacterium indologenes]AKK71983.1 LuxR family transcriptional regulator [Chryseobacterium gallinarum]OCA78149.1 DNA-binding response regulator [Chryseobacterium contaminans]SIS50186.1 two component transcriptional regulator, LuxR family [Chryseobacte…
HOG01363	No		6	6	2	3	2	1	2	FALSE	TRUE											PF02518	SIR14496.1 Signal transduction histidine kinase [Chryseobacterium indoltheticum]SIS29450.1 Two component regulator propeller [Chryseobacterium shigense]SIS35065.1 Signal transduction histidine kinase [Chryseobacterium shigense]WP_062696020.1 hypothetical protein [Chryseobacterium indologenes]WP_062703069.1 hypothetical protein [Chryseobacterium indologenes]AKK74510.1 hypothetical protein OK18_195…
HOG01823	No		2	3	1	1	1	0	1	FALSE	TRUE												SIS32356.1 hypothetical protein SAMN05421639_102186 [Chryseobacterium shigense]WP_062697009.1 hypothetical protein [Chryseobacterium indologenes]AKK73694.1 hypothetical protein OK18_14745 [Chryseobacterium gallinarum]OCA78678.1 hypothetical protein BBH99_07830 [Chryseobacterium contaminans] JUb275_01239 JUb275_01239 hypothetical protein 1398663:1399691 forward MW:38708 JUb275_00655 JUb275_00655 h…
HOG01846	No		3	3	2	1	1	1	2	FALSE	TRUE												SIQ92458.1 hypothetical protein SAMN05421682_11046 [Chryseobacterium indoltheticum]SIS34020.1 hypothetical protein SAMN05421639_102818 [Chryseobacterium shigense]SIS63227.1 hypothetical protein SAMN05421639_1171, partial [Chryseobacterium shigense]AKK72221.1 hypothetical protein OK18_05825 [Chryseobacterium gallinarum]WP_062703582.1 hypothetical protein [Chryseobacterium indologenes]OCA78704.1 hy…
HOG02000	No		7	6	1	1	2	2	1	FALSE	TRUE												SIR36879.1 hypothetical protein SAMN05421682_12039 [Chryseobacterium indoltheticum]SIR40295.1 hypothetical protein SAMN05421682_1243 [Chryseobacterium indoltheticum]SIS36324.1 hypothetical protein SAMN05421639_103784 [Chryseobacterium shigense]WP_062696418.1 hypothetical protein [Chryseobacterium indologenes]WP_062703324.1 hypothetical protein [Chryseobacterium indologenes]AKK74695.1 hypothetical…
HOG02197	No		4	2	1	1	0	0	0	FALSE	TRUE												AKK72730.1 hypothetical protein OK18_08930 [Chryseobacterium gallinarum]OCA79127.1 hypothetical protein BBH99_00845 [Chryseobacterium contaminans] JUb129_00459 JUb129_00459 hypothetical protein 477870:478673 reverse MW:30036 JUb129_00460 JUb129_00460 hypothetical protein 478861:479679 reverse MW:30891 JUb129_03773 JUb129_03773 hypothetical protein 4424635:4425396 reverse MW:29039 JUb275_00654 JUb…
HOG02580	No		5	2	0	0	0	0	1	FALSE	TRUE											PF09603	SIS35931.1 succinogenes major domain (Fib_succ_major) [Chryseobacterium shigense] JUb129_01136 JUb129_01136 hypothetical protein 1212685:1214562 forward MW:65443 JUb129_01477 JUb129_01477 fibrobacter succinogenes major paralogous domain 1691902:1693848 forward MW:67980 JUb129_03790 JUb129_03790 fibrobacter succinogenes major paralogous domain,Fibrobacter succinogenes major domain (Fib_succ_major)…
HOG02775	No		1	1	0	0	0	0	0	TRUE	TRUE												JUb275_00480 JUb275_00480 hypothetical protein 500040:500714 reverse MW:24923 JUb129_00624 JUb129_00624 hypothetical protein 654827:655501 forward MW:25009
HOG02848	No		2	2	1	1	0	1	1	FALSE	TRUE											PF00072	SIQ21806.1 two-component system, cell cycle response regulator DivK [Chryseobacterium indoltheticum]OCA79903.1 transcriptional regulator [Chryseobacterium contaminans]SIS58274.1 Response regulator receiver domain-containing protein [Chryseobacterium shigense]AKK73956.1 histidine kinase [Chryseobacterium gallinarum] JUb275_01958 rcsC Sensor kinase protein RcsC,response regulator PleD,Response regu…
HOG03038	No		5	3	2	2	2	0	2	FALSE	TRUE											PF00535	SIS35595.1 Glycosyltransferase involved in cell wall bisynthesis [Chryseobacterium shigense]SIS35599.1 Glycosyltransferase involved in cell wall bisynthesis [Chryseobacterium shigense]WP_062697992.1 glycosyltransferase family 2 protein [Chryseobacterium indologenes]WP_062697994.1 glycosyltransferase family 2 protein [Chryseobacterium indologenes]AKK72826.1 capsular biosynthesis protein CpsI [Chry…
HOG03665	No		1	1	0	0	0	0	0	TRUE	TRUE											PF00501	JUb275_02949 dhbF_5 Dimodular nonribosomal peptide synthase,peptide synthase,Acyl carrier protein,amino acid adenylation domain,AMP-binding enzyme 3494020:3501396 reverse MW:278216 JUb129_02986 dhbF Dimodular nonribosomal peptide synthase,peptide synthase,Acyl carrier protein,amino acid adenylation domain,AMP-binding enzyme 3517576:3524952 reverse MW:278181
HOG03666	No		1	1	0	0	0	0	0	TRUE	TRUE											PF00501	JUb275_02688 lgrD_22 Linear gramicidin synthase subunit D,peptide synthase,Acyl carrier protein,amino acid adenylation domain,AMP-binding enzyme 3117243:3124769 reverse MW:285215 JUb129_02492 lgrD_5 Linear gramicidin synthase subunit D,peptide synthase,Acyl carrier protein,amino acid adenylation domain,Condensation domain 2860609:2869968 reverse MW:357706
HOG03667	No		4	4	0	1	0	0	2	FALSE	TRUE											PF00501	SIS62458.1 non-ribosomal peptide synthase domain TIGR01720/amino acid adenylation domain-containing protein, partial [Chryseobacterium shigense]SIS35924.1 amino acid adenylation domain-containing protein [Chryseobacterium shigense]AKK73889.1 hypothetical protein OK18_15880 [Chryseobacterium gallinarum] JUb129_02285 lgrD_2 Linear gramicidin synthase subunit D,peptide synthase,Acyl carrier protein,…
HOG04022	No		2	2	0	0	1	0	0	FALSE	TRUE												WP_062702483.1 hypothetical protein [Chryseobacterium indologenes] JUb275_03628 JUb275_03628 hypothetical protein 4270511:4271017 forward MW:19573 JUb129_03657 JUb129_03657 hypothetical protein 4284846:4285352 forward MW:19460 JUb275_02824 JUb275_02824 hypothetical protein 3310672:3311235 reverse MW:22231 JUb129_02783 JUb129_02783 hypothetical protein 3285077:3285640 reverse MW:22330
HOG04150	No		2	2	0	0	0	1	0	FALSE	TRUE											PF01520	SIQ21927.1 N-acetylmuramoyl-L-alanine amidase [Chryseobacterium indoltheticum] JUb275_02212 JUb275_02212 N-acetylmuramoyl-L-alanine amidase 2449460:2449987 forward MW:19651 JUb275_03131 lytC N-acetylmuramoyl-L-alanine amidase LytC precursor,N-acetylmuramoyl-L-alanine amidase 3698915:3699454 reverse MW:20212 JUb129_03171 JUb129_03171 N-acetylmuramoyl-L-alanine amidase 3711382:3711921 reverse MW:20…
HOG04151	No		2	2	0	0	0	1	1	FALSE	TRUE												SIQ22161.1 protein of unknown function [Chryseobacterium indoltheticum]SIS29624.1 protein of unknown function [Chryseobacterium shigense] JUb275_02577 JUb275_02577 hypothetical protein 2951036:2951371 forward MW:12199 JUb129_02523 JUb129_02523 hypothetical protein 2910130:2910465 forward MW:12211 JUb275_01899 JUb275_01899 hypothetical protein 2122788:2123183 reverse MW:14530 JUb129_01941 JUb129_0…
HOG04270	No		1	1	0	0	0	0	0	TRUE	TRUE												JUb275_00046 JUb275_00046 hypothetical protein 39941:40462 reverse MW:20224 JUb129_00003 JUb129_00003 hypothetical protein 1700:2218 reverse MW:20372
HOG04271	No		2	1	0	0	0	0	0	TRUE	TRUE											PF01609	JUb275_01590 JUb275_01590 Transposase DDE domain 1784133:1785011 forward MW:34758 JUb129_00041 JUb129_00041 Transposase DDE domain 32592:33467 reverse MW:34286 JUb129_00069 JUb129_00069 Transposase DDE domain 57747:58622 reverse MW:34286
HOG04272	No		1	1	0	0	0	0	0	TRUE	TRUE												JUb275_00953 JUb275_00953 hypothetical protein 1005083:1006684 reverse MW:60624 JUb129_00148 JUb129_00148 hypothetical protein 145725:147326 forward MW:60655
HOG04280	No		1	1	0	0	0	0	0	TRUE	TRUE											PF00194	JUb275_00800 cah_1 Carbonic anhydrase precursor,Eukaryotic-type carbonic anhydrase 845691:846539 forward MW:31440 JUb129_00294 cah_1 Carbonic anhydrase precursor,Eukaryotic-type carbonic anhydrase 296522:297370 reverse MW:31452
HOG04281	No		1	1	0	0	0	0	0	TRUE	TRUE												JUb275_00795 JUb275_00795 hypothetical protein 840442:841872 forward MW:55581 JUb129_00299 JUb129_00299 hypothetical protein 301189:302556 reverse MW:53160
HOG04282	No		1	1	0	0	0	0	0	TRUE	TRUE												JUb275_00779 JUb275_00779 hypothetical protein 823767:823997 forward MW:8533 JUb129_00315 JUb129_00315 hypothetical protein 319062:319292 reverse MW:8523
HOG04284	No		2	2	0	0	0	0	0	TRUE	TRUE											PF12833	JUb275_01184 JUb275_01184 DNA gyrase inhibitor,Helix-turn-helix domain 1331525:1333237 reverse MW:67222 JUb275_03379 JUb275_03379 DNA-binding transcriptional regulator ChbR,DNA gyrase inhibitor,Helix-turn-helix domain 3954380:3956107 reverse MW:67751 JUb129_00330 JUb129_00330 DNA-binding transcriptional regulator ChbR,DNA gyrase inhibitor,Helix-turn-helix domain 331927:333657 reverse MW:66978 JUb…
HOG04286	No		1	1	0	0	0	0	0	TRUE	TRUE											PF07859	JUb275_00766 mlhB Monoterpene epsilon-lactone hydrolase,acetyl esterase,alpha/beta hydrolase fold 811451:812485 reverse MW:37387 JUb129_00342 mlhB Monoterpene epsilon-lactone hydrolase,acetyl esterase,alpha/beta hydrolase fold 342819:343853 forward MW:37442
HOG04287	No		1	1	0	0	0	0	0	TRUE	TRUE											PF09603	JUb275_00752 JUb275_00752 fibrobacter succinogenes major paralogous domain,Fibrobacter succinogenes major domain (Fib_succ_major) 794888:796762 forward MW:64556 JUb129_00356 JUb129_00356 fibrobacter succinogenes major paralogous domain,Fibrobacter succinogenes major domain (Fib_succ_major) 358507:360126 reverse MW:55957
HOG04288	No		1	1	0	0	0	0	0	TRUE	TRUE												JUb275_00729 JUb275_00729 hypothetical protein 764354:765862 reverse MW:59325 JUb129_00382 JUb129_00382 hypothetical protein 391134:392642 forward MW:59367
HOG04289	No		1	1	0	0	0	0	0	TRUE	TRUE											PF00535	JUb275_00726 hyaD_6 Hyaluronan synthase,putative glycosyl transferase,Predicted glycosyl hydrolase,mycofactocin system glycosyltransferase,Glycosyl transferase family 2 761701:762642 reverse MW:36258 JUb129_00385 hyaD_3 Hyaluronan synthase,putative glycosyl transferase,Predicted glycosyl hydrolase,mycofactocin system glycosyltransferase,Glycosyl transferase family 2 394354:395295 forward MW:36139
HOG04290	No		1	1	0	0	0	0	0	TRUE	TRUE											PF08241	JUb275_00724 JUb275_00724 hypothetical protein,Uncharacterized protein conserved in bacteria,demethylmenaquinone methyltransferase,Methyltransferase domain 760177:760932 reverse MW:29096 JUb129_00387 JUb129_00387 hypothetical protein,Uncharacterized protein conserved in bacteria,demethylmenaquinone methyltransferase,Methyltransferase domain 396063:396818 forward MW:29058
HOG04291	No		1	1	0	0	0	0	0	TRUE	TRUE												JUb275_00697 JUb275_00697 hypothetical protein 731885:733234 reverse MW:46806 JUb129_00414 JUb129_00414 hypothetical protein 423763:425115 forward MW:47006
HOG04292	No		1	1	0	0	0	0	0	TRUE	TRUE											PF09603	JUb275_00696 JUb275_00696 fibrobacter succinogenes major paralogous domain,Fibrobacter succinogenes major domain (Fib_succ_major) 729583:730947 reverse MW:47679 JUb129_00416 JUb129_00416 fibrobacter succinogenes major paralogous domain,Fibrobacter succinogenes major domain (Fib_succ_major) 426084:427430 forward MW:47154
HOG04293	No		1	1	0	0	0	0	0	TRUE	TRUE												JUb275_00695 JUb275_00695 hypothetical protein 728915:729412 reverse MW:17839 JUb129_00417 JUb129_00417 hypothetical protein 427587:428084 forward MW:18000
HOG04294	No		1	1	0	0	0	0	0	TRUE	TRUE												JUb275_00693 JUb275_00693 hypothetical protein 727252:727692 reverse MW:15776 JUb129_00419 JUb129_00419 hypothetical protein 429423:429863 forward MW:15762
HOG04295	No		1	1	0	0	0	0	0	TRUE	TRUE												JUb275_00667 JUb275_00667 hypothetical protein 696285:697595 forward MW:48194 JUb129_00446 JUb129_00446 hypothetical protein 459565:460875 reverse MW:48246
HOG04297	No		1	1	0	0	0	0	0	TRUE	TRUE											PF00296	JUb275_00657 ntaA Nitrilotriacetate monooxygenase component A,alkanesulfonate monooxygenase,FMN-dependent oxidoreductase, nitrilotriacetate monooxygenase family,Luciferase-like monooxygenase 682138:683433 forward MW:48403 JUb129_00456 ntaA Nitrilotriacetate monooxygenase component A,alkanesulfonate monooxygenase,FMN-dependent oxidoreductase, nitrilotriacetate monooxygenase family,Luciferase-like …
HOG04298	No		1	1	0	0	0	0	0	TRUE	TRUE											PF00211	JUb275_00656 JUb275_00656 Adenylate and Guanylate cyclase catalytic domain 681417:682151 forward MW:27712 JUb129_00457 JUb129_00457 Adenylate and Guanylate cyclase catalytic domain 475026:475736 reverse MW:26842
HOG04299	No		1	1	0	0	0	0	0	TRUE	TRUE												JUb275_00609 JUb275_00609 hypothetical protein 634881:635483 reverse MW:23185 JUb129_00501 JUb129_00501 hypothetical protein 519917:520435 forward MW:19910
HOG04301	No		1	1	0	0	0	0	0	TRUE	TRUE												JUb275_00587 JUb275_00587 Glutathione synthase/Ribosomal protein S6 modification enzyme (glutaminyl transferase) 608730:609536 reverse MW:31533 JUb129_00520 JUb129_00520 hypothetical protein 545818:546624 forward MW:31540
HOG04302	No		1	1	0	0	0	0	0	TRUE	TRUE												JUb275_00548 JUb275_00548 hypothetical protein 565906:566241 forward MW:11669 JUb129_00558 JUb129_00558 hypothetical protein 589259:589594 reverse MW:11624
HOG04303	No		1	1	0	0	0	0	0	TRUE	TRUE											PF00501	JUb275_00538 lgrD_1 Linear gramicidin synthase subunit D,peptide synthase,Acyl carrier protein,amino acid adenylation domain,AMP-binding enzyme 555185:559123 forward MW:149874 JUb129_00567 lgrD_1 Linear gramicidin synthase subunit D,peptide synthase,Acyl carrier protein,amino acid adenylation domain,AMP-binding enzyme 596390:600328 reverse MW:149950
HOG04304	No		1	1	0	0	0	0	0	TRUE	TRUE												JUb275_00537 JUb275_00537 hypothetical protein 553808:554209 reverse MW:15252 JUb129_00568 JUb129_00568 hypothetical protein 601316:601717 forward MW:15237
HOG04305	No		1	1	0	0	0	0	0	TRUE	TRUE												JUb275_00527 JUb275_00527 hypothetical protein 542583:544022 reverse MW:52206 JUb129_00578 JUb129_00578 hypothetical protein 611596:612927 forward MW:48035
HOG04306	No		1	1	0	0	0	0	0	TRUE	TRUE											PF04264	JUb275_00485 JUb275_00485 YceI-like domain 504427:505566 reverse MW:42060 JUb129_00620 JUb129_00620 YceI-like domain 649960:651099 forward MW:42001
HOG04307	No		1	1	0	0	0	0	0	TRUE	TRUE												JUb275_00482 JUb275_00482 hypothetical protein 501259:501450 reverse MW:7035 JUb129_00623 JUb129_00623 hypothetical protein 654072:654263 forward MW:7110
HOG04308	No		1	1	0	0	0	0	0	TRUE	TRUE												JUb275_00479 JUb275_00479 hypothetical protein 499152:499955 reverse MW:31112 JUb129_00625 JUb129_00625 hypothetical protein 655589:656389 forward MW:30814
HOG04309	No		1	1	0	0	0	0	0	TRUE	TRUE												JUb275_00478 JUb275_00478 hypothetical protein 498699:498887 reverse MW:5533 JUb129_00626 JUb129_00626 hypothetical protein 656652:656840 forward MW:5473
HOG04311	No		1	1	0	0	0	0	0	TRUE	TRUE												JUb275_00471 JUb275_00471 hypothetical protein 488725:489384 reverse MW:25800 JUb129_00641 JUb129_00641 hypothetical protein 670196:670855 forward MW:25832
HOG04312	No		1	1	0	0	0	0	0	TRUE	TRUE												JUb275_00461 JUb275_00461 hypothetical protein 481903:482178 forward MW:10850 JUb129_00642 JUb129_00642 hypothetical protein 671038:671313 reverse MW:10938
HOG04313	No		1	1	0	0	0	0	0	TRUE	TRUE												JUb275_00460 JUb275_00460 hypothetical protein 480854:481909 forward MW:38150 JUb129_00643 JUb129_00643 hypothetical protein 671307:672362 reverse MW:38256
HOG04314	No		1	1	0	0	0	0	0	TRUE	TRUE											PF01060	JUb275_00420 JUb275_00420 Transthyretin-like family 435463:437325 forward MW:68731 JUb129_00682 JUb129_00682 Transthyretin-like family 715955:717817 reverse MW:68788
HOG04315	No		1	1	0	0	0	0	0	TRUE	TRUE												JUb275_00419 JUb275_00419 antimicrobial peptide system protein, SdpB family 434372:435322 forward MW:37409 JUb129_00683 JUb129_00683 antimicrobial peptide system protein, SdpB family 717963:718913 reverse MW:37368
HOG04316	No		1	1	0	0	0	0	0	TRUE	TRUE												JUb275_00417 JUb275_00417 hypothetical protein 433141:433731 forward MW:22578 JUb129_00685 JUb129_00685 hypothetical protein 719553:720032 reverse MW:18199
HOG04317	No		1	1	0	0	0	0	0	TRUE	TRUE											PF01145	JUb275_00413 JUb275_00413 SPFH domain / Band 7 family 429741:430745 reverse MW:38061 JUb129_00689 JUb129_00689 SPFH domain / Band 7 family 722538:723542 forward MW:38183
HOG04318	No		1	1	0	0	0	0	0	TRUE	TRUE												JUb275_00412 JUb275_00412 inorganic polyphosphate/ATP-NAD kinase,Predicted sugar kinase 428795:429703 reverse MW:33841 JUb129_00690 JUb129_00690 inorganic polyphosphate/ATP-NAD kinase,Predicted sugar kinase 723580:724488 forward MW:33770
HOG04321	No		1	1	0	0	0	0	0	TRUE	TRUE											PF00578	JUb275_00384 resA_1 Thiol-disulfide oxidoreductase resA,thiol-disulfide oxidoreductase,periplasmic protein thiol:disulfide oxidoreductases, DsbE subfamily,AhpC/TSA family 398942:400054 reverse MW:42045 JUb129_00725 resA_3 Thiol-disulfide oxidoreductase resA,thiol-disulfide oxidoreductase,periplasmic protein thiol:disulfide oxidoreductases, DsbE subfamily,AhpC/TSA family 759898:761010 forward MW:4…
HOG04323	No		1	1	0	0	0	0	0	TRUE	TRUE											PF00534	JUb275_00379 pimB_1 GDP-mannose-dependent alpha-(1-6)-phosphatidylinositol monomannoside mannosyltransferase,colanic acid biosynthesis glycosyltransferase WcaL,Glycogen synthase,sugar transferase, PEP-CTERM/EpsH1 system associated,Glycosyl transferases group 1 393250:394392 reverse MW:44483 JUb129_00730 pimB_2 GDP-mannose-dependent alpha-(1-6)-phosphatidylinositol monomannoside mannosyltransferas…
HOG04324	No		1	1	0	0	0	0	0	TRUE	TRUE												JUb275_00372 JUb275_00372 hypothetical protein 384408:385127 reverse MW:25996 JUb129_00739 JUb129_00739 hypothetical protein 775034:775753 forward MW:26222
HOG04325	No		1	1	0	0	0	0	0	TRUE	TRUE												JUb275_00370 JUb275_00370 hypothetical protein 383384:383674 reverse MW:11221 JUb129_00740 JUb129_00740 hypothetical protein 776531:776821 forward MW:11205
HOG04326	No		1	1	0	0	0	0	0	TRUE	TRUE											PF00501	JUb275_00368 fadK_1 Short-chain-fatty-acid--CoA ligase,long-chain-fatty-acid--CoA ligase,Uncharacterized protein conserved in bacteria,O-succinylbenzoate-CoA ligase,AMP-binding enzyme 381368:382702 reverse MW:50461 JUb129_00742 fadK_1 Short-chain-fatty-acid--CoA ligase,long-chain-fatty-acid--CoA ligase,Uncharacterized protein conserved in bacteria,O-succinylbenzoate-CoA ligase,AMP-binding enzyme …
HOG04327	No		1	1	0	0	0	0	0	TRUE	TRUE												JUb275_00366 JUb275_00366 hypothetical protein 379783:380127 reverse MW:11749 JUb129_00744 JUb129_00744 hypothetical protein 779943:780287 forward MW:11709
HOG04329	No		1	1	0	0	0	0	0	TRUE	TRUE											PF00800	JUb275_00324 pheA_1 P-protein,prephenate dehydratase,Prephenate dehydrogenase,Prephenate dehydratase 332626:333276 reverse MW:24292 JUb129_00787 pheA_1 P-protein,prephenate dehydratase,Prephenate dehydrogenase,Prephenate dehydratase 826878:827528 forward MW:24108
HOG04330	No		1	1	0	0	0	0	0	TRUE	TRUE												JUb275_00303 JUb275_00303 hypothetical protein 311558:311725 reverse MW:6093 JUb129_00807 JUb129_00807 hypothetical protein 848466:848633 forward MW:6107
HOG04332	No		1	1	0	0	0	0	0	TRUE	TRUE												JUb275_03382 JUb275_03382 hypothetical protein 3957238:3958200 forward MW:38457 JUb129_00816 JUb129_00816 hypothetical protein 857259:858221 forward MW:38782
HOG04333	No		1	1	0	0	0	0	0	TRUE	TRUE												JUb275_00282 JUb275_00282 hypothetical protein 287852:288283 reverse MW:16401 JUb129_00829 JUb129_00829 hypothetical protein 869017:869448 forward MW:16540
HOG04335	No		1	1	0	0	0	0	0	TRUE	TRUE												JUb275_00280 JUb275_00280 hypothetical protein 285550:286137 forward MW:22151 JUb129_00831 JUb129_00831 hypothetical protein 871196:871783 reverse MW:22155
HOG04336	No		1	1	0	0	0	0	0	TRUE	TRUE											PF00733	JUb275_00220 asnB_1 Asparagine synthetase [glutamine-hydrolyzing] 1,Asparagine synthase (glutamine-hydrolyzing),asparagine synthase (glutamine-hydrolyzing),Asparagine synthase 215458:217065 reverse MW:63469 JUb129_00891 JUb129_00891 Asparagine synthase (glutamine-hydrolyzing),asparagine synthase (glutamine-hydrolyzing),Asparagine synthase 940156:941763 forward MW:63831
HOG04337	No		1	1	0	0	0	0	0	TRUE	TRUE												JUb275_01018 JUb275_01018 hypothetical protein 1082426:1082917 reverse MW:18444 JUb129_01003 JUb129_01003 hypothetical protein 1067799:1068290 reverse MW:18395
HOG04338	No		1	1	0	0	0	0	0	TRUE	TRUE												JUb275_01019 JUb275_01019 hypothetical protein 1082990:1088683 reverse MW:201003 JUb129_01004 JUb129_01004 hypothetical protein 1068363:1074056 reverse MW:200945
HOG04339	No		1	1	0	0	0	0	0	TRUE	TRUE												JUb275_01020 JUb275_01020 hypothetical protein 1088784:1089335 reverse MW:21461 JUb129_01005 JUb129_01005 hypothetical protein 1074134:1074709 reverse MW:22317
HOG04341	No		1	1	0	0	0	0	0	TRUE	TRUE												JUb275_01022 JUb275_01022 hypothetical protein 1092455:1092649 forward MW:6985 JUb129_01007 JUb129_01007 hypothetical protein 1077754:1077948 forward MW:6999
HOG04342	No		1	1	0	0	0	0	0	TRUE	TRUE												JUb275_01031 JUb275_01031 hypothetical protein 1104063:1106090 forward MW:77818 JUb129_01016 JUb129_01016 hypothetical protein 1089401:1091428 forward MW:77783
HOG04343	No		1	1	0	0	0	0	0	TRUE	TRUE												JUb275_01032 JUb275_01032 hypothetical protein 1106090:1107133 forward MW:40637 JUb129_01017 JUb129_01017 efflux pump membrane protein 1091428:1092471 forward MW:40596
HOG04344	No		1	1	0	0	0	0	0	TRUE	TRUE												JUb275_01033 JUb275_01033 hypothetical protein 1107137:1108108 forward MW:38234 JUb129_01018 JUb129_01018 hypothetical protein 1092475:1093446 forward MW:38206
HOG04345	No		1	1	0	0	0	0	0	TRUE	TRUE											PF00535	JUb275_01034 pgaC_1 Poly-beta-1,6-N-acetyl-D-glucosamine synthase,N-glycosyltransferase,Predicted glycosyl hydrolase,poly-beta-1,6 N-acetyl-D-glucosamine synthase,Glycosyl transferase family 2 1108108:1109415 forward MW:50798 JUb129_01019 pgaC_1 Poly-beta-1,6-N-acetyl-D-glucosamine synthase,N-glycosyltransferase,Predicted glycosyl hydrolase,poly-beta-1,6 N-acetyl-D-glucosamine synthase,Glycosyl t…
HOG04346	No		1	1	0	0	0	0	0	TRUE	TRUE												JUb275_01035 JUb275_01035 hypothetical protein 1109405:1111534 forward MW:76140 JUb129_01020 JUb129_01020 hypothetical protein 1094743:1096872 forward MW:76171
HOG04347	No		1	1	0	0	0	0	0	TRUE	TRUE											PF00194	JUb275_01038 cah_2 Carbonic anhydrase precursor,Eukaryotic-type carbonic anhydrase 1114754:1115494 reverse MW:28286 JUb129_01023 cah_2 Carbonic anhydrase precursor,Eukaryotic-type carbonic anhydrase 1100093:1100833 reverse MW:28244
HOG04348	No		1	1	0	0	0	0	0	TRUE	TRUE												JUb275_01072 JUb275_01072 hypothetical protein 1147125:1148798 forward MW:58423 JUb129_01056 JUb129_01056 hypothetical protein 1132487:1134160 forward MW:58234
HOG04352	No		3	4	0	0	0	0	0	TRUE	TRUE												JUb275_00026 JUb275_00026 hypothetical protein 20627:20941 forward MW:12133 JUb275_00037 JUb275_00037 hypothetical protein 32669:32983 forward MW:12133 JUb275_00119 JUb275_00119 hypothetical protein 101974:102288 forward MW:12133 JUb275_02558 JUb275_02558 hypothetical protein 2931182:2931496 reverse MW:12160 JUb129_01191 JUb129_01191 hypothetical protein 1286961:1287275 reverse MW:12066 JUb129_02…
HOG04355	No		1	1	0	0	0	0	0	TRUE	TRUE												JUb275_01141 JUb275_01141 hypothetical protein 1213519:1213833 forward MW:11929 JUb129_01206 JUb129_01206 hypothetical protein 1300771:1301118 reverse MW:13338
HOG04357	No		2	2	0	0	0	0	0	TRUE	TRUE											PF10988	JUb275_01147 JUb275_01147 Protein of unknown function (DUF2807) 1255555:1256376 forward MW:28631 JUb275_01148 JUb275_01148 Protein of unknown function (DUF2807) 1256625:1257509 forward MW:31229 JUb129_01212 JUb129_01212 Protein of unknown function (DUF2807) 1341428:1342249 forward MW:28524 JUb129_01213 JUb129_01213 Protein of unknown function (DUF2807) 1342563:1343384 forward MW:28549
HOG04358	No		1	1	0	0	0	0	0	TRUE	TRUE												JUb275_01152 JUb275_01152 hypothetical protein 1260018:1260194 forward MW:6668 JUb129_01215 JUb129_01215 hypothetical protein 1345667:1345843 forward MW:6747
HOG04359	No		1	1	0	0	0	0	0	TRUE	TRUE												JUb275_01153 JUb275_01153 hypothetical protein 1260626:1260988 forward MW:14495 JUb129_01216 JUb129_01216 hypothetical protein 1346274:1346546 forward MW:11042
HOG04360	No		1	1	0	0	0	0	0	TRUE	TRUE												JUb275_01180 JUb275_01180 hypothetical protein 1327735:1327968 forward MW:9190 JUb129_01218 JUb129_01218 hypothetical protein 1376282:1376515 forward MW:9150
HOG04364	No		1	1	0	0	0	0	0	TRUE	TRUE												JUb275_01186 JUb275_01186 hypothetical protein 1336149:1337312 reverse MW:43253 JUb129_01231 JUb129_01231 Gram-negative bacterial tonB protein 1390598:1391764 reverse MW:43017
HOG04365	No		1	1	0	0	0	0	0	TRUE	TRUE												JUb275_01187 JUb275_01187 hypothetical protein 1337549:1338127 forward MW:22142 JUb129_01232 JUb129_01232 hypothetical protein 1392040:1392579 forward MW:20577
HOG04366	No		1	1	0	0	0	0	0	TRUE	TRUE											PF00754	JUb275_02788 JUb275_02788 F5/8 type C domain 3263960:3271150 reverse MW:255788 JUb129_01265 JUb129_01265 MAM domain 1437904:1444188 forward MW:220815
HOG04367	No		2	1	0	0	0	0	0	TRUE	TRUE											PF09603	JUb275_02793 JUb275_02793 fibrobacter succinogenes major paralogous domain,Fibrobacter succinogenes major domain (Fib_succ_major) 3275299:3277173 reverse MW:65111 JUb129_01267 JUb129_01267 fibrobacter succinogenes major paralogous domain,Fibrobacter succinogenes major domain (Fib_succ_major) 1445129:1447030 forward MW:66475 JUb129_02750 JUb129_02750 fibrobacter succinogenes major paralogous domai…
HOG04368	No		2	1	0	0	0	0	0	TRUE	TRUE												JUb275_02789 JUb275_02789 hypothetical protein 3271436:3271627 reverse MW:6822 JUb129_01275 JUb129_01275 hypothetical protein 1453783:1453971 forward MW:6678 JUb129_02743 JUb129_02743 hypothetical protein 3239175:3239402 reverse MW:8415
HOG04369	No		1	1	0	0	0	0	0	TRUE	TRUE											PF03301	JUb275_01219 JUb275_01219 tryptophan 2,3-dioxygenase,Tryptophan 2,3-dioxygenase 1378716:1379786 reverse MW:41963 JUb129_01281 JUb129_01281 tryptophan 2,3-dioxygenase,Tryptophan 2,3-dioxygenase 1459136:1460206 reverse MW:42024
HOG04371	No		1	1	0	0	0	0	0	TRUE	TRUE												JUb275_01235 JUb275_01235 hypothetical protein 1396012:1396707 forward MW:25724 JUb129_01298 JUb129_01298 hypothetical protein 1476228:1476959 forward MW:27002
HOG04373	No		2	2	0	0	0	0	0	TRUE	TRUE												JUb275_01245 JUb275_01245 hypothetical protein 1406379:1407029 forward MW:24190 JUb275_01246 JUb275_01246 hypothetical protein 1407352:1408002 forward MW:24176 JUb129_01304 JUb129_01304 hypothetical protein 1483665:1484315 forward MW:24035 JUb129_01305 JUb129_01305 hypothetical protein 1484637:1485287 forward MW:24162
HOG04374	No		1	1	0	0	0	0	0	TRUE	TRUE												JUb275_01247 JUb275_01247 hypothetical protein 1408459:1409424 forward MW:36019 JUb129_01306 JUb129_01306 hypothetical protein 1485747:1486712 forward MW:36028
HOG04376	No		1	1	0	0	0	0	0	TRUE	TRUE											PF09603	JUb275_01255 JUb275_01255 fibrobacter succinogenes major paralogous domain,Fibrobacter succinogenes major domain (Fib_succ_major) 1418735:1420633 forward MW:65699 JUb129_01316 JUb129_01316 fibrobacter succinogenes major paralogous domain,Fibrobacter succinogenes major domain (Fib_succ_major) 1497233:1499122 forward MW:65514
HOG04379	No		1	1	0	0	0	0	0	TRUE	TRUE												JUb275_01305 JUb275_01305 hypothetical protein 1472836:1473402 forward MW:21499 JUb129_01365 JUb129_01365 hypothetical protein 1552130:1552696 forward MW:21608
HOG04380	No		1	1	0	0	0	0	0	TRUE	TRUE												JUb275_01314 JUb275_01314 hypothetical protein 1480758:1481273 reverse MW:19720 JUb129_01374 JUb129_01374 hypothetical protein 1560057:1560572 reverse MW:19545
HOG04381	No		1	1	0	0	0	0	0	TRUE	TRUE											PF00535	JUb275_01337 icaA_1 Poly-beta-1,6-N-acetyl-D-glucosamine synthase,N-glycosyltransferase,Predicted glycosyl hydrolase,poly-beta-1,6 N-acetyl-D-glucosamine synthase,Glycosyl transferase family 2 1504355:1505854 reverse MW:56395 JUb129_01397 icaA_1 Poly-beta-1,6-N-acetyl-D-glucosamine synthase,N-glycosyltransferase,Predicted glycosyl hydrolase,poly-beta-1,6 N-acetyl-D-glucosamine synthase,Glycosyl t…
HOG04383	No		1	1	0	0	0	0	0	TRUE	TRUE											PF02585	JUb275_01339 JUb275_01339 Uncharacterized proteins, LmbE homologs,bacillithiol biosynthesis deacetylase BshB1,GlcNAc-PI de-N-acetylase 1506917:1507888 reverse MW:36797 JUb129_01399 JUb129_01399 Uncharacterized proteins, LmbE homologs,bacillithiol biosynthesis deacetylase BshB1,GlcNAc-PI de-N-acetylase 1586220:1587191 reverse MW:36797
HOG04384	No		1	1	0	0	0	0	0	TRUE	TRUE												JUb275_01340 JUb275_01340 hypothetical protein 1508198:1509112 reverse MW:35108 JUb129_01400 JUb129_01400 hypothetical protein 1587500:1588414 reverse MW:35217
HOG04386	No		1	1	0	0	0	0	0	TRUE	TRUE											PF03721	JUb275_01348 ywqF UDP-glucose 6-dehydrogenase ywqF,UDP-N-acetyl-D-mannosamine dehydrogenase,nucleotide sugar dehydrogenase,UDP-glucose/GDP-mannose dehydrogenase family, NAD binding domain 1518995:1520203 forward MW:44701 JUb129_01409 ywqF UDP-glucose 6-dehydrogenase ywqF,UDP-N-acetyl-D-mannosamine dehydrogenase,nucleotide sugar dehydrogenase,UDP-glucose/GDP-mannose dehydrogenase family, NAD bindi…
HOG04387	No		1	1	0	0	0	0	0	TRUE	TRUE												JUb275_01350 JUb275_01350 hypothetical protein 1521512:1522861 forward MW:52396 JUb129_01411 JUb129_01411 hypothetical protein 1601698:1603047 forward MW:52300
HOG04388	No		1	1	0	0	0	0	0	TRUE	TRUE											PF00534	JUb275_01351 JUb275_01351 UDP-D-galactose:(glucosyl)lipopolysaccharide-1,6-D-galactosyltransferase,PEP-CTERM/exosortase A-associated glycosyltransferase, Daro_2409 family,Glycosyl transferases group 1 1522871:1523947 forward MW:41310 JUb129_01412 JUb129_01412 UDP-D-galactose:(glucosyl)lipopolysaccharide-1,6-D-galactosyltransferase,PEP-CTERM/exosortase A-associated glycosyltransferase, Daro_2409 f…
HOG04389	No		1	1	0	0	0	0	0	TRUE	TRUE											PF00132	JUb275_01352 vatD Streptogramin A acetyltransferase,putative lipopolysaccharide biosynthesis O-acetyl transferase WbbJ,Acetyltransferase (isoleucine patch superfamily),phosphonate metabolim protein, transferase hexapeptide repeat family,Bacterial transferase hexapeptide (six repeats) 1523951:1524496 forward MW:20662 JUb129_01413 vatD Streptogramin A acetyltransferase,putative lipopolysaccharide b…
HOG04390	No		1	1	0	0	0	0	0	TRUE	TRUE											PF00583	JUb275_01359 JUb275_01359 ribosomal-protein-alanine acetyltransferase,Acetyltransferase (GNAT) family 1530115:1530852 forward MW:28655 JUb129_01420 JUb129_01420 ribosomal-protein-alanine acetyltransferase,Acetyltransferase (GNAT) family 1610301:1611038 forward MW:28688
HOG04391	No		1	1	0	0	0	0	0	TRUE	TRUE												JUb275_01360 JUb275_01360 Uncharacterized protein involved in methicillin resistance 1530834:1531850 forward MW:39246 JUb129_01421 JUb129_01421 Uncharacterized protein involved in methicillin resistance 1611020:1612036 forward MW:39183
HOG04392	No		1	1	0	0	0	0	0	TRUE	TRUE											PF02397	JUb275_01370 wcaJ_4 Putative colanic biosynthesis UDP-glucose lipid carrier transferase,putative UDP-glucose lipid carrier transferase,exopolysaccharide biosynthesis polyprenyl glycosylphosphotransferase,Bacterial sugar transferase 1542681:1543697 forward MW:38993 JUb129_01433 wcaJ_4 Putative colanic biosynthesis UDP-glucose lipid carrier transferase,putative UDP-glucose lipid carrier transferase…
HOG04393	No		1	1	0	0	0	0	0	TRUE	TRUE												JUb275_01373 JUb275_01373 hypothetical protein 1546150:1546779 forward MW:21988 JUb129_01437 JUb129_01437 hypothetical protein 1628603:1629232 forward MW:21984
HOG04394	No		1	1	0	0	0	0	0	TRUE	TRUE												JUb275_01405 JUb275_01405 hypothetical protein 1577922:1578647 forward MW:26871 JUb129_01465 JUb129_01465 hypothetical protein 1657010:1657732 forward MW:26602
HOG04396	No		1	1	0	0	0	0	0	TRUE	TRUE											PF01740	JUb275_01407 btrV_1 Putative anti-sigma factor antagonist BtrV,Anti-anti-sigma regulatory factor (antagonist of anti-sigma factor),anti-anti-sigma factor,STAS domain 1581549:1581851 forward MW:11333 JUb129_01467 btrV_1 Putative anti-sigma factor antagonist BtrV,Anti-anti-sigma regulatory factor (antagonist of anti-sigma factor),anti-anti-sigma factor,STAS domain 1660971:1661273 forward MW:11368
HOG04397	No		1	1	0	0	0	0	0	TRUE	TRUE											PF00501	JUb275_01408 srfAB_2 Surfactin synthase subunit 2,peptide synthase,Acyl carrier protein,amino acid adenylation domain,AMP-binding enzyme 1582067:1592389 forward MW:391748 JUb129_01468 srfAB_1 Surfactin synthase subunit 2,peptide synthase,Acyl carrier protein,amino acid adenylation domain,AMP-binding enzyme 1661491:1671810 forward MW:390903
HOG04398	No		1	1	0	0	0	0	0	TRUE	TRUE											PF09603	JUb275_01409 JUb275_01409 fibrobacter succinogenes major paralogous domain,Fibrobacter succinogenes major domain (Fib_succ_major) 1593717:1595600 forward MW:65093 JUb129_01470 JUb129_01470 fibrobacter succinogenes major paralogous domain,Fibrobacter succinogenes major domain (Fib_succ_major) 1673137:1675023 forward MW:65099
HOG04399	No		1	1	0	0	0	0	0	TRUE	TRUE											PF09603	JUb275_01410 JUb275_01410 fibrobacter succinogenes major paralogous domain,Fibrobacter succinogenes major domain (Fib_succ_major) 1596431:1598323 forward MW:65655 JUb129_01471 JUb129_01471 fibrobacter succinogenes major paralogous domain,Fibrobacter succinogenes major domain (Fib_succ_major) 1675949:1677841 forward MW:65495
HOG04400	No		1	1	0	0	0	0	0	TRUE	TRUE											PF00501	JUb275_01411 srfAB_3 Surfactin synthase subunit 2,peptide synthase,Acyl carrier protein,amino acid adenylation domain,AMP-binding enzyme 1598642:1605946 forward MW:276310 JUb129_01472 srfAB_2 Surfactin synthase subunit 2,peptide synthase,Acyl carrier protein,amino acid adenylation domain,AMP-binding enzyme 1678206:1685510 forward MW:276381
HOG04401	No		1	1	0	0	0	0	0	TRUE	TRUE											PF01740	JUb275_01413 btrV_2 Putative anti-sigma factor antagonist BtrV,Anti-anti-sigma regulatory factor (antagonist of anti-sigma factor),anti-anti-sigma factor,STAS domain 1606589:1606984 reverse MW:15060 JUb129_01474 btrV_2 Putative anti-sigma factor antagonist BtrV,Anti-anti-sigma regulatory factor (antagonist of anti-sigma factor),anti-anti-sigma factor,STAS domain 1686152:1686484 reverse MW:12565
HOG04402	No		1	1	0	0	0	0	0	TRUE	TRUE												JUb275_00707 JUb275_00707 hypothetical protein 744133:744696 reverse MW:22040 JUb129_01481 JUb129_01481 hypothetical protein 1697759:1698328 forward MW:22461
HOG04403	No		2	2	0	0	0	0	0	TRUE	TRUE												JUb275_01415 JUb275_01415 class IIb bacteriocin, lactobin A/cerein 7B family 1609639:1609839 forward MW:6961 JUb275_01416 JUb275_01416 class IIb bacteriocin, lactobin A/cerein 7B family 1609921:1610121 forward MW:6903 JUb129_01485 JUb129_01485 class IIb bacteriocin, lactobin A/cerein 7B family 1701655:1701855 forward MW:6832 JUb129_01486 JUb129_01486 class IIb bacteriocin, lactobin A/cerein 7B fa…
HOG04404	No		1	1	0	0	0	0	0	TRUE	TRUE												JUb275_01417 JUb275_01417 hypothetical protein 1610196:1610372 forward MW:6308 JUb129_01487 JUb129_01487 hypothetical protein 1702211:1702384 forward MW:6240
HOG04405	No		1	1	0	0	0	0	0	TRUE	TRUE												JUb275_01418 JUb275_01418 hypothetical protein 1610447:1610635 forward MW:6548 JUb129_01488 JUb129_01488 hypothetical protein 1702459:1702647 forward MW:6548
HOG04406	No		1	1	0	0	0	0	0	TRUE	TRUE												JUb275_01419 JUb275_01419 class IIb bacteriocin, lactobin A/cerein 7B family 1610709:1610891 forward MW:6379 JUb129_01489 JUb129_01489 class IIb bacteriocin, lactobin A/cerein 7B family 1702722:1702904 forward MW:6365
HOG04408	No		1	1	0	0	0	0	0	TRUE	TRUE												JUb275_01431 JUb275_01431 hypothetical protein 1622851:1623300 forward MW:17440 JUb129_01500 JUb129_01500 hypothetical protein 1714130:1714579 forward MW:17398
HOG04413	No		1	1	0	0	0	0	0	TRUE	TRUE												JUb275_02867 JUb275_02867 hypothetical protein 3366171:3366524 forward MW:13587 JUb129_01538 JUb129_01538 hypothetical protein 1749035:1749487 reverse MW:17303
HOG04415	No		1	1	0	0	0	0	0	TRUE	TRUE												JUb275_01481 JUb275_01481 hypothetical protein 1671440:1672417 reverse MW:37471 JUb129_01564 JUb129_01564 hypothetical protein 1776250:1777227 reverse MW:37427
HOG04416	No		1	1	0	0	0	0	0	TRUE	TRUE												JUb275_01492 JUb275_01492 hypothetical protein 1682398:1683756 forward MW:51863 JUb129_01575 JUb129_01575 hypothetical protein 1787212:1788570 forward MW:51949
HOG04417	No		1	1	0	0	0	0	0	TRUE	TRUE											PF08241	JUb275_01515 JUb275_01515 hypothetical protein,Uncharacterized protein conserved in bacteria,Methyltransferase domain 1710106:1710846 reverse MW:29305 JUb129_01599 JUb129_01599 hypothetical protein,Uncharacterized protein conserved in bacteria,3-demethylubiquinone-9 3-O-methyltransferase,Methyltransferase domain 1814894:1815634 reverse MW:29322
HOG04418	No		1	1	0	0	0	0	0	TRUE	TRUE											PF07452	JUb275_01533 JUb275_01533 CHRD domain 1730107:1730919 reverse MW:29305 JUb129_01617 JUb129_01617 CHRD domain 1834828:1835640 reverse MW:29219
HOG04419	No		1	1	0	0	0	0	0	TRUE	TRUE												JUb275_00383 JUb275_00383 hypothetical protein 398016:398780 reverse MW:27220 JUb129_01644 JUb129_01644 hypothetical protein 1862576:1863331 forward MW:26744
HOG04420	No		1	1	0	0	0	0	0	TRUE	TRUE											PF00199	JUb275_01628 katB Catalase precursor,hydroperoxidase II,Catalase 1829823:1831346 reverse MW:57054 JUb129_01690 katB Catalase precursor,hydroperoxidase II,Catalase 1909664:1911187 reverse MW:57125
HOG04421	No		1	1	0	0	0	0	0	TRUE	TRUE											PF12867	JUb275_01635 yjoA hypothetical protein,DinB superfamily 1837563:1838030 reverse MW:18656 JUb129_01698 yjoA hypothetical protein,DinB superfamily 1917766:1918233 reverse MW:18348
HOG04422	No		1	2	0	0	0	0	0	TRUE	TRUE												JUb275_03128 JUb275_03128 hypothetical protein 3691708:3694752 forward MW:114826 JUb275_03376 JUb275_03376 hypothetical protein 3948627:3951671 reverse MW:114443 JUb129_01727 JUb129_01727 hypothetical protein 1948142:1951186 forward MW:114322
HOG04423	No		1	1	0	0	0	0	0	TRUE	TRUE												JUb275_03368 JUb275_03368 hypothetical protein 3941503:3941949 reverse MW:16721 JUb129_01732 JUb129_01732 hypothetical protein 1956946:1957392 forward MW:16741
HOG04424	No		1	1	0	0	0	0	0	TRUE	TRUE												JUb275_02874 JUb275_02874 hypothetical protein 3378155:3378790 forward MW:25021 JUb129_01734 JUb129_01734 hypothetical protein 1958713:1959201 forward MW:19050
HOG04426	No		1	1	0	0	0	0	0	TRUE	TRUE											PF08239	JUb275_01672 JUb275_01672 SH3 domain protein,Bacterial SH3 domain 1874852:1876003 forward MW:45062 JUb129_01741 JUb129_01741 SH3 domain protein,Bacterial SH3 domain 1969444:1970595 forward MW:44768
HOG04427	No		1	1	0	0	0	0	0	TRUE	TRUE												JUb275_01674 JUb275_01674 hypothetical protein 1876997:1877923 forward MW:35592 JUb129_01743 JUb129_01743 hypothetical protein 1972079:1973005 forward MW:35520
HOG04428	No		1	1	0	0	0	0	0	TRUE	TRUE											PF00953	JUb275_01676 wecA_2 Undecaprenyl-phosphate alpha-N-acetylglucosaminyl 1-phosphate transferase,undecaprenyl-phosphate alpha-N-acetylglucosaminyl 1-phosphate transferase,undecaprenyl-phosphate alpha-N-acetylglucosaminyl 1-phosphatetransferase,Glycosyl transferase family 4 1879278:1880348 reverse MW:40213 JUb129_01745 wecA_2 Undecaprenyl-phosphate alpha-N-acetylglucosaminyl 1-phosphate transferase,u…
HOG04429	No		1	1	0	0	0	0	0	TRUE	TRUE											PF09314	JUb275_01677 JUb275_01677 Domain of unknown function (DUF1972) 1880361:1881605 reverse MW:47559 JUb129_01746 JUb129_01746 Domain of unknown function (DUF1972) 1975566:1976789 reverse MW:46798
HOG04430	No		1	1	0	0	0	0	0	TRUE	TRUE											PF00534	JUb275_01678 tagE Probable poly(glycerol-phosphate) alpha-glucosyltransferase,UDP-D-galactose:(glucosyl)lipopolysaccharide-1,6-D-galactosyltransferase,Glycogen synthase,N-acetyl-alpha-D-glucosaminyl L-malate synthase BshA,Glycosyl transferases group 1 1881702:1882778 reverse MW:41542 JUb129_01747 JUb129_01747 lipopolysaccharide 1,2-N-acetylglucosaminetransferase,Glycogen synthase,N-acetyl-alpha-D…
HOG04431	No		1	1	0	0	0	0	0	TRUE	TRUE											PF00534	JUb275_01679 pimB_3 GDP-mannose-dependent alpha-(1-6)-phosphatidylinositol monomannoside mannosyltransferase,colanic acid biosynthesis glycosyltransferase WcaL,Glycogen synthase,sugar transferase, PEP-CTERM/EpsH1 system associated,Glycosyl transferases group 1 1882780:1884012 reverse MW:48490 JUb129_01748 pimB_3 GDP-mannose-dependent alpha-(1-6)-phosphatidylinositol monomannoside mannosyltransfer…
HOG04432	No		1	1	0	0	0	0	0	TRUE	TRUE											PF00132	JUb275_01680 JUb275_01680 Putative acetyltransferase SACOL2570,putative lipopolysaccharide biosynthesis O-acetyl transferase WbbJ,Acetyltransferase (isoleucine patch superfamily),sugar O-acyltransferase, sialic acid O-acetyltransferase NeuD family,Bacterial transferase hexapeptide (six repeats) 1883960:1884700 reverse MW:27008 JUb129_01749 JUb129_01749 Putative acetyltransferase SACOL2570,putativ…
HOG04433	No		1	1	0	0	0	0	0	TRUE	TRUE												JUb275_01681 JUb275_01681 thymidylate kinase,thymidylate kinase 1884697:1887000 reverse MW:90952 JUb129_01750 JUb129_01750 thymidylate kinase,thymidylate kinase 1979903:1982206 reverse MW:90924
HOG04434	No		1	1	0	0	0	0	0	TRUE	TRUE											PF04932	JUb275_01682 JUb275_01682 Lipid A core - O-antigen ligase and related enzymes,O-Antigen ligase 1887134:1888423 reverse MW:49135 JUb129_01751 JUb129_01751 Lipid A core - O-antigen ligase and related enzymes,O-Antigen ligase 1982340:1983554 reverse MW:46059
HOG04435	No		1	1	0	0	0	0	0	TRUE	TRUE											PF01943	JUb275_01684 JUb275_01684 Polysaccharide biosynthesis protein 1889531:1890757 reverse MW:46467 JUb129_01753 JUb129_01753 Polysaccharide biosynthesis protein 1984737:1985963 reverse MW:46591
HOG04438	No		1	1	0	0	0	0	0	TRUE	TRUE											PF00072	JUb275_01687 zraR_1 Transcriptional regulatory protein ZraR,transcriptional regulatory protein ZraR,Response regulator of citrate/malate metabolism,nitrogen regulation protein NR(I),Response regulator receiver domain 1893645:1894112 reverse MW:18349 JUb129_01756 zraR_1 Transcriptional regulatory protein ZraR,chemotaxis-specific methylesterase,Response regulator of citrate/malate metabolism,nitrog…
HOG04439	No		1	1	0	0	0	0	0	TRUE	TRUE											PF00989	JUb275_01688 luxQ_2 Autoinducer 2 sensor kinase/phosphatase luxQ,hybrid sensory histidine kinase BarA,Uncharacterized domain of BarA-like signal transduction histidine kinases,TMAO reductase sytem sensor TorS,PAS fold 1894208:1897729 reverse MW:135490 JUb129_01757 luxQ_2 Autoinducer 2 sensor kinase/phosphatase luxQ,hybrid sensory histidine kinase BarA,Uncharacterized domain of BarA-like signal tr…
HOG04440	No		1	1	0	0	0	0	0	TRUE	TRUE											PF08495	JUb275_01689 JUb275_01689 Uncharacterized conserved protein,FIST N domain 1897732:1898874 reverse MW:42080 JUb129_01758 JUb129_01758 Uncharacterized conserved protein,FIST N domain 1992944:1994086 reverse MW:42106
HOG04441	No		1	1	0	0	0	0	0	TRUE	TRUE											PF11747	JUb275_01695 JUb275_01695 Killing trait 1903159:1903374 forward MW:7549 JUb129_01763 JUb129_01763 Killing trait 1998796:1999011 forward MW:7549
HOG04442	No		1	1	0	0	0	0	0	TRUE	TRUE												JUb275_01696 JUb275_01696 hypothetical protein 1903392:1904192 forward MW:29167 JUb129_01764 JUb129_01764 hypothetical protein 1999029:1999829 forward MW:29054
HOG04443	No		1	1	0	0	0	0	0	TRUE	TRUE												JUb275_01697 JUb275_01697 hypothetical protein 1904170:1904985 forward MW:30427 JUb129_01765 JUb129_01765 hypothetical protein 1999807:2000622 forward MW:30400
HOG04444	No		1	1	0	0	0	0	0	TRUE	TRUE												JUb275_01698 JUb275_01698 hypothetical protein 1904996:1905418 forward MW:15677 JUb129_01766 JUb129_01766 hypothetical protein 2000633:2001055 forward MW:15698
HOG04445	No		1	1	0	0	0	0	0	TRUE	TRUE												JUb275_01699 JUb275_01699 hypothetical protein 1905442:1905687 forward MW:8794 JUb129_01767 JUb129_01767 hypothetical protein 2001079:2001324 forward MW:8794
HOG04446	No		1	1	0	0	0	0	0	TRUE	TRUE											PF11747	JUb275_01700 JUb275_01700 Killing trait 1906012:1906278 forward MW:9077 JUb129_01768 JUb129_01768 Killing trait 2001647:2001913 forward MW:9077
HOG04447	No		1	1	0	0	0	0	0	TRUE	TRUE											PF11747	JUb275_01701 JUb275_01701 Killing trait 1906364:1906630 forward MW:9174 JUb129_01769 JUb129_01769 Killing trait 2002003:2002269 forward MW:9174
HOG04448	No		1	1	0	0	0	0	0	TRUE	TRUE											PF11747	JUb275_01702 JUb275_01702 Killing trait 1906729:1906995 forward MW:9155 JUb129_01770 JUb129_01770 Killing trait 2002368:2002634 forward MW:9155
HOG04449	No		1	1	0	0	0	0	0	TRUE	TRUE											PF11747	JUb275_01703 JUb275_01703 Killing trait 1907084:1907350 forward MW:9127 JUb129_01771 JUb129_01771 Killing trait 2002723:2002989 forward MW:9127
HOG04450	No		1	1	0	0	0	0	0	TRUE	TRUE												JUb275_01704 JUb275_01704 hypothetical protein 1907457:1908023 forward MW:21584 JUb129_01772 JUb129_01772 hypothetical protein 2003096:2003659 forward MW:21664
HOG04453	No		1	1	0	0	0	0	0	TRUE	TRUE												JUb275_01771 JUb275_01771 hypothetical protein 1977894:1978886 forward MW:35116 JUb129_01823 JUb129_01823 hypothetical protein 2060648:2061640 forward MW:35230
HOG04454	No		1	1	0	0	0	0	0	TRUE	TRUE												JUb275_01773 JUb275_01773 hypothetical protein 1979988:1980209 forward MW:8253 JUb129_01825 JUb129_01825 hypothetical protein 2062844:2063065 forward MW:8253
HOG04455	No		2	2	0	0	0	0	0	TRUE	TRUE												JUb275_01774 JUb275_01774 hypothetical protein 1980454:1980687 forward MW:8741 JUb275_01775 JUb275_01775 hypothetical protein 1980990:1981217 forward MW:8382 JUb129_01826 JUb129_01826 hypothetical protein 2063313:2063546 forward MW:8677 JUb129_01827 JUb129_01827 hypothetical protein 2063849:2064082 forward MW:8791
HOG04456	No		1	1	0	0	0	0	0	TRUE	TRUE												JUb275_01776 JUb275_01776 hypothetical protein 1981447:1981695 forward MW:9357 JUb129_01828 JUb129_01828 hypothetical protein 2064379:2064627 forward MW:9337
HOG04457	No		1	1	0	0	0	0	0	TRUE	TRUE												JUb275_01802 JUb275_01802 hypothetical protein 2007085:2007450 reverse MW:14256 JUb129_01833 JUb129_01833 hypothetical protein 2073284:2073649 reverse MW:14255
HOG04458	No		1	1	0	0	0	0	0	TRUE	TRUE												JUb275_01787 JUb275_01787 hypothetical protein 1994476:1994682 reverse MW:7790 JUb129_01834 JUb129_01834 hypothetical protein 2074053:2074280 reverse MW:8594
HOG04459	No		1	1	0	0	0	0	0	TRUE	TRUE											PF10077	JUb275_01782 JUb275_01782 Uncharacterized protein conserved in bacteria (DUF2314) 1990926:1991708 reverse MW:31010 JUb129_01835 JUb129_01835 Uncharacterized protein conserved in bacteria (DUF2314) 2074436:2075257 reverse MW:32253
HOG04460	No		1	1	0	0	0	0	0	TRUE	TRUE												JUb275_02568 JUb275_02568 hypothetical protein 2939477:2940004 reverse MW:20638 JUb129_01837 JUb129_01837 hypothetical protein 2075973:2076539 reverse MW:22103
HOG04464	No		1	1	0	0	0	0	0	TRUE	TRUE												JUb275_01848 JUb275_01848 hypothetical protein 2060238:2060609 forward MW:13806 JUb129_01887 JUb129_01887 hypothetical protein 2134031:2134402 forward MW:14000
HOG04465	No		1	2	0	0	0	0	0	TRUE	TRUE												JUb275_00033 JUb275_00033 hypothetical protein 28043:30067 forward MW:74688 JUb275_00099 JUb275_00099 hypothetical protein 85170:87194 forward MW:74688 JUb129_01918 JUb129_01918 hypothetical protein 2171188:2173224 forward MW:75468
HOG04468	No		1	1	0	0	0	0	0	TRUE	TRUE												JUb275_01558 JUb275_01558 hypothetical protein 1754379:1754540 forward MW:6195 JUb129_02006 JUb129_02006 hypothetical protein 2270186:2270353 forward MW:6350
HOG04469	No		1	1	0	0	0	0	0	TRUE	TRUE												JUb275_01964 JUb275_01964 hypothetical protein 2196008:2196217 forward MW:8069 JUb129_02018 JUb129_02018 hypothetical protein 2285657:2285866 forward MW:8041
HOG04470	No		1	1	0	0	0	0	0	TRUE	TRUE											PF04397	JUb275_01965 JUb275_01965 Response regulator of the LytR/AlgR family,LytTr DNA-binding domain 2196311:2197381 forward MW:41203 JUb129_02019 JUb129_02019 Response regulator of the LytR/AlgR family,LytTr DNA-binding domain 2285977:2287047 forward MW:41101
HOG04471	No		1	1	0	0	0	0	0	TRUE	TRUE											PF03640	JUb275_01966 JUb275_01966 Secreted repeat of unknown function 2197565:2198458 reverse MW:32834 JUb129_02020 JUb129_02020 Secreted repeat of unknown function 2287234:2288127 reverse MW:32689
HOG04472	No		1	1	0	0	0	0	0	TRUE	TRUE											PF05721	JUb275_01967 JUb275_01967 Phytanoyl-CoA dioxygenase (PhyH) 2199211:2200170 reverse MW:36993 JUb129_02021 JUb129_02021 Phytanoyl-CoA dioxygenase (PhyH) 2288889:2289848 reverse MW:37058
HOG04473	No		1	1	0	0	0	0	0	TRUE	TRUE											PF00072	JUb275_01970 JUb275_01970 two component system sensor kinase SsrB,Response regulator of citrate/malate metabolism,nitrogen regulation protein NR(I),Response regulator receiver domain 2202292:2202717 reverse MW:16408 JUb129_02024 JUb129_02024 two component system sensor kinase SsrB,Response regulator of citrate/malate metabolism,Response regulator receiver domain 2291970:2292395 reverse MW:16424
HOG04474	No		1	1	0	0	0	0	0	TRUE	TRUE											PF00578	JUb275_01975 JUb275_01975 thiol-disulfide oxidoreductase,AhpC/TSA family 2208923:2210272 forward MW:50467 JUb129_02028 JUb129_02028 thiol-disulfide oxidoreductase,AhpC/TSA family 2298588:2299937 forward MW:50438
HOG04475	No		1	1	0	0	0	0	0	TRUE	TRUE												JUb275_01977 JUb275_01977 hypothetical protein 2210813:2211274 forward MW:18293 JUb129_02030 JUb129_02030 hypothetical protein 2300480:2300941 forward MW:18305
HOG04476	No		1	1	0	0	0	0	0	TRUE	TRUE												JUb275_01982 JUb275_01982 hypothetical protein 2214431:2214643 reverse MW:8256 JUb129_02036 JUb129_02036 hypothetical protein 2303989:2304201 reverse MW:8230
HOG04477	No		1	1	0	0	0	0	0	TRUE	TRUE											PF07947	JUb275_02009 JUb275_02009 YhhN-like protein 2240827:2241519 forward MW:26683 JUb129_02065 JUb129_02065 YhhN-like protein 2329989:2330681 forward MW:26754
HOG04478	No		1	1	0	0	0	0	0	TRUE	TRUE											PF04116	JUb275_02010 JUb275_02010 Fatty acid hydroxylase superfamily 2241488:2242471 forward MW:39021 JUb129_02066 JUb129_02066 Fatty acid hydroxylase superfamily 2330650:2331633 forward MW:38844
HOG04479	No		1	1	0	0	0	0	0	TRUE	TRUE												JUb275_02011 JUb275_02011 hypothetical protein 2242485:2242799 forward MW:12370 JUb129_02068 JUb129_02068 hypothetical protein 2332997:2333191 forward MW:7596
HOG04480	No		1	1	0	0	0	0	0	TRUE	TRUE												JUb275_02012 JUb275_02012 hypothetical protein 2242800:2243189 forward MW:15045 JUb129_02069 JUb129_02069 hypothetical protein 2333192:2333581 forward MW:15402
HOG04481	No		1	1	0	0	0	0	0	TRUE	TRUE												JUb275_02068 JUb275_02068 hypothetical protein 2300066:2301847 reverse MW:69217 JUb129_02123 JUb129_02123 hypothetical protein 2388407:2390188 reverse MW:69091
HOG04483	No		1	1	0	0	0	0	0	TRUE	TRUE											PF07876	JUb275_02093 JUb275_02093 Stress responsive A/B Barrel Domain 2326203:2327108 forward MW:33888 JUb129_02142 JUb129_02142 Stress responsive A/B Barrel Domain 2408469:2409371 forward MW:33907
HOG04485	No		1	1	0	0	0	0	0	TRUE	TRUE												JUb275_02123 JUb275_02123 hypothetical protein 2363070:2363519 reverse MW:16843 JUb129_02150 JUb129_02150 hypothetical protein 2422717:2423166 reverse MW:16833
HOG04487	No		1	1	0	0	0	0	0	TRUE	TRUE												JUb275_02271 JUb275_02271 hypothetical protein 2506727:2506933 forward MW:7950 JUb129_02241 JUb129_02241 hypothetical protein 2518855:2519064 forward MW:8081
HOG04488	No		1	1	0	0	0	0	0	TRUE	TRUE											PF05974	JUb275_02273 yciF_3 hypothetical protein,Domain of unknown function (DUF892) 2508167:2508694 forward MW:20173 JUb129_02243 yciF_5 hypothetical protein,Domain of unknown function (DUF892) 2520297:2520824 forward MW:20353
HOG04489	No		1	1	0	0	0	0	0	TRUE	TRUE											PF12588	JUb275_02308 JUb275_02308 phosphatidylserine decarboxylase,phosphatidylserine decarboxylase,Phophatidylserine decarboxylase 2552029:2553354 forward MW:49300 JUb129_02284 JUb129_02284 phosphatidylserine decarboxylase,phosphatidylserine decarboxylase,Phophatidylserine decarboxylase 2568287:2569612 forward MW:49309
HOG04491	No		1	1	0	0	0	0	0	TRUE	TRUE												JUb275_02325 JUb275_02325 hypothetical protein 2603602:2604054 forward MW:16988 JUb129_02289 JUb129_02289 hypothetical protein 2581809:2582156 forward MW:13185
HOG04492	No		1	1	0	0	0	0	0	TRUE	TRUE												JUb275_02326 JUb275_02326 hypothetical protein 2604068:2604766 forward MW:26660 JUb129_02291 JUb129_02291 hypothetical protein 2582275:2582973 forward MW:26576
HOG04493	No		1	1	0	0	0	0	0	TRUE	TRUE											PF06889	JUb275_02327 JUb275_02327 Protein of unknown function (DUF1266) 2604771:2605484 forward MW:27544 JUb129_02292 JUb129_02292 Protein of unknown function (DUF1266) 2582978:2583691 forward MW:27479
HOG04494	No		1	1	0	0	0	0	0	TRUE	TRUE											PF01817	JUb275_01752 JUb275_01752 Secreted chorismate mutase precursor,chorismate mutase,putative chorismate mutase,Chorismate mutase type II 1959911:1960483 reverse MW:21645 JUb129_02301 JUb129_02301 Secreted chorismate mutase precursor,chorismate mutase,putative chorismate mutase,Chorismate mutase type II 2592209:2592769 forward MW:21117
HOG04496	No		1	1	0	0	0	0	0	TRUE	TRUE												JUb275_02381 JUb275_02381 hypothetical protein 2700480:2700668 reverse MW:7153 JUb129_02351 JUb129_02351 hypothetical protein 2656558:2656746 reverse MW:7298
HOG04497	No		1	1	0	0	0	0	0	TRUE	TRUE												JUb275_02385 JUb275_02385 hypothetical protein 2702590:2703342 reverse MW:28648 JUb129_02355 JUb129_02355 hypothetical protein 2658673:2659425 reverse MW:28619
HOG04498	No		1	1	0	0	0	0	0	TRUE	TRUE												JUb275_02386 JUb275_02386 hypothetical protein 2703620:2704456 reverse MW:31086 JUb129_02356 JUb129_02356 hypothetical protein 2659703:2660539 reverse MW:31182
HOG04499	No		1	1	0	0	0	0	0	TRUE	TRUE											PF00501	JUb275_02321 lgrD_19 Linear gramicidin synthase subunit D,peptide synthase,Acyl carrier protein,amino acid adenylation domain,AMP-binding enzyme 2587868:2599396 forward MW:436642 JUb129_02358 lgrD_4 Linear gramicidin synthase subunit D,peptide synthase,Acyl carrier protein,amino acid adenylation domain,AMP-binding enzyme 2663922:2675732 reverse MW:449415
HOG04500	No		1	1	0	0	0	0	0	TRUE	TRUE												JUb275_02450 JUb275_02450 hypothetical protein 2776138:2776875 reverse MW:28869 JUb129_02422 JUb129_02422 hypothetical protein 2745159:2745896 reverse MW:28869
HOG04501	No		1	1	0	0	0	0	0	TRUE	TRUE												JUb275_02463 JUb275_02463 hypothetical protein 2790415:2791383 forward MW:37607 JUb129_02436 JUb129_02436 hypothetical protein 2759916:2760872 forward MW:36975
HOG04502	No		1	1	0	0	0	0	0	TRUE	TRUE											PF09603	JUb275_02479 JUb275_02479 fibrobacter succinogenes major paralogous domain,Fibrobacter succinogenes major domain (Fib_succ_major) 2811854:2813719 reverse MW:64517 JUb129_02454 JUb129_02454 fibrobacter succinogenes major paralogous domain,Fibrobacter succinogenes major domain (Fib_succ_major) 2786352:2788217 reverse MW:64440
HOG04503	No		1	1	0	0	0	0	0	TRUE	TRUE											PF09603	JUb275_02480 JUb275_02480 Fibrobacter succinogenes major domain (Fib_succ_major) 2813957:2815852 reverse MW:65802 JUb129_02455 JUb129_02455 fibrobacter succinogenes major paralogous domain,Fibrobacter succinogenes major domain (Fib_succ_major) 2788514:2790409 reverse MW:64983
HOG04504	No		1	1	0	0	0	0	0	TRUE	TRUE												JUb275_02491 JUb275_02491 hypothetical protein 2825126:2825431 forward MW:10716 JUb129_02468 JUb129_02468 hypothetical protein 2807540:2807845 forward MW:10814
HOG04505	No		2	4	0	0	0	0	0	TRUE	TRUE												JUb275_02492 JUb275_02492 hypothetical protein 2825531:2825833 forward MW:10553 JUb275_02493 JUb275_02493 hypothetical protein 2825941:2826243 forward MW:10523 JUb275_02494 JUb275_02494 hypothetical protein 2826353:2826655 forward MW:10523 JUb275_02495 JUb275_02495 hypothetical protein 2826763:2827065 forward MW:10523 JUb129_02469 JUb129_02469 hypothetical protein 2807947:2808249 forward MW:10479…
HOG04506	No		1	1	0	0	0	0	0	TRUE	TRUE												JUb275_02497 JUb275_02497 hypothetical protein 2827293:2827946 forward MW:25428 JUb129_02472 JUb129_02472 hypothetical protein 2809302:2809955 forward MW:25476
HOG04507	No		1	1	0	0	0	0	0	TRUE	TRUE												JUb275_02498 JUb275_02498 antimicrobial peptide system protein, SdpB family 2827943:2828881 forward MW:36528 JUb129_02473 JUb129_02473 antimicrobial peptide system protein, SdpB family 2809952:2810890 forward MW:36449
HOG04508	No		1	1	0	0	0	0	0	TRUE	TRUE											PF04134	JUb275_02499 JUb275_02499 Protein of unknown function, DUF393 2828892:2829236 forward MW:13808 JUb129_02474 JUb129_02474 Protein of unknown function, DUF393 2810904:2811245 forward MW:13663
HOG04509	No		1	1	0	0	0	0	0	TRUE	TRUE												JUb275_02514 JUb275_02514 hypothetical protein 2847460:2847849 forward MW:14791 JUb129_02490 JUb129_02490 hypothetical protein 2829480:2829869 forward MW:14759
HOG04510	No		2	2	0	0	0	0	0	TRUE	TRUE											PF01648	JUb275_02517 sfp_2 4&apos;-phosphopantetheinyl transferase sfp,holo-(acyl carrier protein) synthase 2,4&apos;-phosphopantetheinyl transferase superfamily 2879525:2880229 reverse MW:26913 JUb275_02690 sfp_3 4&apos;-phosphopantetheinyl transferase sfp,holo-(acyl carrier protein) synthase 2,4&apos;-phosphopantetheinyl transferase superfamily 3144620:3145324 reverse MW:27004 JUb129_02493 sfp_2 4&apos…
HOG04511	No		1	1	0	0	0	0	0	TRUE	TRUE											PF02979	JUb275_02525 JUb275_02525 NHLP leader peptide domain,Nitrile hydratase, alpha chain 2894344:2894652 forward MW:11376 JUb129_02502 JUb129_02502 NHLP leader peptide domain,Nitrile hydratase, alpha chain 2885097:2885405 forward MW:11427
HOG04512	No		1	1	0	0	0	0	0	TRUE	TRUE											PF08007	JUb275_02526 yxbC hypothetical protein,Cupin superfamily protein 2894725:2895867 forward MW:43867 JUb129_02503 yxbC hypothetical protein,Cupin superfamily protein 2885478:2886620 forward MW:43861
HOG04513	No		1	1	0	0	0	0	0	TRUE	TRUE												JUb275_02527 JUb275_02527 Lantibiotic modifying enzyme,type 2 lantibiotic biosynthesis protein LanM 2895872:2897119 forward MW:49140 JUb129_02504 JUb129_02504 Lantibiotic modifying enzyme,type 2 lantibiotic biosynthesis protein LanM 2886631:2887872 forward MW:48950
HOG04514	No		1	1	0	0	0	0	0	TRUE	TRUE											PF06026	JUb275_02528 rpiA Ribose-5-phosphate isomerase A,ribose-5-phosphate isomerase A,Ribose 5-phosphate isomerase,ribose 5-phosphate isomerase A,Ribose 5-phosphate isomerase A (phosphoriboisomerase A) 2897216:2897899 reverse MW:24773 JUb129_02508 rpiA Ribose-5-phosphate isomerase A,ribose-5-phosphate isomerase A,Ribose 5-phosphate isomerase,ribose 5-phosphate isomerase A,Ribose 5-phosphate isomerase A…
HOG04515	No		1	1	0	0	0	0	0	TRUE	TRUE												JUb275_02536 JUb275_02536 hypothetical protein 2902535:2903434 reverse MW:34631 JUb129_02513 JUb129_02513 hypothetical protein 2895891:2896790 reverse MW:35018
HOG04516	No		1	1	0	0	0	0	0	TRUE	TRUE											PF12796	JUb275_02537 JUb275_02537 Ribulose-5-phosphate 4-epimerase and related epimerases and aldolases,transient-receptor-potential calcium channel protein,Ankyrin repeats (3 copies) 2903504:2904490 reverse MW:37246 JUb129_02514 JUb129_02514 transient-receptor-potential calcium channel protein,Ankyrin repeats (3 copies) 2896859:2897845 reverse MW:37152
HOG04517	No		1	1	0	0	0	0	0	TRUE	TRUE												JUb275_02532 JUb275_02532 hypothetical protein 2900125:2901048 reverse MW:35869 JUb129_02515 JUb129_02515 hypothetical protein 2898177:2899100 reverse MW:35878
HOG04518	No		1	1	0	0	0	0	0	TRUE	TRUE												JUb275_02581 JUb275_02581 hypothetical protein 2955022:2955204 forward MW:6881 JUb129_02527 JUb129_02527 hypothetical protein 2914140:2914322 forward MW:6881
HOG04519	No		1	1	0	0	0	0	0	TRUE	TRUE												JUb275_02583 JUb275_02583 hypothetical protein 2956144:2956569 reverse MW:16884 JUb129_02533 JUb129_02533 hypothetical protein 2916957:2917382 reverse MW:16956
HOG04520	No		1	1	0	0	0	0	0	TRUE	TRUE												JUb275_02584 JUb275_02584 hypothetical protein 2956576:2958564 reverse MW:73956 JUb129_02534 JUb129_02534 hypothetical protein 2917389:2919380 reverse MW:74076
HOG04522	No		1	1	0	0	0	0	0	TRUE	TRUE												JUb275_02587 JUb275_02587 hypothetical protein 2963720:2963872 forward MW:5737 JUb129_02538 JUb129_02538 hypothetical protein 2924535:2924687 forward MW:5737
HOG04524	No		1	1	0	0	0	0	0	TRUE	TRUE											PF00501	JUb275_02614 lgrD_21 Linear gramicidin synthase subunit D,peptide synthase,Glutamate-1-semialdehyde aminotransferase,amino acid adenylation domain,AMP-binding enzyme 2987034:3007664 reverse MW:780701 JUb129_02567 lgrD_6 Linear gramicidin synthase subunit D,peptide synthase,Glutamate-1-semialdehyde aminotransferase,amino acid adenylation domain,AMP-binding enzyme 2953357:2968455 reverse MW:574142
HOG04525	No		1	1	0	0	0	0	0	TRUE	TRUE											PF00501	JUb275_02616 tycC_6 Tyrocidine synthase III,peptide synthase,Glutamate-1-semialdehyde aminotransferase,amino acid adenylation domain,AMP-binding enzyme 3008700:3033380 reverse MW:933108 JUb129_02568 tycC_4 Tyrocidine synthase III,peptide synthase,Glutamate-1-semialdehyde aminotransferase,amino acid adenylation domain,AMP-binding enzyme 2969494:2994324 reverse MW:940368
HOG04526	No		1	1	0	0	0	0	0	TRUE	TRUE												JUb275_02632 JUb275_02632 hypothetical protein 3053366:3053977 reverse MW:23076 JUb129_02585 JUb129_02585 hypothetical protein 3014302:3014913 reverse MW:23083
HOG04527	No		1	1	0	0	0	0	0	TRUE	TRUE												JUb275_02678 JUb275_02678 hypothetical protein 3101838:3102866 reverse MW:38388 JUb129_02632 JUb129_02632 hypothetical protein 3065420:3066259 reverse MW:31122
HOG04528	No		1	1	0	0	0	0	0	TRUE	TRUE												JUb275_02679 JUb275_02679 hypothetical protein 3103067:3104101 reverse MW:38302 JUb129_02633 JUb129_02633 hypothetical protein 3066460:3067494 reverse MW:38211
HOG04529	No		1	1	0	0	0	0	0	TRUE	TRUE												JUb275_02680 JUb275_02680 hypothetical protein 3104500:3105537 reverse MW:38686 JUb129_02634 JUb129_02634 hypothetical protein 3067560:3068597 reverse MW:38724
HOG04530	No		1	1	0	0	0	0	0	TRUE	TRUE											PF00501	JUb275_02689 grsB_5 Gramicidin S synthase II,peptide synthase,Acyl carrier protein,amino acid adenylation domain,AMP-binding enzyme 3124766:3144601 reverse MW:752171 JUb129_02643 grsB_4 Gramicidin S synthase II,peptide synthase,Acyl carrier protein,amino acid adenylation domain,AMP-binding enzyme 3085059:3112463 reverse MW:1042298
HOG04532	No		1	1	0	0	0	0	0	TRUE	TRUE												JUb275_02704 JUb275_02704 hypothetical protein 3164288:3165523 reverse MW:45745 JUb129_02660 JUb129_02660 hypothetical protein 3132078:3133313 reverse MW:45714
HOG04533	No		1	1	0	0	0	0	0	TRUE	TRUE											PF01494	JUb275_02705 mhpA 3-(3-hydroxy-phenyl)propionate/3-hydroxycinnamic acid hydroxylase,hypothetical protein,ubiquinone biosynthesis hydroxylase, UbiH/UbiF/VisC/COQ6 family,FAD binding domain 3165608:3167065 reverse MW:54626 JUb129_02661 pcpB_2 Pentachlorophenol 4-monooxygenase,hypothetical protein,ubiquinone biosynthesis hydroxylase, UbiH/UbiF/VisC/COQ6 family,FAD binding domain 3133391:3134848 reve…
HOG04534	No		1	1	0	0	0	0	0	TRUE	TRUE											PF02668	JUb275_02706 JUb275_02706 gamma-butyrobetaine hydroxylase,Taurine catabolism dioxygenase TauD, TfdA family 3167062:3167898 reverse MW:32707 JUb129_02662 JUb129_02662 gamma-butyrobetaine hydroxylase,Taurine catabolism dioxygenase TauD, TfdA family 3134845:3135681 reverse MW:32767
HOG04535	No		1	1	0	0	0	0	0	TRUE	TRUE											PF05141	JUb275_02707 JUb275_02707 Pyoverdine/dityrosine biosynthesis protein 3167932:3168996 reverse MW:40739 JUb129_02663 JUb129_02663 Pyoverdine/dityrosine biosynthesis protein 3135715:3136785 reverse MW:41023
HOG04539	No		1	1	0	0	0	0	0	TRUE	TRUE												JUb275_02775 JUb275_02775 hypothetical protein 3255113:3255280 reverse MW:6406 JUb129_02727 JUb129_02727 hypothetical protein 3219753:3219941 reverse MW:6864
HOG04540	No		1	2	0	0	0	0	0	TRUE	TRUE												JUb275_02778 JUb275_02778 class IIb bacteriocin, lactobin A/cerein 7B family 3255822:3256028 reverse MW:7146 JUb275_02781 JUb275_02781 class IIb bacteriocin, lactobin A/cerein 7B family 3256583:3256792 reverse MW:7309 JUb129_02730 JUb129_02730 hypothetical protein 3220434:3220637 reverse MW:6999
HOG04543	No		1	1	0	0	0	0	0	TRUE	TRUE												JUb275_02795 JUb275_02795 hypothetical protein 3278492:3278779 reverse MW:11265 JUb129_02752 JUb129_02752 hypothetical protein 3248062:3248301 reverse MW:9193
HOG04544	No		1	1	0	0	0	0	0	TRUE	TRUE											PF09603	JUb275_02796 JUb275_02796 fibrobacter succinogenes major paralogous domain,Fibrobacter succinogenes major domain (Fib_succ_major) 3279274:3281283 reverse MW:67975 JUb129_02753 JUb129_02753 fibrobacter succinogenes major paralogous domain,Fibrobacter succinogenes major domain (Fib_succ_major) 3248754:3250772 reverse MW:68084
HOG04545	No		1	1	0	0	0	0	0	TRUE	TRUE												JUb275_03371 JUb275_03371 hypothetical protein 3942927:3943391 reverse MW:18355 JUb129_02762 JUb129_02762 hypothetical protein 3261077:3261535 reverse MW:17891
HOG04546	No		1	1	0	0	0	0	0	TRUE	TRUE												JUb275_03372 JUb275_03372 hypothetical protein 3943391:3943744 reverse MW:12914 JUb129_02763 JUb129_02763 hypothetical protein 3261542:3262039 reverse MW:18388
HOG04547	No		1	1	0	0	0	0	0	TRUE	TRUE												JUb275_02823 JUb275_02823 hypothetical protein 3310159:3310602 reverse MW:17772 JUb129_02782 JUb129_02782 hypothetical protein 3284562:3285005 reverse MW:17739
HOG04548	No		1	1	0	0	0	0	0	TRUE	TRUE												JUb275_02825 JUb275_02825 hypothetical protein 3311294:3312178 reverse MW:34673 JUb129_02784 JUb129_02784 hypothetical protein 3285682:3286566 reverse MW:34649
HOG04549	No		1	1	0	0	0	0	0	TRUE	TRUE												JUb275_02850 JUb275_02850 hypothetical protein 3336773:3342658 reverse MW:208362 JUb129_02810 JUb129_02810 hypothetical protein 3315284:3321166 reverse MW:207947
HOG04550	No		1	1	0	0	0	0	0	TRUE	TRUE											PF09603	JUb275_02851 JUb275_02851 fibrobacter succinogenes major paralogous domain,Fibrobacter succinogenes major domain (Fib_succ_major) 3343511:3345397 reverse MW:65268 JUb129_02811 JUb129_02811 fibrobacter succinogenes major paralogous domain,Fibrobacter succinogenes major domain (Fib_succ_major) 3322015:3323901 reverse MW:65443
HOG04551	No		1	1	0	0	0	0	0	TRUE	TRUE												JUb275_02853 JUb275_02853 hypothetical protein 3346801:3352689 reverse MW:208602 JUb129_02813 JUb129_02813 hypothetical protein 3325129:3331014 reverse MW:208632
HOG04558	No		4	1	0	0	0	0	0	TRUE	TRUE											PF01575	JUb275_03449 JUb275_03449 Probable enoyl-CoA hydratase 1,bifunctional aldehyde dehydrogenase/enoyl-CoA hydratase,phenylacetic acid degradation protein paaN,MaoC like domain 4044943:4045401 reverse MW:17402 JUb129_02906 JUb129_02906 Probable enoyl-CoA hydratase 1,bifunctional aldehyde dehydrogenase/enoyl-CoA hydratase,phenylacetic acid degradation protein paaN,MaoC like domain 3424944:3425417 reve…
HOG04563	No		1	1	0	0	0	0	0	TRUE	TRUE												JUb275_02875 JUb275_02875 hypothetical protein 3378953:3379786 reverse MW:32197 JUb129_02932 JUb129_02932 hypothetical protein 3455234:3456064 reverse MW:32230
HOG04564	No		1	1	0	0	0	0	0	TRUE	TRUE												JUb275_02884 JUb275_02884 hypothetical protein 3386599:3387063 forward MW:18142 JUb129_02938 JUb129_02938 hypothetical protein 3460768:3461232 forward MW:18203
HOG04568	No		1	1	0	0	0	0	0	TRUE	TRUE											PF12895	JUb275_02890 JUb275_02890 Cytochrome c biogenesis factor,putative PEP-CTERM system TPR-repeat lipoprotein,Anaphase-promoting complex, cyclosome, subunit 3 3394487:3395722 forward MW:47443 JUb129_02944 JUb129_02944 Cytochrome c biogenesis factor,putative PEP-CTERM system TPR-repeat lipoprotein,Tetratricopeptide repeat 3468656:3469891 forward MW:47462
HOG04569	No		1	1	0	0	0	0	0	TRUE	TRUE												JUb275_02905 JUb275_02905 hypothetical protein 3417099:3417509 forward MW:15400 JUb129_02960 JUb129_02960 hypothetical protein 3491305:3491715 forward MW:15421
HOG04571	No		1	1	0	0	0	0	0	TRUE	TRUE											PF03621	JUb275_02946 mbtH hypothetical protein,Uncharacterized protein conserved in bacteria,MbtH-like protein 3491553:3491750 reverse MW:7695 JUb129_02983 mbtH hypothetical protein,Uncharacterized protein conserved in bacteria,MbtH-like protein 3515104:3515301 reverse MW:7667
HOG04572	No		1	1	0	0	0	0	0	TRUE	TRUE											PF00067	JUb275_02948 JUb275_02948 Cytochrome P450 107B1,Uncharacterized protein conserved in bacteria,Cytochrome P450 3492551:3493915 reverse MW:51191 JUb129_02985 JUb129_02985 Cytochrome P450 107B1,Uncharacterized protein conserved in bacteria,Cytochrome P450 3516102:3517466 reverse MW:51218
HOG04573	No		1	1	0	0	0	0	0	TRUE	TRUE												JUb275_02951 JUb275_02951 hypothetical protein 3502998:3503522 forward MW:20581 JUb129_02988 JUb129_02988 hypothetical protein 3526561:3527085 forward MW:20687
HOG04574	No		1	1	0	0	0	0	0	TRUE	TRUE												JUb275_02978 JUb275_02978 hypothetical protein 3529401:3531011 forward MW:59751 JUb129_03009 JUb129_03009 hypothetical protein 3543509:3545119 forward MW:59751
HOG04575	No		1	1	0	0	0	0	0	TRUE	TRUE												JUb275_02979 JUb275_02979 hypothetical protein 3531155:3532969 forward MW:69125 JUb129_03010 JUb129_03010 hypothetical protein 3545262:3547076 forward MW:69256
HOG04577	No		1	1	0	0	0	0	0	TRUE	TRUE												JUb275_02570 JUb275_02570 hypothetical protein 2941276:2942742 reverse MW:56016 JUb129_03044 JUb129_03044 hypothetical protein 3576673:3578079 forward MW:54157
HOG04578	No		1	1	0	0	0	0	0	TRUE	TRUE												JUb275_02567 JUb275_02567 hypothetical protein 2938416:2939480 reverse MW:40902 JUb129_03045 JUb129_03045 hypothetical protein 3578085:3579197 forward MW:42852
HOG04579	No		1	1	0	0	0	0	0	TRUE	TRUE												JUb275_01781 JUb275_01781 hypothetical protein 1990398:1990886 reverse MW:18863 JUb129_03049 JUb129_03049 hypothetical protein 3580956:3581387 forward MW:16875
HOG04580	No		1	1	0	0	0	0	0	TRUE	TRUE												JUb275_03025 JUb275_03025 hypothetical protein 3581194:3582543 forward MW:50924 JUb129_03064 JUb129_03064 hypothetical protein 3601206:3602555 forward MW:51009
HOG04581	No		1	1	0	0	0	0	0	TRUE	TRUE												JUb275_03030 JUb275_03030 hypothetical protein 3587633:3589432 forward MW:66617 JUb129_03068 JUb129_03068 hypothetical protein 3606600:3608399 forward MW:66588
HOG04582	No		1	1	0	0	0	0	0	TRUE	TRUE												JUb275_03032 JUb275_03032 hypothetical protein 3592475:3592825 reverse MW:13419 JUb129_03070 JUb129_03070 hypothetical protein 3611443:3611793 reverse MW:13419
HOG04583	No		1	1	0	0	0	0	0	TRUE	TRUE												JUb275_03033 JUb275_03033 hypothetical protein 3593779:3594207 reverse MW:16383 JUb129_03071 JUb129_03071 hypothetical protein 3612737:3613204 reverse MW:17825
HOG04584	No		1	1	0	0	0	0	0	TRUE	TRUE											PF09603	JUb275_03041 JUb275_03041 fibrobacter succinogenes major paralogous domain,Fibrobacter succinogenes major domain (Fib_succ_major) 3602547:3604436 reverse MW:65933 JUb129_03079 JUb129_03079 fibrobacter succinogenes major paralogous domain,Fibrobacter succinogenes major domain (Fib_succ_major) 3621506:3623188 reverse MW:58336
HOG04585	No		1	1	0	0	0	0	0	TRUE	TRUE												JUb275_03060 JUb275_03060 hypothetical protein 3620599:3621273 forward MW:26174 JUb129_03098 JUb129_03098 hypothetical protein 3637232:3637906 forward MW:26278
HOG04586	No		5	5	0	0	0	0	0	TRUE	TRUE												JUb275_03079 JUb275_03079 hypothetical protein 3642218:3642550 forward MW:11832 JUb275_03080 JUb275_03080 hypothetical protein 3642658:3642978 forward MW:11226 JUb275_03081 JUb275_03081 hypothetical protein 3643085:3643420 forward MW:11617 JUb275_03082 JUb275_03082 hypothetical protein 3643531:3643866 forward MW:11647 JUb275_03083 JUb275_03083 hypothetical protein 3643973:3644308 forward MW:11738…
HOG04587	No		1	1	0	0	0	0	0	TRUE	TRUE												JUb275_03084 JUb275_03084 hypothetical protein 3644564:3645217 forward MW:25734 JUb129_03122 JUb129_03122 hypothetical protein 3661645:3662298 forward MW:25802
HOG04588	No		1	1	0	0	0	0	0	TRUE	TRUE											PF04134	JUb275_03086 JUb275_03086 Protein of unknown function, DUF393 3646173:3646514 forward MW:13532 JUb129_03124 JUb129_03124 Protein of unknown function, DUF393 3663254:3663595 forward MW:13566
HOG04590	No		1	1	0	0	0	0	0	TRUE	TRUE											PF04519	JUb275_02085 JUb275_02085 Polymer-forming cytoskeletal 2317535:2317966 reverse MW:15435 JUb129_03173 JUb129_03173 Polymer-forming cytoskeletal 3713294:3713728 forward MW:15623
HOG04591	No		1	1	0	0	0	0	0	TRUE	TRUE												JUb275_03184 JUb275_03184 hypothetical protein 3740979:3741197 forward MW:8245 JUb129_03180 JUb129_03180 hypothetical protein 3722147:3722365 forward MW:8230
HOG04592	No		1	1	0	0	0	0	0	TRUE	TRUE												JUb275_03232 JUb275_03232 hypothetical protein 3794125:3794460 reverse MW:12944 JUb129_03229 JUb129_03229 hypothetical protein 3773953:3774288 reverse MW:12946
HOG04593	No		1	1	0	0	0	0	0	TRUE	TRUE											PF12702	JUb275_03233 JUb275_03233 Lipocalin-like 3794717:3795145 reverse MW:15577 JUb129_03230 JUb129_03230 Lipocalin-like 3774547:3774975 reverse MW:15606
HOG04594	No		1	1	0	0	0	0	0	TRUE	TRUE												JUb275_03242 JUb275_03242 hypothetical protein 3804462:3804947 reverse MW:18224 JUb129_03239 JUb129_03239 hypothetical protein 3784298:3784783 reverse MW:18226
HOG04595	No		1	1	0	0	0	0	0	TRUE	TRUE											PF00139	JUb275_03243 JUb275_03243 Legume lectin domain 3805020:3814064 reverse MW:315616 JUb129_03240 JUb129_03240 Legume lectin domain 3784857:3793901 reverse MW:315911
HOG04596	No		1	1	0	0	0	0	0	TRUE	TRUE											PF00534	JUb275_03247 JUb275_03247 sugar transferase, PEP-CTERM/EpsH1 system associated,Glycosyl transferases group 1 3816671:3817810 reverse MW:44267 JUb129_03244 JUb129_03244 sugar transferase, PEP-CTERM/EpsH1 system associated,Glycosyl transferases group 1 3796511:3797650 reverse MW:44049
HOG04597	No		1	1	0	0	0	0	0	TRUE	TRUE												JUb275_03248 JUb275_03248 hypothetical protein 3818434:3818868 reverse MW:15461 JUb129_03245 JUb129_03245 hypothetical protein 3798288:3798722 reverse MW:15461
HOG04598	No		1	1	0	0	0	0	0	TRUE	TRUE											PF09603	JUb275_03249 JUb275_03249 fibrobacter succinogenes major paralogous domain,Fibrobacter succinogenes major domain (Fib_succ_major) 3819293:3820957 reverse MW:57861 JUb129_03246 JUb129_03246 fibrobacter succinogenes major paralogous domain,Fibrobacter succinogenes major domain (Fib_succ_major) 3799147:3800808 reverse MW:57831
HOG04599	No		1	1	0	0	0	0	0	TRUE	TRUE												JUb275_03272 JUb275_03272 hypothetical protein 3845361:3845534 reverse MW:6703 JUb129_03271 JUb129_03271 hypothetical protein 3824846:3825016 reverse MW:6536
HOG04600	No		1	1	0	0	0	0	0	TRUE	TRUE												JUb275_03323 JUb275_03323 hypothetical protein 3892306:3892743 forward MW:17046 JUb129_03307 JUb129_03307 hypothetical protein 3861935:3862372 forward MW:17024
HOG04601	No		1	1	0	0	0	0	0	TRUE	TRUE											PF09603	JUb275_03329 JUb275_03329 fibrobacter succinogenes major paralogous domain,Fibrobacter succinogenes major domain (Fib_succ_major) 3899531:3901402 reverse MW:64946 JUb129_03315 JUb129_03315 hypothetical protein 3869046:3870590 reverse MW:53146
HOG04602	No		1	1	0	0	0	0	0	TRUE	TRUE												JUb275_03402 JUb275_03402 hypothetical protein 3982941:3983456 reverse MW:19382 JUb129_03361 JUb129_03361 hypothetical protein 3927422:3927937 reverse MW:19352
HOG04604	No		1	1	0	0	0	0	0	TRUE	TRUE												JUb275_03424 JUb275_03424 hypothetical protein 4010375:4010536 reverse MW:6319 JUb129_03383 JUb129_03383 hypothetical protein 3954869:3955030 reverse MW:6333
HOG04605	No		1	1	0	0	0	0	0	TRUE	TRUE												JUb275_03425 JUb275_03425 hypothetical protein 4010546:4011232 reverse MW:25640 JUb129_03384 JUb129_03384 hypothetical protein 3955040:3955726 reverse MW:25470
HOG04607	No		1	1	0	0	0	0	0	TRUE	TRUE												JUb275_03434 JUb275_03434 hypothetical protein 4016760:4017875 forward MW:43671 JUb129_03393 JUb129_03393 hypothetical protein 3960990:3962105 forward MW:43774
HOG04608	No		1	1	0	0	0	0	0	TRUE	TRUE											PF00199	JUb275_03469 srpA hypothetical protein,hydroperoxidase II,Catalase 4066659:4067750 forward MW:40590 JUb129_03426 srpA hypothetical protein,hydroperoxidase II,Catalase 4008247:4009338 forward MW:40540
HOG04609	No		1	1	0	0	0	0	0	TRUE	TRUE											PF00033	JUb275_03470 yceJ Cytochrome b561 homolog 2,cytochrome b561,Uncharacterized conserved protein,Ni/Fe-hydrogenase, b-type cytochrome subunit,Cytochrome b(N-terminal)/b6/petB 4067754:4068335 forward MW:22338 JUb129_03427 yceJ Cytochrome b561 homolog 2,cytochrome b561,Uncharacterized conserved protein,Ni/Fe-hydrogenase, b-type cytochrome subunit,Cytochrome b(N-terminal)/b6/petB 4009342:4009926 forwar…
HOG04610	No		1	1	0	0	0	0	0	TRUE	TRUE											PF07876	JUb275_03475 JUb275_03475 Stress responsive A/B Barrel Domain 4072074:4072973 forward MW:34343 JUb129_03432 JUb129_03432 Stress responsive A/B Barrel Domain 4013654:4014553 forward MW:34110
HOG04613	No		1	1	0	0	0	0	0	TRUE	TRUE											PF12796	JUb275_03492 JUb275_03492 Ribulose-5-phosphate 4-epimerase and related epimerases and aldolases,Ankyrin repeats (3 copies) 4090490:4091491 reverse MW:37444 JUb129_03449 JUb129_03449 Ribulose-5-phosphate 4-epimerase and related epimerases and aldolases,Ankyrin repeats (3 copies) 4032051:4033052 reverse MW:37539
HOG04615	No		1	2	0	0	0	0	0	TRUE	TRUE												JUb275_02210 JUb275_02210 hypothetical protein 2446812:2449061 forward MW:80805 JUb275_03134 JUb275_03134 hypothetical protein 3700792:3703041 reverse MW:80576 JUb129_03507 JUb129_03507 hypothetical protein 4099859:4102186 forward MW:82555
HOG04616	No		1	1	0	0	0	0	0	TRUE	TRUE											PF00501	JUb275_02097 bclA Benzoate--CoA ligase,long-chain-fatty-acid--CoA ligase,Uncharacterized protein conserved in bacteria,benzoate-CoA ligase family,AMP-binding enzyme 2330863:2332446 forward MW:60453 JUb129_03528 bclA Benzoate--CoA ligase,long-chain-fatty-acid--CoA ligase,Uncharacterized protein conserved in bacteria,benzoate-CoA ligase family,AMP-binding enzyme 4113773:4115164 forward MW:52878
HOG04617	No		1	1	0	0	0	0	0	TRUE	TRUE												JUb275_02098 JUb275_02098 hypothetical protein 2332433:2333329 forward MW:34321 JUb129_03529 JUb129_03529 hypothetical protein 4115171:4116067 forward MW:34074
HOG04618	No		1	1	0	0	0	0	0	TRUE	TRUE											PF08545	JUb275_02099 fabH_4 3-oxoacyl-[acyl-carrier-protein] synthase 3,3-oxoacyl-(acyl carrier protein) synthase III,3-oxoacyl-[acyl-carrier-protein] synthase III,3-oxoacyl-[acyl-carrier-protein] synthase III,3-Oxoacyl-[acyl-carrier-protein (ACP)] synthase III 2333319:2334350 forward MW:37898 JUb129_03530 fabH_5 3-oxoacyl-[acyl-carrier-protein] synthase 3,3-oxoacyl-(acyl carrier protein) synthase III,3-…
HOG04619	No		1	1	0	0	0	0	0	TRUE	TRUE											PF00550	JUb275_02100 JUb275_02100 acyl carrier protein,Acyl carrier protein,acyl carrier protein,Phosphopantetheine attachment site 2334366:2334614 forward MW:9205 JUb129_03531 JUb129_03531 acyl carrier protein,Acyl carrier protein,Phosphopantetheine attachment site 4117106:4117354 forward MW:9282
HOG04621	No		1	1	0	0	0	0	0	TRUE	TRUE											PF11583	JUb275_02102 JUb275_02102 P-aminobenzoate N-oxygenase AurF 2336214:2337233 forward MW:40039 JUb129_03533 JUb129_03533 P-aminobenzoate N-oxygenase AurF 4118955:4119974 forward MW:40066
HOG04622	No		1	1	0	0	0	0	0	TRUE	TRUE											PF08541	JUb275_02103 pqsD PQB biosynthetic 3-oxoacyl-[acyl-carrier-protein] synthase III,3-oxoacyl-(acyl carrier protein) synthase III,3-oxoacyl-[acyl-carrier-protein] synthase III,3-oxoacyl-[acyl-carrier-protein] synthase III,3-Oxoacyl-[acyl-carrier-protein (ACP)] synthase III C terminal 2337241:2338233 forward MW:36603 JUb129_03534 pqsD PQB biosynthetic 3-oxoacyl-[acyl-carrier-protein] synthase III,3-o…
HOG04623	No		1	1	0	0	0	0	0	TRUE	TRUE											PF00753	JUb275_02104 JUb275_02104 hypothetical protein,hydroxyacylglutathione hydrolase,Metallo-beta-lactamase superfamily 2338190:2339119 forward MW:35215 JUb129_03535 JUb129_03535 hypothetical protein,Predicted metal-dependent RNase, consists of a metallo-beta-lactamase domain and an RNA-binding KH domain,hydroxyacylglutathione hydrolase,Metallo-beta-lactamase superfamily 4120984:4121862 forward MW:330…
HOG04624	No		1	1	0	0	0	0	0	TRUE	TRUE											PF00109	JUb275_02107 fabF_5 3-oxoacyl-[acyl-carrier-protein] synthase 2,3-oxoacyl-(acyl carrier protein) synthase II,Enoyl reductase domain of yeast-type FAS1,beta-ketoacyl-acyl-carrier-protein synthase II,Beta-ketoacyl synthase, N-terminal domain 2341055:2342299 forward MW:44874 JUb129_03538 fabF_5 3-oxoacyl-[acyl-carrier-protein] synthase 2,3-oxoacyl-(acyl carrier protein) synthase II,Enoyl reductase d…
HOG04625	No		1	1	0	0	0	0	0	TRUE	TRUE											PF00109	JUb275_02108 fabF_6 3-oxoacyl-[acyl-carrier-protein] synthase 2,3-oxoacyl-(acyl carrier protein) synthase II,beta-ketoacyl-acyl-carrier-protein synthase II,Beta-ketoacyl synthase, N-terminal domain 2342286:2343341 forward MW:38469 JUb129_03539 fabF_6 3-oxoacyl-[acyl-carrier-protein] synthase 2,3-oxoacyl-(acyl carrier protein) synthase II,beta-ketoacyl-acyl-carrier-protein synthase II,Beta-ketoacy…
HOG04626	No		1	1	0	0	0	0	0	TRUE	TRUE											PF00975	JUb275_02110 srfAD_1 Surfactin synthase thioesterase subunit,2-succinyl-6-hydroxy-2,4-cyclohexadiene-1-carboxylate synthase,Thioesterase domain 2343835:2344569 forward MW:27762 JUb129_03541 srfAD Surfactin synthase thioesterase subunit,2-succinyl-6-hydroxy-2,4-cyclohexadiene-1-carboxylate synthase,Thioesterase domain 4126577:4127311 forward MW:27900
HOG04627	No		1	1	0	0	0	0	0	TRUE	TRUE											PF00425	JUb275_02111 trpE_1 Anthranilate synthase component 1,anthranilate synthase component I,Anthranilate/para-aminobenzoate synthases component I,anthranilate synthase component I,chorismate binding enzyme 2344574:2345992 forward MW:54945 JUb129_03542 trpE_2 Anthranilate synthase component 1,anthranilate synthase component I,Anthranilate/para-aminobenzoate synthases component I,anthranilate synthase …
HOG04628	No		1	1	0	0	0	0	0	TRUE	TRUE											PF00117	JUb275_02112 pabA_1 Para-aminobenzoate synthase glutamine amidotransferase component II,anthranilate synthase component II,Phosphoribosylanthranilate isomerase,glutamine amidotransferase of anthranilate synthase or aminodeoxychorismate synthase,Glutamine amidotransferase class-I 2345997:2346566 forward MW:21435 JUb129_03543 pabA_2 Para-aminobenzoate synthase glutamine amidotransferase component I…
HOG04629	No		1	1	0	0	0	0	0	TRUE	TRUE												JUb275_02114 JUb275_02114 hypothetical protein 2347736:2348140 forward MW:15046 JUb129_03545 JUb129_03545 hypothetical protein 4130476:4130892 forward MW:15557
HOG04630	No		1	1	0	0	0	0	0	TRUE	TRUE												JUb275_03529 JUb275_03529 hypothetical protein 4124348:4124881 forward MW:19412 JUb129_03547 JUb129_03547 hypothetical protein 4133031:4133582 forward MW:19930
HOG04631	No		1	1	0	0	0	0	0	TRUE	TRUE												JUb275_02873 JUb275_02873 hypothetical protein 3377231:3377917 forward MW:27024 JUb129_03553 JUb129_03553 hypothetical protein 4135858:4136544 reverse MW:27342
HOG04634	No		1	1	0	0	0	0	0	TRUE	TRUE												JUb275_03533 JUb275_03533 hypothetical protein 4126416:4126913 forward MW:19183 JUb129_03560 JUb129_03560 hypothetical protein 4140406:4140903 forward MW:19137
HOG04635	No		1	1	0	0	0	0	0	TRUE	TRUE											PF01648	JUb275_03537 sfp_5 4&apos;-phosphopantetheinyl transferase sfp,holo-(acyl carrier protein) synthase 2,phosphopantetheine--protein transferase domain,4&apos;-phosphopantetheinyl transferase superfamily 4164213:4164815 reverse MW:23491 JUb129_03563 sfp_4 4&apos;-phosphopantetheinyl transferase sfp,holo-(acyl carrier protein) synthase 2,phosphopantetheine--protein transferase domain,4&apos;-phosphop…
HOG04637	No		1	1	0	0	0	0	0	TRUE	TRUE												JUb275_03573 JUb275_03573 hypothetical protein 4216163:4217119 forward MW:38331 JUb129_03601 JUb129_03601 hypothetical protein 4230924:4231880 forward MW:38405
HOG04641	No		1	1	0	0	0	0	0	TRUE	TRUE											PF03388	JUb275_03605 JUb275_03605 gliding motility-associated C-terminal domain,Legume-like lectin family 4247963:4250629 reverse MW:94669 JUb129_03633 JUb129_03633 gliding motility-associated C-terminal domain,Legume-like lectin family 4261616:4264282 reverse MW:94846
HOG04643	No		1	1	0	0	0	0	0	TRUE	TRUE											PF00579	JUb275_03607 trpS2_1 Tryptophan--tRNA ligase 2,tryptophanyl-tRNA synthetase II,Tryptophanyl-tRNA synthetase,tryptophan--tRNA ligase,tRNA synthetases class I (W and Y) 4252956:4253912 forward MW:37263 JUb129_03635 JUb129_03635 tryptophanyl-tRNA synthetase II,Tryptophanyl-tRNA synthetase,tryptophan--tRNA ligase,tRNA synthetases class I (W and Y) 4266595:4267551 forward MW:37279
HOG04644	No		1	1	0	0	0	0	0	TRUE	TRUE											PF04055	JUb275_03608 chuR Anaerobic sulfatase-maturating enzyme,pyrroloquinoline quinone biosynthesis protein PqqE,Predicted metal-binding protein,SynChlorMet cassette radical SAM/SPASM protein ScmE,Radical SAM superfamily 4253952:4255253 forward MW:49995 JUb129_03636 chuR Anaerobic sulfatase-maturating enzyme,pyrroloquinoline quinone biosynthesis protein PqqE,Predicted metal-binding protein,SynChlorMet …
HOG04645	No		2	2	0	0	0	0	0	TRUE	TRUE												JUb275_03609 JUb275_03609 hypothetical protein 4255269:4255469 forward MW:7606 JUb275_03610 JUb275_03610 hypothetical protein 4255485:4255685 forward MW:7633 JUb129_03637 JUb129_03637 hypothetical protein 4268908:4269108 forward MW:7606 JUb129_03638 JUb129_03638 hypothetical protein 4269124:4269324 forward MW:7606
HOG04646	No		1	1	0	0	0	0	0	TRUE	TRUE											PF00579	JUb275_03611 trpS2_2 Tryptophan--tRNA ligase 2,tryptophanyl-tRNA synthetase II,Tryptophanyl-tRNA synthetase,tryptophan--tRNA ligase,tRNA synthetases class I (W and Y) 4255774:4256721 forward MW:36730 JUb129_03639 trpS2 Tryptophan--tRNA ligase 2,tryptophanyl-tRNA synthetase II,Tryptophanyl-tRNA synthetase,tryptophan--tRNA ligase,tRNA synthetases class I (W and Y) 4269411:4270358 forward MW:36730
HOG04649	No		1	1	0	0	0	0	0	TRUE	TRUE											PF00534	JUb275_03633 JUb275_03633 Capsular polysaccharide biosynthesis protein,Glycosyl transferases group 1 4275897:4277141 forward MW:47380 JUb129_03662 JUb129_03662 Capsular polysaccharide biosynthesis protein,Glycosyl transferases group 1 4290220:4291458 forward MW:47064
HOG04650	No		1	1	0	0	0	0	0	TRUE	TRUE											PF00534	JUb275_03634 JUb275_03634 lipopolysaccharide 1,2-N-acetylglucosaminetransferase,glycosyltransferase, GG-Bacteroidales peptide system,Glycosyl transferases group 1 4277210:4278454 forward MW:48407 JUb129_03663 JUb129_03663 lipopolysaccharide 1,2-N-acetylglucosaminetransferase,glycogen synthase, Corynebacterium family,Glycosyl transferases group 1 4291535:4292779 forward MW:48390
HOG04651	No		1	1	0	0	0	0	0	TRUE	TRUE												JUb275_03637 JUb275_03637 hypothetical protein 4280459:4281343 forward MW:35396 JUb129_03666 JUb129_03666 hypothetical protein 4294784:4295668 forward MW:35377
HOG04654	No		1	1	0	0	0	0	0	TRUE	TRUE												JUb275_00044 JUb275_00044 hypothetical protein 38512:39648 reverse MW:43742 JUb129_03814 JUb129_03814 Initiator Replication protein 4466865:4467875 forward MW:39879
HOG00161	No		3	3	2	2	1	2	2	FALSE	TRUE			Y								PF01943	SIR10605.1 Membrane protein involved in the export of O-antigen and teichoic acid [Chryseobacterium indoltheticum]AKK72341.1 teichoic acid transporter [Chryseobacterium gallinarum]SIS44927.1 Membrane protein involved in the export of O-antigen and teichoic acid [Chryseobacterium shigense]WP_062698721.1 hypothetical protein [Chryseobacterium indologenes]AKK71680.1 hypothetical protein OK18_02635 […
HOG01389	No		3	3	1	1	1	1	1	FALSE	TRUE			Y								PF02321	SIQ74615.1 outer membrane protein [Chryseobacterium indoltheticum]SIS36121.1 outer membrane protein [Chryseobacterium shigense]WP_062700598.1 TolC family protein [Chryseobacterium indologenes]AKK72552.1 transporter [Chryseobacterium gallinarum]OCA78185.1 transporter [Chryseobacterium contaminans] JUb275_02772 bepC_3 Outer membrane efflux protein BepC precursor,outer membrane channel protein,type …
HOG04300	No		1	1	0	0	0	0	0	TRUE	TRUE			Y								PF05525	JUb275_00599 brnQ LIV-II,branched-chain amino acid transport system 2 carrier protein BrnQ,branched-chain amino acid transport system II carrier protein,Branched-chain amino acid transport protein 622511:623902 forward MW:50695 JUb129_00509 brnQ LIV-II,branched-chain amino acid transport system 2 carrier protein BrnQ,branched-chain amino acid transport system II carrier protein,Branched-chain ami…
HOG04328	No		1	1	0	0	0	0	0	TRUE	TRUE			Y								PF01218	JUb275_00327 hemF Coproporphyrinogen-III oxidase, aerobic,coproporphyrinogen III oxidase,Coproporphyrinogen III oxidase 334397:335311 reverse MW:34745 JUb129_00784 hemF Coproporphyrinogen-III oxidase, aerobic,coproporphyrinogen III oxidase,Coproporphyrinogen III oxidase 824783:825697 forward MW:34826
HOG04331	No		1	1	0	0	0	0	0	TRUE	TRUE			Y									JUb275_03381 ecsA ABC-type transporter ATP-binding protein EcsA,cytochrome c biogenesis protein CcmA,ABC-type uncharacterized transport system, ATPase component,lantibiotic protection ABC transporter, ATP-binding subunit 3956613:3957245 forward MW:24472 JUb129_00815 ecsA ABC-type transporter ATP-binding protein EcsA,cytochrome c biogenesis protein CcmA,ABC-type uncharacterized transport system, A…
HOG04361	No		1	1	0	0	0	0	0	TRUE	TRUE			Y								PF01925	JUb275_01181 JUb275_01181 Sulfite exporter TauE/SafE 1327978:1328721 forward MW:27367 JUb129_01219 JUb129_01219 Sulfite exporter TauE/SafE 1376525:1377268 forward MW:27407
HOG04385	No		1	1	0	0	0	0	0	TRUE	TRUE			Y								PF02563	JUb275_01344 JUb275_01344 polysaccharide export protein Wza,polysaccharide export protein EpsE,Polysaccharide biosynthesis/export protein 1513369:1514091 forward MW:26824 JUb129_01405 JUb129_01405 polysaccharide export protein Wza,putative polysaccharide export protein, PEP-CTERM sytem-associated,Polysaccharide biosynthesis/export protein 1593483:1594277 forward MW:29694
HOG04436	No		1	1	0	0	0	0	0	TRUE	TRUE			Y								PF02706	JUb275_01685 JUb275_01685 Putative tyrosine-protein kinase in cps region,tyrosine kinase,Capsular polysaccharide biosynthesis protein,polysaccharide chain length determinant protein, PEP-CTERM locus subfamily,Chain length determinant protein 1890754:1892895 reverse MW:82041 JUb129_01754 JUb129_01754 Putative tyrosine-protein kinase in cps region,tyrosine kinase,Capsule polysaccharide export prote…
HOG04437	No		1	1	0	0	0	0	0	TRUE	TRUE			Y								PF02563	JUb275_01686 JUb275_01686 polysaccharide export protein Wza,putative polysaccharide export protein, PEP-CTERM sytem-associated,Polysaccharide biosynthesis/export protein 1892907:1893638 reverse MW:27473 JUb129_01755 JUb129_01755 polysaccharide export protein Wza,putative polysaccharide export protein, PEP-CTERM sytem-associated,Polysaccharide biosynthesis/export protein 1988119:1988850 reverse MW…
HOG04521	No		1	1	0	0	0	0	0	TRUE	TRUE			Y								PF02530	JUb275_02586 JUb275_02586 Porin subfamily 2962441:2963622 forward MW:44099 JUb129_02537 JUb129_02537 Porin subfamily 2923256:2924437 forward MW:43924
HOG04565	No		1	1	0	0	0	0	0	TRUE	TRUE			Y								PF12700	JUb275_02885 bepF_2 Efflux pump periplasmic linker BepF,multidrug efflux system subunit MdtA,Acetyl/propionyl-CoA carboxylase, alpha subunit,efflux transporter, RND family, MFP subunit,HlyD family secretion protein 3387159:3388244 forward MW:41239 JUb129_02939 bepF_2 Efflux pump periplasmic linker BepF,multidrug efflux system subunit MdtA,Acetyl/propionyl-CoA carboxylase, alpha subunit,efflux tra…
HOG04566	No		1	1	0	0	0	0	0	TRUE	TRUE			Y								PF00873	JUb275_02886 bepE_2 Efflux pump membrane transporter BepE,aminoglycoside/multidrug efflux system,Predicted exporter,RND transporter, hydrophobe/amphiphile efflux-1 (HAE1) family,AcrB/AcrD/AcrF family 3388261:3391425 forward MW:115841 JUb129_02940 bepE_2 Efflux pump membrane transporter BepE,aminoglycoside/multidrug efflux system,Predicted exporter,RND transporter, hydrophobe/amphiphile efflux-1 (…
HOG04567	No		1	1	0	0	0	0	0	TRUE	TRUE			Y								PF02321	JUb275_02887 oprM_3 Outer membrane protein oprM precursor,copper/silver efflux system outer membrane protein CusC,efflux transporter, outer membrane factor (OMF) lipoprotein, NodT family,Outer membrane efflux protein 3391418:3392884 forward MW:54943 JUb129_02941 oprM_2 Outer membrane protein oprM precursor,copper/silver efflux system outer membrane protein CusC,efflux transporter, outer membrane …
HOG04606	No		1	1	0	0	0	0	0	TRUE	TRUE			Y								PF10604	JUb275_03433 JUb275_03433 Polyketide cyclase / dehydrase and lipid transport 4016238:4016753 forward MW:19631 JUb129_03392 JUb129_03392 Polyketide cyclase / dehydrase and lipid transport 3960499:3960984 forward MW:18523
HOG04620	No		1	1	0	0	0	0	0	TRUE	TRUE			Y								PF01266	JUb275_02101 JUb275_02101 hypothetical protein,Uncharacterized conserved protein,C-3&apos;,4&apos; desaturase CrtD,FAD dependent oxidoreductase 2334725:2336221 forward MW:57329 JUb129_03532 JUb129_03532 hypothetical protein,Protoporphyrinogen oxidase,C-3&apos;,4&apos; desaturase CrtD,FAD dependent oxidoreductase 4117466:4118962 forward MW:57401
HOG04633	No		1	1	0	0	0	0	0	TRUE	TRUE			Y								PF00196	JUb275_03532 gerE Spore germination protein gerE,two component system sensor kinase SsrB,ATP-dependent transcriptional regulator,LuxR family transcriptional regulatory, chaperone HchA-associated,Bacterial regulatory proteins, luxR family 4125634:4126386 forward MW:28761 JUb129_03559 gerE Spore germination protein gerE,two component system sensor kinase SsrB,ATP-dependent transcriptional regulator…
HOG04653	No		1	1	0	0	0	0	0	TRUE	TRUE			Y								PF01656	JUb275_00047 soj_1 Sporulation initiation inhibitor protein soj,plasmid-partitioning protein RepA,Septum formation inhibitor-activating ATPase,cell division ATPase MinD,CobQ/CobB/MinD/ParA nucleotide binding domain 40462:41223 reverse MW:28381 JUb129_03811 soj_2 Sporulation initiation inhibitor protein soj,cell division inhibitor MinD,Septum formation inhibitor-activating ATPase,cellulose synthas…
HOG04356	No		1	1	0	0	0	0	0	TRUE	TRUE	Y										PF07690	JUb275_01146 tetA_1 Tetracycline resistance protein, class C,drug efflux system protein MdtG,Arabinose efflux permease,multidrug resistance protein,Major Facilitator Superfamily 1253674:1254933 forward MW:46220 JUb129_01210 tetA_1 Tetracycline resistance protein, class C,drug efflux system protein MdtG,Arabinose efflux permease,multidrug resistance protein,Major Facilitator Superfamily 1339492:13…
HOG04647	No		1	1	0	0	0	0	0	TRUE	TRUE	Y										PF07690	JUb275_03613 mdtH_2 Multidrug resistance protein MdtH,multidrug resistance protein MdtH,Arabinose efflux permease,multidrug resistance protein,Major Facilitator Superfamily 4257330:4258532 forward MW:44834 JUb129_03641 mdtH_2 Multidrug resistance protein MdtH,multidrug resistance protein MdtH,Arabinose efflux permease,multidrug resistance protein,Major Facilitator Superfamily 4271039:4272241 forw…
HOG04382	No		1	1	0	0	0	0	0	TRUE	TRUE		Y									PF02655	JUb275_01338 JUb275_01338 carbamoyl phosphate synthase-like protein,Predicted ATP-grasp enzyme,pyrrolysine biosynthesis protein PylC,ATP-grasp domain 1505908:1506894 reverse MW:36677 JUb129_01398 carB_1 Carbamoyl-phosphate synthase large chain,carbamoyl phosphate synthase-like protein,Predicted ATP-grasp enzyme,pyrrolysine biosynthesis protein PylC,ATP-grasp domain 1585211:1586197 reverse MW:36502
HOG04611	No		1	1	0	0	0	0	0	TRUE	TRUE		Y									PF12697	JUb275_03477 JUb275_03477 acetoin dehydrogenase E2 subunit dihydrolipoyllysine-residue acetyltransferase,Esterase/lipase,2-succinyl-6-hydroxy-2,4-cyclohexadiene-1-carboxylate synthase,Alpha/beta hydrolase family 4075207:4075977 reverse MW:28787 JUb129_03434 JUb129_03434 Esterase/lipase,2-succinyl-6-hydroxy-2,4-cyclohexadiene-1-carboxylate synthase,Alpha/beta hydrolase family 4016827:4017597 rever…
HOG04576	No		1	1	0	0	0	0	0	TRUE	TRUE			Y								PF11860	JUb275_02980 JUb275_02980 spore cortex-lytic enzyme,Protein of unknown function (DUF3380) 3533056:3533883 forward MW:31237 JUb129_03011 JUb129_03011 spore cortex-lytic enzyme,Protein of unknown function (DUF3380) 3547164:3547991 forward MW:31207
HOG01360	No		1	1	0	0	0	0	0	TRUE	TRUE									Y		PF00196	JUb275_02794 bvgA Virulence factors putative positive transcription regulator BvgA,transcriptional regulator FimZ,Response regulator,Bacterial regulatory proteins, luxR family 3277307:3277951 reverse MW:24645 JUb129_02751 uvrY_7 Response regulator uvrY,transcriptional regulator FimZ,Response regulator,Bacterial regulatory proteins, luxR family 3246925:3247575 reverse MW:24961
